# Supplementary material for: Transcriptome Profiling after Early Spinal Cord Injury in the Axolotl and Its Comparison with Rodent Animal Models through RNA-Seq Data Analysis
Source: Genes (Basel). 2023 Dec 8;14(12):2189. doi: 10.3390/genes14122189 (PMC10742908; doi:10.3390/genes14122189)
Supplement: Supplementary file 1 [file genes-14-02189-s001.zip]

Archive with 11 entries (11 files):
- Supp Table S1.xlsx
- Supp Table S10.csv
- Supp Table S2.csv
- Supp Table S3.csv
- Supp Table S4.csv
- Supp Table S5.csv
- Supp Table S6.csv
- Supp Table S7.csv
- Supp Table S8.csv
- Supp Table S9.csv
- Supplementary figures.pdf
