# Supplementary material for: Transcriptome Profiling after Early Spinal Cord Injury in the Axolotl and Its Comparison with Rodent Animal Models through RNA-Seq Data Analysis
Source: Genes (Basel). 2023 Dec 8;14(12):2189. doi: 10.3390/genes14122189 (PMC10742908; doi:10.3390/genes14122189)
Supplement: Supplementary file 1 [file genes-14-02189-s001.zip › Supp Table S1.xlsx]

## Sheet: Axolotl
	Gene_symbol	Intact_1	Intact_2	Intact_3	X1dpi_1	X1dpi_2	X1dpi_3	X6dpi_1	X6dpi_2	X6dpi_3
AMEX60DD000001	ZNF568	20	21	19	12	16	13	20	18	20
AMEX60DD000002	ZNF268	44	45	49	24	25	26	49	49	39
AMEX60DD000003	ZNF850	1488	1503	1480	598	626	597	1312	1345	1265
AMEX60DD000004	ZNF268	129	109	116	55	45	50	195	199	204
AMEX60DD000005	AMEX60DD000005	95	95	85	56	63	57	141	125	143
AMEX60DD000006	ZNF268	138	133	131	113	121	111	171	154	170
AMEX60DD000007	ZNF268	0	1	0	0	0	0	0	0	0
AMEX60DD000008	AMEX60DD000008	7	7	7	0	1	0	5	3	4
AMEX60DD000009	AMEX60DD000009	10	9	4	0	0	0	7	2	6
AMEX60DD000010	LOC102367500	0	0	0	0	0	1	3	3	0
AMEX60DD000011	AMEX60DD000011	13	15	11	0	0	0	10	8	5
AMEX60DD000012	AMEX60DD000012	4	8	1	0	0	1	2	1	1
AMEX60DD000013	AMEX60DD000013	1	1	0	0	0	0	3	6	3
AMEX60DD000014	AMEX60DD000014	1	1	1	3	2	4	3	3	1
AMEX60DD000015	AMEX60DD000015	0	0	1	0	0	0	0	0	0
AMEX60DD000016	FZD10	1468	1473	1382	208	192	190	2587	2633	2535
AMEX60DD000017	AMEX60DD000017	1	0	1	0	0	0	1	1	0
AMEX60DD000018	AMEX60DD000018	485	458	467	151	155	153	254	273	292
AMEX60DD000019	AMEX60DD000019	59	53	74	16	12	11	27	37	22
AMEX60DD000020	AMEX60DD000020	41	30	45	25	31	27	32	37	32
AMEX60DD000021	LOC106702273	29	30	36	13	16	11	71	62	61
AMEX60DD000022	AMEX60DD000022	0	0	0	0	1	0	0	0	0
AMEX60DD000023	AMEX60DD000023	0	0	0	0	0	0	1	0	3
AMEX60DD000024	AMEX60DD000024	10	13	11	1	2	2	4	3	3
AMEX60DD000025	AMEX60DD000025	54	50	51	124	118	113	76	63	69
AMEX60DD000026	LOC114595149	69	80	81	12	14	11	136	129	149
AMEX60DD000027	LOC115074266	154	140	149	13	14	9	52	48	57
AMEX60DD000028	KDM6B	66	58	61	12	9	7	35	32	38
AMEX60DD000029	PARPI_0010196	218	207	236	114	103	110	250	266	261
AMEX60DD000030	PARPI_0006348	251	257	254	80	83	83	300	298	298
AMEX60DD000031	GLT1D1	35	30	29	10	7	9	53	49	60
AMEX60DD000032	AMEX60DD000032	0	1	0	0	1	0	1	1	0
AMEX60DD000033	GLT1D1	43	53	42	18	19	21	67	69	65
AMEX60DD000034	ENV	8	9	10	5	5	4	36	48	37
AMEX60DD000035	AMEX60DD000035	0	2	0	0	0	1	0	0	0
AMEX60DD000036	SLC15A4	850	802	803	1018	980	1006	2402	2375	2332
AMEX60DD000037	AMEX60DD000037	0	0	0	0	0	1	0	0	0
AMEX60DD000038	TMEM132C	3967	4003	3922	1339	1378	1271	4928	4895	4894
AMEX60DD000039	AMEX60DD000039	56	49	67	7	9	7	157	179	153
AMEX60DD000040	AMEX60DD000040	22	28	20	2	1	1	74	92	77
AMEX60DD000041	AMEX60DD000041	1	0	1	0	1	1	0	0	0
AMEX60DD000042	ATP5MG	303	311	287	70	70	62	476	439	437
AMEX60DD000043	AMEX60DD000043	2	1	1	1	2	3	1	0	1
AMEX60DD000044	TMEM132B	885	883	911	229	225	209	330	329	328
AMEX60DD000045	KIAA1786	64	76	66	11	12	7	52	55	58
AMEX60DD000046	TMEM132B	29	27	32	8	10	7	5	4	2
AMEX60DD000047	TMEM132B	87	103	77	12	9	11	35	22	23
AMEX60DD000048	AACS	6444	6430	6518	1860	1839	1843	3074	3035	3038
AMEX60DD000049	AMEX60DD000049	0	1	0	0	2	0	0	1	0
AMEX60DD000050	BRI3BP	3982	4008	3951	5352	5313	5332	4267	4360	4388
AMEX60DD000051	DHX37	709	746	662	364	347	338	1248	1275	1264
AMEX60DD000052	AMEX60DD000052	0	0	0	0	2	0	1	0	0
AMEX60DD000053	UBC	372	364	363	60	60	66	328	330	307
AMEX60DD000054	UBC	0	0	0	0	0	0	0	0	0
AMEX60DD000055	SCARB1	176	184	171	67	66	69	306	337	301
AMEX60DD000056	AMEX60DD000056	1	0	1	1	0	0	3	4	0
AMEX60DD000057	AMEX60DD000057	0	1	0	0	0	0	0	0	0
AMEX60DD000058	ZNF268	533	540	526	132	136	139	676	697	677
AMEX60DD000059	ZNF268	429	441	423	221	220	215	418	407	404
AMEX60DD000060	ZNF84	89	100	76	41	46	51	95	95	87
AMEX60DD000061	OJAV_G00236990	18	36	17	0	0	0	15	19	16
AMEX60DD000062	D5F01_LYC25363	4	10	4	0	2	0	5	7	6
AMEX60DD000063	CASR	0	0	0	0	0	0	0	0	0
AMEX60DD000064	AMEX60DD000064	0	0	1	1	0	0	0	0	0
AMEX60DD000065	PIWIL1	0	0	0	0	0	0	0	0	0
AMEX60DD000066	AMEX60DD000066	257	274	264	227	223	218	254	255	279
AMEX60DD000067	RIMBP2	597	598	567	204	200	206	568	588	553
AMEX60DD000068	AMEX60DD000068	93	79	89	13	16	17	147	140	126
AMEX60DD000069	AMEX60DD000069	48	43	44	90	100	95	63	72	71
AMEX60DD000070	AMEX60DD000070	13	17	10	4	5	2	21	20	13
AMEX60DD000071	AMEX60DD000071	5	4	4	4	3	8	6	3	6
AMEX60DD000072	RAN	11655	11834	11624	14477	14511	14395	21155	21189	21063
AMEX60DD000073	AMEX60DD000073	0	1	0	0	1	0	0	0	0
AMEX60DD000074	STX2	187	177	168	102	113	116	151	160	174
AMEX60DD000075	RAN	10450	10351	10444	12885	13036	12808	19149	19106	19268
AMEX60DD000076	AMEX60DD000076	0	1	0	0	0	0	0	0	0
AMEX60DD000077	AMEX60DD000077	32	28	27	16	18	17	37	30	32
AMEX60DD000078	AMEX60DD000078	0	0	0	0	2	1	0	0	0
AMEX60DD000079	AMEX60DD000079	8	14	4	1	2	0	26	19	30
AMEX60DD000080	AMEX60DD000080	0	1	0	0	0	2	4	3	4
AMEX60DD000081	ADGRD1	345	339	347	25	19	38	163	160	169
AMEX60DD000082	ADGRD1	89	99	76	2	3	1	42	44	45
AMEX60DD000083	AMEX60DD000083	0	1	1	4	2	3	1	1	0
AMEX60DD000084	ADGRD1	1391	1396	1417	345	404	332	783	777	766
AMEX60DD000085	ADGRD1	35	34	33	1	0	0	26	22	25
AMEX60DD000086	ADGRD1	63	78	45	4	1	6	35	33	28
AMEX60DD000087	LOC112843268	0	0	0	0	1	0	0	0	0
AMEX60DD000088	ROHU_011646	0	0	0	0	0	1	0	0	0
AMEX60DD000089	AMEX60DD000089	1	0	2	0	0	0	3	4	0
AMEX60DD000090	AMEX60DD000090	0	0	0	0	0	1	0	0	0
AMEX60DD000091	AMEX60DD000091	0	0	0	0	0	0	0	0	0
AMEX60DD000092	AMEX60DD000092	0	0	0	0	0	1	0	1	0
AMEX60DD000093	AMEX60DD000093	1	1	0	1	0	0	1	1	0
AMEX60DD000094	AMEX60DD000094	0	0	0	0	0	0	1	0	1
AMEX60DD000095	DNAI1	771	767	789	697	690	688	1480	1422	1483
AMEX60DD000096	AMEX60DD000096	1	2	0	0	0	0	0	0	0
AMEX60DD000097	PRG4	8	11	5	0	0	0	1	2	0
AMEX60DD000098	AMEX60DD000098	10	11	6	14	11	10	19	24	12
AMEX60DD000099	LOC100130764	3	3	3	6	3	3	7	3	11
AMEX60DD000100	AMEX60DD000100	14	6	13	12	8	9	25	33	22
AMEX60DD000101	AMEX60DD000101	21	19	24	14	11	16	31	38	30
AMEX60DD000102	M959_06098	779	758	801	175	168	155	397	407	395
AMEX60DD000103	SFSWAP	3700	3696	3648	2439	2410	2372	3536	3469	3507
AMEX60DD000104	SFSWAP	882	918	904	478	449	458	871	886	796
AMEX60DD000105	AMEX60DD000105	409	422	419	179	167	192	422	422	409
AMEX60DD000106	LOC115396492	167	163	159	13	16	11	96	102	104
AMEX60DD000107	ULK1	70	82	74	4	1	5	76	72	89
AMEX60DD000108	MMP17	868	906	905	359	332	341	510	500	515
AMEX60DD000109	BLOC1S2	944	945	938	600	608	639	1071	1073	1080
AMEX60DD000110	ULK1	5880	5841	5798	1998	1981	1933	5355	5571	5360
AMEX60DD000111	LOC115100672	0	0	1	0	0	0	2	1	0
AMEX60DD000112	LOC103188037	0	1	0	0	0	0	1	1	1
AMEX60DD000113	AMEX60DD000113	1	2	0	0	0	0	0	0	0
AMEX60DD000114	LOC103188037	0	1	0	0	0	0	0	0	0
AMEX60DD000115	DPX16_4744	0	0	0	0	0	0	0	0	1
AMEX60DD000116	AMEX60DD000116	0	0	0	0	0	0	0	0	0
AMEX60DD000117	AMEX60DD000117	0	0	0	0	0	0	0	0	0
AMEX60DD000118	AMEX60DD000118	0	0	0	0	1	0	0	0	0
AMEX60DD000119	MMP17	18	10	11	11	7	9	15	17	13
AMEX60DD000120	AMEX60DD000120	280	303	274	211	203	247	481	482	493
AMEX60DD000121	PPIL2	39	33	34	3	5	4	23	34	16
AMEX60DD000122	PUS1	375	355	387	1117	1135	1143	661	655	669
AMEX60DD000123	RTL1	81	74	97	230	242	211	83	106	85
AMEX60DD000124	EP400	3672	3616	3696	1152	1076	1146	4532	4481	4632
AMEX60DD000125	AMEX60DD000125	5	6	3	0	0	0	1	1	0
AMEX60DD000126	YPEL1	8714	8610	8742	5784	5721	5781	10668	10641	10507
AMEX60DD000127	AMEX60DD000127	0	0	0	0	0	0	0	0	0
AMEX60DD000128	PPIL2	1255	1211	1237	662	688	666	2267	2255	2286
AMEX60DD000129	HIRA	1609	1598	1551	767	755	748	2388	2293	2420
AMEX60DD000130	AMEX60DD000130	0	0	0	0	1	0	0	0	0
AMEX60DD000131	NLVCF	967	977	982	1278	1341	1335	1434	1473	1425
AMEX60DD000132	C22ORF39	874	908	916	466	450	480	1073	1040	1101
AMEX60DD000133	UFD1	1704	1682	1691	1089	1084	1096	2316	2290	2213
AMEX60DD000134	CDC45	1499	1488	1463	734	696	715	1441	1413	1395
AMEX60DD000135	AMEX60DD000135	30	27	32	13	21	11	15	14	11
AMEX60DD000136	CLDN5	0	0	0	0	0	0	0	0	1
AMEX60DD000137	SEPTIN2	8103	8106	8094	5398	5439	5298	16865	17000	16864
AMEX60DD000138	PGBD4	0	0	0	0	0	0	1	3	0
AMEX60DD000139	AMEX60DD000139	0	0	0	0	0	1	0	0	0
AMEX60DD000140	AMEX60DD000140	0	0	0	0	0	0	0	0	0
AMEX60DD000141	SEPTIN5	18965	18894	18992	3580	3591	3441	10517	10509	10652
AMEX60DD000142	AMEX60DD000142	260	226	241	59	62	53	263	241	265
AMEX60DD000143	AMEX60DD000143	0	0	0	0	0	0	0	0	0
AMEX60DD000144	AMEX60DD000144	0	0	1	0	0	0	0	0	3
AMEX60DD000145	GP1BB	274	295	235	81	78	81	327	328	336
AMEX60DD000146	CAMKK1	81	77	82	50	40	47	90	106	85
AMEX60DD000147	TBX1	36	41	33	23	23	21	43	32	57
AMEX60DD000148	GNB1L	346	322	367	149	161	148	490	539	485
AMEX60DD000149	LOC111947684	0	1	0	0	1	0	0	0	1
AMEX60DD000150	TXNRD2	81	86	82	24	32	20	106	110	103
AMEX60DD000151	TXNRD2	0	1	0	0	0	0	0	1	1
AMEX60DD000152	TXNRD2	84	83	84	21	20	18	99	92	106
AMEX60DD000153	TXNRD2	127	124	116	71	80	64	198	198	193
AMEX60DD000154	AMEX60DD000154	0	0	0	0	2	0	0	0	0
AMEX60DD000155	COMT	92	85	99	34	42	45	85	86	83
AMEX60DD000156	AMEX60DD000156	266	275	252	251	250	229	548	564	575
AMEX60DD000157	AMEX60DD000157	1953	2006	2056	1104	1174	1139	4655	4693	4670
AMEX60DD000158	AMEX60DD000158	568	597	551	107	113	106	1967	1936	1941
AMEX60DD000159	LOC115355879	126	133	131	41	35	46	462	436	457
AMEX60DD000160	ARVCF	1778	1736	1735	1228	1189	1201	6475	6372	6484
AMEX60DD000161	LOC105371409	140	142	150	3	2	3	98	95	104
AMEX60DD000162	AMEX60DD000162	0	1	0	0	0	0	0	0	0
AMEX60DD000163	TANGO2	2057	2079	2052	660	642	655	2766	2764	2739
AMEX60DD000164	DGCR8	2192	2238	2207	2045	2028	2010	2664	2674	2724
AMEX60DD000165	AMEX60DD000165	7	7	10	0	0	0	1	0	0
AMEX60DD000166	TRMT2A	712	686	712	647	652	648	1246	1176	1269
AMEX60DD000167	RANBP1	6323	6293	6405	13570	13454	13558	12907	12829	12723
AMEX60DD000168	AMEX60DD000168	136	155	122	19	22	20	149	151	160
AMEX60DD000169	AMEX60DD000169	0	0	1	1	2	2	2	2	1
AMEX60DD000170	ZDHHC8	10548	10525	10319	2565	2566	2603	10729	10756	10646
AMEX60DD000171	PGAM5	3266	3270	3254	3736	3760	3764	4463	4445	4305
AMEX60DD000172	ANKLE2	3069	2946	2999	2431	2412	2458	4926	4891	4928
AMEX60DD000173	ANKLE2	54	61	58	16	9	23	108	100	90
AMEX60DD000174	GOLGA3	4	3	4	0	1	0	28	36	29
AMEX60DD000175	AMEX60DD000175	86	75	91	58	50	67	237	232	239
AMEX60DD000176	AMEX60DD000176	576	580	596	573	573	532	933	868	938
AMEX60DD000177	AMEX60DD000177	729	704	743	718	729	734	1188	1192	1247
AMEX60DD000178	GOLGA3	55	53	70	21	22	24	177	171	196
AMEX60DD000179	ANKLE2	37	46	27	9	13	7	53	38	38
AMEX60DD000180	ANKLE2	414	437	389	98	103	84	750	730	765
AMEX60DD000181	GOLGA3	95	92	88	48	69	35	555	543	536
AMEX60DD000182	AMEX60DD000182	0	0	0	0	0	1	0	0	0
AMEX60DD000183	LOC115073368	362	379	343	61	57	55	285	277	290
AMEX60DD000184	LOC104632589	541	486	486	153	133	139	480	491	475
AMEX60DD000185	AMEX60DD000185	0	0	0	0	0	0	0	0	1
AMEX60DD000186	LOC114595149	8	7	11	3	3	1	8	6	6
AMEX60DD000187	AMEX60DD000187	686	718	674	611	598	594	2420	2514	2502
AMEX60DD000188	AMEX60DD000188	0	1	0	0	0	0	0	0	0
AMEX60DD000189	AMEX60DD000189	51	47	53	17	15	16	122	121	118
AMEX60DD000190	AMEX60DD000190	2542	2515	2432	2044	2085	2026	4347	4383	4378
AMEX60DD000191	AMEX60DD000191	0	0	0	0	0	0	0	0	0
AMEX60DD000192	AMEX60DD000192	111	96	97	60	67	68	155	175	152
AMEX60DD000193	CHFR	1191	1220	1170	539	558	546	1485	1516	1477
AMEX60DD000194	AMEX60DD000194	18	20	16	9	8	11	20	25	17
AMEX60DD000195	CHFR	544	555	554	559	583	561	753	739	773
AMEX60DD000196	AMEX60DD000196	0	0	0	0	0	1	1	0	1
AMEX60DD000197	AMEX60DD000197	0	0	0	0	0	0	0	0	0
AMEX60DD000198	FBRSL1	1688	1640	1757	500	488	544	2390	2374	2511
AMEX60DD000199	AMEX60DD000199	0	0	0	1	3	0	0	1	0
AMEX60DD000200	AMEX60DD000200	1	0	1	1	1	2	0	0	0
AMEX60DD000201	AMEX60DD000201	2	4	3	1	0	2	0	0	0
AMEX60DD000202	AMEX60DD000202	17	15	10	9	2	9	10	13	12
AMEX60DD000203	AMEX60DD000203	0	0	0	0	0	0	1	0	0
AMEX60DD000204	AMEX60DD000204	3	1	5	2	0	0	3	3	2
AMEX60DD000205	AMEX60DD000205	30	34	32	7	9	4	10	11	5
AMEX60DD000206	AMEX60DD000206	8	12	8	5	6	3	9	7	1
AMEX60DD000207	AMEX60DD000207	0	0	0	0	2	1	0	2	0
AMEX60DD000208	AMEX60DD000208	0	0	0	1	0	0	0	0	0
AMEX60DD000209	XELAEV_18041766MG	0	0	1	0	0	0	1	0	1
AMEX60DD000210	GALNT9	2627	2770	2637	985	1013	949	1307	1291	1344
AMEX60DD000211	AMEX60DD000211	0	0	0	1	0	1	0	0	1
AMEX60DD000212	AMEX60DD000212	56	61	56	154	152	168	99	94	88
AMEX60DD000213	AMEX60DD000213	7	12	6	23	25	23	14	13	12
AMEX60DD000214	AMEX60DD000214	12	10	14	6	3	10	23	23	22
AMEX60DD000215	COMT	672	674	700	676	641	699	2769	2755	2763
AMEX60DD000216	NOC4L	1250	1203	1267	785	803	766	1471	1457	1470
AMEX60DD000217	BANF1.S	8	6	7	5	5	4	27	34	27
AMEX60DD000218	MAPK1	4828	4861	4743	3909	3913	3897	4791	4787	4814
AMEX60DD000219	AMEX60DD000219	2	2	3	2	1	1	1	0	0
AMEX60DD000220	AMEX60DD000220	0	0	0	0	0	1	0	0	0
AMEX60DD000221	AMEX60DD000221	0	1	1	0	0	0	0	0	0
AMEX60DD000222	AMEX60DD000222	5	4	4	0	0	0	8	5	7
AMEX60DD000223	PPM1F	2621	2632	2563	947	945	917	2727	2767	2881
AMEX60DD000224	TOP3B	2292	2280	2261	730	696	766	3804	3772	3804
AMEX60DD000225	AMEX60DD000225	0	2	0	0	0	1	0	0	1
AMEX60DD000226	ZBED9	29	30	39	59	61	55	33	28	26
AMEX60DD000227	AMEX60DD000227	1	0	0	1	1	2	0	1	0
AMEX60DD000228	AMEX60DD000228	32	41	32	2	1	1	32	43	28
AMEX60DD000229	LOC115372353	95	100	99	103	97	99	135	147	133
AMEX60DD000230	AMEX60DD000230	18	19	20	28	27	21	37	50	37
AMEX60DD000231	AMEX60DD000231	0	0	0	0	0	0	3	2	2
AMEX60DD000232	LOC106732794	11	7	12	2	1	1	12	7	8
AMEX60DD000233	AMEX60DD000233	50	52	40	5	5	5	38	37	37
AMEX60DD000234	AMEX60DD000234	0	0	1	0	0	0	0	0	1
AMEX60DD000235	AMEX60DD000235	0	0	0	0	0	0	0	0	1
AMEX60DD000236	SDF2L1	905	879	948	1119	1174	1133	1494	1502	1527
AMEX60DD000237	LOC115073555	1	1	1	0	0	0	0	1	0
AMEX60DD000238	AMEX60DD000238	5	1	7	2	2	2	5	2	3
AMEX60DD000239	AMEX60DD000239	4	2	5	3	5	3	2	3	3
AMEX60DD000240	AMEX60DD000240	2	4	2	2	1	2	0	2	0
AMEX60DD000241	AMEX60DD000241	1	2	0	0	0	0	5	3	7
AMEX60DD000242	AMEX60DD000242	0	0	0	0	0	0	0	1	0
AMEX60DD000243	SH_R122_JSM5CED3F	735	777	751	401	402	424	1080	1083	1080
AMEX60DD000244	PARPI_0011654	3371	3357	3275	4842	4834	4731	5130	5124	5175
AMEX60DD000245	TOP3B	50	54	58	10	10	13	57	69	60
AMEX60DD000246	AMEX60DD000246	0	0	0	0	0	0	0	0	0
AMEX60DD000247	HIC2	666	626	639	293	294	293	1030	1040	1011
AMEX60DD000248	AMEX60DD000248	0	0	0	0	0	0	0	0	0
AMEX60DD000249	AMEX60DD000249	2	1	3	3	1	0	2	4	1
AMEX60DD000250	PI4KA	2759	2755	2782	1246	1283	1227	3043	3015	2992
AMEX60DD000251	HCG_1999854	1862	1852	1906	438	456	430	2093	2002	2124
AMEX60DD000252	SERPIND1	0	1	0	24	17	29	0	0	0
AMEX60DD000253	SNAP29	1934	1927	1918	1795	1737	1815	2878	2929	2886
AMEX60DD000254	CLTC	11176	11089	11292	3011	3048	2988	10695	10815	10672
AMEX60DD000255	AMEX60DD000255	3	1	2	0	0	0	0	1	0
AMEX60DD000256	CLTCL1	11115	11067	11291	5779	5812	5808	9805	9874	9989
AMEX60DD000257	SLC25A1	4802	4685	4843	1172	1173	1177	3055	3048	3004
AMEX60DD000258	AMEX60DD000258	1	1	2	0	0	0	2	2	1
AMEX60DD000259	SBSPON	224	221	225	148	141	143	153	181	176
AMEX60DD000260	THADA	729	712	679	304	317	292	1094	1141	1070
AMEX60DD000261	AMEX60DD000261	0	0	0	0	0	0	0	0	0
AMEX60DD000262	AMEX60DD000262	3	4	0	2	3	1	3	2	1
AMEX60DD000263	AMEX60DD000263	1	0	1	4	5	3	8	6	3
AMEX60DD000264	GSC2	82	88	82	42	45	40	52	56	57
AMEX60DD000265	ESS2	845	802	865	588	609	566	1110	1129	1183
AMEX60DD000266	TSSK2	2	1	1	0	1	0	5	5	1
AMEX60DD000267	DGCR2	6928	6929	6855	3792	3737	3697	8170	8377	8188
AMEX60DD000268	AMEX60DD000268	0	0	1	0	0	0	1	2	0
AMEX60DD000269	GSONMT00048522001	1	0	0	0	0	0	1	0	1
AMEX60DD000270	LOC115073307	31	26	35	13	14	18	7	8	10
AMEX60DD000271	AMEX60DD000271	0	0	0	0	0	0	0	0	0
AMEX60DD000272	LOC109282924	0	0	0	0	0	0	0	1	0
AMEX60DD000273	IGLC1	0	0	0	0	0	0	0	0	0
AMEX60DD000274	AMEX60DD000274	76	66	67	495	481	513	105	115	109
AMEX60DD000275	LOC107507477	0	0	0	0	1	0	0	0	0
AMEX60DD000276	LOC107112699	0	0	0	0	0	0	0	0	0
AMEX60DD000277	AMEX60DD000277	0	1	0	0	1	0	0	0	0
AMEX60DD000278	IGLV	1	1	0	1	0	0	0	0	0
AMEX60DD000279	IGLV	0	2	1	1	1	0	0	0	0
AMEX60DD000280	IGLV	0	0	0	1	1	0	0	1	0
AMEX60DD000281	HCG96018	0	0	0	0	0	0	0	0	0
AMEX60DD000282	IGLV6	2	0	1	1	0	0	1	0	1
AMEX60DD000283	IGLV6	0	0	0	0	0	0	0	0	0
AMEX60DD000284	AMEX60DD000284	3	3	4	9	8	9	7	6	1
AMEX60DD000285	IG	0	0	0	0	1	0	0	0	0
AMEX60DD000286	IG	0	0	0	0	0	0	0	0	0
AMEX60DD000287	MONAX_5E002063	0	2	0	2	2	3	1	0	1
AMEX60DD000288	TREES_T100009970	3	1	8	4	3	4	4	1	7
AMEX60DD000289	IG	0	0	0	0	0	0	0	0	0
AMEX60DD000290	LOC107526776	0	0	0	7	5	6	0	2	0
AMEX60DD000291	LOC102250240	0	0	0	1	0	0	0	0	0
AMEX60DD000292	IGLV	0	1	0	0	0	1	0	1	0
AMEX60DD000293	IGLV	0	0	0	0	0	0	0	0	0
AMEX60DD000294	IGLV	2	0	4	0	0	0	0	1	1
AMEX60DD000295	LOC102250240	1	0	0	5	5	3	2	1	2
AMEX60DD000296	LOC607368	9	11	1	0	0	0	2	0	2
AMEX60DD000297	LOC102250240	0	0	0	2	0	3	2	1	1
AMEX60DD000298	LOC102939850	2	3	2	5	4	4	3	0	2
AMEX60DD000299	AMEX60DD000299	3	4	1	6	6	5	1	0	1
AMEX60DD000300	LOC102250240	0	0	0	0	0	1	0	0	0
AMEX60DD000301	LOC111092690	2	2	4	1	4	0	2	3	1
AMEX60DD000302	IGLV5-48	0	0	0	3	4	2	0	1	0
AMEX60DD000303	LOC107112707	0	0	0	5	3	2	3	3	6
AMEX60DD000304	AMEX60DD000304	0	1	0	1	1	1	0	0	0
AMEX60DD000305	AMEX60DD000305	0	0	0	5	3	2	0	0	0
AMEX60DD000306	AMEX60DD000306	5	2	3	13	12	14	5	4	3
AMEX60DD000307	AMEX60DD000307	1	1	0	2	3	1	3	2	3
AMEX60DD000308	VPREB1	2	0	1	9	5	7	5	5	6
AMEX60DD000309	LOC100560921	53	46	46	42	31	36	47	45	47
AMEX60DD000310	LOC113837993	8030	7849	8097	349	351	329	4660	4672	4657
AMEX60DD000311	LOC100336780	2902	2938	2809	68	64	69	1228	1266	1260
AMEX60DD000312	LOC102250240	6	4	3	2	2	0	14	13	7
AMEX60DD000313	UY3_02104	0	0	0	0	0	0	1	1	0
AMEX60DD000314	D623_10000469	0	0	1	0	0	0	0	0	0
AMEX60DD000315	PARPI_0029472	1	0	0	2	2	0	0	0	0
AMEX60DD000316	UY3_02104	0	2	1	1	0	2	0	0	0
AMEX60DD000317	LOC101951136	0	1	0	3	3	1	0	0	0
AMEX60DD000318	AMEX60DD000318	0	0	1	1	1	1	2	3	4
AMEX60DD000319	LOC101951136	0	0	0	0	0	0	0	1	1
AMEX60DD000320	IGLV	1	0	0	4	4	4	0	0	0
AMEX60DD000321	BN2614_LOCUS2	0	0	0	0	0	0	0	1	0
AMEX60DD000322	BN2614_LOCUS2	0	0	1	10	9	14	1	1	0
AMEX60DD000323	XB5865391.L	0	0	1	4	3	4	5	5	4
AMEX60DD000324	LOC107112706	0	0	0	0	0	0	0	0	0
AMEX60DD000325	AMEX60DD000325	0	0	0	0	0	1	0	0	0
AMEX60DD000326	IG	0	0	0	0	1	0	0	0	0
AMEX60DD000327	IGLV81	0	0	0	0	0	0	0	0	0
AMEX60DD000328	IG	0	1	0	0	0	0	0	0	0
AMEX60DD000329	IG	0	0	0	0	0	0	0	0	0
AMEX60DD000330	LOC102250240	0	0	0	1	0	0	3	1	3
AMEX60DD000331	LOC101951136	0	2	0	0	0	0	0	0	0
AMEX60DD000332	LOC102944433	6	7	5	12	15	8	2	3	3
AMEX60DD000333	LOC102461666	0	0	1	0	0	0	0	1	0
AMEX60DD000334	AIMP1	344	333	327	558	553	577	817	794	835
AMEX60DD000335	AIMP1	65	66	72	60	65	57	134	126	127
AMEX60DD000336	MMP11	511	501	520	2115	2128	2146	7314	7377	7234
AMEX60DD000337	SMARCB1	3875	3801	3945	2395	2433	2425	5627	5515	5568
AMEX60DD000338	DERL2	84	66	102	60	74	57	116	112	106
AMEX60DD000339	AMEX60DD000339	52	50	53	9	12	11	30	28	24
AMEX60DD000340	CHCHD10	929	935	881	1477	1478	1495	1022	1011	1010
AMEX60DD000341	C22ORF15	3965	3981	3887	561	559	600	6336	6276	6292
AMEX60DD000342	AMEX60DD000342	0	0	1	0	0	0	0	0	0
AMEX60DD000343	AMEX60DD000343	0	1	0	0	0	0	0	0	0
AMEX60DD000344	IGLV	2	2	2	2	0	0	0	0	0
AMEX60DD000345	EGK_02836	0	0	1	1	2	1	0	0	0
AMEX60DD000346	LOC115661072	4	5	1	2	1	4	2	3	4
AMEX60DD000347	LOC102944433	6	4	5	17	22	17	4	2	1
AMEX60DD000348	UY3_02104	0	0	0	0	0	1	0	0	0
AMEX60DD000349	AMEX60DD000349	0	0	0	1	1	1	0	0	0
AMEX60DD000350	LOC102939850	0	1	1	0	0	0	0	0	1
AMEX60DD000351	LOC105706714	0	0	0	1	0	1	3	6	3
AMEX60DD000352	LOC115661064	4	6	4	8	8	7	9	7	4
AMEX60DD000353	IGLV51	1	0	1	2	1	2	1	1	0
AMEX60DD000354	LOC102939850	0	0	1	0	0	0	0	0	0
AMEX60DD000355	AMEX60DD000355	1	0	1	11	8	7	0	0	0
AMEX60DD000356	AMEX60DD000356	0	0	0	1	2	0	0	0	0
AMEX60DD000357	AMEX60DD000357	1	0	0	8	8	6	0	0	0
AMEX60DD000358	BN2614_LOCUS2	3	4	4	7	4	6	0	0	0
AMEX60DD000359	AMEX60DD000359	0	0	0	0	1	0	1	0	0
AMEX60DD000360	AMEX60DD000360	0	0	0	0	0	1	0	0	0
AMEX60DD000361	AMEX60DD000361	0	1	0	1	0	0	0	0	0
AMEX60DD000362	SLC2A11	26	20	31	9	13	7	17	21	13
AMEX60DD000363	SLC2A11	1220	1269	1176	643	649	684	813	803	821
AMEX60DD000364	SLC2A11	33	35	35	6	7	2	21	20	20
AMEX60DD000365	AMEX60DD000365	287	315	274	47	57	43	62	68	67
AMEX60DD000366	AMEX60DD000366	0	1	0	1	0	0	1	0	0
AMEX60DD000367	SLC2A11	1	0	0	21	20	16	0	0	0
AMEX60DD000368	AMEX60DD000368	0	0	0	0	0	1	0	0	0
AMEX60DD000369	AMEX60DD000369	0	1	1	0	0	0	0	0	0
AMEX60DD000370	LOC111772992	1869	1901	1886	70	78	67	1286	1254	1295
AMEX60DD000371	SLC2A11	0	0	0	0	0	0	0	1	0
AMEX60DD000372	AMEX60DD000372	0	0	0	0	0	1	0	0	1
AMEX60DD000373	SLC2A11	0	1	0	0	0	0	11	9	10
AMEX60DD000374	SLC2A9	0	0	0	0	0	0	4	3	7
AMEX60DD000375	AMEX60DD000375	5	9	3	11	11	13	10	9	7
AMEX60DD000376	SLC2A9	0	1	0	1	0	1	1	1	0
AMEX60DD000377	AMEX60DD000377	1	0	0	0	0	0	0	1	0
AMEX60DD000378	DR999_PMT02494	0	1	1	2	1	1	32	27	34
AMEX60DD000379	AMEX60DD000379	0	0	1	0	0	0	0	0	0
AMEX60DD000380	AMEX60DD000380	6	9	7	2	2	0	4	3	7
AMEX60DD000381	AMEX60DD000381	0	0	1	0	1	0	0	0	0
AMEX60DD000382	AMEX60DD000382	0	2	0	0	0	0	0	0	0
AMEX60DD000383	AMEX60DD000383	0	0	0	0	1	0	0	1	1
AMEX60DD000384	IGLV5-48	0	0	1	0	0	0	0	0	0
AMEX60DD000385	GTF2IRD2	0	0	0	6	6	3	3	3	3
AMEX60DD000386	AMEX60DD000386	0	0	0	0	0	0	0	0	0
AMEX60DD000387	AMEX60DD000387	1	0	0	1	2	1	3	3	3
AMEX60DD000388	COMT.S	283	279	284	286	280	287	972	957	1013
AMEX60DD000389	SLC2A9	0	0	1	1	0	0	0	0	0
AMEX60DD000390	ROHU_010238	0	1	0	0	1	1	0	0	0
AMEX60DD000391	LOC116219103	2	2	0	0	0	1	0	0	0
AMEX60DD000392	SLC2A9	0	0	0	3	3	1	0	1	0
AMEX60DD000393	SLC2A11	0	0	0	2	3	2	0	0	0
AMEX60DD000394	SLC2A9	0	1	0	3	5	3	0	0	0
AMEX60DD000395	AMEX60DD000395	4	3	6	47	59	42	61	72	66
AMEX60DD000396	E1301_TTI003913	4	2	1	1	0	0	2	5	1
AMEX60DD000397	AMEX60DD000397	1	1	0	4	0	7	4	4	0
AMEX60DD000398	URAD	142	128	139	99	106	105	244	261	229
AMEX60DD000399	AMEX60DD000399	14	17	16	11	7	6	13	15	13
AMEX60DD000400	DDT	3579	3529	3543	3710	3758	3640	5790	5775	5803
AMEX60DD000401	AMEX60DD000401	3	2	1	13	11	13	7	5	5
AMEX60DD000402	AMEX60DD000402	3572	3657	3598	1574	1585	1534	7379	7272	7405
AMEX60DD000403	AMEX60DD000403	5	3	3	0	2	0	0	1	0
AMEX60DD000404	CABIN1	4338	4323	4393	1473	1549	1511	5526	5514	5472
AMEX60DD000405	AMEX60DD000405	3	3	2	12	11	10	5	5	3
AMEX60DD000406	AMEX60DD000406	8	6	6	0	0	0	13	10	14
AMEX60DD000407	AMEX60DD000407	3	1	1	0	0	0	8	10	5
AMEX60DD000408	AMEX60DD000408	0	0	0	0	0	1	0	0	0
AMEX60DD000409	TBX6	7	9	13	3	1	2	4	4	8
AMEX60DD000410	HARBI1	4	4	2	0	0	1	4	3	1
AMEX60DD000411	AMEX60DD000411	0	0	0	3	2	5	3	3	4
AMEX60DD000412	CRKL	1720	1735	1692	1922	1929	1935	2169	2139	2148
AMEX60DD000413	ANAPL_03341	0	0	1	1	0	0	0	0	0
AMEX60DD000414	KLHL22	1239	1199	1229	479	498	489	1762	1724	1758
AMEX60DD000415	MED15	1532	1480	1490	1095	1041	1143	2085	2091	2118
AMEX60DD000416	CCDC74A	206	208	179	262	275	244	576	588	542
AMEX60DD000417	SMPD4	954	1010	974	562	557	537	1818	1849	1830
AMEX60DD000418	AMEX60DD000418	45	51	52	73	82	67	85	80	77
AMEX60DD000419	AMEX60DD000419	23	22	24	27	24	24	48	50	53
AMEX60DD000420	GGT5	114	107	134	56	52	58	299	300	279
AMEX60DD000421	AMEX60DD000421	0	0	0	0	0	0	0	0	0
AMEX60DD000422	AMEX60DD000422	75	91	71	99	105	102	111	107	119
AMEX60DD000423	AMEX60DD000423	152	146	127	31	31	27	118	106	103
AMEX60DD000424	E1301_TTI003913	1	0	0	1	0	0	5	3	4
AMEX60DD000425	AMEX60DD000425	0	0	0	0	0	0	0	0	0
AMEX60DD000426	AMEX60DD000426	138	140	141	61	54	65	132	134	116
AMEX60DD000427	AMEX60DD000427	132	140	116	26	33	18	144	132	153
AMEX60DD000428	AMEX60DD000428	1	0	0	4	2	3	1	0	1
AMEX60DD000429	AMEX60DD000429	36	36	39	20	16	16	39	42	21
AMEX60DD000430	AMEX60DD000430	3	5	1	1	1	0	5	3	1
AMEX60DD000431	GGT5	597	620	552	550	523	558	1625	1688	1614
AMEX60DD000432	HCG_2010666	15	14	14	44	54	44	14	12	18
AMEX60DD000433	LRRC75B	53	51	75	3	2	3	45	50	48
AMEX60DD000434	LRRC75B	0	0	2	0	0	0	0	0	0
AMEX60DD000435	AMEX60DD000435	296	273	313	23	34	16	557	551	584
AMEX60DD000436	LRRC75B	1833	1825	1892	450	450	438	1608	1645	1629
AMEX60DD000437	AMEX60DD000437	0	1	1	0	1	0	0	0	0
AMEX60DD000438	LRRC75A	37	37	42	1	3	0	22	25	21
AMEX60DD000439	SNRPD3	3363	3362	3399	3803	3746	3744	5613	5624	5594
AMEX60DD000440	GUCD1	523	499	494	508	527	504	833	789	767
AMEX60DD000441	DPX16_9183	181	172	205	65	67	70	354	360	366
AMEX60DD000442	LOC107385925	35	32	34	5	5	1	96	101	80
AMEX60DD000443	AMEX60DD000443	27	25	27	1	0	0	33	30	39
AMEX60DD000444	UPB1	392	410	389	176	161	168	238	230	251
AMEX60DD000445	AMEX60DD000445	2	1	0	4	3	3	3	3	3
AMEX60DD000446	AMEX60DD000446	3	3	1	0	0	0	1	3	0
AMEX60DD000447	AMEX60DD000447	84	88	68	75	77	72	128	131	127
AMEX60DD000448	SPECC1L	4302	4320	4384	1706	1706	1649	4509	4515	4544
AMEX60DD000449	AMEX60DD000449	255	291	259	178	169	200	281	270	302
AMEX60DD000450	BCR	279	303	258	72	60	64	1498	1407	1559
AMEX60DD000451	AMEX60DD000451	0	0	0	0	0	0	0	0	0
AMEX60DD000452	AMEX60DD000452	16	7	12	18	21	16	30	30	38
AMEX60DD000453	RAB36	1925	1892	1917	777	780	740	1590	1593	1596
AMEX60DD000454	AMEX60DD000454	29	36	27	112	140	116	237	242	238
AMEX60DD000455	AMEX60DD000455	14	15	13	6	5	2	76	75	68
AMEX60DD000456	AMEX60DD000456	5	5	2	1	0	0	20	24	11
AMEX60DD000457	RAB36	19	20	20	13	11	6	159	155	163
AMEX60DD000458	AMEX60DD000458	2	2	2	1	1	0	0	0	0
AMEX60DD000459	RSPH14	1037	997	1032	812	820	795	1253	1234	1264
AMEX60DD000460	IDI1	72	92	77	15	18	15	45	35	47
AMEX60DD000461	GNAZ	3328	3268	3264	1095	1101	1114	2396	2395	2413
AMEX60DD000462	SLC5A1	7	3	8	5	7	4	32	20	26
AMEX60DD000463	AMEX60DD000463	14	15	11	0	1	0	7	3	10
AMEX60DD000464	YWHAH	19245	19106	19331	9696	9741	9630	13288	13334	13072
AMEX60DD000465	DEPDC5	1009	1021	1014	363	346	373	1793	1701	1817
AMEX60DD000466	AMEX60DD000466	7	4	13	0	0	0	11	6	8
AMEX60DD000467	PRR14L	1507	1520	1468	458	423	446	2170	2119	2217
AMEX60DD000468	AMEX60DD000468	11	14	10	6	7	9	8	8	5
AMEX60DD000469	LOC340211	193	181	188	52	51	55	131	111	135
AMEX60DD000470	LOC100130764	621	607	621	29	19	27	231	244	217
AMEX60DD000471	RTL1	224	219	228	5	5	3	131	122	124
AMEX60DD000472	LOC101950947	30	38	29	0	0	0	11	14	8
AMEX60DD000473	PISD	3624	3724	3633	5906	5889	5722	5047	5090	5113
AMEX60DD000474	SFI1	292	319	293	139	159	143	432	379	410
AMEX60DD000475	EIF4ENIF1	2890	2861	2805	2471	2446	2450	3449	3386	3484
AMEX60DD000476	DRG1	4426	4343	4459	3631	3619	3677	5624	5664	5612
AMEX60DD000477	PATZ1	1513	1501	1505	890	862	924	2000	2021	1955
AMEX60DD000478	AMEX60DD000478	13	10	8	41	48	45	3	3	1
AMEX60DD000479	PIK3IP1	4880	4955	4782	2137	2192	2147	3784	3756	3630
AMEX60DD000480	AMEX60DD000480	0	0	0	0	1	0	0	0	1
AMEX60DD000481	AMEX60DD000481	4	2	1	1	1	0	0	1	0
AMEX60DD000482	LIMK2	714	721	759	486	505	527	1158	1176	1149
AMEX60DD000483	LOC115100791	0	0	0	0	1	0	0	0	1
AMEX60DD000484	RNF185	1137	1159	1114	797	867	809	1904	1897	1850
AMEX60DD000485	C12ORF43	456	457	410	628	610	619	650	651	652
AMEX60DD000486	AMEX60DD000486	0	0	0	0	0	2	0	0	0
AMEX60DD000487	HNF1A	1	1	0	0	1	0	1	3	0
AMEX60DD000488	SPPL3	3276	3276	3357	2089	2195	2090	3166	3248	3101
AMEX60DD000489	ACADS	2109	2180	2113	1641	1692	1711	3430	3370	3342
AMEX60DD000490	UNC119B	2597	2544	2544	2818	2895	2836	3566	3605	3515
AMEX60DD000491	LOC115401458	9	8	9	2	1	2	3	4	1
AMEX60DD000492	MLEC	2798	2702	2812	4497	4524	4551	5293	5211	5258
AMEX60DD000493	AMEX60DD000493	10	14	3	4	6	1	7	7	4
AMEX60DD000494	AMEX60DD000494	248	247	265	29	43	21	142	138	145
AMEX60DD000495	DPX16_12726	0	0	0	0	0	0	1	1	1
AMEX60DD000496	HCFC1	470	403	451	305	314	289	533	518	549
AMEX60DD000497	CABP1	1073	1101	1120	430	442	441	661	656	660
AMEX60DD000498	POP5	460	465	449	381	395	383	662	676	651
AMEX60DD000499	RNF10	7896	7878	8000	3843	3913	3934	10538	10618	10629
AMEX60DD000500	COQ5	479	510	507	386	398	393	879	909	909
AMEX60DD000501	LOC110406354	16834	16789	16771	18561	18673	18782	30275	30201	30209
AMEX60DD000502	AMEX60DD000502	13	7	12	11	15	10	15	19	20
AMEX60DD000503	AMEX60DD000503	11998	12161	12046	11163	11079	11268	22525	22715	22592
AMEX60DD000504	TRIAP1	490	528	479	838	834	812	653	671	660
AMEX60DD000505	GATC	1435	1439	1445	1133	1076	1115	1949	1989	2001
AMEX60DD000506	AMEX60DD000506	580	621	556	126	121	112	300	298	313
AMEX60DD000507	COX6A1	8719	8696	8729	7071	6979	7002	10807	10718	10975
AMEX60DD000508	AMEX60DD000508	5	6	3	0	0	0	5	7	2
AMEX60DD000509	MSI1	11115	10899	11297	5311	5203	5308	23566	23554	23602
AMEX60DD000510	MSI1	14	19	14	1	1	1	6	6	8
AMEX60DD000511	PLA2G1B	1	2	1	0	0	0	3	4	3
AMEX60DD000512	PLA2G1B	0	1	0	0	0	0	0	1	0
AMEX60DD000513	AMEX60DD000513	229	213	243	180	172	169	288	284	296
AMEX60DD000514	LOC107985532	272	279	262	52	56	54	430	434	449
AMEX60DD000515	AMEX60DD000515	4	3	4	0	0	0	1	0	0
AMEX60DD000516	AMEX60DD000516	0	0	0	0	1	0	0	1	0
AMEX60DD000517	AMEX60DD000517	23	21	35	7	5	5	36	37	29
AMEX60DD000518	WDR3	134	144	130	29	28	31	164	172	151
AMEX60DD000519	SIRT4	44	50	46	6	4	3	42	41	46
AMEX60DD000520	EEF1A1	16	19	15	3	1	1	35	37	42
AMEX60DD000521	EEF1A1	5	4	5	1	1	1	3	0	3
AMEX60DD000522	EEF1A1	36	41	30	7	9	9	78	82	79
AMEX60DD000523	SIRT4	0	0	0	0	0	1	0	0	1
AMEX60DD000524	SIRT4	0	0	0	0	0	0	0	0	1
AMEX60DD000525	PXN	2705	2671	2669	3546	3470	3549	6075	5958	6044
AMEX60DD000526	RPLP0	43471	43296	43464	50469	50611	50069	67663	67920	67684
AMEX60DD000527	DR999_PMT12737	10410	10363	10235	2874	2884	2939	18696	18466	18806
AMEX60DD000528	LOC111559199	1	1	0	2	1	3	5	2	5
AMEX60DD000529	LOC111559199	27	24	35	55	50	49	96	85	93
AMEX60DD000530	RAB35	1296	1304	1215	1307	1293	1281	2057	2002	2109
AMEX60DD000531	AMEX60DD000531	162	169	168	143	136	156	118	119	109
AMEX60DD000532	BICDL1	436	418	441	278	268	279	258	263	241
AMEX60DD000533	VMP1	146	173	139	103	106	98	221	219	219
AMEX60DD000534	AMEX60DD000534	0	0	0	0	0	0	1	1	0
AMEX60DD000535	CIT	2006	1879	2011	851	858	842	1627	1516	1680
AMEX60DD000536	AMEX60DD000536	12	13	8	29	27	30	16	15	18
AMEX60DD000537	AMEX60DD000537	12	9	10	21	21	26	9	13	5
AMEX60DD000538	AMEX60DD000538	10	9	12	11	8	14	9	8	14
AMEX60DD000539	PRKAB1	3408	3290	3362	2562	2531	2555	4087	4024	4078
AMEX60DD000540	AMEX60DD000540	11	6	14	1	1	0	13	14	12
AMEX60DD000541	AMEX60DD000541	3	2	3	3	1	5	7	6	7
AMEX60DD000542	AMEX60DD000542	71	71	83	12	11	10	30	30	32
AMEX60DD000543	AMEX60DD000543	18	11	15	2	2	0	9	7	13
AMEX60DD000544	TMEM233	72	73	65	22	20	19	69	59	65
AMEX60DD000545	NCOR2	204	204	223	46	36	53	319	353	308
AMEX60DD000546	AMEX60DD000546	78	78	58	71	74	77	137	149	111
AMEX60DD000547	NCOR2	58	62	54	8	11	10	90	85	72
AMEX60DD000548	NCOR2	3998	4099	3881	2314	2225	2247	6665	6660	6540
AMEX60DD000549	AMEX60DD000549	0	0	0	0	1	0	0	0	0
AMEX60DD000550	AMEX60DD000550	0	0	0	0	1	0	0	0	0
AMEX60DD000551	AMEX60DD000551	169	168	201	282	315	291	182	191	186
AMEX60DD000552	RFLNA	2347	2302	2388	1472	1422	1463	2273	2270	2267
AMEX60DD000553	AMEX60DD000553	0	0	0	0	0	0	0	0	0
AMEX60DD000554	DNAH10	4	3	3	11	15	13	11	13	16
AMEX60DD000555	DNAH10	6	5	5	4	2	3	9	11	10
AMEX60DD000556	AMEX60DD000556	26	21	24	6	9	2	72	95	74
AMEX60DD000557	AMEX60DD000557	41	31	33	1	0	1	25	23	21
AMEX60DD000558	DPX16_23792	0	0	1	1	2	0	0	0	0
AMEX60DD000559	CCDC92	1559	1548	1553	1005	996	950	1963	2021	1966
AMEX60DD000560	AMEX60DD000560	3	4	1	1	1	1	4	4	2
AMEX60DD000561	DNAH10	143	147	167	150	154	136	421	427	379
AMEX60DD000562	DNAH10	15	13	11	16	16	12	91	110	103
AMEX60DD000563	AMEX60DD000563	5	3	2	6	8	2	2	0	2
AMEX60DD000564	OJAV_G00236990	351	349	376	2	3	1	214	229	220
AMEX60DD000565	ATP6V0A2	821	786	864	712	768	738	990	972	1016
AMEX60DD000566	TCTN2	396	374	433	448	420	428	600	612	580
AMEX60DD000567	AMEX60DD000567	19	26	20	8	8	6	19	25	24
AMEX60DD000568	LOC108716549	1	2	0	0	0	0	2	2	1
AMEX60DD000569	GTF2H3	794	789	787	438	435	427	945	942	1004
AMEX60DD000570	EIF2B1	1568	1572	1597	849	836	887	2044	1989	2045
AMEX60DD000571	DDX55	334	329	323	605	580	593	537	516	543
AMEX60DD000572	TMED2	4394	4390	4501	4996	4925	5066	6405	6448	6500
AMEX60DD000573	RILPL1	375	357	374	663	639	663	535	496	542
AMEX60DD000574	LOC116219103	0	0	0	0	0	0	0	0	2
AMEX60DD000575	SNRNP35	321	327	325	337	372	345	378	399	381
AMEX60DD000576	RILPL2	871	856	895	402	399	455	2450	2532	2509
AMEX60DD000577	AMEX60DD000577	0	0	0	0	0	0	0	0	0
AMEX60DD000578	AMEX60DD000578	1	1	0	2	1	1	1	0	0
AMEX60DD000579	KMT5A	895	841	839	842	829	855	1467	1488	1433
AMEX60DD000580	LOC106705792	10	9	12	0	1	0	5	4	3
AMEX60DD000581	AMEX60DD000581	0	0	1	1	1	0	0	0	0
AMEX60DD000582	SBNO1	276	288	257	69	54	85	363	352	396
AMEX60DD000583	FLJ10833	343	350	334	240	229	248	562	593	558
AMEX60DD000584	AMEX60DD000584	5	3	5	12	8	16	1	0	2
AMEX60DD000585	CDK2AP1	617	623	629	711	700	743	672	645	717
AMEX60DD000586	C12ORF65	321	323	330	313	279	310	485	503	495
AMEX60DD000587	MPHOSPH9	615	578	596	381	402	355	897	936	902
AMEX60DD000588	AMEX60DD000588	2	2	0	3	6	0	6	4	5
AMEX60DD000589	AMEX60DD000589	34	35	23	28	28	26	32	30	29
AMEX60DD000590	AMEX60DD000590	3	1	6	0	1	0	0	0	0
AMEX60DD000591	PITPNM2	2016	2076	2011	880	904	897	1736	1796	1691
AMEX60DD000592	ARL6IP4	1313	1302	1305	717	721	720	1939	1927	1907
AMEX60DD000593	OGFOD2	225	239	210	156	151	166	337	346	329
AMEX60DD000594	GIN1	176	179	166	76	85	75	218	207	245
AMEX60DD000595	CIRBP	2227	2279	2219	1595	1547	1567	3008	2974	2903
AMEX60DD000596	ABCB9	258	244	253	818	784	828	1314	1300	1328
AMEX60DD000597	VPS37B	1872	1884	1930	2034	2049	1984	3136	3154	3224
AMEX60DD000598	HIP1R	2058	1975	2082	746	756	729	1474	1429	1451
AMEX60DD000599	CCDC62	319	301	308	131	129	127	462	463	428
AMEX60DD000600	AMEX60DD000600	0	0	1	0	0	0	0	0	0
AMEX60DD000601	DENR	1766	1742	1721	2604	2581	2635	2337	2365	2311
AMEX60DD000602	HCAR3	3	0	2	13	8	7	1	0	0
AMEX60DD000603	OGFOD2	99	89	80	112	104	109	89	81	67
AMEX60DD000604	PITPNM2	10	10	13	0	0	0	3	1	1
AMEX60DD000605	CIRBP	5976	5839	6027	2641	2586	2597	10564	10544	10624
AMEX60DD000606	AMEX60DD000606	0	2	0	16	17	10	6	5	7
AMEX60DD000607	RPS2	7	5	7	0	0	0	14	13	14
AMEX60DD000608	KNTC1	27	24	28	14	11	13	63	81	56
AMEX60DD000609	XELAEV_18000201MG	429	440	423	236	246	243	483	500	460
AMEX60DD000610	RSRC2	2380	2375	2411	1844	1872	1871	2931	3008	2919
AMEX60DD000611	LOC115100635	70	67	70	46	54	43	83	74	85
AMEX60DD000612	ZCCHC8	1243	1207	1283	1129	1164	1109	2000	1987	2008
AMEX60DD000613	AMEX60DD000613	0	0	1	0	1	0	0	0	0
AMEX60DD000614	CLIP1	2096	2176	2111	991	922	977	2100	2046	2136
AMEX60DD000615	VPS33A	1275	1214	1231	583	613	530	1828	1855	1817
AMEX60DD000616	PARPI_0014259	32	35	23	6	5	9	29	24	32
AMEX60DD000617	AMEX60DD000617	0	0	0	0	0	0	0	0	1
AMEX60DD000618	DIABLO	1215	1193	1203	645	646	681	1772	1718	1672
AMEX60DD000619	B3GNT4	692	683	703	614	585	591	830	803	815
AMEX60DD000620	LRRC43	511	465	563	308	312	307	478	477	503
AMEX60DD000621	AMEX60DD000621	31	26	26	1	2	2	2	1	1
AMEX60DD000622	AMEX60DD000622	48	49	61	69	48	44	95	102	83
AMEX60DD000623	AMEX60DD000623	0	0	0	0	1	0	0	0	0
AMEX60DD000624	BCL7A	1177	1186	1229	1417	1467	1424	1681	1708	1665
AMEX60DD000625	WDR66	443	449	464	574	590	580	1141	1109	1182
AMEX60DD000626	CYRIA	105	103	96	47	59	44	98	94	93
AMEX60DD000627	WDR66	186	179	157	176	173	159	622	598	570
AMEX60DD000628	PSMD9	2771	2803	2822	1516	1528	1501	3072	3013	2978
AMEX60DD000629	AMEX60DD000629	180	178	176	122	122	139	223	220	226
AMEX60DD000630	HPD	2716	2710	2733	131	129	117	445	442	470
AMEX60DD000631	SETD1B	655	650	623	313	323	329	691	665	664
AMEX60DD000632	SETD1B	557	593	545	121	113	122	861	876	895
AMEX60DD000633	D4764_17G0006420	3	4	0	4	4	5	7	0	9
AMEX60DD000634	HARBI1	702	702	670	451	475	461	983	967	990
AMEX60DD000635	AMEX60DD000635	1	1	0	0	0	0	2	2	1
AMEX60DD000636	AMEX60DD000636	5	5	2	1	0	0	16	9	18
AMEX60DD000637	AMEX60DD000637	6	10	4	2	3	0	5	1	7
AMEX60DD000638	RHOF	289	279	318	272	259	263	428	449	378
AMEX60DD000639	AMEX60DD000639	0	0	0	0	1	1	1	0	0
AMEX60DD000640	TMEM120B	435	448	411	645	602	664	679	678	683
AMEX60DD000641	MORN3	370	366	357	194	207	195	662	675	682
AMEX60DD000642	ORAI1	722	718	746	365	368	382	641	680	654
AMEX60DD000643	KDM2B	1895	1896	1932	1771	1800	1751	2695	2663	2676
AMEX60DD000644	AMEX60DD000644	0	0	0	0	1	0	0	0	0
AMEX60DD000645	AMEX60DD000645	1	2	0	0	0	1	0	0	0
AMEX60DD000646	RNF34	2701	2705	2674	1255	1247	1268	3191	3151	3105
AMEX60DD000647	ANAPC5	572	601	584	271	248	280	875	892	900
AMEX60DD000648	AMEX60DD000648	30	25	35	26	28	28	40	39	38
AMEX60DD000649	AMEX60DD000649	1	0	0	1	0	0	2	0	2
AMEX60DD000650	CAMKK2	1094	1072	1082	375	363	397	660	639	639
AMEX60DD000651	AMEX60DD000651	0	2	0	0	0	0	0	1	0
AMEX60DD000652	P2RX4	1120	1158	1135	660	670	658	1806	1795	1782
AMEX60DD000653	P2RX7	1386	1374	1345	725	759	733	2047	2024	2068
AMEX60DD000654	AMEX60DD000654	0	0	0	0	0	0	0	1	0
AMEX60DD000655	IFT81	764	719	773	542	556	566	1005	1016	994
AMEX60DD000656	AMEX60DD000656	0	0	0	0	0	0	2	1	3
AMEX60DD000657	AMEX60DD000657	2	2	1	0	1	0	3	2	3
AMEX60DD000658	ATP2A2	13306	13372	13425	13732	13813	13818	15811	15669	15836
AMEX60DD000659	ANAPC7	1337	1355	1349	549	532	554	1444	1415	1503
AMEX60DD000660	ANAPC7	1	1	0	0	0	1	0	0	0
AMEX60DD000661	UBE2G1	191	198	185	618	643	624	389	423	419
AMEX60DD000662	ARPC3	2755	2704	2700	3068	3052	3018	5292	5376	5220
AMEX60DD000663	AMEX60DD000663	656	611	673	459	446	438	570	535	575
AMEX60DD000664	AMEX60DD000664	32	39	40	25	19	25	31	27	33
AMEX60DD000665	GPN3	1433	1427	1431	1404	1287	1395	2092	2119	2230
AMEX60DD000666	FAM216A	21	22	19	3	3	0	3	2	3
AMEX60DD000667	VPS29	1206	1167	1216	1395	1380	1305	1610	1589	1601
AMEX60DD000668	RAD9B	1	2	0	0	1	0	0	0	1
AMEX60DD000669	PPTC7	2012	1982	2008	1769	1739	1632	1608	1658	1561
AMEX60DD000670	TCTN1	317	295	327	363	369	362	596	592	624
AMEX60DD000671	AMEX60DD000671	8	9	6	11	8	12	21	22	19
AMEX60DD000672	HVCN1	220	240	239	360	366	349	285	301	296
AMEX60DD000673	PPP1CC	3362	3385	3301	3895	4075	3955	4376	4268	4332
AMEX60DD000674	AMEX60DD000674	0	0	0	0	0	0	0	1	1
AMEX60DD000675	CCDC63	11	13	12	1	0	2	25	15	22
AMEX60DD000676	MYL2	46	59	33	77	74	66	262	264	279
AMEX60DD000677	AMEX60DD000677	0	0	0	0	0	0	0	0	0
AMEX60DD000678	CUX2	1176	1119	1178	401	391	405	1251	1252	1275
AMEX60DD000679	LOC102352108	1	0	0	1	1	1	6	2	5
AMEX60DD000680	PHETA1	298	308	273	141	162	146	366	339	382
AMEX60DD000681	ATXN2	1517	1451	1446	691	655	701	1914	1903	1839
AMEX60DD000682	AMEX60DD000682	0	1	0	0	0	0	0	0	0
AMEX60DD000683	ATXN2	496	475	481	225	225	215	659	650	664
AMEX60DD000684	BRAP	970	971	950	732	731	730	1365	1350	1405
AMEX60DD000685	LOC100336828	1	1	0	0	0	0	0	0	0
AMEX60DD000686	ACAD10	945	907	955	817	833	777	1302	1279	1332
AMEX60DD000687	UBE2I	3	5	0	4	7	1	6	6	2
AMEX60DD000688	AMEX60DD000688	2	0	1	1	0	0	4	1	5
AMEX60DD000689	ALDH2	3474	3379	3549	2626	2663	2608	4873	4843	4928
AMEX60DD000690	AMEX60DD000690	338	328	310	82	66	75	230	229	212
AMEX60DD000691	MAPKAPK5	359	336	359	112	142	111	526	509	539
AMEX60DD000692	AMEX60DD000692	0	0	0	0	0	0	0	0	0
AMEX60DD000693	AMEX60DD000693	0	0	0	0	0	0	0	0	0
AMEX60DD000694	TMEM116	42	38	48	21	16	16	65	78	62
AMEX60DD000695	MDA_GLEAN10011711	0	1	0	0	1	0	0	0	0
AMEX60DD000696	ERP29	142	141	126	227	219	238	329	302	313
AMEX60DD000697	AMEX60DD000697	1	3	0	38	40	40	4	2	3
AMEX60DD000698	AMEX60DD000698	0	0	0	0	0	0	0	0	0
AMEX60DD000699	AMEX60DD000699	28	31	33	8	7	5	19	10	18
AMEX60DD000700	NAA25	913	929	909	722	649	729	1282	1305	1323
AMEX60DD000701	AMEX60DD000701	9	10	10	5	4	6	7	4	6
AMEX60DD000702	AMEX60DD000702	30	23	36	14	13	8	24	21	27
AMEX60DD000703	TRAFD1	686	708	681	587	593	561	1026	996	1036
AMEX60DD000704	KIAA0614	2299	2344	2350	1018	1003	1059	2286	2231	2226
AMEX60DD000705	HECTD4	89	97	78	27	20	22	190	203	216
AMEX60DD000706	HECTD4	104	119	108	28	26	51	144	153	139
AMEX60DD000707	AMEX60DD000707	0	0	0	0	0	0	0	0	0
AMEX60DD000708	RPL6	43782	43661	43952	42598	42926	42501	63608	63406	63381
AMEX60DD000709	PTPN11	1440	1474	1430	862	853	815	2447	2392	2383
AMEX60DD000710	AMEX60DD000710	0	0	0	0	0	0	0	1	0
AMEX60DD000711	RPH3A	7751	7811	7796	2720	2855	2624	2975	3037	3009
AMEX60DD000712	PSMB6	18	20	15	5	7	7	45	37	48
AMEX60DD000713	LOC111606693	4	3	1	1	0	2	2	0	2
AMEX60DD000714	AMEX60DD000714	21	26	18	1	0	1	13	11	10
AMEX60DD000715	AMEX60DD000715	6	8	8	0	0	1	8	11	4
AMEX60DD000716	WSCD2	172	182	188	76	86	72	182	163	188
AMEX60DD000717	AMEX60DD000717	0	0	2	0	1	0	0	1	1
AMEX60DD000718	CMKLR1	26	28	30	69	76	70	679	698	711
AMEX60DD000719	AMEX60DD000719	1	0	0	1	0	0	1	0	0
AMEX60DD000720	AMEX60DD000720	0	0	0	0	0	0	0	0	0
AMEX60DD000721	AMEX60DD000721	0	0	0	0	0	0	0	1	0
AMEX60DD000722	PTPN11	32	38	37	18	25	26	46	53	51
AMEX60DD000723	AMEX60DD000723	133	138	133	10	9	9	100	93	119
AMEX60DD000724	USP30	14	12	15	3	2	1	13	15	12
AMEX60DD000725	USP30	19	9	18	10	14	9	26	28	25
AMEX60DD000726	AMEX60DD000726	4	5	5	7	10	6	72	66	74
AMEX60DD000727	AMEX60DD000727	296	287	290	269	256	281	2605	2616	2618
AMEX60DD000728	SART3	35	28	30	13	15	17	43	59	33
AMEX60DD000729	FICD	475	472	477	540	554	593	582	616	583
AMEX60DD000730	SART3	1693	1750	1620	1638	1637	1606	2807	2832	2782
AMEX60DD000731	SART3	337	329	345	175	190	167	639	675	639
AMEX60DD000732	TMEM119	97	82	96	16	11	10	667	647	652
AMEX60DD000733	TMEM119	0	0	0	0	0	0	0	0	0
AMEX60DD000734	AMEX60DD000734	0	0	0	0	0	1	0	1	0
AMEX60DD000735	ISCU	1554	1566	1535	1509	1527	1552	1732	1671	1764
AMEX60DD000736	SELPLG	65	68	62	137	135	136	234	236	218
AMEX60DD000737	AMEX60DD000737	2	2	2	1	1	0	3	1	1
AMEX60DD000738	AMEX60DD000738	1901	1893	1932	1789	1764	1804	2463	2510	2379
AMEX60DD000739	CORO1C	2135	2158	2219	1082	1089	1008	2993	2981	3065
AMEX60DD000740	AMEX60DD000740	19	26	17	17	18	21	32	34	32
AMEX60DD000741	AMEX60DD000741	6	8	7	2	3	2	4	4	2
AMEX60DD000742	SSH1	2	2	3	0	1	0	0	0	0
AMEX60DD000743	SSH1	0	0	1	0	1	1	0	0	0
AMEX60DD000744	SSH1	148	140	132	50	55	44	181	164	194
AMEX60DD000745	DAO	513	486	544	226	201	251	360	380	360
AMEX60DD000746	AMEX60DD000746	1	1	2	0	0	0	1	0	0
AMEX60DD000747	CYB5A	2	2	4	6	5	8	2	2	1
AMEX60DD000748	SVOP	1661	1653	1592	798	787	772	866	896	910
AMEX60DD000749	SVOP	195	177	187	65	46	77	108	104	131
AMEX60DD000750	AMEX60DD000750	25	24	21	34	31	34	22	17	11
AMEX60DD000751	USP30	158	180	161	102	102	113	199	196	189
AMEX60DD000752	AMEX60DD000752	6	10	6	2	1	3	3	1	2
AMEX60DD000753	ALKBH2	293	264	259	113	125	124	255	264	263
AMEX60DD000754	UNG	271	228	269	141	139	147	311	279	295
AMEX60DD000755	ACACB	28	29	25	3	1	3	41	38	36
AMEX60DD000756	ACACB	50	48	43	30	34	26	66	62	59
AMEX60DD000757	ACACB	532	530	536	125	136	129	415	436	382
AMEX60DD000758	FOXN4	152	140	164	42	37	41	171	179	180
AMEX60DD000759	FOXN4	44	39	47	9	12	11	34	32	40
AMEX60DD000760	AMEX60DD000760	0	0	1	0	1	0	0	1	0
AMEX60DD000761	LOC111606693	93	93	101	1	0	0	49	55	47
AMEX60DD000762	MYO1H	260	234	267	143	135	151	92	99	102
AMEX60DD000763	KCTD10	1399	1337	1439	1355	1389	1334	2081	1993	2099
AMEX60DD000764	UBE3B	149	135	160	47	45	45	201	194	219
AMEX60DD000765	AMEX60DD000765	41	40	45	16	10	18	24	21	28
AMEX60DD000766	AMEX60DD000766	434	448	402	101	101	125	316	308	320
AMEX60DD000767	AMEX60DD000767	0	1	0	0	0	0	1	1	0
AMEX60DD000768	AMEX60DD000768	3	5	1	0	0	0	2	1	3
AMEX60DD000769	UBE3B	826	820	785	490	442	506	963	930	1007
AMEX60DD000770	AMEX60DD000770	28	23	26	14	11	12	53	55	64
AMEX60DD000771	ALDH3B1	3	3	0	1	1	0	1	0	0
AMEX60DD000772	AMEX60DD000772	0	1	0	0	0	0	0	1	1
AMEX60DD000773	AMEX60DD000773	0	0	0	1	0	0	1	1	0
AMEX60DD000774	AMEX60DD000774	1	0	1	48	49	44	2	1	1
AMEX60DD000775	AMEX60DD000775	0	0	1	0	0	0	0	0	0
AMEX60DD000776	MMAB	541	533	569	497	510	536	856	843	880
AMEX60DD000777	MVK	1621	1564	1666	331	327	331	423	410	435
AMEX60DD000778	LOC115821825	923	941	902	32	38	32	256	236	272
AMEX60DD000779	ALDH3B1	1	0	0	1	1	0	0	1	1
AMEX60DD000780	UBE3B	4	3	3	0	0	1	14	9	11
AMEX60DD000781	ACACB	1	1	0	1	0	1	2	4	3
AMEX60DD000782	AMEX60DD000782	34	30	22	17	18	20	29	27	30
AMEX60DD000783	AMEX60DD000783	0	0	0	1	0	1	6	6	3
AMEX60DD000784	AMEX60DD000784	13	16	13	7	10	10	10	7	7
AMEX60DD000785	AMEX60DD000785	0	1	0	0	0	1	3	0	3
AMEX60DD000786	AMEX60DD000786	0	0	0	4	4	2	4	1	4
AMEX60DD000787	AMEX60DD000787	0	0	0	0	0	0	2	4	4
AMEX60DD000788	AMEX60DD000788	1	3	2	1	0	1	2	1	0
AMEX60DD000789	LOC108698892	0	0	0	3	2	0	4	5	3
AMEX60DD000790	AMEX60DD000790	0	0	1	0	0	0	0	0	1
AMEX60DD000791	AMEX60DD000791	0	0	1	0	0	0	0	0	0
AMEX60DD000792	AMEX60DD000792	1	0	0	1	0	0	0	0	0
AMEX60DD000793	AMEX60DD000793	0	0	0	0	0	0	0	0	0
AMEX60DD000794	ROHU_001488	1	0	1	4	5	3	2	0	3
AMEX60DD000795	FAM222A	2474	2485	2396	989	992	980	2214	2267	2189
AMEX60DD000796	AMEX60DD000796	0	0	0	0	0	0	0	0	0
AMEX60DD000797	AMEX60DD000797	0	0	0	0	0	0	0	0	0
AMEX60DD000798	AMEX60DD000798	1	0	1	1	0	1	0	2	0
AMEX60DD000799	AMEX60DD000799	0	0	0	0	0	0	0	1	0
AMEX60DD000800	AMEX60DD000800	36	28	37	25	20	22	23	13	35
AMEX60DD000801	AMEX60DD000801	0	1	0	0	1	0	0	0	0
AMEX60DD000802	TRPV4	125	128	116	172	144	160	467	451	502
AMEX60DD000803	YBX1	9174	9252	9215	6385	6378	6481	16797	16682	17089
AMEX60DD000804	GLTP	756	735	738	482	472	426	403	408	379
AMEX60DD000805	LOC108634846	14920	14909	14837	981	975	931	9772	9679	9710
AMEX60DD000806	AMEX60DD000806	24590	24654	24594	1373	1281	1317	10070	9929	10129
AMEX60DD000807	CHK1	0	0	1	0	0	0	0	0	0
AMEX60DD000808	LOC100337476	5570	5507	5483	228	231	238	2444	2410	2485
AMEX60DD000809	LOC108176166	1382	1386	1295	165	145	152	928	894	903
AMEX60DD000810	LOC257642	18770	18610	18699	2131	2107	2156	11009	11120	11002
AMEX60DD000811	XELAEV_18029838MG	62	73	56	29	34	37	41	39	36
AMEX60DD000812	TCHP	1032	1033	996	752	804	763	1269	1291	1280
AMEX60DD000813	LOC114552212	457	439	447	256	257	286	479	507	468
AMEX60DD000814	LOC115400030	9	9	7	1	1	1	20	18	22
AMEX60DD000815	GIT2	324	320	337	214	222	201	521	518	524
AMEX60DD000816	AMEX60DD000816	34	35	30	0	0	0	39	31	38
AMEX60DD000817	ANKRD13A	414	437	412	187	199	192	703	669	675
AMEX60DD000818	AMEX60DD000818	196	201	179	168	161	187	331	334	336
AMEX60DD000819	DR999_PMT02416	287	327	243	302	295	287	347	354	376
AMEX60DD000820	SLC6A4	2	0	1	0	1	0	0	0	0
AMEX60DD000821	LOC106484380	3	1	2	0	0	0	0	1	0
AMEX60DD000822	AMEX60DD000822	0	1	0	0	0	0	0	1	0
AMEX60DD000823	AMEX60DD000823	0	0	0	0	0	1	0	0	0
AMEX60DD000824	LC27	3342	3211	3385	815	817	826	2189	2168	2142
AMEX60DD000825	XELAEV_18029838MG	2	2	0	2	0	3	4	7	3
AMEX60DD000826	CDH1D	3977	3884	4025	166	174	173	1722	1748	1661
AMEX60DD000827	AMEX60DD000827	0	0	0	0	1	0	0	0	0
AMEX60DD000828	SGSM1	173	189	176	32	29	37	127	129	132
AMEX60DD000829	AMEX60DD000829	1938	2033	1971	886	918	875	681	682	631
AMEX60DD000830	TMEM211	6	3	2	0	1	0	4	7	1
AMEX60DD000831	KIAA1671	13	12	14	1	1	0	40	45	48
AMEX60DD000832	CRYBB3	37	35	27	15	11	13	22	18	21
AMEX60DD000833	CRYBB2	1	1	0	0	1	0	0	0	1
AMEX60DD000834	CRYBB2	0	0	0	1	1	1	2	1	2
AMEX60DD000835	AMEX60DD000835	0	1	0	0	0	0	1	1	0
AMEX60DD000836	AMEX60DD000836	1	0	1	1	0	0	6	9	10
AMEX60DD000837	AMEX60DD000837	0	1	0	0	0	0	0	0	1
AMEX60DD000838	GRK3	614	643	610	199	199	205	322	314	336
AMEX60DD000839	GRK3	67	55	58	22	22	14	16	17	20
AMEX60DD000840	GRK3	132	116	138	50	53	56	66	79	57
AMEX60DD000841	GRK3	1399	1379	1351	702	664	681	691	717	662
AMEX60DD000842	MYO18B	6	4	2	2	2	2	13	16	11
AMEX60DD000843	MYO18B	48	55	49	63	72	71	45	38	48
AMEX60DD000844	AMEX60DD000844	56	53	53	28	30	33	211	229	232
AMEX60DD000845	SEZ6L	3784	3626	3770	1874	1861	1944	11098	11024	10998
AMEX60DD000846	ASPHD2	878	870	904	490	471	522	886	916	883
AMEX60DD000847	LOC115073103	19	9	22	6	2	6	35	38	40
AMEX60DD000848	HPS4	442	473	453	196	199	216	873	884	886
AMEX60DD000849	AMEX60DD000849	1	0	0	0	0	1	0	0	1
AMEX60DD000850	SRRD	137	157	138	122	125	117	266	283	267
AMEX60DD000851	CLUH	1818	1823	1753	1283	1223	1270	3257	3223	3326
AMEX60DD000852	AMEX60DD000852	0	0	0	0	2	1	0	0	0
AMEX60DD000853	AMEX60DD000853	0	0	0	0	0	0	0	0	0
AMEX60DD000854	AMEX60DD000854	0	1	0	0	0	0	0	0	0
AMEX60DD000855	AMEX60DD000855	0	0	0	0	0	0	0	0	0
AMEX60DD000856	AMEX60DD000856	0	0	0	0	0	0	0	0	0
AMEX60DD000857	TPST2	374	376	363	321	304	346	439	457	437
AMEX60DD000858	AMEX60DD000858	0	0	0	0	0	0	0	0	0
AMEX60DD000859	CRYBB1	3	3	1	6	7	3	3	5	1
AMEX60DD000860	CRYBA4	0	0	0	0	1	0	20	27	22
AMEX60DD000861	RDH14	1570	1573	1621	672	624	701	1730	1794	1808
AMEX60DD000862	TPST2	339	361	345	234	254	201	475	515	491
AMEX60DD000863	AMEX60DD000863	1	0	0	0	0	0	1	1	0
AMEX60DD000864	TCHP	40	46	35	17	17	19	23	28	22
AMEX60DD000865	AMEX60DD000865	1	0	0	1	0	1	1	0	0
AMEX60DD000866	AMEX60DD000866	0	0	1	0	0	0	0	0	1
AMEX60DD000867	AMEX60DD000867	18475	18407	18472	10030	10075	10003	14231	14123	14283
AMEX60DD000868	AMEX60DD000868	0	1	0	0	0	0	0	0	0
AMEX60DD000869	AMEX60DD000869	0	0	0	0	0	0	0	0	0
AMEX60DD000870	AMEX60DD000870	14	18	8	0	0	0	17	20	14
AMEX60DD000871	AMEX60DD000871	78	79	72	47	57	32	121	101	105
AMEX60DD000872	AMEX60DD000872	0	0	0	0	1	0	0	0	0
AMEX60DD000873	AMEX60DD000873	1	1	1	0	0	0	2	0	2
AMEX60DD000874	AMEX60DD000874	0	0	0	0	0	0	0	0	0
AMEX60DD000875	NYNRIN	0	0	0	1	0	0	0	0	0
AMEX60DD000876	CCDC159	0	0	0	1	0	1	2	1	1
AMEX60DD000877	AMEX60DD000877	0	0	0	0	0	1	0	1	2
AMEX60DD000878	AMEX60DD000878	2	1	2	0	0	0	2	0	1
AMEX60DD000879	AMEX60DD000879	22	21	17	4	4	4	19	23	18
AMEX60DD000880	H2BC18	0	0	0	3	5	5	2	2	2
AMEX60DD000881	CHUK	135	119	144	51	44	52	143	154	151
AMEX60DD000882	AMEX60DD000882	0	0	1	0	0	0	0	1	0
AMEX60DD000883	AMEX60DD000883	1434	1464	1488	351	351	339	2774	2784	2812
AMEX60DD000884	TUBA3C	0	0	0	0	1	0	0	1	0
AMEX60DD000885	AMEX60DD000885	0	0	0	0	0	0	0	1	0
AMEX60DD000886	AMEX60DD000886	2	2	3	2	0	1	4	2	6
AMEX60DD000887	AMEX60DD000887	0	0	0	0	0	0	0	0	1
AMEX60DD000888	MN1	1568	1603	1573	324	317	348	1527	1542	1504
AMEX60DD000889	AMEX60DD000889	1081	1082	1000	658	685	662	875	850	914
AMEX60DD000890	AMEX60DD000890	147	140	134	66	71	74	106	115	98
AMEX60DD000891	PITPNB	414	370	424	214	173	225	590	570	618
AMEX60DD000892	PITPNB	63	60	75	32	24	30	82	62	73
AMEX60DD000893	AMEX60DD000893	1	1	0	4	1	0	1	1	0
AMEX60DD000894	AMEX60DD000894	0	1	0	0	0	0	1	0	0
AMEX60DD000895	AMEX60DD000895	0	0	0	0	0	0	5	6	8
AMEX60DD000896	TTC28	2576	2666	2585	996	977	1007	2021	2023	2022
AMEX60DD000897	AMEX60DD000897	68	57	66	31	34	38	41	34	43
AMEX60DD000898	AMEX60DD000898	13	17	12	2	3	2	14	16	13
AMEX60DD000899	LOC103796406	34	36	41	2	1	2	39	38	49
AMEX60DD000900	CHEK2	67	56	77	60	74	67	170	145	189
AMEX60DD000901	HSCB	403	383	369	280	281	303	527	548	554
AMEX60DD000902	SLC2A9	4	1	3	11	11	7	6	10	6
AMEX60DD000903	APLNR	49	47	52	5	5	5	38	37	43
AMEX60DD000904	APLNR	0	0	0	0	0	0	0	0	0
AMEX60DD000905	RABGEF1	228	210	203	118	118	122	558	535	529
AMEX60DD000906	MORC2	2129	2092	2091	1188	1186	1198	2753	2830	2804
AMEX60DD000907	AMEX60DD000907	0	0	0	0	0	0	1	2	0
AMEX60DD000908	AMEX60DD000908	1	1	0	0	1	0	0	0	0
AMEX60DD000909	SMTN	521	526	485	751	726	774	1515	1553	1491
AMEX60DD000910	AMEX60DD000910	3950	3896	4038	2223	2220	2241	4373	4317	4304
AMEX60DD000911	SELENOM	1654	1670	1613	453	494	448	1775	1745	1717
AMEX60DD000912	AMEX60DD000912	1	1	0	0	0	0	1	0	1
AMEX60DD000913	INPP5J	780	767	733	126	139	130	965	943	998
AMEX60DD000915	LOC105373926	349	387	305	57	40	49	276	260	275
AMEX60DD000914	LOC105373926	0	0	0	0	0	0	0	1	0
AMEX60DD000916	AMEX60DD000916	24	24	27	4	4	0	16	12	15
AMEX60DD000917	LOC115635630	201	204	187	77	76	77	218	226	241
AMEX60DD000918	AMEX60DD000918	28	26	33	39	41	42	55	61	42
AMEX60DD000919	PLA2G3	27	35	28	20	15	23	42	44	44
AMEX60DD000920	OAS3	314	325	327	256	257	237	390	424	367
AMEX60DD000921	OASL	478	476	459	362	387	362	757	777	760
AMEX60DD000922	OAS3	41	43	41	48	57	49	112	124	102
AMEX60DD000923	LOC115073459	1027	1094	973	3483	3405	3450	991	962	996
AMEX60DD000924	AMEX60DD000924	0	0	1	0	0	0	0	0	0
AMEX60DD000925	LOC115073459	27	27	25	77	71	65	32	28	29
AMEX60DD000926	LOC115073459	0	0	0	1	0	0	0	0	0
AMEX60DD000927	OAS3	54	55	59	55	67	56	92	78	85
AMEX60DD000928	P2RX2	0	0	0	2	1	1	22	29	21
AMEX60DD000929	AMEX60DD000929	4	3	11	2	2	1	7	7	7
AMEX60DD000930	TEP1	16	19	6	5	2	5	13	24	23
AMEX60DD000931	AMEX60DD000931	5	4	3	0	0	0	2	0	2
AMEX60DD000932	AMEX60DD000932	0	0	0	0	1	0	0	1	0
AMEX60DD000933	POLE	1045	1035	1011	279	285	281	1780	1820	1800
AMEX60DD000934	PXMP2	296	290	304	232	243	230	446	459	446
AMEX60DD000935	PES1	1677	1644	1679	2674	2696	2716	3545	3470	3557
AMEX60DD000936	LOC109072652	10	13	9	0	0	0	7	11	5
AMEX60DD000937	GAL3ST1	1191	1188	1204	302	326	308	501	503	498
AMEX60DD000938	LOC115077192	701	704	693	197	204	184	229	241	220
AMEX60DD000939	ZP3	1	1	0	0	0	0	1	1	0
AMEX60DD000940	ZP3	45	31	29	38	47	36	79	82	80
AMEX60DD000941	MTFP1	806	854	786	471	489	453	1070	1061	1053
AMEX60DD000942	SEC14L2	8497	8478	8610	1780	1792	1833	6932	7044	6832
AMEX60DD000943	AMEX60DD000943	0	0	0	0	1	0	0	0	4
AMEX60DD000944	LOC112587105	29	36	34	1	0	1	24	20	14
AMEX60DD000945	RNF215	1205	1261	1226	358	380	387	1249	1148	1307
AMEX60DD000946	CCDC157	257	274	242	275	305	288	510	525	520
AMEX60DD000947	AMEX60DD000947	2	3	3	8	8	7	0	0	0
AMEX60DD000948	SF3A1	4513	4521	4498	1711	1659	1790	6850	6899	6719
AMEX60DD000949	TBC1D10A	1947	1942	1978	1162	1119	1116	3033	3089	3018
AMEX60DD000950	AMEX60DD000950	104	94	90	9	16	6	54	53	64
AMEX60DD000951	LOC113837993	106722	106508	106597	14987	14839	15178	58455	58919	58473
AMEX60DD000952	CASTOR1	442	445	430	1139	1163	1147	668	717	677
AMEX60DD000953	LOC115073421	60	51	37	10	7	8	98	101	101
AMEX60DD000954	AMEX60DD000954	0	0	0	0	0	0	0	0	0
AMEX60DD000955	AMEX60DD000955	0	0	0	0	0	0	2	1	1
AMEX60DD000956	LIF	66	61	55	41	48	36	66	65	54
AMEX60DD000957	AMEX60DD000957	3	3	2	2	3	2	2	1	2
AMEX60DD000958	AMEX60DD000958	0	0	0	0	0	0	0	0	0
AMEX60DD000959	HORMAD2	0	0	0	0	0	0	1	0	0
AMEX60DD000960	HORMAD2	0	0	0	0	0	0	0	1	0
AMEX60DD000961	AMEX60DD000961	2	3	1	0	1	0	1	1	0
AMEX60DD000962	LOC115100538	1720	1660	1761	1451	1418	1459	2146	2016	2145
AMEX60DD000963	MTMR3	1966	2023	1946	1009	1019	1030	2342	2432	2346
AMEX60DD000964	TMEM62	473	482	474	276	261	283	501	528	515
AMEX60DD000965	ASCC2	1557	1536	1545	602	607	622	2211	2210	2240
AMEX60DD000966	ASCC2	0	1	0	0	1	0	0	0	0
AMEX60DD000967	UQCR10	5874	5806	5802	3928	3807	3818	6708	6711	6638
AMEX60DD000968	ZMAT5	858	864	803	760	729	722	1288	1315	1287
AMEX60DD000969	AMEX60DD000969	1	1	2	0	0	0	0	0	0
AMEX60DD000970	CABP7	231	223	248	242	258	219	132	134	138
AMEX60DD000971	CABP7	509	513	491	293	275	293	180	165	162
AMEX60DD000972	AMEX60DD000972	832	799	796	297	278	275	636	602	634
AMEX60DD000973	AMEX60DD000973	11	11	17	8	9	6	11	14	15
AMEX60DD000974	AMEX60DD000974	54	47	56	78	66	68	110	117	135
AMEX60DD000975	AMEX60DD000975	25	26	24	6	3	1	24	18	32
AMEX60DD000976	NF2	1766	1708	1683	877	856	823	2805	2774	2729
AMEX60DD000977	AMEX60DD000977	30	31	28	12	12	7	34	37	29
AMEX60DD000978	ROHU_019343	139	121	124	87	90	91	140	129	149
AMEX60DD000979	AMEX60DD000979	0	0	0	0	1	0	0	0	1
AMEX60DD000980	AMEX60DD000980	1	0	0	0	0	0	2	2	0
AMEX60DD000981	NIPSNAP1	2129	2144	2166	747	739	790	1144	1172	1141
AMEX60DD000982	AMEX60DD000982	1	0	1	0	0	0	0	0	0
AMEX60DD000983	LOC111947684	0	0	0	0	0	0	0	0	0
AMEX60DD000984	AMEX60DD000984	5	4	9	14	10	8	1	0	1
AMEX60DD000985	AMEX60DD000985	1	1	1	1	0	2	0	0	1
AMEX60DD000986	AMEX60DD000986	5	6	2	0	1	0	3	4	6
AMEX60DD000987	THOC5	1669	1649	1675	940	941	922	3072	3111	3040
AMEX60DD000988	NEFH	40429	40235	40481	27338	27462	27320	18097	18107	18184
AMEX60DD000989	LOC115100900	37	36	31	5	6	2	31	29	31
AMEX60DD000990	LOC115084588	3	3	3	0	0	1	5	4	5
AMEX60DD000991	LOC115100900	79	79	65	18	18	19	36	31	33
AMEX60DD000992	E1301_TTI005140	39	37	50	13	14	11	34	36	34
AMEX60DD000993	AMEX60DD000993	6	5	8	2	0	3	13	9	18
AMEX60DD000994	AP1B1	3193	3245	3120	2329	2360	2315	4658	4754	4563
AMEX60DD000995	AMEX60DD000995	17	23	16	6	5	5	14	7	11
AMEX60DD000996	RASL10B	2046	2044	1970	567	542	582	778	749	797
AMEX60DD000997	GAS2L1	830	842	846	425	435	428	1339	1366	1390
AMEX60DD000998	AMEX60DD000998	0	0	0	0	0	0	0	0	1
AMEX60DD000999	AMEX60DD000999	0	0	0	0	0	0	0	0	0
AMEX60DD001000	EWSR1	9280	9124	9284	6188	6129	6254	19096	19123	19064
AMEX60DD001001	RHBDD3	414	418	420	227	229	211	447	476	464
AMEX60DD001002	AMEX60DD001002	2	1	0	0	1	0	2	2	1
AMEX60DD001003	AMEX60DD001003	8	12	5	5	3	4	3	3	2
AMEX60DD001004	EMID1	4906	5007	4845	1916	1949	1897	6757	6895	6556
AMEX60DD001005	AMEX60DD001005	72	57	80	42	42	38	93	89	101
AMEX60DD001006	AMEX60DD001006	0	0	0	0	1	1	1	2	0
AMEX60DD001007	AMEX60DD001007	93	95	82	29	27	30	140	135	119
AMEX60DD001008	DTX1	7735	7683	7845	2242	2270	2288	3300	3267	3256
AMEX60DD001009	AMEX60DD001009	0	1	0	0	0	0	1	0	1
AMEX60DD001010	AMEX60DD001010	7	7	6	4	4	3	8	8	3
AMEX60DD001011	RASAL1	392	441	396	209	186	205	360	357	362
AMEX60DD001012	RASAL1	897	864	913	325	324	329	791	799	771
AMEX60DD001013	AMEX60DD001013	5	5	11	7	9	7	11	7	5
AMEX60DD001014	AMEX60DD001014	26	37	20	46	38	47	33	29	40
AMEX60DD001015	CCDC42	620	604	618	542	569	561	1225	1196	1191
AMEX60DD001016	AMEX60DD001016	392	360	404	396	367	397	526	546	516
AMEX60DD001017	DDX54	835	845	831	1310	1306	1319	1772	1811	1781
AMEX60DD001018	AMEX60DD001018	0	0	0	0	2	0	0	2	0
AMEX60DD001019	RITA1	2381	2339	2421	1120	1128	1083	2238	2202	2218
AMEX60DD001020	IQCD	728	745	714	690	658	690	1519	1535	1500
AMEX60DD001021	LOC113837993	31065	30951	31071	5519	5624	5457	19500	19686	19433
AMEX60DD001022	LOC113837993	47342	47510	47382	11285	11200	11209	24874	24801	24972
AMEX60DD001023	LOC100336617	40328	40347	39978	2788	2775	2779	16500	16579	16537
AMEX60DD001024	LOC100336617	0	0	0	0	0	0	0	2	1
AMEX60DD001025	LOC113837993	62308	62234	62389	6375	6436	6586	37045	36846	36973
AMEX60DD001026	AMEX60DD001026	0	0	0	0	0	0	0	0	0
AMEX60DD001027	PARPI_0016114	0	0	0	0	0	0	2	3	1
AMEX60DD001028	TPCN1	272	285	279	65	57	72	524	515	536
AMEX60DD001029	AMEX60DD001029	559	565	558	351	336	331	891	904	900
AMEX60DD001030	SLC8B1	260	261	279	313	299	314	1216	1207	1278
AMEX60DD001031	PLBD2	2322	2291	2408	1454	1460	1431	4042	4071	4038
AMEX60DD001032	DR999_PMT12787	934	945	928	5705	5807	5850	4540	4452	4482
AMEX60DD001033	SDSL	788	828	743	232	248	220	1164	1208	1195
AMEX60DD001034	AMEX60DD001034	1	0	1	0	0	0	0	0	0
AMEX60DD001035	AMEX60DD001035	2	1	2	3	2	2	3	3	1
AMEX60DD001036	AMEX60DD001036	0	1	0	2	2	2	1	0	0
AMEX60DD001037	LHX5	2200	2241	2197	473	479	464	1140	1144	1137
AMEX60DD001038	AMEX60DD001038	154	161	181	108	91	111	118	133	108
AMEX60DD001039	LOC108717408	1	2	0	0	1	1	5	5	4
AMEX60DD001040	RBM19	476	465	506	403	434	405	901	883	883
AMEX60DD001041	AMEX60DD001041	0	1	1	0	2	0	0	0	0
AMEX60DD001042	AMEX60DD001042	0	0	0	0	1	0	0	0	0
AMEX60DD001043	AMEX60DD001043	4	5	4	0	1	0	0	0	0
AMEX60DD001044	AMEX60DD001044	0	0	0	0	0	0	0	1	0
AMEX60DD001045	AMEX60DD001045	0	0	0	0	0	0	0	0	0
AMEX60DD001046	TXNL4B	5	3	9	3	5	0	3	2	2
AMEX60DD001047	AMEX60DD001047	20	18	23	14	15	17	66	60	63
AMEX60DD001048	AMEX60DD001048	14	13	17	11	12	13	38	29	23
AMEX60DD001049	LOC112547415	1	3	1	0	1	0	0	0	0
AMEX60DD001050	TBX5	3	5	1	7	6	6	5	5	3
AMEX60DD001051	AMEX60DD001051	0	0	0	0	0	0	0	2	0
AMEX60DD001052	AMEX60DD001052	1	1	1	6	7	7	0	1	0
AMEX60DD001053	AMEX60DD001053	0	2	0	0	0	1	0	1	0
AMEX60DD001054	TBX5	1	1	2	1	0	0	3	1	2
AMEX60DD001055	AMEX60DD001055	0	0	1	1	2	0	0	0	0
AMEX60DD001056	TBX3	165	149	149	39	43	35	94	86	86
AMEX60DD001057	AMEX60DD001057	2	2	4	0	0	1	6	6	2
AMEX60DD001058	AMEX60DD001058	0	0	0	0	1	0	0	0	0
AMEX60DD001059	AMEX60DD001059	0	0	0	0	1	1	0	1	0
AMEX60DD001060	TMEM167A	0	1	0	0	0	0	1	3	1
AMEX60DD001061	AMEX60DD001061	5	6	5	1	1	0	8	5	9
AMEX60DD001062	AMEX60DD001062	0	0	0	0	0	0	0	0	0
AMEX60DD001063	AMEX60DD001063	12	13	11	11	10	9	19	27	14
AMEX60DD001064	AMEX60DD001064	0	0	0	0	1	0	1	0	0
AMEX60DD001065	AMEX60DD001065	19	13	20	20	25	26	17	15	12
AMEX60DD001066	AMEX60DD001066	47	43	45	51	63	41	64	59	59
AMEX60DD001067	MED13L	729	740	761	423	390	443	1232	1196	1175
AMEX60DD001068	ACTC1	0	0	1	0	0	0	0	0	0
AMEX60DD001069	ACTC1	1	1	0	1	0	0	4	4	1
AMEX60DD001070	MED13L	6	5	7	2	1	4	29	28	30
AMEX60DD001071	AMEX60DD001071	31	25	24	18	23	20	11	11	14
AMEX60DD001072	C12ORF49	473	473	478	232	219	264	529	498	544
AMEX60DD001073	RNFT2	657	682	619	189	205	185	569	557	542
AMEX60DD001074	LOC115478516	4235	4215	4175	1484	1474	1452	3426	3433	3466
AMEX60DD001075	D4764_17G0000900	618	590	566	225	221	236	862	886	813
AMEX60DD001076	AMEX60DD001076	2	0	1	0	0	0	0	0	0
AMEX60DD001077	AMEX60DD001077	17	22	16	18	22	14	84	86	68
AMEX60DD001078	FBXW8	35	31	38	20	16	24	45	37	55
AMEX60DD001079	TESC	578	552	554	324	323	311	487	472	495
AMEX60DD001080	AMEX60DD001080	76	66	87	35	40	30	110	111	122
AMEX60DD001081	AMEX60DD001081	0	0	0	0	0	0	0	0	0
AMEX60DD001082	AMEX60DD001082	18	15	17	4	5	1	14	15	11
AMEX60DD001083	FBXO21	352	355	364	106	90	115	272	279	267
AMEX60DD001084	NOS1	4420	4417	4403	1785	1804	1855	2222	2320	2211
AMEX60DD001085	AMEX60DD001085	0	1	0	0	1	0	0	0	0
AMEX60DD001086	AMEX60DD001086	0	0	0	0	0	0	0	0	0
AMEX60DD001087	LOC115816455	2042	2036	2023	641	628	618	1122	1100	1087
AMEX60DD001088	KSR2	14	21	13	2	0	0	14	15	20
AMEX60DD001089	KSR2	79	83	86	33	40	42	52	50	45
AMEX60DD001090	AMEX60DD001090	1	0	1	2	4	4	3	2	2
AMEX60DD001091	RFC5	2212	2199	2212	1550	1495	1573	3031	3049	3047
AMEX60DD001092	WSB2	1494	1489	1514	793	777	822	1631	1627	1687
AMEX60DD001093	AMEX60DD001093	4	8	2	3	2	3	11	9	12
AMEX60DD001094	VSIG10	2	0	0	4	3	5	20	24	23
AMEX60DD001095	AMEX60DD001095	2	2	0	1	0	1	7	8	4
AMEX60DD001096	AMEX60DD001096	0	0	0	0	1	0	0	2	0
AMEX60DD001097	AMEX60DD001097	0	0	0	2	1	2	7	6	11
AMEX60DD001098	SLC66A1	0	0	0	0	1	0	0	0	0
AMEX60DD001099	E1301_TTI023775	344	386	330	130	141	127	179	181	206
AMEX60DD001100	AMEX60DD001100	4	4	1	0	0	0	3	3	1
AMEX60DD001101	AMEX60DD001101	16	17	11	6	4	6	2	5	2
AMEX60DD001102	LOC112944919	868	926	914	355	359	339	1184	1196	1209
AMEX60DD001103	LOC102935661	63	60	51	31	36	34	92	93	71
AMEX60DD001104	LOC102935661	46	50	42	19	17	15	57	69	53
AMEX60DD001105	AMEX60DD001105	16	20	17	12	9	9	22	22	33
AMEX60DD001106	AMEX60DD001106	0	0	0	0	1	0	4	5	1
AMEX60DD001107	AMEX60DD001107	108	108	110	177	174	171	232	196	232
AMEX60DD001108	AMEX60DD001108	16	12	13	17	19	12	32	26	36
AMEX60DD001109	AMEX60DD001109	51	37	45	12	11	8	49	51	43
AMEX60DD001110	AMEX60DD001110	39	42	33	17	19	22	22	29	18
AMEX60DD001111	AMEX60DD001111	67	63	53	16	17	22	56	47	47
AMEX60DD001112	AMEX60DD001112	0	0	0	0	1	0	0	0	0
AMEX60DD001113	LOC107385082	0	0	0	10	8	6	4	5	6
AMEX60DD001114	FANCL	3	2	3	3	3	0	4	5	8
AMEX60DD001115	AMEX60DD001115	0	0	0	0	0	0	0	0	0
AMEX60DD001116	AMEX60DD001116	1	1	1	0	0	1	0	0	0
AMEX60DD001117	AMEX60DD001117	0	0	0	0	1	0	0	1	0
AMEX60DD001118	PEBP1	1959	1911	2001	1401	1378	1382	2683	2624	2633
AMEX60DD001119	ROHU_007131	1	1	1	2	0	1	1	0	1
AMEX60DD001120	AMEX60DD001120	1	1	0	2	2	2	2	2	0
AMEX60DD001121	PEBP1	4986	4997	5045	5213	5183	5250	4010	3970	4082
AMEX60DD001122	AMEX60DD001122	28	29	31	9	15	8	23	16	21
AMEX60DD001123	TAOK3	2803	2855	2861	1181	1120	1222	2911	2919	2916
AMEX60DD001124	AMEX60DD001124	1	1	0	0	0	0	0	0	0
AMEX60DD001125	AMEX60DD001125	18	21	8	9	6	9	54	62	54
AMEX60DD001126	AMEX60DD001126	66	58	81	11	6	16	139	121	113
AMEX60DD001127	AMEX60DD001127	0	0	0	0	0	0	0	1	0
AMEX60DD001128	SUDS3	618	612	605	646	644	657	875	856	874
AMEX60DD001129	OJAV_G00236990	341	324	328	9	9	11	272	291	263
AMEX60DD001130	AMEX60DD001130	88	94	89	3	3	1	207	223	209
AMEX60DD001131	AMEX60DD001131	0	0	0	0	0	0	0	0	1
AMEX60DD001132	AMEX60DD001132	4	4	1	0	0	0	6	5	5
AMEX60DD001133	AMEX60DD001133	1	1	0	2	1	1	0	0	0
AMEX60DD001134	AMEX60DD001134	15	18	13	7	7	8	24	25	36
AMEX60DD001135	AMEX60DD001135	1	2	0	0	0	0	3	3	2
AMEX60DD001136	AMEX60DD001136	0	0	0	1	2	0	0	0	0
AMEX60DD001137	AMEX60DD001137	1	0	0	0	1	0	0	0	0
AMEX60DD001138	AMEX60DD001138	119	101	125	3	1	1	123	121	112
AMEX60DD001139	AMEX60DD001139	15	13	13	1	0	1	10	13	13
AMEX60DD001140	AMEX60DD001140	50	61	59	51	52	41	84	72	79
AMEX60DD001141	LOC100336828	35389	36088	35632	2763	2758	2801	15639	15646	15545
AMEX60DD001142	SRRM4	1025	1053	1020	185	179	166	728	748	746
AMEX60DD001143	AMEX60DD001143	1	0	0	0	0	1	2	2	1
AMEX60DD001144	HSPB8	172	187	172	105	97	102	70	82	77
AMEX60DD001145	HSPB1	3	3	5	3	6	4	0	0	1
AMEX60DD001146	CCDC60	713	701	696	328	320	344	2070	1980	2046
AMEX60DD001147	AMEX60DD001147	0	0	0	0	0	0	1	2	0
AMEX60DD001148	AMEX60DD001148	308	312	284	87	92	82	250	241	253
AMEX60DD001149	KREMEN1	496	484	465	276	289	301	567	565	577
AMEX60DD001150	AMEX60DD001150	264	248	259	137	122	142	198	208	203
AMEX60DD001151	KIAA1133	253	264	286	38	35	34	361	352	377
AMEX60DD001152	AMEX60DD001152	0	0	0	0	0	0	0	0	0
AMEX60DD001153	AMEX60DD001153	91	88	102	73	78	70	146	164	157
AMEX60DD001154	AMEX60DD001154	0	0	0	0	0	0	0	1	0
AMEX60DD001155	AMEX60DD001155	0	0	1	0	0	0	1	0	1
AMEX60DD001156	AMEX60DD001156	31	34	28	16	8	27	28	21	29
AMEX60DD001157	AMEX60DD001157	5	7	6	5	6	4	4	3	4
AMEX60DD001158	XBP1	4697	4660	4756	6683	6637	6772	8451	8312	8584
AMEX60DD001159	CCDC117	473	445	482	189	207	176	452	477	448
AMEX60DD001160	AMEX60DD001160	6	7	7	6	2	5	13	15	15
AMEX60DD001161	AMEX60DD001161	0	0	0	0	0	0	0	0	0
AMEX60DD001162	TCN2	1482	1410	1484	824	833	799	4854	4742	4875
AMEX60DD001163	SLC35E4	3	3	2	11	16	11	28	33	31
AMEX60DD001164	AMEX60DD001164	1	0	0	1	0	0	4	6	2
AMEX60DD001165	LOC106704024	7	5	9	2	5	3	3	5	2
AMEX60DD001166	SYNRG	20	15	21	22	29	19	20	26	25
AMEX60DD001167	AMEX60DD001167	0	1	1	1	0	1	1	1	0
AMEX60DD001168	LOC113744033	1	0	2	10	14	6	7	6	4
AMEX60DD001169	LOC101590776	411	440	385	215	210	234	455	465	452
AMEX60DD001170	AMEX60DD001170	0	0	1	0	0	1	0	0	0
AMEX60DD001171	OSBP2	2908	2874	3040	1267	1318	1208	2667	2650	2661
AMEX60DD001172	AMEX60DD001172	3806	3929	3834	1279	1295	1258	1943	1934	1870
AMEX60DD001173	LOC100493526	12	16	16	17	12	20	112	113	128
AMEX60DD001174	LOC105373926	9	10	6	1	1	1	7	4	12
AMEX60DD001175	COPE	132	130	137	73	79	72	205	209	196
AMEX60DD001176	LOC101937899	1	0	0	0	0	0	1	0	1
AMEX60DD001177	AMEX60DD001177	1	1	0	11	15	5	1	1	0
AMEX60DD001178	AMEX60DD001178	1	0	0	0	0	0	1	2	0
AMEX60DD001179	LZTR1	3708	3718	3702	1211	1182	1246	4337	4350	4231
AMEX60DD001180	AMEX60DD001180	0	0	0	0	0	0	0	0	0
AMEX60DD001181	DGCR6	472	458	441	609	607	663	773	765	806
AMEX60DD001182	AMEX60DD001182	0	0	0	0	0	0	0	1	0
AMEX60DD001183	TAB3	602	599	622	119	120	123	306	310	297
AMEX60DD001184	NDUFB1	65	72	65	53	50	64	99	108	100
AMEX60DD001185	AIFM3	172	169	164	32	30	46	45	33	48
AMEX60DD001186	AIFM3	493	478	469	206	186	214	196	197	193
AMEX60DD001187	AMEX60DD001187	8	8	9	6	5	5	7	6	5
AMEX60DD001188	LOC115479634	0	1	0	0	0	0	0	1	0
AMEX60DD001189	SLC7A4	2967	2977	2912	1948	1930	1979	3176	3261	3283
AMEX60DD001190	AMEX60DD001190	26	25	26	15	13	22	33	24	41
AMEX60DD001191	LRRC74B	379	415	368	262	265	252	986	1000	977
AMEX60DD001192	AMEX60DD001192	52	37	55	75	74	74	307	302	318
AMEX60DD001193	AMEX60DD001193	13	8	11	3	3	1	11	11	8
AMEX60DD001194	AMEX60DD001194	32	31	26	17	20	22	34	35	39
AMEX60DD001195	LOC106732742	32	33	30	4	2	1	34	50	30
AMEX60DD001196	AMEX60DD001196	14	13	8	12	13	14	10	1	6
AMEX60DD001197	AMEX60DD001197	21	22	21	14	14	17	11	8	9
AMEX60DD001198	AMEX60DD001198	13	12	13	1	2	1	14	12	11
AMEX60DD001199	PROM2	12	19	11	6	7	7	3	2	1
AMEX60DD001200	PROM2	3	3	2	8	6	8	2	2	2
AMEX60DD001201	KCNIP3	547	565	548	146	167	149	255	265	218
AMEX60DD001202	FAHD2A	1475	1459	1456	1073	1073	1116	1822	1832	1832
AMEX60DD001203	GPAT2	0	1	0	0	0	0	1	0	1
AMEX60DD001204	GPAT2	1	1	0	0	0	0	0	0	0
AMEX60DD001205	GPAT2	1	1	0	0	0	0	2	1	0
AMEX60DD001206	AMEX60DD001206	3	1	4	2	1	1	6	6	10
AMEX60DD001207	ADRA2B	82	77	80	81	91	93	231	237	243
AMEX60DD001208	ASTL	6	1	8	2	0	0	2	2	1
AMEX60DD001209	STARD7	2596	2661	2687	1570	1557	1555	3358	3450	3359
AMEX60DD001210	AMEX60DD001210	0	0	0	0	0	0	0	0	0
AMEX60DD001211	CIAO1	1289	1339	1256	560	570	555	1795	1683	1795
AMEX60DD001212	TMEM127	2173	2189	2245	2186	2167	2249	3284	3313	3200
AMEX60DD001213	SNRNP200	3567	3564	3600	1553	1511	1584	4948	5021	4945
AMEX60DD001214	SNRNP200	400	413	376	70	69	69	578	575	579
AMEX60DD001215	HARBI1	4	2	2	1	0	1	3	2	2
AMEX60DD001216	ITPRIPL1	64	70	62	32	31	31	54	49	51
AMEX60DD001217	NCAPH	1792	1798	1746	960	1011	931	4104	4106	4167
AMEX60DD001218	PARPI_0007353	99	101	98	61	50	55	168	172	153
AMEX60DD001219	AMEX60DD001219	2	2	3	4	4	2	10	15	14
AMEX60DD001220	AMEX60DD001220	2	3	1	3	3	2	3	3	3
AMEX60DD001221	AMEX60DD001221	0	0	0	1	1	2	2	0	1
AMEX60DD001222	NEURL3	4	1	2	6	6	6	6	5	3
AMEX60DD001223	ARID5A	26	32	18	98	104	90	136	133	128
AMEX60DD001224	KANSL3	3007	3016	3064	1238	1195	1230	4802	4929	4874
AMEX60DD001225	AMEX60DD001225	0	0	0	0	1	0	0	0	1
AMEX60DD001226	AMEX60DD001226	1	1	0	1	0	0	2	1	0
AMEX60DD001227	AMEX60DD001227	0	0	0	0	0	0	0	0	0
AMEX60DD001228	DYSF	0	1	0	0	1	0	0	0	0
AMEX60DD001229	FER1L5	25	31	41	2	5	1	32	36	23
AMEX60DD001230	AMEX60DD001230	0	0	0	0	0	0	0	1	0
AMEX60DD001231	AMEX60DD001231	1	0	0	0	0	0	0	0	0
AMEX60DD001232	LOC105903676	2	2	1	0	0	1	1	1	0
AMEX60DD001233	AMEX60DD001233	113	126	102	21	18	19	36	36	37
AMEX60DD001234	LMAN2L	782	820	746	342	319	320	1951	1936	2005
AMEX60DD001235	CNNM4	1559	1569	1487	1014	1010	999	1567	1577	1580
AMEX60DD001236	CNNM3	1629	1627	1608	611	657	588	1778	1799	1780
AMEX60DD001237	AMEX60DD001237	5	7	3	6	6	8	10	9	5
AMEX60DD001238	ANKRD1	4	1	5	1	0	0	2	0	1
AMEX60DD001239	AMEX60DD001239	1	0	1	0	0	0	0	0	0
AMEX60DD001240	ANKRD39	267	259	280	106	108	111	302	303	290
AMEX60DD001241	SEMA4C	2682	2768	2696	1045	1058	1036	3471	3506	3333
AMEX60DD001242	AMEX60DD001242	0	1	0	0	0	0	0	0	0
AMEX60DD001243	D9C73_028124	27	25	26	35	24	29	62	56	61
AMEX60DD001244	AMEX60DD001244	12	15	14	0	0	0	22	24	19
AMEX60DD001245	AMEX60DD001245	0	0	0	0	0	0	0	1	0
AMEX60DD001246	COX5B	11263	11300	11215	6847	6886	6942	12489	12463	12561
AMEX60DD001247	ACTR1B	8054	8072	8041	5533	5491	5517	10419	10319	10553
AMEX60DD001248	MARCHF5	1672	1662	1748	951	950	941	2325	2292	2287
AMEX60DD001249	PARPI_0027357	20	13	20	7	4	4	15	8	15
AMEX60DD001250	AMEX60DD001250	7	7	6	0	0	0	16	20	14
AMEX60DD001251	LOC110391220	1	0	0	0	0	0	2	0	0
AMEX60DD001252	NPY1R	984	947	972	487	489	500	470	446	470
AMEX60DD001253	AMEX60DD001253	32	36	33	25	27	21	9	11	16
AMEX60DD001254	AMEX60DD001254	17	22	12	10	3	13	9	6	9
AMEX60DD001255	PURB	8867	8805	8979	6649	6711	6586	11986	11911	11786
AMEX60DD001256	H2AZ2	4	5	2	2	3	1	13	20	10
AMEX60DD001257	AMEX60DD001257	9	6	9	8	10	3	40	39	52
AMEX60DD001258	LOC115092887	6	7	3	11	11	12	34	34	35
AMEX60DD001259	AMEX60DD001259	0	1	0	0	0	0	0	0	0
AMEX60DD001260	B3GALT2	0	0	2	1	2	3	2	1	4
AMEX60DD001261	AMEX60DD001261	0	0	1	0	0	0	0	2	0
AMEX60DD001262	AMEX60DD001262	4	5	3	18	20	20	13	8	19
AMEX60DD001263	VAMP5	1672	1648	1670	5079	4897	5119	3056	3080	3086
AMEX60DD001264	PHYPO_G00144010	8	12	2	18	17	17	27	21	31
AMEX60DD001265	AMEX60DD001265	10	10	10	15	9	15	11	5	9
AMEX60DD001266	AMEX60DD001266	0	0	0	0	1	0	0	0	1
AMEX60DD001267	RNF181	669	639	662	701	681	684	1090	1152	1080
AMEX60DD001268	AMEX60DD001268	1	0	0	0	1	0	0	0	0
AMEX60DD001269	TMEM150A	1477	1448	1445	933	954	941	2395	2498	2368
AMEX60DD001270	AMEX60DD001270	11	7	11	3	1	3	8	4	4
AMEX60DD001271	AMEX60DD001271	81	58	77	63	68	41	115	109	125
AMEX60DD001272	AMEX60DD001272	22	26	13	12	8	13	35	43	34
AMEX60DD001273	C2ORF68	266	259	228	289	269	303	319	322	311
AMEX60DD001274	USP39	1215	1284	1166	835	805	840	2068	2064	2063
AMEX60DD001275	LOC115469246	858	872	889	637	635	614	2586	2603	2600
AMEX60DD001276	PSAP	11590	11631	11673	1341	1347	1348	39533	39490	39113
AMEX60DD001277	AMEX60DD001277	0	0	0	0	0	0	2	0	0
AMEX60DD001278	PSAPL1	903	926	892	244	260	222	2533	2537	2551
AMEX60DD001279	AMEX60DD001279	0	0	0	7	3	6	5	4	5
AMEX60DD001280	AMEX60DD001280	8	10	9	0	1	0	13	11	10
AMEX60DD001281	PAX8	4555	4497	4631	1246	1172	1234	2400	2385	2403
AMEX60DD001282	PSD4	1762	1798	1733	1067	1078	1069	2973	3000	2976
AMEX60DD001283	AMEX60DD001283	2	6	2	2	1	0	0	0	0
AMEX60DD001284	AMEX60DD001284	338	322	352	64	79	65	135	127	143
AMEX60DD001285	AMEX60DD001285	0	0	0	0	0	0	0	0	0
AMEX60DD001286	IL1B	28	33	28	353	382	392	93	96	80
AMEX60DD001287	IL1B	13	11	7	112	114	101	127	122	118
AMEX60DD001288	CKAP2L	427	431	464	105	103	83	960	1008	981
AMEX60DD001289	AMEX60DD001289	63	68	63	14	12	19	107	104	86
AMEX60DD001290	AMEX60DD001290	51	55	56	34	42	35	141	155	141
AMEX60DD001291	AMEX60DD001291	13	13	12	1	1	0	30	33	28
AMEX60DD001292	LOC115092864	358	356	359	107	102	137	259	256	273
AMEX60DD001293	AMEX60DD001293	5	5	5	7	6	5	8	11	9
AMEX60DD001294	AMEX60DD001294	0	0	1	1	0	2	0	0	1
AMEX60DD001295	AMEX60DD001295	0	0	0	0	0	1	0	0	0
AMEX60DD001296	AMEX60DD001296	0	0	0	0	0	0	0	2	0
AMEX60DD001297	XELAEV_18009995MG	18	21	13	4	6	2	16	14	15
AMEX60DD001298	AMEX60DD001298	4	4	4	6	7	6	3	5	2
AMEX60DD001299	AMEX60DD001299	0	1	0	2	2	0	3	1	5
AMEX60DD001300	AMEX60DD001300	10	10	6	2	1	0	23	27	21
AMEX60DD001301	SLC20A1	15886	15762	15891	16759	16659	16767	15361	15330	15314
AMEX60DD001302	AMEX60DD001302	358	371	363	252	238	277	311	302	343
AMEX60DD001303	SEC24C	1868	1930	1904	790	758	819	2006	2053	2011
AMEX60DD001304	MRPS24	873	834	815	980	962	973	1240	1238	1215
AMEX60DD001305	CCDC150	2	1	2	0	0	0	3	1	2
AMEX60DD001306	AMEX60DD001306	145	143	142	118	111	113	117	92	111
AMEX60DD001307	CAMK2B	10756	10830	10777	4616	4681	4549	6085	5922	6119
AMEX60DD001308	AMEX60DD001308	0	0	0	1	0	0	5	5	4
AMEX60DD001309	AMEX60DD001309	15	14	21	8	8	4	6	7	7
AMEX60DD001310	AMEX60DD001310	1	2	0	0	1	1	1	0	0
AMEX60DD001311	NUDCD3	1707	1679	1765	1041	1062	1008	2709	2778	2726
AMEX60DD001312	AMEX60DD001312	0	1	1	5	7	1	0	0	0
AMEX60DD001313	AMEX60DD001313	1	0	0	1	1	0	0	0	0
AMEX60DD001314	AB205_0084520	0	0	0	0	0	1	1	0	0
AMEX60DD001315	OGDH	279	281	278	158	161	160	549	559	566
AMEX60DD001316	OGDH	83	89	66	9	7	10	160	165	152
AMEX60DD001317	OGDH	895	919	906	900	894	862	1748	1752	1702
AMEX60DD001318	AMEX60DD001318	8	5	9	4	4	4	2	0	2
AMEX60DD001319	LOC108785592	2	0	0	9	7	6	2	2	3
AMEX60DD001320	AMEX60DD001320	584	589	557	423	411	423	846	828	879
AMEX60DD001321	MCHR1	1008	993	1016	387	395	342	482	487	475
AMEX60DD001322	AMEX60DD001322	196	199	206	31	23	26	95	98	86
AMEX60DD001323	AMEX60DD001323	90	92	89	15	15	13	41	34	29
AMEX60DD001324	PGAM2	2580	2552	2537	2156	2082	2112	5446	5469	5336
AMEX60DD001325	AMEX60DD001325	0	0	1	0	1	0	0	0	0
AMEX60DD001326	PGAM1	1312	1384	1334	1629	1625	1623	2629	2576	2635
AMEX60DD001327	AMEX60DD001327	42	44	50	45	49	35	20	25	14
AMEX60DD001328	HARBI1	63	72	58	52	52	39	46	52	43
AMEX60DD001329	AMEX60DD001329	28	28	29	14	7	15	19	13	22
AMEX60DD001330	LOC108785592	1	1	0	1	0	1	0	1	0
AMEX60DD001331	LOC111571239	83996	83684	83874	70121	69885	69544	108776	108647	108597
AMEX60DD001332	AMEX60DD001332	13	14	15	13	7	16	12	9	5
AMEX60DD001333	AMEX60DD001333	1	2	0	0	0	0	0	1	0
AMEX60DD001334	LOC113138288	441	466	441	276	295	276	273	283	295
AMEX60DD001335	ZMIZ2	6184	6109	6176	2607	2567	2536	6922	6948	6945
AMEX60DD001336	AMEX60DD001336	1	0	0	0	0	0	1	1	0
AMEX60DD001337	AMEX60DD001337	0	1	0	0	0	0	0	1	0
AMEX60DD001338	LOC727726	866	876	869	673	665	694	1531	1520	1528
AMEX60DD001339	AMEX60DD001339	46	42	48	38	39	31	103	105	95
AMEX60DD001340	LOC112545154	22	19	21	12	11	9	21	17	20
AMEX60DD001341	OGDH	4281	4358	4305	2892	2842	2775	8154	8118	8112
AMEX60DD001342	AMEX60DD001342	986	965	1015	1015	995	1006	1240	1202	1289
AMEX60DD001343	TMED4	3706	3729	3591	3610	3636	3618	4706	4644	4711
AMEX60DD001344	AMEX60DD001344	2	1	2	0	0	0	3	5	2
AMEX60DD001345	DDX56	486	487	472	423	442	446	687	680	707
AMEX60DD001346	DDX56	21	22	22	14	10	12	41	48	38
AMEX60DD001347	LOC115092844	345	331	364	95	108	99	516	520	509
AMEX60DD001348	AMEX60DD001348	0	0	0	0	1	0	0	0	0
AMEX60DD001349	AMEX60DD001349	0	0	0	0	0	1	0	0	0
AMEX60DD001350	LOC115370481	17	8	15	14	9	20	35	44	41
AMEX60DD001351	NPC1L1	36	35	30	10	7	8	40	41	30
AMEX60DD001352	NPC1L1	0	0	0	0	0	0	0	0	0
AMEX60DD001353	AMEX60DD001353	0	0	0	0	0	0	0	1	0
AMEX60DD001354	LOC115092844	445	435	482	137	129	136	612	579	609
AMEX60DD001355	YKT6	5268	5176	5169	3538	3596	3523	8494	8548	8541
AMEX60DD001356	AMEX60DD001356	0	1	0	1	3	0	2	1	0
AMEX60DD001357	GCK	0	1	0	0	0	0	1	1	1
AMEX60DD001358	MPHOSPH10	84	91	84	172	203	173	142	149	136
AMEX60DD001359	MYL7	35	35	37	180	182	160	33	35	43
AMEX60DD001360	GCK	1	1	0	1	0	1	1	0	0
AMEX60DD001361	POLD2	1490	1465	1491	735	763	743	2653	2612	2694
AMEX60DD001362	AEBP1	5531	5576	5491	2465	2541	2454	13149	13296	13121
AMEX60DD001363	AMEX60DD001363	5	4	6	4	1	5	22	20	15
AMEX60DD001364	Y956_11202	16	22	13	26	27	30	111	96	110
AMEX60DD001365	ELMOD3	1306	1205	1321	792	824	812	1251	1267	1197
AMEX60DD001366	DBNL	6810	6847	6721	5869	5807	5928	10808	10836	10744
AMEX60DD001367	UBE2D4	1924	1906	1920	2067	2081	2014	2246	2272	2333
AMEX60DD001368	AMEX60DD001368	0	0	0	0	0	0	0	1	0
AMEX60DD001369	TCF7L1	890	842	876	419	432	403	1715	1768	1727
AMEX60DD001370	AMEX60DD001370	9	5	11	20	15	19	12	16	9
AMEX60DD001371	AMEX60DD001371	0	1	0	0	0	0	0	0	1
AMEX60DD001372	AMEX60DD001372	0	0	0	0	0	0	0	1	1
AMEX60DD001373	FBN2	38	23	40	30	35	23	29	35	21
AMEX60DD001374	BAYA_14209	37	32	22	3	2	4	34	33	25
AMEX60DD001375	AMEX60DD001375	0	0	0	2	2	0	0	0	0
AMEX60DD001376	TGOLN2	8308	8271	8318	3621	3657	3571	8317	8347	8401
AMEX60DD001377	LOC112551351	913	885	881	644	634	632	2170	2160	2201
AMEX60DD001378	LOC112551351	0	0	0	0	0	1	0	1	0
AMEX60DD001379	LOC115092832	29	33	24	115	100	124	158	163	172
AMEX60DD001380	RETSAT	10	8	12	2	1	1	16	14	9
AMEX60DD001381	RETSAT	474	486	442	583	545	608	939	956	926
AMEX60DD001382	DUSP11	1350	1324	1330	1424	1454	1455	2216	2185	2224
AMEX60DD001383	STAMBP	812	789	813	532	545	502	1377	1394	1413
AMEX60DD001384	ACTG2	10	5	7	13	16	13	18	17	15
AMEX60DD001385	C2ORF42	864	858	842	496	523	513	1129	1111	1127
AMEX60DD001386	AMEX60DD001386	619	643	676	364	380	376	603	601	609
AMEX60DD001387	TIA1	5446	5396	5473	5239	5254	5216	9626	9728	9546
AMEX60DD001388	PCYOX1	2911	2901	2873	1146	1191	1211	2539	2582	2449
AMEX60DD001389	SNRPG	2962	2834	2903	2879	2942	2892	6366	6368	6238
AMEX60DD001390	FAM136A	891	855	886	1262	1240	1286	1383	1400	1340
AMEX60DD001391	AMEX60DD001391	0	1	0	0	0	0	1	1	0
AMEX60DD001392	TGFA	143	132	143	909	905	870	874	855	832
AMEX60DD001393	AMEX60DD001393	22	22	19	45	43	44	26	22	24
AMEX60DD001394	OJAV_G00236990	9	4	9	0	1	0	7	7	5
AMEX60DD001395	AMEX60DD001395	0	0	0	0	0	0	0	0	0
AMEX60DD001396	AMEX60DD001396	10	10	7	4	3	1	11	13	12
AMEX60DD001397	QRFPR	110	103	118	57	58	62	62	60	54
AMEX60DD001398	AMEX60DD001398	28	35	25	17	22	17	19	12	17
AMEX60DD001399	GMCL1	1115	1071	1126	997	1067	951	2781	2746	2842
AMEX60DD001400	ANXA4	5842	5731	5899	3817	3902	3794	9545	9430	9615
AMEX60DD001401	AAK1	6046	6184	6049	2297	2354	2257	5953	5912	5924
AMEX60DD001402	NFU1	3511	3456	3515	1304	1294	1296	5185	5157	5090
AMEX60DD001403	GFPT1	3636	3586	3662	2577	2574	2541	6670	6666	6761
AMEX60DD001404	ANTXR1	1686	1683	1656	309	320	333	3387	3470	3311
AMEX60DD001405	GKN1	135	138	127	54	60	55	36	38	36
AMEX60DD001406	GKN2	52	55	47	1	1	0	61	62	60
AMEX60DD001407	GKN1	0	1	0	0	0	0	3	2	2
AMEX60DD001408	GKN1	0	2	0	0	0	1	0	0	0
AMEX60DD001409	GKN1	0	0	0	0	0	0	0	0	0
AMEX60DD001410	GKN1	0	0	0	0	0	0	0	0	0
AMEX60DD001411	AMEX60DD001411	0	0	0	0	0	0	0	0	0
AMEX60DD001412	GKN1	4	2	0	4	4	7	6	6	5
AMEX60DD001413	AB205_0084520	1	1	0	4	2	2	3	3	5
AMEX60DD001414	GKN1	0	1	0	2	2	1	0	0	0
AMEX60DD001415	BMP10	0	0	1	4	6	1	1	0	1
AMEX60DD001416	ARHGAP25	157	140	154	245	249	257	375	395	404
AMEX60DD001417	CDS2	11237	11207	11093	4389	4468	4404	9037	8914	9073
AMEX60DD001418	PCNA.L	4239	4167	4167	4710	4698	4698	8554	8548	8592
AMEX60DD001419	TMEM230	1737	1703	1815	981	1007	911	2202	2216	2190
AMEX60DD001420	SLC23A2	2155	2152	2182	1579	1595	1566	3063	2927	3032
AMEX60DD001421	RASSF2	5938	5747	6058	1203	1163	1164	8623	8650	8657
AMEX60DD001422	PRNP	12734	12671	12892	7082	7222	7100	8917	9048	8879
AMEX60DD001423	AMEX60DD001423	0	0	1	0	0	0	0	0	0
AMEX60DD001424	AMEX60DD001424	0	0	0	0	0	1	0	0	0
AMEX60DD001425	AMEX60DD001425	24	20	24	7	9	2	19	18	13
AMEX60DD001426	AMEX60DD001426	1	1	0	0	0	0	0	0	0
AMEX60DD001427	AMEX60DD001427	0	1	0	2	1	1	1	0	0
AMEX60DD001428	AMEX60DD001428	0	0	0	0	0	0	0	1	0
AMEX60DD001429	AMEX60DD001429	1	0	0	0	0	0	1	1	0
AMEX60DD001430	AMEX60DD001430	0	0	0	0	0	0	0	1	0
AMEX60DD001431	AMEX60DD001431	0	0	0	0	0	1	0	0	0
AMEX60DD001432	AMEX60DD001432	19	13	23	10	6	14	23	27	29
AMEX60DD001433	AMEX60DD001433	1	1	0	0	0	0	0	1	0
AMEX60DD001434	LRRTM4	898	851	863	484	469	517	521	524	544
AMEX60DD001435	AMEX60DD001435	3	2	1	3	5	3	0	0	0
AMEX60DD001436	LRRTM4	302	294	314	121	133	121	175	182	165
AMEX60DD001437	AMEX60DD001437	0	0	0	0	0	0	0	0	0
AMEX60DD001438	AMEX60DD001438	42	42	38	0	0	0	46	36	39
AMEX60DD001439	AMEX60DD001439	0	0	0	0	0	0	1	1	1
AMEX60DD001440	AMEX60DD001440	0	0	0	0	0	0	0	0	0
AMEX60DD001441	AMEX60DD001441	14	15	10	1	0	0	8	7	6
AMEX60DD001442	LOC103092306	26411	26310	26459	3969	3985	3990	16448	16324	16414
AMEX60DD001443	HNRNPL	86	68	83	160	144	162	144	141	144
AMEX60DD001444	LOC100336636	22701	22840	22897	1644	1694	1647	10581	10546	10635
AMEX60DD001445	AMEX60DD001445	30	30	25	4	6	9	14	10	6
AMEX60DD001446	ROHU_028321	41962	41973	41791	5392	5332	5328	25484	25524	25544
AMEX60DD001447	AMEX60DD001447	0	0	0	0	0	0	0	1	0
AMEX60DD001448	AMEX60DD001448	1	1	0	2	0	3	11	18	11
AMEX60DD001449	ADRA1A	151	136	141	78	77	87	58	64	61
AMEX60DD001450	DPYSL2	55376	54998	55369	18967	18914	19145	40426	40597	40742
AMEX60DD001451	AMEX60DD001451	3	0	1	3	1	4	0	0	1
AMEX60DD001452	BNIP3L	6901	6954	7012	2784	2776	2809	7118	7029	7038
AMEX60DD001453	AMEX60DD001453	0	0	2	0	1	0	2	2	3
AMEX60DD001454	CYP2B6	580	614	547	1051	1080	1028	1210	1209	1231
AMEX60DD001455	AMEX60DD001455	115	104	118	5	4	4	47	49	46
AMEX60DD001456	AMEX60DD001456	2	1	0	1	0	1	3	6	1
AMEX60DD001457	AMEX60DD001457	1	2	2	0	0	0	2	2	2
AMEX60DD001458	DPX16_21124	35	37	32	62	61	56	241	231	262
AMEX60DD001459	CYP2J2	2	3	3	3	1	4	10	9	6
AMEX60DD001460	AMEX60DD001460	15	21	13	7	7	7	29	21	24
AMEX60DD001461	CYP2J2	10	11	14	32	32	26	76	82	72
AMEX60DD001462	AMEX60DD001462	0	0	0	0	1	0	2	4	3
AMEX60DD001463	AMEX60DD001463	0	1	0	1	0	0	0	0	0
AMEX60DD001464	AMEX60DD001464	71	74	62	12	10	9	71	64	76
AMEX60DD001465	AMEX60DD001465	19	17	17	6	12	3	16	17	12
AMEX60DD001466	ENV	113	112	116	121	115	116	240	209	230
AMEX60DD001467	MTERF4	1569	1592	1599	678	708	695	2494	2418	2538
AMEX60DD001468	CYP2J2	0	0	0	0	0	0	1	1	1
AMEX60DD001469	AMEX60DD001469	0	0	0	0	0	0	0	0	0
AMEX60DD001470	AMEX60DD001470	0	0	0	0	0	0	0	0	0
AMEX60DD001471	AMEX60DD001471	0	0	1	0	0	1	0	0	0
AMEX60DD001472	CYP2J2	4	6	4	1	1	1	6	4	4
AMEX60DD001473	CYP2J2	0	0	0	3	4	3	0	0	0
AMEX60DD001474	AMEX60DD001474	0	2	0	0	1	1	0	0	2
AMEX60DD001475	N338_02708	1179	1131	1192	700	694	681	1151	1175	1136
AMEX60DD001476	AMEX60DD001476	2	2	1	1	2	0	5	2	4
AMEX60DD001477	CAPN10	220	211	244	116	116	104	265	270	256
AMEX60DD001478	AMEX60DD001478	33	31	33	22	31	22	50	43	50
AMEX60DD001479	AMEX60DD001479	5	7	9	2	1	0	6	6	4
AMEX60DD001480	RNPEPL1	789	757	753	1123	1139	1158	1333	1414	1292
AMEX60DD001481	RNPEPL1	15	14	19	9	11	9	7	7	8
AMEX60DD001482	ABCC5	7385	7382	7369	4168	4182	4211	7822	7752	7846
AMEX60DD001483	LOC103174533	45	43	39	2	0	2	27	26	23
AMEX60DD001484	AMEX60DD001484	9	9	5	27	29	20	15	17	15
AMEX60DD001485	AMEX60DD001485	51	33	46	186	196	216	54	60	54
AMEX60DD001486	HTR3E	1	0	0	0	0	0	1	0	0
AMEX60DD001487	EIF2B5	3355	3335	3219	2118	2025	2087	5565	5510	5676
AMEX60DD001488	AMEX60DD001488	1	0	2	0	0	0	1	1	0
AMEX60DD001489	LOC100336828	572	551	559	27	28	25	268	272	253
AMEX60DD001490	AMEX60DD001490	3	3	3	0	1	0	2	2	1
AMEX60DD001491	AMEX60DD001491	4	1	4	0	0	0	2	2	0
AMEX60DD001492	DVL3	2032	2027	2031	1087	1136	1037	2421	2394	2325
AMEX60DD001493	AMEX60DD001493	1	0	1	0	0	0	0	0	0
AMEX60DD001494	POMK	213	227	213	210	182	202	265	280	277
AMEX60DD001495	AP2M1	21587	21698	21624	13884	13726	13751	21268	21388	21133
AMEX60DD001496	MMP23B	5	7	8	1	1	0	7	9	5
AMEX60DD001497	AMEX60DD001497	2	4	1	1	0	0	7	5	10
AMEX60DD001498	MMP23B	5	6	5	0	1	0	2	1	3
AMEX60DD001499	ABCF3	2303	2312	2288	2123	2103	2098	3248	3200	3162
AMEX60DD001500	PHF13	435	449	431	256	247	254	947	950	941
AMEX60DD001501	LOC115082225	360	342	338	231	234	246	514	503	531
AMEX60DD001502	LOC115082225	0	1	1	0	0	0	0	0	0
AMEX60DD001503	CCDC150	127	121	129	82	84	71	227	229	221
AMEX60DD001504	AMEX60DD001504	16	10	18	19	20	20	25	21	24
AMEX60DD001505	AMEX60DD001505	100	96	106	10	8	8	84	80	89
AMEX60DD001506	ORF2P	619	621	598	78	78	66	335	313	322
AMEX60DD001507	VWA5B2	595	622	585	127	109	116	293	291	298
AMEX60DD001508	ALG3	2473	2467	2423	2124	2182	2136	4186	4254	4144
AMEX60DD001509	EEF1AKMT4	108	101	95	166	161	148	161	159	174
AMEX60DD001510	RPL13A	878	875	847	526	593	529	1345	1305	1329
AMEX60DD001511	AMEX60DD001511	0	0	0	0	0	0	0	0	0
AMEX60DD001512	CAMK2N2	35778	35647	35723	19695	19612	19668	15332	15279	15292
AMEX60DD001513	PUM1	213	194	212	77	81	73	212	204	205
AMEX60DD001514	MUL1	603	575	613	454	460	453	929	985	896
AMEX60DD001515	AMEX60DD001515	1	0	2	1	1	2	4	4	2
AMEX60DD001516	ECE2	7698	7588	7732	2554	2569	2519	6664	6646	6801
AMEX60DD001517	PSMD2	7698	7692	7613	6016	6199	6081	15148	15174	15191
AMEX60DD001518	AMEX60DD001518	12	10	15	7	9	3	19	26	14
AMEX60DD001519	AMEX60DD001519	0	0	0	0	0	0	0	1	0
AMEX60DD001520	EIF4G1	13273	13296	13346	8922	8866	8862	21680	21757	21530
AMEX60DD001521	AMEX60DD001521	1	0	2	0	0	1	0	0	0
AMEX60DD001522	AMEX60DD001522	0	0	0	0	1	0	0	0	1
AMEX60DD001523	FAM131A	7870	7772	7869	1632	1611	1639	3356	3283	3271
AMEX60DD001524	HSPB7	8	9	8	4	2	1	1	0	0
AMEX60DD001525	AMEX60DD001525	0	0	0	0	1	0	0	0	0
AMEX60DD001526	AMEX60DD001526	1	0	1	1	3	0	5	7	3
AMEX60DD001527	CHRD	286	278	290	129	130	135	946	931	996
AMEX60DD001528	AMEX60DD001528	22	23	16	31	36	34	48	49	65
AMEX60DD001529	FSD1L	260	251	274	454	431	446	1236	1223	1220
AMEX60DD001530	LOC115098873	413	390	466	83	90	88	383	399	385
AMEX60DD001531	POLR2H	487	476	485	861	844	831	983	987	945
AMEX60DD001532	AMEX60DD001532	0	1	0	0	0	0	0	0	0
AMEX60DD001533	TEDDM1	0	1	0	20	15	15	0	0	0
AMEX60DD001534	LOC113028410	5	6	2	2	3	2	3	0	1
AMEX60DD001535	DHRS4	5	5	2	2	2	1	4	4	3
AMEX60DD001536	AMEX60DD001536	1	1	0	0	0	0	0	2	0
AMEX60DD001537	AMEX60DD001537	0	0	1	1	0	1	0	1	0
AMEX60DD001538	AMEX60DD001538	3	5	0	0	0	0	0	0	0
AMEX60DD001539	DHRS4L2	4	3	4	7	5	3	1	0	1
AMEX60DD001540	AMEX60DD001540	0	0	0	0	0	0	0	0	0
AMEX60DD001541	AMEX60DD001541	0	0	1	0	0	0	0	0	0
AMEX60DD001542	AEBP1	618	616	615	179	174	180	1413	1439	1450
AMEX60DD001543	AMEX60DD001543	0	1	0	0	0	0	4	2	5
AMEX60DD001544	AMEX60DD001544	0	0	0	0	0	0	0	0	0
AMEX60DD001545	DCP1B	0	1	0	0	0	0	0	1	0
AMEX60DD001546	DCP1B	0	2	0	0	0	1	0	0	0
AMEX60DD001547	TRIM69	176	181	184	197	199	207	437	433	446
AMEX60DD001548	AMEX60DD001548	0	0	0	0	0	1	0	0	0
AMEX60DD001549	AMEX60DD001549	0	0	0	0	0	0	0	0	0
AMEX60DD001550	AMEX60DD001550	1	1	0	1	2	0	0	0	0
AMEX60DD001551	AMEX60DD001551	0	0	0	0	0	0	0	1	0
AMEX60DD001552	EPHB3	867	867	892	786	772	774	1523	1611	1521
AMEX60DD001553	AMEX60DD001553	0	0	0	1	0	0	0	0	0
AMEX60DD001554	AB205_0079130	1	0	0	8	13	9	1	0	0
AMEX60DD001555	LOC111772992	23	21	18	1	1	0	14	15	10
AMEX60DD001556	AMEX60DD001556	0	0	0	0	0	0	0	2	1
AMEX60DD001557	SLC7A14	4031	4009	4039	2074	2101	2115	3199	3208	3246
AMEX60DD001558	AMEX60DD001558	1	0	1	1	0	1	2	1	0
AMEX60DD001559	CLDN11	81596	81635	81318	18681	18763	18862	23561	23171	23592
AMEX60DD001560	LOC108708171	8	6	9	6	2	7	4	5	2
AMEX60DD001561	SLC7A14	87	58	85	22	20	16	114	136	118
AMEX60DD001562	AMEX60DD001562	0	1	1	0	0	0	2	3	2
AMEX60DD001563	RPL22L1	7280	7413	7302	8872	8886	8841	12307	12506	12263
AMEX60DD001564	EIF5A	39686	39819	39840	38888	39030	39024	66933	66934	67068
AMEX60DD001565	AMEX60DD001565	0	0	0	0	0	0	0	0	0
AMEX60DD001566	UY3_13470	0	0	0	0	0	0	0	0	0
AMEX60DD001567	AMEX60DD001567	2	1	1	1	0	0	1	0	1
AMEX60DD001568	SLC2A2	3426	3444	3530	3223	3256	3230	3355	3277	3339
AMEX60DD001569	TNIK	4035	3987	4129	1468	1479	1471	3402	3424	3439
AMEX60DD001570	AMEX60DD001570	4	7	3	2	2	2	2	1	0
AMEX60DD001571	LOC115460730	3	1	0	1	1	1	2	0	0
AMEX60DD001572	CNGB3.L	6	3	6	2	1	0	17	18	16
AMEX60DD001573	PLD1	142	125	150	67	70	70	227	235	232
AMEX60DD001574	AMEX60DD001574	0	0	0	0	1	0	4	3	1
AMEX60DD001575	TMEM212	143	129	140	63	59	64	146	132	159
AMEX60DD001576	AMEX60DD001576	0	1	0	0	0	0	0	0	0
AMEX60DD001577	AMEX60DD001577	0	0	0	0	1	0	0	0	0
AMEX60DD001578	AMEX60DD001578	4	2	2	1	0	0	3	4	2
AMEX60DD001579	AMEX60DD001579	11	9	16	0	0	0	5	4	8
AMEX60DD001580	FNDC3B	1921	1913	1943	2258	2218	2255	3631	3666	3681
AMEX60DD001581	TNFSF10	122	130	110	34	29	32	162	158	178
AMEX60DD001582	NLGN1	1713	1841	1680	655	640	652	1641	1601	1631
AMEX60DD001583	AMEX60DD001583	13	9	11	4	3	3	4	4	7
AMEX60DD001584	AMEX60DD001584	0	1	0	0	0	0	0	0	0
AMEX60DD001585	AMEX60DD001585	0	0	0	0	0	0	0	0	0
AMEX60DD001586	TSG101	14	13	16	5	7	7	12	10	14
AMEX60DD001587	AMEX60DD001587	0	0	2	0	1	0	0	0	0
AMEX60DD001588	AMEX60DD001588	0	3	0	2	2	0	4	3	5
AMEX60DD001589	AMEX60DD001589	0	0	0	0	0	0	0	0	0
AMEX60DD001590	AMEX60DD001590	0	0	0	0	0	0	1	0	1
AMEX60DD001591	SPATA16	10	10	8	2	2	0	7	5	10
AMEX60DD001592	AMEX60DD001592	3	5	2	3	6	2	29	24	34
AMEX60DD001593	AMEX60DD001593	6	2	5	34	32	46	66	71	77
AMEX60DD001594	AMEX60DD001594	0	0	0	0	3	0	0	0	1
AMEX60DD001595	NAALADL2	0	0	0	0	0	0	0	0	1
AMEX60DD001596	BRCC3	478	461	479	228	242	240	552	602	532
AMEX60DD001597	NAALADL2	0	0	1	0	0	0	0	0	0
AMEX60DD001598	AMEX60DD001598	0	1	0	0	0	0	0	0	0
AMEX60DD001599	NAALADL2	0	0	0	0	0	0	0	0	1
AMEX60DD001600	AMEX60DD001600	2	2	2	2	1	1	3	1	3
AMEX60DD001601	AMEX60DD001601	0	0	0	0	0	0	0	1	0
AMEX60DD001602	AMEX60DD001602	12	12	9	17	16	22	12	11	9
AMEX60DD001603	TBL1XR1	2029	1966	2052	710	705	651	2400	2378	2462
AMEX60DD001604	AMEX60DD001604	0	0	0	0	0	0	2	1	3
AMEX60DD001605	AMEX60DD001605	0	0	0	0	0	0	0	1	0
AMEX60DD001606	AMEX60DD001606	311	340	295	317	298	296	513	518	510
AMEX60DD001607	AMEX60DD001607	26	30	29	7	6	8	18	20	12
AMEX60DD001608	AMEX60DD001608	125	130	127	130	123	117	90	97	91
AMEX60DD001609	KCNMB2	285	263	279	305	284	299	238	261	238
AMEX60DD001610	AMEX60DD001610	2	3	2	22	24	17	4	3	4
AMEX60DD001611	ZMAT3	3499	3508	3584	1440	1511	1438	2203	2214	2129
AMEX60DD001612	PIK3CA	328	298	302	223	230	239	598	622	535
AMEX60DD001613	AMEX60DD001613	0	0	0	1	0	0	1	0	0
AMEX60DD001614	AMEX60DD001614	545	513	506	421	413	426	767	728	778
AMEX60DD001615	KCNMB3	2	0	1	6	8	5	3	1	2
AMEX60DD001616	ZNF639	935	950	918	505	465	483	1088	1031	1078
AMEX60DD001617	AMEX60DD001617	0	0	0	0	0	0	0	0	0
AMEX60DD001618	AMEX60DD001618	0	1	1	5	9	10	1	0	2
AMEX60DD001619	LOC116035472	231	224	222	195	207	207	210	193	188
AMEX60DD001620	MFN1	54	52	48	24	24	19	100	85	106
AMEX60DD001621	AMEX60DD001621	2	2	4	1	4	0	0	0	0
AMEX60DD001622	AMEX60DD001622	12	9	8	4	9	2	25	24	23
AMEX60DD001623	MFN1	2547	2527	2535	1452	1483	1491	3306	3287	3245
AMEX60DD001624	GNB4	11399	11531	11296	5863	5892	5825	11202	11144	11558
AMEX60DD001625	AMEX60DD001625	41	32	37	14	10	15	28	22	25
AMEX60DD001626	AMEX60DD001626	6	5	8	5	3	3	10	10	10
AMEX60DD001627	E1301_TTI003913	214	199	213	57	53	53	200	194	186
AMEX60DD001628	ACTL6A	598	640	582	571	580	548	1424	1452	1417
AMEX60DD001629	AMEX60DD001629	4	4	2	2	0	2	7	2	9
AMEX60DD001630	AMEX60DD001630	306	282	283	319	346	312	340	320	352
AMEX60DD001631	AMEX60DD001631	0	1	1	1	0	0	0	0	1
AMEX60DD001632	TTC14	757	749	735	459	448	447	692	684	690
AMEX60DD001633	CCDC39	296	275	299	325	324	340	843	843	841
AMEX60DD001634	FXR1	1475	1512	1525	925	904	891	2198	2192	2200
AMEX60DD001635	AMEX60DD001635	10	5	6	3	1	2	5	2	7
AMEX60DD001636	AMEX60DD001636	23	17	21	8	5	5	6	7	4
AMEX60DD001637	AMEX60DD001637	31	35	27	11	10	6	40	34	47
AMEX60DD001638	AMEX60DD001638	9	8	9	14	15	14	9	16	5
AMEX60DD001639	AMEX60DD001639	2051	2025	1982	1444	1471	1488	5044	5031	5043
AMEX60DD001640	SOX2	4763	4778	4801	7226	7201	7255	11327	11084	11485
AMEX60DD001641	LOC113406115	387	387	388	442	492	461	806	840	790
AMEX60DD001642	AMEX60DD001642	179	189	180	72	67	85	323	319	309
AMEX60DD001643	AMEX60DD001643	226	222	242	178	180	153	390	371	419
AMEX60DD001644	AMEX60DD001644	13	8	10	12	20	11	32	37	33
AMEX60DD001645	HOMER1	124	129	123	83	71	79	109	93	98
AMEX60DD001646	AMEX60DD001646	0	0	0	0	0	0	0	1	0
AMEX60DD001647	AMEX60DD001647	1	0	0	0	0	0	1	0	0
AMEX60DD001648	ATP11B	1346	1383	1358	1490	1479	1499	2529	2587	2487
AMEX60DD001649	DCUN1D1	1105	1153	1056	913	866	944	1268	1235	1324
AMEX60DD001650	MCCC1	1990	1937	2005	1701	1661	1706	3641	3705	3624
AMEX60DD001651	AMEX60DD001651	0	0	0	0	0	0	0	1	0
AMEX60DD001652	MCF2L	1247	1241	1246	498	468	494	1313	1339	1354
AMEX60DD001653	AMEX60DD001653	0	0	0	0	0	1	1	2	0
AMEX60DD001654	AMEX60DD001654	63	66	64	32	31	33	105	98	125
AMEX60DD001655	AMEX60DD001655	56	54	59	26	38	31	76	89	71
AMEX60DD001656	AMEX60DD001656	13	8	7	2	0	1	11	19	11
AMEX60DD001657	LAMP3	3732	3651	3724	4096	4116	3986	11558	11521	11461
AMEX60DD001658	AMEX60DD001658	11	11	13	7	8	12	53	53	49
AMEX60DD001659	LOC113983590	72	89	65	20	22	22	67	49	76
AMEX60DD001660	FAM221A	141	125	146	36	31	25	282	293	264
AMEX60DD001661	AQP11	50	47	57	68	57	56	63	61	56
AMEX60DD001662	MCF2L2	360	347	356	57	61	54	338	355	370
AMEX60DD001663	B3GNT5	604	558	601	1017	958	1086	2030	2022	2006
AMEX60DD001664	AMEX60DD001664	12	14	12	7	9	12	9	6	7
AMEX60DD001665	RFC4	494	495	498	503	514	536	982	1026	949
AMEX60DD001666	AMEX60DD001666	0	0	0	0	0	0	0	0	0
AMEX60DD001667	EIF4A2	4715	4691	4748	3574	3614	3658	3255	3226	3228
AMEX60DD001668	AMEX60DD001668	105	92	105	38	41	44	82	76	80
AMEX60DD001669	AMEX60DD001669	136	131	163	174	153	164	209	203	206
AMEX60DD001670	AMEX60DD001670	0	0	0	0	0	0	0	0	1
AMEX60DD001671	AMEX60DD001671	2124	2137	2092	5241	5323	5127	4028	4050	4013
AMEX60DD001672	KNG1	0	0	0	38	36	33	0	2	0
AMEX60DD001673	AMEX60DD001673	2	3	2	0	0	0	1	0	1
AMEX60DD001674	FETUB	9	8	11	66	82	81	48	49	53
AMEX60DD001675	KNG1	0	0	0	12	19	7	0	0	0
AMEX60DD001676	KNG1	0	1	0	29	33	28	1	1	0
AMEX60DD001677	KNG1	0	0	0	101	99	100	0	0	0
AMEX60DD001678	KNG1	0	1	0	5	3	7	0	0	0
AMEX60DD001679	FETUB	4	4	1	213	188	205	0	0	1
AMEX60DD001680	FETUB	0	0	1	47	40	42	0	1	0
AMEX60DD001681	FETUB	0	0	1	3	4	2	1	0	0
AMEX60DD001682	AMEX60DD001682	0	0	0	1	0	1	1	0	1
AMEX60DD001683	D9C73_028081	0	0	0	0	1	0	0	1	0
AMEX60DD001684	ROHU_026682	0	0	0	0	0	1	0	2	1
AMEX60DD001685	AHSG	2	2	2	108	117	100	2	0	0
AMEX60DD001686	AMEX60DD001686	4	3	4	1	0	0	11	6	10
AMEX60DD001687	ANOS1	127	116	143	53	60	39	50	56	51
AMEX60DD001688	AMEX60DD001688	3	4	0	2	1	1	10	6	8
AMEX60DD001689	SENP5	1086	1111	1203	1222	1197	1293	1234	1236	1265
AMEX60DD001690	NCBP2	1816	1863	1820	2402	2357	2392	3013	3022	3104
AMEX60DD001691	NCBP2AS2	0	0	0	0	0	0	0	0	0
AMEX60DD001692	PARPI_0014716	1414	1443	1381	672	628	643	1067	1027	1029
AMEX60DD001693	PIGZ	412	439	451	97	98	91	399	390	403
AMEX60DD001694	MELTF	17	20	13	2	1	1	24	20	18
AMEX60DD001695	AMEX60DD001695	0	0	0	1	0	1	0	0	0
AMEX60DD001696	AMEX60DD001696	0	0	0	0	0	1	0	0	0
AMEX60DD001697	DLG1	1492	1478	1477	601	600	602	1085	1070	1107
AMEX60DD001698	DLG1	139	156	137	32	26	29	120	108	114
AMEX60DD001699	AMEX60DD001699	10	13	11	13	16	15	11	11	9
AMEX60DD001700	BDH1	1279	1271	1269	895	857	872	2580	2615	2520
AMEX60DD001701	BDH1	91	91	87	196	204	191	263	243	306
AMEX60DD001702	AMEX60DD001702	2	3	2	0	0	0	1	1	1
AMEX60DD001703	PPP1R2	3357	3327	3300	2140	2149	2163	3367	3529	3358
AMEX60DD001704	ACAP2	1183	1202	1236	620	650	601	2017	1959	2033
AMEX60DD001705	AMEX60DD001705	0	0	0	0	0	0	0	0	0
AMEX60DD001706	AMEX60DD001706	1	0	0	1	3	2	10	11	12
AMEX60DD001707	AMEX60DD001707	4	5	4	11	14	9	41	48	45
AMEX60DD001708	XELAEV_18000510MG	3	3	3	9	5	7	15	12	21
AMEX60DD001709	AMEX60DD001709	2	2	4	3	4	0	7	11	7
AMEX60DD001710	LSG1	98	83	102	92	113	79	166	161	167
AMEX60DD001711	ENV	2	2	1	2	1	4	3	2	3
AMEX60DD001712	AMEX60DD001712	1	0	0	0	0	0	4	6	5
AMEX60DD001713	AMEX60DD001713	34	29	31	31	33	29	32	30	32
AMEX60DD001714	AMEX60DD001714	0	1	0	0	0	0	0	0	1
AMEX60DD001715	FAM43A	6	5	1	1	0	1	5	10	6
AMEX60DD001716	FAM43A	0	0	0	0	0	0	0	0	1
AMEX60DD001717	AMEX60DD001717	1	2	1	0	0	1	0	1	0
AMEX60DD001718	TIMELESS	91	86	90	40	44	41	131	122	106
AMEX60DD001719	LSG1	1029	979	1028	1353	1330	1357	1702	1757	1681
AMEX60DD001720	TMEM44	9	11	5	34	34	33	14	14	12
AMEX60DD001721	E1301_TTI023775	0	0	0	1	0	0	0	0	0
AMEX60DD001722	LOC340211	0	0	0	0	1	0	0	0	0
AMEX60DD001723	AMEX60DD001723	0	0	0	0	0	0	0	0	0
AMEX60DD001724	ATP13A3	48	44	68	34	34	36	147	136	162
AMEX60DD001725	ATP13A3	2	3	0	3	3	3	9	5	5
AMEX60DD001726	ATP13A3	19	17	14	20	20	15	69	76	67
AMEX60DD001727	AMEX60DD001727	0	1	0	0	0	0	0	0	0
AMEX60DD001728	GP5	35	31	31	11	17	7	33	34	27
AMEX60DD001729	AMEX60DD001729	0	0	0	1	2	1	2	5	1
AMEX60DD001730	LRRC15	895	895	977	864	864	856	1479	1529	1460
AMEX60DD001731	CPN2	36	30	40	114	96	102	105	104	111
AMEX60DD001732	AMEX60DD001732	0	1	0	0	1	1	0	0	0
AMEX60DD001733	LRRC15	65	76	47	22	28	28	37	38	42
AMEX60DD001734	AMEX60DD001734	0	0	0	0	0	0	0	0	0
AMEX60DD001735	SKIL	1260	1265	1297	1086	1056	1087	1279	1241	1224
AMEX60DD001736	PRKCI	2173	2168	2174	1013	1069	1036	2340	2266	2341
AMEX60DD001737	PHC3	385	389	384	235	242	243	167	193	167
AMEX60DD001738	MEGF6	15	13	14	6	6	4	9	10	7
AMEX60DD001739	GPR160	99	98	82	55	54	34	68	75	62
AMEX60DD001740	SEC62	3804	3910	3874	2216	2234	2272	3899	3902	3853
AMEX60DD001741	AMEX60DD001741	45	48	41	10	13	5	45	48	33
AMEX60DD001742	AMEX60DD001742	96	98	104	67	55	60	117	137	120
AMEX60DD001743	LRRC31	21	20	20	218	245	220	289	285	329
AMEX60DD001744	LRRIQ4	22	31	23	62	58	64	75	75	85
AMEX60DD001745	LRRC34	78	74	89	189	187	174	177	173	191
AMEX60DD001746	MYNN	461	471	483	177	186	194	498	490	543
AMEX60DD001747	LOC115089817	32	28	19	27	24	27	28	26	23
AMEX60DD001748	PARPI_0029192	19	25	14	23	23	24	9	10	5
AMEX60DD001749	AMEX60DD001749	0	0	0	7	7	6	1	1	1
AMEX60DD001750	AMEX60DD001750	3	3	2	0	0	0	3	3	2
AMEX60DD001751	AMEX60DD001751	0	0	1	0	0	0	0	0	0
AMEX60DD001752	ACTA1	0	0	0	0	0	0	0	0	0
AMEX60DD001753	AMEX60DD001753	45	54	41	22	23	22	21	13	26
AMEX60DD001754	AMEX60DD001754	29	27	31	11	11	8	50	39	52
AMEX60DD001755	AMEX60DD001755	0	1	0	0	0	0	0	0	0
AMEX60DD001756	MECOM	565	577	581	145	149	141	408	414	404
AMEX60DD001757	MEGF6	377	370	367	165	180	187	373	398	392
AMEX60DD001758	AMEX60DD001758	0	0	0	0	0	0	0	0	0
AMEX60DD001759	LOC111559199	18	12	26	3	3	2	9	9	7
AMEX60DD001760	MEGF6	122	119	117	33	29	35	71	74	74
AMEX60DD001761	GOLIM4	3517	3541	3551	1911	1923	1914	9258	9243	9137
AMEX60DD001762	TRPV6	4	1	3	3	2	2	10	12	10
AMEX60DD001763	TRPV6	3	0	6	6	8	6	13	14	12
AMEX60DD001764	LOC101943397	8	10	9	17	22	12	16	10	15
AMEX60DD001765	LOC115099641	0	0	0	3	1	2	45	53	41
AMEX60DD001766	SERPINI1	6988	7012	6966	4214	4285	4108	4601	4603	4574
AMEX60DD001767	PDCD10	981	965	913	959	919	912	2256	2336	2301
AMEX60DD001768	AMEX60DD001768	1113	1140	1158	1075	1111	1075	1055	1001	1118
AMEX60DD001769	WDR49	231	247	253	117	126	123	117	112	120
AMEX60DD001770	AMEX60DD001770	8	9	6	10	12	11	4	6	3
AMEX60DD001771	WDR49	18	12	16	9	6	7	9	4	12
AMEX60DD001772	AMEX60DD001772	0	0	0	0	0	0	0	0	0
AMEX60DD001773	ZBBX	145	131	151	126	117	132	306	270	290
AMEX60DD001774	N337_00967	73	69	74	48	39	31	131	149	129
AMEX60DD001775	AMEX60DD001775	70	80	64	91	93	104	112	123	117
AMEX60DD001776	AMEX60DD001776	32	35	30	7	6	4	23	23	17
AMEX60DD001777	AMEX60DD001777	19	15	18	3	4	1	12	11	12
AMEX60DD001778	AMEX60DD001778	14	17	13	19	20	8	13	15	15
AMEX60DD001779	AMEX60DD001779	0	0	1	0	0	0	0	1	0
AMEX60DD001780	AMEX60DD001780	0	0	0	2	0	2	1	0	0
AMEX60DD001781	AMEX60DD001781	3	2	1	0	0	0	2	0	1
AMEX60DD001782	AMEX60DD001782	8	9	4	1	1	0	6	6	8
AMEX60DD001783	AMEX60DD001783	2	3	5	4	3	5	8	7	9
AMEX60DD001784	AMEX60DD001784	12	14	19	3	1	2	9	9	12
AMEX60DD001785	HCG_1642748	253	270	256	54	59	62	217	232	197
AMEX60DD001786	AMEX60DD001786	52	49	58	8	7	4	60	54	54
AMEX60DD001787	AMEX60DD001787	9	14	7	3	4	2	6	12	4
AMEX60DD001788	SLITRK3	2621	2609	2599	633	641	645	1386	1375	1357
AMEX60DD001789	MGAM	1	0	2	0	0	0	0	0	0
AMEX60DD001790	AMEX60DD001790	7	10	9	0	0	0	5	7	5
AMEX60DD001791	AMEX60DD001791	0	0	0	1	0	2	1	1	0
AMEX60DD001792	AMEX60DD001792	4	7	4	13	15	6	1	0	1
AMEX60DD001793	AMEX60DD001793	0	0	0	0	0	1	0	0	0
AMEX60DD001794	AMEX60DD001794	0	0	0	1	0	0	1	0	1
AMEX60DD001795	AMEX60DD001795	0	0	1	0	0	0	0	0	0
AMEX60DD001796	AMEX60DD001796	0	0	0	0	0	0	0	0	0
AMEX60DD001797	AMEX60DD001797	0	0	0	0	0	0	1	1	1
AMEX60DD001798	OTOL1	6	5	12	4	4	1	13	18	10
AMEX60DD001799	OTOL1	31	42	34	14	9	10	17	12	19
AMEX60DD001800	SPTSSB	314	342	318	92	99	84	148	126	127
AMEX60DD001801	AMEX60DD001801	0	0	0	0	0	0	0	1	0
AMEX60DD001802	NMD3	1354	1327	1330	1335	1401	1356	2082	2081	2085
AMEX60DD001803	PPM1L	7350	7422	7401	2310	2228	2388	3776	3819	3744
AMEX60DD001804	AMEX60DD001804	0	0	0	1	1	2	0	0	0
AMEX60DD001805	AMEX60DD001805	0	0	0	0	0	0	0	0	0
AMEX60DD001806	KPNA4	3934	3884	3973	4254	4285	4195	6800	6807	6933
AMEX60DD001807	TRIM59	224	232	236	200	214	198	433	427	450
AMEX60DD001808	LOC115438963	252	224	243	30	23	30	168	164	164
AMEX60DD001809	TRIM59	23	21	25	2	2	4	7	4	5
AMEX60DD001810	SMC4	1849	1802	1710	1088	1091	1053	2791	2802	2752
AMEX60DD001811	IFT80	371	387	353	347	349	338	586	552	573
AMEX60DD001812	AMEX60DD001812	1	1	0	0	0	0	0	0	2
AMEX60DD001813	C3ORF80	85	75	65	59	56	50	196	194	221
AMEX60DD001814	CARD8	157	155	164	89	85	87	219	236	226
AMEX60DD001815	AMEX60DD001815	281	309	274	159	163	171	401	423	398
AMEX60DD001816	SCHIP1	4936	4939	5013	3912	3898	3929	5424	5562	5344
AMEX60DD001817	IQCJ	99	99	98	45	49	37	45	56	47
AMEX60DD001818	AMEX60DD001818	6	8	7	1	1	1	5	7	5
AMEX60DD001819	AMEX60DD001819	108	87	103	68	58	61	70	66	75
AMEX60DD001820	P2RY4	0	0	0	1	1	0	2	2	1
AMEX60DD001821	AMEX60DD001821	0	1	0	0	0	0	0	0	0
AMEX60DD001822	MFSD1	903	886	867	985	1005	977	2120	2152	2179
AMEX60DD001823	RARRES1	6550	6457	6422	4297	4329	4396	4404	4405	4390
AMEX60DD001824	GFM1	1021	1012	1008	892	899	869	1328	1229	1295
AMEX60DD001825	AMEX60DD001825	6	6	10	4	2	6	1	3	0
AMEX60DD001826	FLJ12662	7	5	3	5	5	2	8	6	8
AMEX60DD001827	MLF1	733	730	699	865	858	862	566	570	558
AMEX60DD001828	SHOX2	376	401	410	92	98	109	271	277	262
AMEX60DD001829	AMEX60DD001829	0	0	0	0	0	0	0	0	0
AMEX60DD001830	LOC108717037	5	5	4	1	2	1	1	2	1
AMEX60DD001831	AMEX60DD001831	4	5	3	6	8	4	2	3	1
AMEX60DD001832	AMEX60DD001832	0	1	0	0	0	0	0	0	0
AMEX60DD001833	AMEX60DD001833	28	36	32	21	19	15	41	36	38
AMEX60DD001834	AMEX60DD001834	7	8	7	2	5	2	7	9	10
AMEX60DD001835	SLC66A1	1055	1060	1061	573	583	584	1203	1214	1196
AMEX60DD001836	AMEX60DD001836	5	2	3	4	2	3	3	2	2
AMEX60DD001837	VEPH1	83	69	71	49	50	45	23	15	30
AMEX60DD001838	PTX3	2665	2693	2626	2421	2507	2340	3398	3383	3304
AMEX60DD001839	AMEX60DD001839	4	3	4	3	4	2	8	5	8
AMEX60DD001840	AMEX60DD001840	1	1	0	3	2	0	1	0	2
AMEX60DD001841	VEPH1	16	14	16	6	5	5	3	2	0
AMEX60DD001842	AMEX60DD001842	31	35	38	23	24	20	27	30	29
AMEX60DD001843	VEPH1	30	30	41	5	2	7	6	9	6
AMEX60DD001844	AMEX60DD001844	2	2	2	0	0	1	0	0	0
AMEX60DD001845	AMEX60DD001845	22	25	29	1	0	1	17	17	7
AMEX60DD001846	ANKRD65	3	0	1	1	1	1	1	0	1
AMEX60DD001847	CCNL1	348	361	370	459	438	454	425	444	436
AMEX60DD001848	EOD39_14575	12	13	20	28	27	33	13	15	12
AMEX60DD001849	LEKR1	288	289	261	109	100	115	532	512	516
AMEX60DD001850	AMEX60DD001850	0	0	0	2	4	0	8	10	7
AMEX60DD001851	AMEX60DD001851	0	0	0	1	1	0	0	0	0
AMEX60DD001852	AMEX60DD001852	0	0	1	0	0	0	0	0	0
AMEX60DD001853	AMEX60DD001853	0	0	0	0	0	0	0	0	0
AMEX60DD001854	TIPARP	1083	1096	1042	1954	2029	1972	2117	2077	2118
AMEX60DD001855	LOC111947684	0	0	0	0	0	0	0	0	0
AMEX60DD001856	LOC107747345	0	0	0	0	0	0	0	0	0
AMEX60DD001857	SSR3	4245	4371	4209	3423	3396	3396	5148	5105	4993
AMEX60DD001858	KCNAB1	1129	1129	1095	513	519	524	502	506	476
AMEX60DD001859	AMEX60DD001859	17	19	17	0	0	0	9	11	12
AMEX60DD001860	AMEX60DD001860	5	9	2	7	6	6	1	1	0
AMEX60DD001861	GMPS	1389	1386	1399	1649	1665	1696	2549	2510	2510
AMEX60DD001862	LOC102079249	9	5	11	2	3	1	43	42	48
AMEX60DD001863	SLC33A1	238	214	256	362	361	348	552	539	556
AMEX60DD001864	AMEX60DD001864	19	25	31	17	20	19	22	24	24
AMEX60DD001865	C3ORF33	349	379	361	130	138	140	325	324	312
AMEX60DD001866	PHYPO_G00119740	15	18	18	2	0	2	13	11	13
AMEX60DD001867	PLCH1	888	892	882	495	496	510	657	663	691
AMEX60DD001868	AMEX60DD001868	0	0	0	0	0	0	0	0	0
AMEX60DD001869	AMEX60DD001869	22	23	23	21	27	25	15	12	18
AMEX60DD001870	MME	25	24	19	9	17	7	18	15	15
AMEX60DD001871	TBC1D15	0	1	0	0	1	0	0	1	0
AMEX60DD001872	AMEX60DD001872	0	0	1	4	6	4	3	0	1
AMEX60DD001873	AMEX60DD001873	0	0	1	0	1	1	0	0	0
AMEX60DD001874	GPR149	862	885	912	399	425	414	752	748	756
AMEX60DD001875	DHX36	1571	1555	1564	961	958	1021	2694	2740	2724
AMEX60DD001876	LOC112547415	138	148	134	62	70	57	187	193	196
AMEX60DD001877	ARHGEF26	1903	1873	1905	285	274	273	1105	1063	1055
AMEX60DD001878	AMEX60DD001878	39	41	31	5	4	2	27	23	23
AMEX60DD001879	AMEX60DD001879	0	0	1	2	3	2	4	3	6
AMEX60DD001880	LOC113490914	1	0	1	2	0	1	0	1	0
AMEX60DD001881	AMEX60DD001881	31	32	20	9	11	6	30	23	31
AMEX60DD001882	AMEX60DD001882	39	46	30	4	4	5	31	23	38
AMEX60DD001883	AMEX60DD001883	0	0	0	0	0	0	0	0	0
AMEX60DD001884	AMEX60DD001884	2	2	2	0	0	0	0	0	0
AMEX60DD001885	RAP2B	638	639	671	1087	1068	1104	1638	1641	1663
AMEX60DD001886	AMEX60DD001886	0	0	0	0	0	0	0	1	0
AMEX60DD001887	AMEX60DD001887	0	0	0	0	0	0	0	0	0
AMEX60DD001888	AMEX60DD001888	54	53	64	6	6	4	69	75	71
AMEX60DD001889	P2RY1	1745	1721	1790	805	785	779	2094	2112	2116
AMEX60DD001890	AMEX60DD001890	0	0	0	0	0	0	0	1	0
AMEX60DD001891	AMEX60DD001891	0	0	0	0	2	0	1	2	0
AMEX60DD001892	DPX16_0184	123	125	115	10	13	8	54	70	68
AMEX60DD001893	AMEX60DD001893	0	0	0	0	0	0	0	2	0
AMEX60DD001894	AMEX60DD001894	0	1	0	0	0	0	0	0	0
AMEX60DD001895	MBNL1	2464	2344	2445	1117	1120	1102	3170	3222	3272
AMEX60DD001896	AMEX60DD001896	13	10	14	11	16	9	35	40	24
AMEX60DD001897	D4764_06G0007210	17	20	18	10	10	17	37	51	38
AMEX60DD001898	AMEX60DD001898	0	0	0	0	0	0	2	5	0
AMEX60DD001899	SUCNR1	0	0	0	4	3	3	20	25	11
AMEX60DD001900	[PROVISIONAL:CYSLTR2]	16	14	15	29	29	29	79	84	71
AMEX60DD001901	AADAC	243	245	233	132	129	121	502	484	507
AMEX60DD001902	AADAC	2	4	3	0	1	0	0	0	0
AMEX60DD001903	LOC100130764	0	0	0	0	2	0	0	0	0
AMEX60DD001904	AADAC	187	188	185	21	17	18	84	91	83
AMEX60DD001905	AADAC	13	11	12	4	2	5	7	4	4
AMEX60DD001906	DPX16_1217	4	2	4	0	1	0	2	0	1
AMEX60DD001907	AMEX60DD001907	7	5	11	0	2	0	3	4	4
AMEX60DD001908	AMEX60DD001908	0	0	0	0	1	0	0	1	0
AMEX60DD001909	IGSF10	768	808	772	267	243	275	1093	1035	1042
AMEX60DD001910	LOC113107952	20	18	15	4	2	3	19	14	22
AMEX60DD001911	AMEX60DD001911	0	0	0	0	0	0	0	0	0
AMEX60DD001912	P2RY12	70	88	73	19	15	15	78	73	82
AMEX60DD001913	P2RY13	3	1	5	4	6	2	20	17	21
AMEX60DD001914	GPR87	0	0	0	3	0	3	1	1	1
AMEX60DD001915	P2RY14	42	38	38	31	41	33	62	63	69
AMEX60DD001916	GPR171	3	2	0	7	6	7	7	5	8
AMEX60DD001917	AMEX60DD001917	2	1	1	3	4	5	6	8	4
AMEX60DD001918	CLRN1	7	7	6	4	5	1	25	22	30
AMEX60DD001919	MINDY4B	6	7	5	4	4	2	8	6	7
AMEX60DD001920	SIAH2	55	50	59	39	33	46	28	28	32
AMEX60DD001921	ERICH6	780	745	784	683	694	625	1340	1326	1336
AMEX60DD001922	AMEX60DD001922	3	3	3	1	1	1	3	2	1
AMEX60DD001923	AMEX60DD001923	0	1	1	0	1	0	0	0	0
AMEX60DD001924	SELENOT	3630	3571	3735	3912	3969	3939	3725	3724	3746
AMEX60DD001925	EIF2A	1371	1410	1394	1328	1331	1335	2213	2252	2227
AMEX60DD001926	AMEX60DD001926	1	1	0	1	0	3	0	0	0
AMEX60DD001927	SERP1	565	547	529	431	413	424	769	754	793
AMEX60DD001928	TSC22D2	1427	1404	1430	1334	1269	1359	1818	1732	1799
AMEX60DD001929	AMEX60DD001929	1	1	0	1	0	0	2	3	3
AMEX60DD001930	AMEX60DD001930	0	0	0	0	0	0	0	0	1
AMEX60DD001931	AMEX60DD001931	0	0	1	0	0	1	0	0	0
AMEX60DD001932	PFN2	25972	26041	26181	22317	22370	22297	35898	35871	36082
AMEX60DD001933	RNF13	1237	1177	1264	689	705	677	1319	1401	1386
AMEX60DD001934	LOC107982656	78	84	66	21	17	16	65	80	53
AMEX60DD001935	LOC116223618	49	48	40	9	5	11	80	79	77
AMEX60DD001936	LOC109072201	0	0	0	0	0	0	0	1	1
AMEX60DD001937	ANKUB1	17	22	19	1	1	0	3	4	0
AMEX60DD001938	AMEX60DD001938	104	99	110	5	10	6	7	13	4
AMEX60DD001939	COMMD2	2067	2094	2080	711	724	698	2876	2855	2948
AMEX60DD001940	WWTR1	1573	1588	1565	1450	1433	1492	3483	3501	3588
AMEX60DD001941	GGT1	113	105	110	65	70	57	89	65	93
AMEX60DD001942	TM4SF4	0	1	0	7	9	7	0	0	0
AMEX60DD001943	LOC102351696	28	17	24	10	8	6	33	30	37
AMEX60DD001944	AMEX60DD001944	7	6	5	1	0	1	6	6	5
AMEX60DD001945	TM4SF1	1	1	0	32	31	23	34	32	22
AMEX60DD001946	CP	21	22	15	162	168	166	104	98	116
AMEX60DD001947	TM4SF18	4	4	4	9	7	9	5	1	2
AMEX60DD001948	AMEX60DD001948	0	1	0	0	0	1	0	1	0
AMEX60DD001949	HPS3	429	446	447	250	253	242	743	760	835
AMEX60DD001950	HPS3	45	58	40	7	9	3	78	80	74
AMEX60DD001951	VWA5A	3029	3012	2936	2226	2196	2212	8406	8368	8363
AMEX60DD001952	AMEX60DD001952	0	0	0	0	0	0	2	3	1
AMEX60DD001953	AMEX60DD001953	1	0	0	2	0	0	4	4	2
AMEX60DD001954	AMEX60DD001954	76	85	78	134	130	135	245	241	234
AMEX60DD001955	VWA5A	1904	1916	1916	2793	2838	2871	5106	5020	5084
AMEX60DD001956	HLTF	852	795	877	625	612	636	1508	1555	1542
AMEX60DD001957	GYG1	1533	1525	1498	1184	1204	1179	1548	1586	1553
AMEX60DD001958	CPA3	542	503	529	50	48	50	473	467	422
AMEX60DD001959	CPA3	26	32	27	3	4	3	29	25	18
AMEX60DD001960	LOC114595149	2	3	3	1	0	0	5	7	7
AMEX60DD001961	AMEX60DD001961	0	1	0	1	1	1	2	2	1
AMEX60DD001962	CPB1	0	0	0	0	0	1	0	1	0
AMEX60DD001963	AGTR1	266	294	289	85	70	74	189	186	186
AMEX60DD001964	AMEX60DD001964	0	0	0	0	0	0	0	0	0
AMEX60DD001965	AMEX60DD001965	0	0	0	0	0	0	0	0	0
AMEX60DD001966	AMEX60DD001966	4	9	2	0	0	0	2	2	2
AMEX60DD001967	AMEX60DD001967	0	0	0	0	0	0	0	0	1
AMEX60DD001968	HARBI1	1	3	0	0	0	0	0	0	0
AMEX60DD001969	ZIC4	1144	1105	1146	197	218	195	1571	1629	1572
AMEX60DD001970	ZIC1	3649	3660	3642	1273	1256	1220	4045	4052	4050
AMEX60DD001971	ZIC1	0	0	0	0	0	0	0	0	0
AMEX60DD001972	HARBI1	832	839	825	218	219	239	1121	1065	1118
AMEX60DD001973	AMEX60DD001973	767	806	764	312	306	301	1139	1184	1145
AMEX60DD001974	AMEX60DD001974	0	0	0	0	0	0	0	0	0
AMEX60DD001975	AMEX60DD001975	0	0	0	0	1	0	0	0	0
AMEX60DD001976	AMEX60DD001976	0	2	0	0	0	1	0	0	0
AMEX60DD001977	AMEX60DD001977	23	22	26	3	5	2	24	16	21
AMEX60DD001978	AMEX60DD001978	0	0	0	0	0	0	0	0	0
AMEX60DD001979	AMEX60DD001979	300	304	292	65	63	55	315	356	296
AMEX60DD001980	LOC115536027	181	179	169	24	16	12	118	113	119
AMEX60DD001981	AMEX60DD001981	0	0	1	0	1	0	0	0	0
AMEX60DD001982	AMEX60DD001982	0	1	0	0	0	1	0	1	0
AMEX60DD001983	AMEX60DD001983	6	5	10	1	0	1	8	4	4
AMEX60DD001984	AMEX60DD001984	49	54	60	32	41	30	110	118	107
AMEX60DD001985	AMEX60DD001985	4	4	0	3	4	2	5	2	1
AMEX60DD001986	AMEX60DD001986	0	0	1	0	0	0	0	0	1
AMEX60DD001987	AMEX60DD001987	0	0	0	0	0	1	5	3	4
AMEX60DD001988	AMEX60DD001988	6	4	7	2	1	2	16	19	14
AMEX60DD001989	AMEX60DD001989	2	2	2	6	7	2	7	6	5
AMEX60DD001990	AMEX60DD001990	2	2	2	2	1	2	3	3	0
AMEX60DD001991	PLSCR5	140	153	139	69	84	70	74	69	60
AMEX60DD001992	PLSCR1	45	41	42	31	32	28	121	134	153
AMEX60DD001993	AMEX60DD001993	0	0	1	0	0	0	0	0	0
AMEX60DD001994	PLSCR1	1	0	0	0	0	0	0	0	0
AMEX60DD001995	CCNB3	0	0	0	1	0	0	0	0	0
AMEX60DD001996	OR5AR1	0	0	0	0	1	0	0	0	0
AMEX60DD001997	AMEX60DD001997	0	0	0	0	1	0	0	1	0
AMEX60DD001998	OR10K2	1	0	1	0	0	0	0	1	0
AMEX60DD001999	OR6K3	0	0	0	0	0	0	0	0	0
[truncated: 97,089 more rows]

## Sheet: Mouse
	MS_Intact3.bam	Ms_Intact.bam	Ms_Intact2.bam	Ms_2dpi.bam	Ms_2dpi2.bam	Ms_2dpi3.bam	Ms_7dpi.bam	Ms_7dpi2.bam	Ms_7dpi3.bam
Gm26206	0	0	0	0	0	0	0	0	0
Xkr4	698	689	755	369	480	174	402	571	307
LOC118567655	2	3	4	2	2	0	2	6	7
Rp1	9	4	3	12	8	5	5	6	5
Sox17	220	212	236	248	225	187	354	188	146
Gm22307	0	1	0	0	1	0	0	0	0
Gm37323	0	0	0	0	0	0	1	0	0
Gm39586	0	0	0	0	0	0	0	0	0
Gm46082	0	0	0	2	0	0	2	2	3
Gm29874	0	0	0	0	0	0	0	1	0
Mrpl15	568	572	704	865	806	1164	703	652	714
Lypla1	885	884	1067	992	1087	842	1351	1762	1151
LOC118567656	5	2	0	2	3	0	1	2	0
Tcea1	1747	1691	1866	1967	1987	1277	2235	2597	2120
Rgs20	230	235	281	798	874	667	476	616	518
Gm16041	0	0	0	1	0	0	0	2	0
Atp6v1h	3588	3499	4261	4045	3853	3801	3264	3942	3443
Oprk1	273	270	306	95	94	42	79	54	53
Npbwr1	17	20	22	3	8	4	3	8	6
Gm46206	5	2	5	12	15	3	23	19	24
Rb1cc1	1900	1937	2376	1623	1862	275	1794	1941	948
Alkal1	0	0	0	0	0	0	0	0	2
St18	653	659	812	349	536	184	409	816	405
Pcmtd1	2769	2826	3513	1974	2168	528	2583	3533	2124
Gm23274	0	0	0	0	0	0	0	0	0
Gm26901	3	3	9	3	3	3	4	6	8
Gm39589	0	0	2	0	0	0	0	0	0
Sntg1	528	537	589	190	269	185	170	134	93
Gm30719	0	0	0	0	0	0	0	0	0
Gm24765	0	0	0	0	0	0	0	0	0
Rrs1	519	512	616	897	842	855	692	799	585
Adhfe1	372	378	398	249	557	183	299	396	324
2610203C22Rik	6	7	19	17	20	10	51	80	63
Vxn	1097	1155	1477	571	529	327	716	1073	1065
Mybl1	229	235	266	188	190	62	269	356	218
Vcpip1	1780	1740	2032	1375	1435	650	1793	2246	1368
1700034P13Rik	4	9	2	2	4	3	7	5	10
Gm39590	0	1	1	1	1	2	2	2	4
Sgk3	401	406	490	621	861	294	820	1145	705
Gm6195	1	1	4	10	10	5	9	9	9
Mcmdc2	22	33	32	11	12	7	16	7	7
Snhg6	143	144	158	415	410	424	233	344	300
Snord87	0	0	1	6	3	0	5	4	1
Tcf24	6	4	4	9	10	8	19	10	4
Ppp1r42	7	12	6	11	9	1	4	19	8
LOC115487608	1	0	0	0	0	0	0	0	0
Cops5	1499	1500	1991	2372	2220	1638	1641	1947	1734
Cspp1	499	464	626	522	467	165	634	715	491
Arfgef1	2510	2452	2967	2162	2230	665	2407	2955	1626
Cpa6	5	7	6	2	2	1	3	4	3
Gm25253	0	0	0	0	0	0	0	0	0
Prex2	991	987	953	749	913	223	1068	955	480
Gm24173	0	0	0	0	0	0	0	1	0
A830018L16Rik	882	889	982	345	445	175	295	131	87
Gm30898	13	14	15	10	10	0	2	3	0
Gm30974	0	0	1	0	0	0	0	0	0
Gm22633	0	0	0	0	0	0	0	0	0
Gm39591	0	0	0	0	0	0	0	0	0
Mir6341	1	0	0	0	0	0	0	0	0
Gm17644	0	0	0	0	0	0	0	0	0
Sulf1	479	472	479	1936	1533	1104	3589	2816	1473
Slco5a1	110	112	135	113	105	23	79	64	41
Gm39592	0	0	0	0	0	0	0	0	0
Prdm14	0	0	0	0	0	0	1	1	1
Ncoa2	1770	1755	2001	1890	2131	1714	1721	2294	1130
Gm23169	0	0	0	0	0	0	0	0	0
Gm39595	0	0	0	0	0	0	1	2	0
Tram1	778	756	807	2032	1780	1637	3530	3853	2923
Lactb2	292	278	308	549	593	505	525	737	471
Xkr9	1	1	1	0	1	0	1	6	0
Gm26273	0	0	0	0	0	0	0	0	0
Gm5523	4	6	10	11	8	12	11	13	15
Gm31195	0	0	0	0	0	0	0	0	0
Gm39596	0	0	0	0	0	0	0	0	0
Eya1	63	67	52	89	99	28	162	225	92
Msc	29	25	27	40	39	37	103	105	91
Gm9947	101	113	123	52	75	24	67	50	35
Trpa1	14	12	6	288	297	7	181	12	10
Kcnb2	379	367	395	311	378	69	310	109	70
Gm51616	2	5	6	2	1	3	6	6	10
Gm51617	2	1	1	0	0	0	0	0	0
Gm25168	0	0	0	0	0	0	0	0	0
Terf1	195	187	255	263	259	79	310	331	230
Sbspon	29	27	33	144	88	44	59	30	14
Gm31523	1	0	0	1	1	0	1	0	0
4930444P10Rik	4	7	15	5	4	3	2	10	3
Rpl7	5298	5225	5763	11908	10782	6447	11966	13757	14895
Rdh10	209	188	211	971	889	832	757	615	409
Stau2	2924	2919	3702	1808	1683	1584	1453	1065	767
Gm7568	1	1	0	0	0	1	0	1	0
C130013N14Rik	10	8	10	10	7	1	3	16	5
Ube2w	844	854	1111	1081	1080	617	1192	1470	1041
Eloc	1833	1825	2199	2150	2136	880	1763	1968	1880
D030040B21Rik	0	1	0	0	1	1	0	1	0
Tmem70	678	611	768	773	896	644	770	772	721
Ly96	21	19	18	89	55	26	158	244	226
LOC118567657	0	0	0	0	0	0	0	0	0
Jph1	403	408	455	125	160	177	142	187	105
Gm46085	10	12	11	4	3	3	1	3	9
Gm31982	0	0	0	1	0	0	0	0	0
Gdap1	2229	2242	2951	1525	1554	749	1098	770	618
Gm28784	2	3	4	8	3	0	2	5	0
Gm39597	0	0	0	0	0	0	0	0	0
Pi15	102	122	134	214	246	23	214	369	176
Gm28154	26	29	35	9	22	1	20	16	2
Gm16070	5	5	4	4	5	3	5	2	0
Crispld1	93	105	95	154	99	17	380	599	84
Crisp4	0	0	0	0	0	0	0	0	0
Defb44-ps	0	0	0	0	0	0	0	0	0
Defb18	0	0	0	0	0	0	0	0	0
Defb41	0	0	0	0	0	0	0	0	0
Gm28343	0	0	0	0	0	0	0	0	0
Gm15825	0	0	0	0	0	0	2	7	2
Tfap2d	0	0	0	0	0	0	1	0	1
Tfap2b	91	103	109	41	48	37	19	9	16
Gm32651	0	0	0	0	0	0	0	0	0
Pkhd1	10	9	2	0	3	0	2	5	7
4930486I03Rik	0	0	0	0	0	0	0	0	0
Gm24162	0	0	0	0	0	0	0	0	0
Lincmd1	0	0	0	0	0	0	0	0	0
Mir206	1	0	0	0	0	0	0	0	0
Mir133b	0	0	0	0	0	0	0	0	0
Il17a	0	0	0	0	0	0	0	0	0
Il17f	0	0	2	2	2	0	1	3	1
Mcm3	106	109	119	1100	927	1319	1116	1374	1067
Gm24723	0	0	0	0	0	0	0	0	0
6720483E21Rik	34	32	39	25	18	21	19	38	36
Paqr8	5954	6083	7054	4790	4228	5100	5856	8665	6254
Gm24171	0	0	0	0	0	0	0	0	1
Gm51618	4	4	0	0	0	1	1	6	0
Efhc1	60	50	62	59	63	38	109	146	130
Tram2	16	20	28	85	78	107	159	109	38
Tmem14a	661	630	753	417	359	468	454	474	517
Gm32947	0	0	2	5	1	1	6	2	6
Gm28836	12	11	4	9	8	5	17	9	16
Gsta3	75	62	76	35	45	11	35	86	42
Gm7094	5	5	7	4	3	6	13	6	22
Gm4956	0	0	0	1	1	0	2	0	0
Khdc1a	0	0	0	4	1	0	0	0	0
Khdc1c	0	0	0	1	1	0	1	0	0
Gm33147	1	1	1	0	0	0	0	0	0
Khdc1b	0	0	0	0	0	0	0	0	0
Kcnq5	358	332	393	184	246	183	181	115	81
LOC118567719	1	2	5	1	1	3	1	4	3
Rims1	1986	2018	2486	998	1042	573	678	361	267
Gm7759	0	0	0	0	0	0	0	0	0
Ppp1r14bl	1	0	0	0	1	0	0	0	0
Gm30442	0	0	0	0	0	0	0	0	0
Gm29506	0	0	0	0	0	0	0	0	0
LOC118567721	63	64	54	82	76	24	81	51	62
Mir30a	0	0	0	0	0	0	0	0	0
Mir30c-2	0	0	0	0	0	0	0	0	0
Ogfrl1	1692	1680	2071	1458	1492	894	1517	1477	1204
Gm19673	3	4	2	1	1	0	1	0	1
Gm28822	2	1	1	1	0	1	0	0	0
B3gat2	302	318	311	160	121	105	202	212	160
Smap1	770	797	937	834	805	753	992	1167	747
Gm53062	1	1	0	0	0	1	2	1	0
Sdhaf4	299	308	359	291	292	202	363	442	532
Fam135a	751	787	950	665	792	206	773	1224	612
Col9a1	46	47	50	25	35	20	84	104	109
Col19a1	399	368	431	138	157	47	118	36	24
Gm26418	0	0	0	0	0	0	0	0	0
Lmbrd1	5119	5120	5903	3337	3443	3131	3374	4419	3285
Gm29414	0	0	0	0	2	0	0	0	2
Adgrb3	1276	1338	1569	670	693	510	672	763	480
Gm20172	0	0	0	0	0	3	0	2	1
Gm22260	0	0	0	0	2	0	0	0	0
Gm25294	0	0	0	0	0	0	0	0	0
Gm9884	33	24	14	10	4	6	7	7	7
Gm39614	1	1	1	0	1	0	1	3	1
Gm31076	0	0	0	0	0	0	0	0	1
Gm31136	1	0	0	0	0	0	0	0	0
4931408C20Rik	0	0	0	0	0	0	0	0	0
Gm5524	0	0	0	0	0	1	0	0	0
Gm597	3	3	1	0	0	0	0	0	0
Gm45942	0	0	0	0	0	0	0	0	0
Gm6462	0	0	0	0	0	0	0	0	0
Mir6342	0	0	0	0	0	0	0	0	0
Gm31465	1	0	0	3	1	0	0	0	2
Gm31525	1	0	0	0	2	0	1	0	0
Gm39615	0	0	0	5	1	0	0	0	0
Gm31581	0	0	0	0	0	0	0	0	0
Gm46086	1	0	0	1	0	1	0	0	0
LOC115487655	0	0	0	0	0	0	0	0	0
Phf3	1385	1427	1795	1466	1534	582	2225	2501	1171
Ptp4a1	3835	3812	4178	4032	4452	2543	4441	6343	4901
LOC115487084	0	1	2	2	2	3	2	0	0
Gm29669	0	0	0	0	0	0	0	0	0
Gm28644	0	0	0	0	0	0	0	2	0
4931428L18Rik	1	0	0	0	0	0	0	0	0
Lgsn	4	1	1	1	0	0	0	0	0
Dnaaf6	1	0	0	0	0	0	0	0	0
Gm26145	0	0	0	0	0	0	0	0	0
Gm4850	0	0	0	0	0	0	0	0	0
LOC115487662	0	0	0	0	0	0	0	0	0
Gm23032	0	0	0	0	0	0	0	0	0
Gm51754	0	0	0	1	0	0	0	0	0
Khdrbs2	197	227	263	131	147	105	87	64	77
Gm25814	0	0	0	0	0	0	0	0	0
Gm9839	25	33	38	14	25	3	1	1	3
Gm5415	67	75	85	35	45	4	4	3	7
Gm24732	0	0	0	0	0	0	0	0	0
Gm39616	0	1	2	1	0	0	0	1	0
Gm24901	0	0	0	0	0	0	0	0	0
Gm39617	0	0	2	1	0	0	0	0	0
Gm25792	2	0	0	0	0	0	0	0	0
Gm23453	0	0	0	0	0	0	0	0	0
Prim2	174	210	253	328	302	303	323	365	262
1700001G17Rik	10	11	8	9	7	12	7	7	5
Gm32229	6	7	10	9	5	13	5	8	8
Rab23	785	753	816	855	860	723	1026	1087	698
Bag2	214	223	225	278	239	277	248	181	157
Zfp451	599	627	717	588	627	297	821	976	605
Gm15455	11	11	13	12	9	7	7	18	18
Bend6	6808	6877	7935	3486	3238	2787	2247	948	948
Gm38471	7	7	2	0	2	2	3	2	6
Dst	14342	14475	18880	17563	15337	9314	14329	15780	7320
LOC118567732	0	1	0	1	0	1	3	3	1
Mir6896	1	0	0	0	0	0	0	0	0
Gm51742	0	0	0	0	0	3	0	3	4
Gm26788	0	0	0	0	1	0	0	2	0
Gm3052	9	13	14	38	34	18	80	94	65
LOC118567733	28	16	17	33	41	34	94	92	33
Mir5103	0	0	0	0	0	0	0	0	0
n-TEttc1	0	0	0	0	0	0	0	0	0
Ccdc115	300	325	340	475	492	493	611	763	754
Imp4	443	470	489	867	796	1294	779	956	668
Gm32504	0	0	0	0	1	1	3	2	1
Ptpn18	37	44	42	144	100	169	450	651	721
LOC118567734	7	5	9	4	5	7	15	47	29
4930568A12Rik	1	2	3	3	4	2	4	8	2
Gm32566	0	0	0	0	0	0	0	7	1
Prss39	0	0	0	0	0	0	1	1	0
Cfc1	1	0	0	0	0	0	0	0	0
Prss40	0	0	0	0	0	0	0	0	0
Amer3	356	371	430	301	301	372	229	129	119
AA619741	0	1	0	0	1	2	0	1	0
Gm38647	0	1	6	0	0	0	6	1	0
Arhgef4	6985	6973	8339	3685	2903	5128	3334	3430	2173
Gm32920	0	0	0	1	0	1	0	1	0
Gm32790	10	10	15	18	14	12	17	43	17
Fam168b	7684	7666	8601	6471	6445	7044	6683	7370	5135
Plekhb2	7382	7459	8351	6251	5484	9823	5689	5936	4826
LOC118567735	2	0	0	0	0	0	0	0	0
Gm25096	2	0	0	0	0	0	0	0	0
Gm25634	0	0	0	0	0	0	0	0	0
1110002O04Rik	1	1	1	0	0	0	1	0	2
Gm33176	0	0	0	0	0	0	0	0	0
Gm39622	1	0	0	0	0	0	0	0	0
Gm33222	0	1	0	0	0	1	0	0	3
Gm39623	0	0	0	0	0	0	0	0	0
Gm39624	0	0	4	1	2	2	3	0	0
Hs6st1	1580	1631	2078	1684	1605	2010	1931	2192	1669
LOC118567736	21	24	41	33	25	22	52	87	20
Gm33280	4	4	5	8	5	4	16	13	13
Uggt1	1363	1376	1786	2499	2259	2256	3198	3664	2394
Mir6897	0	1	0	0	0	1	1	0	0
Gm39625	0	0	0	0	0	0	0	1	0
Neurl3	41	40	46	319	150	217	677	1329	1037
Arid5a	236	247	261	885	910	1129	797	796	712
Kansl3	2348	2325	2648	2179	2051	2342	2222	2187	1444
Mir6898	0	0	0	0	0	0	0	0	0
Fer1l5	4	2	1	0	3	2	1	4	0
Lman2l	889	870	822	821	776	981	1055	1129	1059
Gm33401	0	0	0	0	0	0	0	0	0
Gm33454	2	4	2	6	5	4	5	13	8
Cnnm4	223	217	243	295	240	361	334	326	253
Cnnm3	877	893	944	671	725	875	913	1054	846
Ankrd23	157	168	177	287	270	306	330	359	275
Ankrd39	254	256	243	259	296	329	228	302	239
Sema4c	857	779	833	1714	1586	1247	1252	1833	1324
Fam178b	43	50	37	256	158	82	130	61	52
Cox5b	4094	4099	4211	4270	4416	4623	3137	2752	3540
Actr1b	6386	6422	7459	7441	6743	9335	5590	5281	4975
4933424G06Rik	5	3	5	6	7	3	2	13	7
Gm33533	62	52	48	43	35	9	18	13	10
Zap70	25	32	31	26	36	32	24	25	24
Tmem131	1974	1955	2306	2119	2076	1772	2766	3080	1467
Vwa3b	56	51	59	25	22	26	57	74	57
Gm37020	0	0	0	1	0	1	0	2	0
Cnga3	10	10	12	14	38	19	4	3	3
Inpp4a	2824	2829	3223	2021	1884	1972	2084	2160	1541
4930439A04Rik	0	0	0	1	0	2	0	6	1
Coa5	1708	1716	1984	2439	2231	2392	2840	3753	2553
Unc50	865	895	917	925	906	769	1015	1224	1246
Mgat4a	1034	1024	1107	1225	1214	833	1545	1879	1128
4930594C11Rik	0	1	0	1	0	2	2	5	1
Gm39627	0	0	0	0	0	0	0	1	0
Cracdl	558	537	553	191	265	290	184	155	112
4930556I23Rik	4	4	8	1	0	0	1	0	0
4930470B04Rik	1	0	0	0	0	0	0	0	0
Gm39628	0	2	2	0	1	1	1	1	4
Tsga10	221	207	215	174	150	33	203	292	161
Lipt1	58	61	57	65	102	70	64	82	59
Mitd1	163	169	199	319	321	108	326	300	250
Mrpl30	768	761	829	1067	1039	1138	904	962	1024
Lyg2	0	0	1	0	0	0	0	1	1
Lyg1	0	0	0	0	2	1	0	0	2
Txndc9	964	977	1156	1440	1445	752	1367	1644	1477
Eif5b	1689	1750	2170	2600	3344	1222	2148	2806	2164
Gm34448	1	1	0	1	2	0	1	2	0
Rev1	393	384	481	375	393	211	423	542	252
Gm5099	1	0	0	0	1	0	1	0	0
Aff3	1247	1243	1642	960	907	794	887	692	426
Gm16150	9	10	10	9	7	3	5	21	9
Gm16152	4	6	5	9	22	8	22	16	2
Gm34596	6	5	4	4	4	1	8	6	6
LOC115487659	0	0	1	0	0	0	0	0	0
Lonrf2	3870	3908	4666	1982	2027	2284	1679	1191	940
Chst10	1389	1337	1567	743	586	871	617	479	435
Nms	6	9	17	45	37	34	25	21	10
Gm35171	0	0	0	0	0	0	0	0	0
Pdcl3	692	697	965	1204	1149	883	1128	1283	1076
Gm35222	0	0	0	1	0	0	0	0	0
Mir6349	0	0	0	0	0	0	0	0	0
Npas2	161	167	197	182	168	178	256	230	134
LOC118567737	1	1	1	1	0	1	0	0	1
Rpl31	3625	3586	3582	7448	6184	9090	8117	8083	9489
Tbc1d8	464	445	492	429	385	256	677	1067	567
Gm24826	2	0	0	0	0	0	0	0	0
LOC118567738	69	67	54	46	37	21	58	69	42
Cnot11	543	520	595	720	644	752	716	838	732
Snord89	6	8	12	14	8	2	19	15	19
Rnf149	754	735	844	1392	1180	1186	2338	3539	2526
LOC115485772	1	0	0	0	0	0	0	0	0
Gm51620	0	0	1	0	0	0	0	2	0
Creg2	1571	1636	1894	587	591	250	582	571	427
D930019O06Rik	29	37	47	17	12	20	14	17	18
Rfx8	9	9	9	6	11	6	13	13	8
Gm3646	0	1	0	0	0	0	0	2	0
1700066B17Rik	0	1	2	0	4	3	0	8	0
Gm35600	0	0	0	0	0	0	0	0	0
Map4k4	4726	4834	6460	9665	9212	7651	10047	12230	7186
Gm16894	17	16	18	5	11	8	9	9	0
Il1r2	11	9	8	400	173	137	53	23	27
Gm35741	0	0	0	0	0	0	1	3	0
Il1r1	135	125	113	1263	1176	762	1984	1432	725
Il1rl2	20	24	27	169	134	84	288	507	242
Il1rl1	2	6	10	38	19	13	28	51	23
Il18r1	1	1	0	12	5	1	13	11	7
Il18rap	4	4	3	169	112	46	42	43	13
Gm35801	0	0	0	0	0	0	0	0	0
Slc9a4	7	8	1	10	6	0	21	34	23
LOC118567739	1	0	0	0	0	0	0	0	0
Slc9a2	143	164	146	150	111	135	170	64	25
Gm37915	1	1	4	2	2	6	4	1	0
Mfsd9	157	157	174	167	165	176	203	313	199
Tmem182	6	10	12	7	20	3	14	12	10
4930448I06Rik	0	0	0	0	0	0	0	0	0
LOC118567740	0	0	0	0	0	0	0	0	0
Gm39631	0	0	0	0	0	0	0	0	0
Gm35935	0	0	0	0	0	0	0	0	0
Gm29260	0	0	0	0	3	0	0	0	1
Gm28175	56	50	61	28	28	5	21	8	6
Gm46088	0	0	0	0	0	0	0	0	0
Gm36678	0	0	0	0	0	0	0	1	0
LOC118567741	1	1	1	0	0	0	0	2	0
Gm46089	0	0	0	0	0	0	0	0	0
Gm36822	0	0	0	0	0	0	0	0	0
Pantr1	131	145	168	70	69	71	80	71	71
Gm46091	36	43	37	13	10	16	18	11	17
Pou3f3	1337	1397	1666	1099	958	1531	898	1002	778
2900092D14Rik	288	284	390	213	183	199	165	201	177
Pantr2	31	43	41	31	26	19	31	42	26
Dalir	12	15	29	11	5	2	13	4	7
LOC118567742	1	2	1	0	0	1	2	2	0
Mrps9	609	615	721	634	643	477	589	682	636
Gm23126	1	0	0	0	0	0	0	0	0
Gm39633	28	22	12	30	24	14	20	3	2
Gpr45	174	173	197	128	105	134	80	64	50
Tgfbrap1	1309	1353	1610	1421	1368	1720	1642	2148	1443
Gm28782	17	15	20	20	7	7	16	9	4
8430432A02Rik	19	23	18	18	9	14	14	17	12
AI597479	881	902	1001	733	691	699	931	1121	760
Fhl2	149	149	151	356	303	289	769	576	302
Gm29040	0	0	0	1	0	1	1	0	0
LOC115487086	0	0	0	0	0	0	0	0	0
Nck2	438	444	485	562	615	711	762	895	648
Gm38628	11	7	10	4	10	2	3	8	9
Gm30634	2	1	0	0	0	0	0	0	0
Ecrg4	125	132	94	99	71	56	558	479	640
Uxs1	619	637	922	1135	1106	753	1017	932	754
Tpp2	1284	1320	1546	1412	1588	588	1695	2212	1340
Mettl21c	0	0	2	0	2	1	0	0	0
Gm8251	2	2	1	6	6	0	4	4	0
Tex30	80	68	94	155	159	79	146	181	104
Poglut2	297	295	356	455	428	255	680	690	637
Bivm	637	630	639	527	498	278	574	658	490
Ercc5	554	533	610	586	669	394	704	803	518
Mettl21e	0	0	0	0	1	0	0	2	0
Gm28893	0	0	0	0	0	0	0	0	0
Gm39635	0	0	0	1	2	2	0	0	2
Gulp1	169	183	185	249	200	85	491	469	178
4930521E06Rik	0	0	0	0	0	0	0	0	0
Col3a1	814	794	626	17381	18110	6801	110517	57024	25191
Col5a2	587	575	535	3886	3842	1805	15209	6545	2678
Gm39637	1	2	1	4	6	6	6	1	0
Gm23216	0	0	0	0	0	0	0	0	0
Gm51621	0	0	0	0	1	0	0	0	0
Gm23974	1	0	0	0	0	0	0	0	0
Wdr75	634	631	785	843	859	410	758	861	670
Gm30900	0	0	1	1	0	0	0	0	0
Slc40a1	295	298	342	299	220	130	724	1276	917
Stk-ps2	0	0	0	2	0	0	0	1	1
Dnah7b	393	391	413	150	161	69	402	618	315
Gm31046	0	0	1	0	0	0	1	3	0
n-R5s211	0	0	0	0	0	0	0	0	0
Dnah7c	83	90	89	56	42	17	61	100	86
Slc39a10	2217	2196	2417	2021	1924	1192	2063	2328	1359
Gm39638	0	0	0	0	0	0	0	0	0
Gm39639	0	0	0	0	0	0	0	0	0
Mir6350	0	0	0	0	0	0	0	0	0
C230029F24Rik	0	0	0	0	0	0	0	0	0
Gm39640	0	0	0	0	0	0	0	0	0
Gm28321	1	1	1	1	0	0	0	0	0
Tmeff2	2214	2226	2728	2231	2214	2733	1781	2753	2534
9330175M20Rik	12	8	14	5	6	0	3	1	0
Cavin2	319	322	354	473	855	215	563	250	136
Nabp1	189	186	187	396	552	211	426	573	363
Gm17767	0	2	4	1	0	0	1	0	0
Gm31636	0	0	0	0	0	0	0	0	0
Myo1b	362	369	417	927	834	325	1146	881	621
Gm33795	0	0	0	0	2	0	2	1	0
Stat4	1	0	1	10	12	4	35	45	26
Gm31812	30	24	18	12	14	6	10	17	25
Stat1	931	933	976	2026	1771	2045	2627	1953	1619
Gls	4279	4245	5110	4060	3795	1849	4074	4016	2749
Gm31867	0	0	0	0	0	0	0	0	0
Gm31955	0	0	0	0	0	0	0	0	0
Gm23460	0	0	0	0	0	0	0	0	0
Nab1	849	857	1094	1333	1223	539	1524	1743	1243
Gm53065	1	1	0	1	1	2	2	7	2
Gm28178	2	2	0	0	0	0	0	0	0
Nemp2	220	237	275	219	181	160	268	377	247
Mfsd6	3521	3491	4255	2287	2404	1456	2081	1912	1256
Inpp1	673	712	782	661	648	425	633	685	420
Hibch	491	485	578	670	1155	250	552	795	608
1700019D03Rik	234	230	239	157	167	64	159	124	144
Mstn	6	4	2	5	9	0	4	1	0
1700019A02Rik	2	1	2	3	1	0	0	8	2
Pms1	97	100	116	84	113	22	134	177	103
Ormdl1	210	200	242	319	278	142	445	647	551
Osgepl1	314	327	391	247	307	127	233	288	240
Asnsd1	312	316	393	751	710	529	1005	1200	995
Asdurf	0	0	0	0	0	0	0	0	0
LOC118567743	0	0	0	1	0	0	0	0	0
Dnah7a	43	42	47	23	23	12	29	63	54
Gm32311	10	12	6	6	7	0	11	9	4
Stk17b	125	110	116	408	377	135	805	997	586
Hecw2	1104	1114	1117	458	602	277	486	440	224
Mir7681	0	0	0	0	0	0	0	0	0
Gm51622	0	0	0	0	0	0	0	0	0
Gm25829	9	11	4	3	2	10	3	0	3
Ccdc150	20	22	30	18	26	1	12	41	28
Gtf3c3	1000	1091	1210	853	883	407	814	1034	676
Gm34066	1	2	2	5	1	0	2	0	3
Pgap1	839	865	900	582	755	352	1028	1975	999
Gm51623	0	0	1	0	0	0	0	0	0
Ankrd44	538	535	615	538	469	292	998	1789	965
4930444A19Rik	0	0	0	0	0	0	0	0	0
Sf3b1	4823	4928	5526	5070	5487	2099	6432	9147	5941
Coq10b	438	416	466	855	806	462	791	844	761
Hspd1	3565	3498	4715	6512	7288	3119	4785	5103	3985
Hspe1	1206	1172	1275	2015	1907	1644	1871	1676	1825
Mob4	1307	1272	1432	1350	1329	749	1375	1614	1415
Rftn2	878	848	911	617	549	771	957	1224	965
Gm10561	29	27	49	52	49	24	87	127	128
Mars2	179	162	143	189	200	257	172	263	145
Boll	155	154	172	121	142	34	129	208	132
Btf3-ps17	0	0	0	0	0	0	0	0	0
Plcl1	2239	2188	2531	1297	1581	813	1358	1972	1111
Gm6644	136	151	164	309	274	384	393	613	773
Gm39642	1	2	2	5	1	15	3	31	8
Gm32949	0	0	0	1	6	0	1	0	0
9130227L01Rik	2	0	1	0	2	0	1	0	0
1700003I22Rik	0	0	0	0	0	0	0	0	0
LOC118567744	0	0	0	2	0	0	0	0	0
Hsfy2	0	0	0	0	0	0	0	0	0
Satb2	28	22	30	45	57	49	69	53	28
Gm51624	0	0	0	0	0	0	0	3	0
9130024F11Rik	0	0	1	1	1	1	3	4	1
Gm38484	7	3	5	3	1	1	1	0	0
1700126A01Rik	0	0	0	0	0	0	0	0	0
BC055402	43	48	56	12	11	3	91	63	54
4930558J18Rik	1	1	0	6	6	2	14	9	12
1700066M21Rik	673	688	833	532	485	153	613	727	550
Tyw5	164	168	189	234	214	85	227	302	253
Maip1	337	340	470	457	423	415	369	436	428
Gm22371	0	0	0	0	0	0	0	0	0
LOC118567745	0	0	0	0	1	0	0	0	1
LOC115487664	0	0	0	0	0	0	0	0	0
Spats2l	468	464	518	496	454	363	462	374	277
LOC115487684	0	0	0	0	0	0	0	0	0
Kctd18	365	362	422	419	428	268	496	674	445
Sgo2a	50	51	59	205	173	31	337	380	164
Aox1	343	276	374	670	651	339	483	480	312
Aox3	24	27	24	19	39	13	39	100	42
Gm39643	3	2	0	0	1	0	0	1	0
Aox4	23	24	36	20	11	8	5	11	10
Aox2	0	0	0	0	2	0	2	2	4
Gm15759	0	0	0	0	0	0	0	0	0
LOC118567643	26	26	31	14	13	5	23	15	7
Bzw1	3890	3992	4647	6108	5898	2622	6276	8542	5733
Clk1	2088	2172	2632	2518	2312	436	3200	5041	3811
Ppil3	239	253	313	385	326	291	352	365	401
Nif3l1	535	553	592	577	556	664	546	609	446
Orc2	677	704	819	886	936	497	853	916	632
Gm23966	0	3	3	4	7	0	5	3	6
Gm15834	41	40	40	37	28	7	35	63	22
Fam126b	1219	1195	1273	489	701	208	557	540	171
Ndufb3	1381	1464	1621	1331	1583	912	1158	988	1003
Gm20257	21	23	16	45	64	26	56	64	67
Flacc1	6	4	1	15	27	1	7	19	9
Cflar	542	499	614	1761	1437	950	2209	2617	1450
Gm39646	1	0	2	0	2	0	0	1	0
Casp8	83	81	74	579	585	287	1034	1298	914
Gm28802	5	2	2	4	1	2	6	6	1
Trak2	7824	7939	8596	6928	7135	6102	5241	5248	3363
Stradb	710	700	765	563	552	628	646	784	681
C2cd6	1	2	2	3	3	1	0	3	3
Gm29018	0	0	0	0	0	0	0	0	0
Gm25502	0	0	0	0	0	0	0	0	0
Tmem237	435	380	482	594	590	666	543	741	581
Mpp4	34	29	25	30	25	11	20	27	20
Als2	989	937	1098	1083	958	1000	1010	1175	614
Gm33667	0	1	1	2	0	0	6	0	5
Cdk15	7	8	13	120	104	25	93	70	67
Gm51625	2	1	0	2	2	1	6	9	6
Gm33724	0	1	0	2	0	0	1	4	0
Gm33774	0	0	0	1	3	0	0	1	0
LOC118567746	1	3	1	1	3	2	4	1	2
Fzd7	318	311	379	859	772	751	1706	2442	1343
Gm973	277	271	320	243	147	156	407	432	324
Gm28411	0	0	1	0	1	1	2	0	0
Gm39648	35	37	54	42	17	11	57	38	42
Gm33833	1	1	2	0	0	1	2	2	1
Sumo1	1595	1555	1779	1796	1635	921	1825	1707	1563
Nop58	345	336	451	953	1108	324	777	915	532
Snord70	0	0	1	2	2	0	2	0	0
LOC115485825	0	0	0	0	0	0	0	0	0
Gm26287	0	0	0	0	2	2	0	1	0
Snord11	1	0	0	0	1	0	1	0	0
Bmpr2	3760	3747	4250	3302	3538	1311	4145	4853	2566
Fam117b	1451	1428	1510	1203	1254	1264	1342	1626	1105
Ica1l	486	505	524	223	209	165	202	118	101
Wdr12	814	858	1048	916	848	608	688	729	584
Carf	290	296	360	241	251	104	295	444	263
Nbeal1	966	927	993	922	1168	237	1189	1557	744
Cyp20a1	579	594	667	952	955	1270	941	1142	813
Abi2	534	539	614	314	358	310	298	351	109
Raph1	1050	1110	1328	1472	1504	785	1502	1493	805
Gm11578	133	150	125	406	366	86	258	257	165
Gm38388	0	0	0	0	0	1	0	0	0
Gm51626	2	0	0	0	0	0	0	1	1
Cd28	2	3	2	25	5	7	442	957	529
2310016D23Rik	1	0	0	0	0	0	1	3	4
Gm38137	2	4	2	2	2	3	2	10	2
Gm39650	0	0	0	0	0	0	0	0	0
Ctla4	2	1	0	0	0	0	1	2	6
Gm34649	5	3	4	1	0	3	0	0	0
Icos	1	0	1	4	7	0	6	10	10
LOC105243939	0	0	0	1	0	0	0	0	0
9530026F06Rik	0	0	1	1	0	1	0	0	0
Pard3b	107	110	138	215	179	166	284	288	136
Pard3bos1	0	0	1	1	0	1	2	2	2
Pard3bos2	0	1	0	0	2	0	0	0	0
Gm34881	1	1	2	1	1	0	2	6	6
Nrp2	1030	959	1045	1956	1689	1916	3153	3390	1543
Gm29083	35	32	23	17	13	8	24	41	14
4930487H11Rik	2	5	3	10	2	2	4	11	2
Gm4208	0	1	1	15	8	2	1	1	0
Gm35120	2	2	0	4	3	1	2	0	1
Gm39652	0	0	1	0	0	0	0	0	1
Gm35252	0	0	2	4	2	1	3	2	1
Gm38513	1	1	1	0	0	0	0	4	0
Ino80d	856	823	937	992	888	386	1409	1783	758
Ino80dos	108	105	125	74	83	31	101	116	78
Ndufs1	3415	3326	4082	2706	3426	1345	2258	2682	2012
Eef1b2	3631	3538	3849	8204	6940	9631	7277	7191	7884
Gm26457	1	4	2	10	2	2	4	7	1
Snora41	3	4	4	11	16	8	24	13	15
Gpr1	12	12	6	6	8	4	1	4	0
Zdbf2	718	715	889	310	396	196	301	324	185
1700039I01Rik	2	4	3	0	2	2	0	0	0
Gm11608	2	2	1	1	3	0	0	0	0
Gm23448	0	0	0	0	0	0	1	0	0
Gm35393	3	0	0	0	1	0	0	0	0
Adam23	7542	7647	9907	4652	4227	4503	3291	2789	1936
Gm22281	2	2	1	5	1	2	2	2	0
Gm39653	5	5	14	7	3	1	2	3	2
Dytn	2	3	1	4	2	0	10	6	7
Mdh1b	31	31	37	17	16	9	23	31	29
Fastkd2	524	513	536	473	493	169	424	505	420
4933402D24Rik	22	22	47	22	24	18	11	18	10
Gm13749	0	0	0	3	8	0	3	4	0
Klf7	1079	1120	1441	2135	2045	830	1675	1626	707
Mir6899	0	0	0	0	0	0	0	0	0
Gm13748	0	0	4	11	16	7	9	37	7
Gm35880	0	0	0	0	1	1	0	0	0
Gm39654	2	0	2	1	4	1	0	2	0
Gm35803	2	2	3	5	2	4	3	1	0
LOC118567747	1	0	0	2	2	0	0	0	1
Gm36148	1	0	0	1	0	0	0	0	0
Creb1	1002	1012	1167	1060	1123	501	1687	2198	1182
Mettl21a	289	334	438	383	345	429	476	535	539
Gm29152	0	0	0	1	0	0	1	0	1
2810408I11Rik	5	7	4	25	17	16	28	30	38
Ccnyl1	498	500	595	907	818	804	981	1124	704
Fzd5	138	123	130	184	135	144	210	311	155
Plekhm3	1070	1065	1276	1072	986	773	1302	1783	928
Gm51628	0	0	0	0	0	1	1	1	1
Gm51627	6	7	9	16	9	11	6	16	11
Gm24788	1	0	0	0	0	0	0	0	0
Akr1cl	0	0	1	1	0	0	0	0	0
Cryge	0	0	0	0	0	0	0	0	0
Crygd	0	0	0	0	0	0	0	1	1
Crygc	0	0	0	0	0	0	0	0	0
Crygb	0	0	0	0	0	0	0	0	0
Cryga	1	3	8	4	1	5	2	4	0
D630023F18Rik	104	97	92	47	35	39	30	50	37
Gm36358	2	2	6	2	3	1	1	3	1
Idh1	1274	1313	1540	1918	2126	1117	3122	4892	3629
Pikfyve	910	955	1065	1004	1030	393	1375	1983	1250
Pth2r	14	21	18	5	4	1	10	30	37
LOC115487656	1	0	0	0	0	0	0	0	0
Crygf	0	0	0	0	0	0	0	0	0
Map2	16508	16403	19957	10647	10196	5102	9690	8792	5608
Gm51629	0	0	1	0	0	3	0	3	1
Gm24729	0	0	0	0	0	0	0	0	0
Unc80	6714	6688	7976	2531	2613	846	2481	1447	864
Gm39655	0	0	0	0	0	0	0	0	0
Rpe	364	364	434	574	617	385	823	1050	738
Kansl1l	527	540	631	402	415	129	699	1010	558
Gm46093	73	69	84	71	71	30	57	133	76
Acadl	1319	1315	1627	2648	4566	1828	2739	3489	2859
Gm15793	1	5	4	22	8	24	9	30	29
Gm27934	0	0	0	0	0	0	0	0	0
Gm25832	0	0	0	0	0	0	0	0	0
Myl1	9	9	16	35	64	21	155	42	11
Lancl1	3013	3120	3719	2158	2038	2888	1619	1691	1734
LOC115487097	79	73	99	41	45	28	51	53	26
Cps1	1	1	7	4	0	0	4	3	1
Gm26342	0	0	0	0	0	0	0	0	0
Gm39658	0	1	0	0	0	0	0	0	0
Gm15669	0	0	0	0	0	0	0	0	0
Erbb4	1166	1169	1355	440	435	194	575	803	426
LOC118567748	0	0	0	1	0	0	0	2	0
Gm51744	0	2	7	2	5	7	1	18	10
Gm28497	1	0	1	1	1	0	1	2	0
Ikzf2	117	110	135	153	190	57	214	286	182
LOC118567749	1	0	0	0	0	0	0	1	0
Gm29822	0	0	0	0	0	0	0	0	0
Spag16	33	27	41	10	6	11	27	59	47
Gm23879	1	0	0	0	0	0	0	0	0
Gm23422	0	0	0	0	0	0	0	0	0
LOC115487661	0	0	0	0	0	0	0	0	0
Vwc2l	225	217	263	75	87	33	71	32	20
Gm29906	0	2	1	5	7	3	5	3	0
LOC118567750	6	8	19	2	4	2	2	4	2
Bard1	50	54	51	152	112	131	199	241	149
LOC118567751	1	0	1	0	0	0	0	1	1
Abca12	4	2	1	11	6	0	7	8	0
Gm39659	0	0	0	0	0	1	0	0	0
Atic	897	901	1000	1488	1381	2170	1298	1593	1193
Fn1	2827	2853	2553	27509	22797	27834	72516	34667	14910
Apol7d	0	0	0	2	1	7	1	5	7
Gm39660	0	0	0	1	1	0	0	0	0
Gm30160	1	0	0	4	0	2	2	4	3
Gm30308	0	0	0	0	0	0	0	0	0
Gm8883	2	0	0	0	2	3	0	1	3
Gm28818	0	0	1	1	1	4	1	10	3
4933417E11Rik	1	1	1	3	1	2	1	0	0
Gm5528	0	0	1	0	0	0	0	0	2
Gm4319	1	0	0	4	1	1	4	5	1
Mreg	314	306	356	193	165	215	257	266	273
Gm51630	0	0	0	0	0	0	0	0	0
Gm25360	0	0	0	1	0	1	0	9	2
Gm23472	1	1	1	3	2	2	3	41	5
D230017M19Rik	81	82	103	39	36	30	43	41	30
Gm24497	0	2	4	4	4	3	2	43	8
Gm25939	1	2	1	1	1	1	0	17	5
Pecr	120	129	146	95	172	98	140	192	184
Tmem169	387	344	395	225	209	112	176	149	93
Gm51631	1	1	4	3	0	0	1	0	1
Xrcc5	662	651	700	667	661	675	602	621	531
Gm39661	4	7	9	10	11	8	6	9	0
Marchf4	364	360	393	323	355	271	273	245	164
Smarcal1	1658	1727	2024	1391	1401	1446	1382	1459	1161
Gm39662	5	5	3	2	2	2	4	2	7
Ankar	0	0	0	1	0	0	0	0	0
Rpl37a	2334	2384	2144	5232	4224	5478	4770	6051	7372
Gm51632	0	1	0	0	1	1	0	0	0
Gm39663	0	0	0	2	6	1	1	0	0
Gm30788	0	0	1	1	4	0	0	0	0
Gm30847	1	0	0	0	0	2	1	0	0
Igfbp2	892	878	1125	4401	2933	5851	1936	1525	1678
LOC118567332	5	6	3	16	8	11	6	10	2
Igfbp5	3777	3839	3191	12532	8635	4356	30693	12434	6845
Gm31047	64	60	57	30	13	41	77	116	72
Gm31137	3	3	2	0	0	0	1	2	3
Tnp1	0	0	0	0	0	0	1	0	0
1700027A15Rik	0	0	1	0	0	0	0	1	0
LOC118567752	1	1	1	1	1	0	0	0	0
Gm31254	0	0	0	0	0	0	0	0	0
Gm29185	0	0	0	0	0	0	1	0	0
Gm31344	1	0	1	3	2	1	0	0	0
Pinc	0	0	0	0	0	0	1	1	0
D530049I02Rik	0	0	0	0	0	0	0	0	0
C530043A13Rik	0	0	1	13	4	1	1	1	1
6030407O03Rik	57	46	66	15	6	3	31	47	34
Gm29183	22	22	28	10	6	0	23	19	16
Mir6351	0	1	0	0	0	0	0	0	0
Tns1	3373	3488	4183	4623	5400	3694	5113	4438	2124
Gm39664	0	0	0	0	0	0	1	0	1
Gm31637	0	0	0	0	0	0	1	0	0
Rufy4	5	8	13	22	32	19	35	34	23
Cxcr2	2	4	3	137	135	64	126	44	10
Cxcr1	0	0	0	0	2	4	13	20	3
Mir1928	0	0	0	0	0	0	0	0	0
Gm31691	0	0	0	0	0	0	1	1	0
Gm25524	0	0	0	0	0	0	0	0	0
Arpc2	2179	2193	2706	5801	5083	4502	7837	10602	8752
Gpbar1	0	0	0	2	1	0	0	2	0
Aamp	1989	2023	2456	2689	2644	3826	2579	2567	2608
Gm28364	17	20	18	24	25	28	32	18	25
Pnkd	9792	9939	11594	5665	5187	8104	3523	2247	2224
Tmbim1	2468	2501	2737	4238	4468	6796	3120	4619	4532
Catip	81	81	102	127	140	87	132	205	166
Slc11a1	78	83	104	788	561	938	2473	3988	3429
Ctdsp1	729	716	746	1617	1456	2076	2049	2487	1874
LOC118567753	11	16	5	15	19	20	28	31	10
Mir26b	0	0	0	0	0	0	0	0	0
Vil1	13	18	13	36	34	34	22	24	13
Usp37	599	617	605	659	641	437	634	786	494
Cnot9	575	604	633	998	916	1125	1161	1394	973
Plcd4	1027	1045	1277	801	598	762	944	1283	1102
Zfp142	754	756	861	831	786	997	823	1136	662
Bcs1l	353	357	407	385	338	492	413	365	379
Rnf25	699	754	811	861	748	612	835	978	850
Stk36	233	205	230	207	217	287	262	353	302
Ttll4	762	766	782	907	878	690	901	1087	637
Cyp27a1	1546	1522	1543	635	639	787	960	1596	1429
Prkag3	42	37	42	16	23	22	30	26	16
Wnt6	130	119	100	173	117	76	357	108	51
Gm29539	3	4	2	7	2	1	10	1	0
Gm32099	13	15	13	13	8	5	7	0	1
Wnt10a	46	47	34	14	27	31	22	14	9
n-TGgcc3	0	0	0	0	0	0	0	0	0
Gm32275	59	62	62	40	58	48	43	44	37
LOC118567754	7	8	4	4	3	1	3	3	0
Gm16582	1	1	3	0	1	0	2	1	0
Cdk5r2	2613	2588	3008	2194	1934	2878	1308	567	590
Fev	6	6	7	3	2	4	1	2	0
Cryba2	5	10	9	17	11	9	13	17	16
Mir375	0	0	0	0	0	0	0	0	0
Cfap65	360	349	390	106	94	51	234	345	260
Ihh	10	15	17	8	9	11	9	2	7
Nhej1	65	62	82	116	129	146	130	149	147
Slc23a3	4	4	9	13	9	16	24	19	13
Cnppd1	852	860	915	1170	1035	1264	1440	1897	1592
Retreg2	4320	4318	4652	3359	2967	4909	3374	3970	3912
Zfand2b	365	338	345	444	413	543	465	473	479
Abcb6	545	545	541	759	633	1056	456	473	425
Atg9a	3051	3019	3313	2492	2372	3361	2033	1738	1398
Ankzf1	411	397	475	285	294	270	374	361	249
Glb1l	347	326	332	345	315	224	671	974	563
Stk16	1059	1052	1188	1246	1212	1277	1187	1268	1150
Tuba4a	7780	7761	9338	5548	4316	7287	3194	1890	2158
A630095N17Rik	0	0	0	0	1	0	0	2	1
Dnajb2	4533	4566	5123	3748	3318	5333	3299	3208	3369
Ptprn	7595	7560	8515	8109	8656	11940	6141	6329	6034
Resp18	3060	3127	3519	1919	1675	1662	1355	981	1340
Dnpep	922	947	1053	1419	1358	2015	1432	1311	1345
Des	60	60	70	252	252	211	710	147	124
Gm15179	0	0	0	0	1	1	0	0	0
Speg	1397	1437	1527	1598	1358	1668	1938	2222	1448
Gmppa	657	700	772	1008	918	1040	1211	1442	1137
LOC118567755	4	3	5	2	2	2	3	6	0
Asic4	157	155	200	67	88	96	60	49	68
Gm32506	0	0	2	0	1	0	2	1	3
Chpf	1880	1884	2078	2538	2021	3635	2659	2484	2591
Tmem198	414	418	431	368	312	547	220	204	176
Obsl1	473	473	505	634	541	614	1033	757	434
Inha	572	578	630	445	407	297	413	312	279
Stk11ip	761	774	782	876	822	1006	1076	1446	1141
Slc4a3	3656	3651	3842	2599	2342	3713	1903	1659	1188
Gm32622	4	4	1	0	0	0	4	2	4
Gm29065	0	1	0	0	0	0	0	2	1
Gm32737	0	1	3	0	0	0	8	7	3
LOC118567756	0	0	2	1	0	1	0	1	4
Gm17751	1	1	0	1	0	0	1	0	0
Mir6343	0	0	0	0	0	0	0	0	0
LOC118567757	0	0	0	0	0	0	0	0	0
Epha4	855	858	1032	480	429	288	602	561	374
Mir6352	0	0	0	0	0	0	0	0	0
Gm32793	1	2	2	2	0	0	0	4	0
Gm32974	0	0	2	1	2	0	1	0	0
Gm33083	0	1	2	0	0	0	1	0	1
Gm33030	1	1	0	0	0	0	0	0	0
Gm26263	0	0	0	0	0	0	0	0	0
Pax3	49	46	38	42	33	25	59	98	64
Gm33152	0	0	0	0	0	2	1	0	0
Gm2102	44	37	49	204	195	45	123	41	37
Sgpp2	1603	1607	2020	920	692	506	589	187	154
Gm51634	0	0	0	0	1	0	0	0	0
Farsb	1411	1390	1596	1791	1768	1243	1454	1725	1463
Mogat1	60	59	65	32	44	36	15	5	5
Gm39665	0	2	0	0	0	0	1	0	0
5730419F03Rik	1	0	0	2	3	1	2	0	0
LOC115489320	0	0	0	0	1	0	0	0	0
Acsl3	5533	5575	6443	2310	2882	1149	3445	3924	2596
Utp14b	216	224	290	239	244	124	226	289	115
Gm51635	18	15	22	13	17	1	24	20	4
Gm38631	1	2	3	2	9	1	6	3	2
Gm33693	0	2	0	1	0	0	0	0	3
Gm29536	0	0	0	1	0	0	0	0	0
Kcne4	33	42	53	159	161	68	152	166	83
LOC115487654	0	0	0	0	0	0	0	0	0
Scg2	6555	6607	7543	6376	8720	6046	5122	4038	3939
Gm24160	0	0	0	0	0	0	0	0	0
Ap1s3	35	32	34	24	27	21	47	47	22
Wdfy1	695	664	815	888	827	548	1211	1820	1113
Mrpl44	471	477	476	501	504	635	514	600	543
Gm39666	1	0	1	0	0	1	1	1	0
Serpine2	5496	5480	6677	6286	5256	7416	13779	16228	18051
Gm33970	0	0	0	1	0	0	0	2	0
Gm23934	0	0	1	0	0	0	0	0	0
Fam124b	0	0	1	5	3	3	17	4	5
LOC108167342	0	0	0	0	0	0	0	0	0
2310015K22Rik	0	0	0	1	0	0	1	3	0
Gm34098	0	0	0	0	0	0	0	0	0
Cul3	2751	2830	3335	2791	3047	1095	2791	3534	2173
Gm39667	12	13	13	6	8	3	19	8	4
Gm38673	0	1	0	0	0	0	0	0	0
1700016L21Rik	0	0	0	0	0	0	0	0	0
Dock10	2582	2519	2923	1861	2042	722	2596	4502	2012
Nyap2	618	643	662	305	387	205	208	126	92
LOC118567758	0	0	0	0	1	0	0	1	0
Mir6344	0	0	0	0	0	0	0	0	0
Irs1	516	530	616	660	599	332	1091	1287	925
Rhbdd1	400	382	437	610	562	590	667	932	620
Gm46095	3	3	9	3	2	2	9	12	2
Col4a4	76	63	59	63	49	21	61	58	40
Col4a3	41	37	48	17	20	11	46	47	17
C430014B12Rik	5	3	5	3	6	2	7	12	3
Mff	3330	3194	3725	2730	2520	2169	2615	2786	2454
Tm4sf20	0	0	2	1	0	1	1	3	0
Gm34286	0	1	1	5	5	3	4	2	2
Gm17764	0	0	0	0	0	1	0	0	0
Gm34450	0	0	0	0	1	0	2	2	0
Agfg1	2029	1987	2233	2734	2705	1717	2732	3263	1927
Slc19a3	56	63	72	66	39	15	95	31	46
Krtap28-13	1	0	0	0	0	0	1	0	0
Ccl20	0	0	0	28	0	0	1	0	0
Daw1	24	22	41	13	6	3	23	57	72
Sphkap	2154	2128	2238	904	1056	772	752	441	335
Pid1	971	996	1107	1138	1016	627	1629	2250	1565
Mir6353	0	0	0	0	0	0	1	2	0
Dner	3709	3761	3812	1910	2137	2988	2108	2607	2046
LOC118567658	2	3	2	0	1	0	0	0	0
Mir5126	0	0	0	0	0	0	0	0	0
Gm51637	23	10	11	6	4	6	1	0	1
Trip12	3902	3842	4559	4632	4598	2944	6151	8085	4221
Fbxo36	122	114	121	118	129	126	118	241	231
Slc16a14	150	153	168	88	69	93	57	45	63
Gm39669	0	1	2	1	2	0	0	1	0
A530032D15Rik	3	8	9	19	17	7	25	58	20
A530040E14Rik	0	0	2	10	6	3	37	51	54
Gm38510	0	0	0	1	2	0	2	1	4
LOC118567331	42	46	36	36	39	26	50	49	46
LOC118567761	0	0	1	0	1	1	1	7	7
Gm7609	1	2	0	8	6	4	8	17	8
C130026I21Rik	2	1	0	15	3	0	26	56	39
LOC118567760	2	2	0	3	0	0	5	5	7
LOC118567759	1	0	0	1	0	2	4	4	1
Gm2619	2	2	0	13	4	5	9	11	0
Gm7592	4	2	1	11	7	1	9	9	3
LOC118567762	2	2	3	6	7	2	7	8	14
Gm2427	14	13	47	50	55	32	52	66	64
Sp110	25	28	57	256	170	171	652	646	632
Sp140	129	109	118	269	249	161	588	743	540
Sp100	131	131	172	430	396	250	1003	757	479
A630001G21Rik	15	18	39	122	112	58	364	621	423
Mir8096	0	0	0	0	0	0	0	0	0
9930111H07Rik	0	0	2	1	0	0	2	3	0
Cab39	5874	5839	6846	5184	5122	3694	5489	6351	4375
Itm2c	11092	11144	11309	8065	7065	11847	14143	13150	14327
Gm32302	0	1	0	6	1	2	3	5	3
Gm51745	0	0	1	1	0	0	0	0	0
4933407L21Rik	23	28	37	18	6	19	51	64	76
Gpr55	23	21	12	15	14	20	28	39	14
Gm41905	0	0	0	0	1	1	1	0	0
LOC118567763	1	0	1	0	0	0	0	0	0
Spata3	18	21	16	9	2	12	24	31	25
2810459M11Rik	235	229	213	278	125	314	375	408	422
Psmd1	3252	3216	3870	4544	4462	3777	3528	4238	3321
Gm22786	1	1	1	0	0	0	0	0	0
Htr2b	11	10	14	73	59	42	604	1056	672
LOC118567764	2	4	11	8	12	7	33	25	20
Armc9	693	694	856	638	643	772	559	538	410
Gm46098	11	7	5	4	8	3	5	4	1
Gm16341	0	0	0	2	1	0	0	0	1
Gm28626	0	0	1	1	0	0	1	0	2
B3gnt7	15	15	18	59	48	100	123	320	291
Gm5258	1	0	0	0	0	0	0	0	0
Ncl	5529	5511	7531	11149	12127	3881	9158	10541	7370
Snora75	3	2	1	5	10	2	8	6	4
Gm24148	10	4	7	10	8	1	10	6	2
Snord82	0	0	1	0	0	0	0	0	0
C130036L24Rik	27	31	27	23	13	20	28	16	16
Nmur1	1	3	4	8	6	2	2	2	4
Tex44	0	0	0	0	0	0	0	2	0
Gm32700	1	2	2	1	2	0	3	0	1
Gm32758	1	1	0	2	0	1	2	0	0
Gm41907	1	2	0	0	1	0	1	0	0
Ptma	7106	7087	8752	14958	14298	17033	19421	18444	16333
Pde6d	940	954	1099	1208	1009	1524	1112	1181	1325
Cops7b	388	382	423	535	492	518	537	616	563
Gm41908	1	0	0	0	0	0	0	0	0
Nppc	259	237	208	72	67	119	123	112	89
Dis3l2	605	587	674	500	508	745	508	781	544
Gm41909	0	1	3	3	2	2	0	0	0
Gm28375	1	1	0	0	1	0	0	0	0
Gm41910	2	0	3	0	3	2	3	3	0
Gm29371	0	0	0	23	16	2	3	1	0
Alppl2	0	0	0	0	0	0	0	0	0
Alpi	1	0	1	0	0	1	1	0	0
Akp3	0	1	0	0	0	1	1	1	1
Ecel1	1126	1192	1188	1397	1393	2505	3136	4788	5119
Gm51638	0	1	1	5	6	7	7	12	10
Gm33292	16	12	11	15	22	28	29	39	37
Prss56	11	14	9	21	27	57	7	20	27
Chrnd	0	0	0	2	1	0	4	2	0
Chrng	0	0	0	1	0	1	0	1	0
Eif4e2	969	961	1193	1603	1399	1450	1776	1879	1434
LOC118567765	17	18	18	24	14	15	12	29	13
Efhd1	1621	1580	1889	915	891	1251	818	1236	883
Gm41911	4	4	6	3	3	2	3	7	1
Gigyf2	1319	1357	1737	1420	1406	603	1790	1779	864
Gm22549	0	0	0	0	0	3	0	0	0
Kcnj13	45	45	34	65	58	12	59	19	8
Snorc	4	3	1	2	0	3	6	6	7
Ngef	1387	1456	1502	1037	920	1760	914	889	974
Gm46099	0	0	0	0	0	1	0	0	0
Neu2	24	27	18	18	10	10	14	7	26
Inpp5d	255	264	317	1227	846	1272	3618	6535	3913
Gm33470	0	0	0	0	1	1	2	7	0
Gm33517	0	2	7	0	2	0	0	3	0
Atg16l1	982	990	1252	1049	1106	1207	1097	1241	1179
Gm25395	2	1	2	0	3	3	1	5	0
LOC118567766	26	29	41	21	21	10	27	38	12
Scarna6	0	0	0	0	0	0	0	0	0
Sag	5	6	14	11	11	8	15	24	22
Dgkd	1548	1574	1786	1526	1513	1846	2172	2877	2094
Gm19582	1	3	3	8	4	3	0	2	0
Usp40	673	676	755	816	840	454	1054	1517	806
Ugt1a10	0	0	0	0	0	0	0	0	0
Ugt1a9	1	0	0	0	0	0	0	0	0
Ugt1a8	0	0	0	0	0	0	0	0	0
Ugt1a7c	7	11	14	102	72	116	361	591	379
Ugt1a6b	0	0	2	4	6	4	19	12	2
Ugt1a6a	2	1	6	32	36	12	62	51	27
Ugt1a5	0	0	0	1	0	0	0	0	0
Ugt1a2	0	0	0	0	0	0	0	0	0
Dnajb3	37	30	30	31	26	42	62	64	35
Ugt1a1	2	1	0	1	0	2	2	3	0
Mroh2a	0	0	1	1	4	5	12	13	3
Hjurp	3015	2992	3411	2949	2505	2611	3493	3244	2280
Trpm8	22	20	29	55	50	12	43	4	0
Spp2	7	9	5	7	4	11	4	4	9
Gm29538	2	2	0	0	0	0	0	2	0
Gm28888	0	0	0	1	2	0	2	0	0
Glrp1	6	5	5	19	22	5	50	121	74
Gm19589	1	0	0	3	5	2	3	4	8
Gm41912	2	2	3	1	0	2	0	0	1
Arl4c	1953	1982	2286	1949	1761	2408	3228	4846	3630
Platr5	0	0	0	3	2	1	0	2	4
Gm34194	1	3	10	6	11	1	6	16	6
1700067G17Rik	0	0	0	0	0	0	0	0	0
Sh3bp4	490	490	590	718	699	1029	951	1204	998
Gm34331	0	0	0	0	1	1	1	0	0
C030007H22Rik	0	0	0	0	0	0	0	1	0
Gm41913	0	0	0	0	0	0	0	0	0
Agap1	4938	4837	5824	3665	3738	4523	3989	5504	3573
Gm41914	13	12	23	19	14	20	34	58	18
4933400F21Rik	1	1	1	2	2	4	0	2	2
Gbx2	50	54	82	136	112	194	144	125	128
LOC102637806	10	16	9	14	13	26	26	36	36
Asb18	16	25	16	4	5	5	4	3	1
Gm41915	21	16	18	12	7	6	5	5	5
Gm34616	0	0	0	0	0	0	0	3	0
Iqca	15	20	32	9	2	6	22	49	49
4930434B07Rik	1	0	1	0	0	0	0	1	1
Ackr3	342	314	238	1147	1031	970	1105	643	517
2700003A03Rik	3	4	2	11	6	7	9	13	11
Gm34992	0	0	1	0	0	0	2	0	0
Gm28722	1	0	0	2	0	0	0	0	0
Gm35048	1	0	0	14	9	4	14	2	2
Gm35141	0	0	0	0	0	0	1	0	0
Gm41917	0	0	0	0	0	0	0	0	0
Gm35192	0	0	0	0	0	0	0	0	0
Cops8	1628	1623	1918	2006	1794	2568	1573	1670	1535
Gm35242	0	0	1	0	0	0	0	2	0
Gm9991	2	0	0	5	0	0	4	4	0
Gm35332	0	0	0	0	1	1	0	0	0
Gm41918	0	0	0	2	1	0	5	2	1
Col6a3	293	303	304	1679	1722	914	12750	6021	2496
Gm35381	0	0	0	2	1	0	0	4	0
Mlph	58	59	67	68	57	62	173	242	164
Prlh	0	0	0	0	0	0	0	0	0
Rab17	4	2	3	3	2	0	1	0	0
Lrrfip1	1076	1020	1240	1823	1841	976	2480	3017	1731
Rbm44	0	2	4	12	3	2	7	15	10
Ramp1	1472	1433	1531	818	629	1214	1416	1610	2358
Ube2f	726	683	845	1100	1016	952	1055	1139	1087
Scly	600	604	698	796	698	1128	1024	1227	885
Espnl	5	4	3	7	8	6	3	7	4
Klhl30	3	6	4	16	18	16	41	22	14
Erfe	0	1	1	18	34	21	17	10	4
Ilkap	848	819	957	1068	989	1072	1021	1136	1120
1700020N18Rik	0	0	1	0	0	0	2	0	0
Hes6	296	274	283	322	271	393	471	556	605
Per2	624	601	632	481	547	428	640	525	337
Gm35591	1	1	4	2	5	3	3	1	0
Gm28382	0	0	0	0	0	0	0	0	0
Traf3ip1	515	502	704	467	442	399	471	543	367
Asb1	1091	1098	1264	1121	1071	1521	996	1064	763
Gm28380	2	1	0	1	0	0	0	0	0
Twist2	13	8	4	52	43	34	55	36	23
Gm46117	0	0	0	1	2	6	1	1	2
Gm46242	0	0	0	0	0	0	1	0	0
Hdac4	1032	1009	1086	1022	1012	1344	1136	926	617
LOC108167659	0	0	0	2	4	6	0	5	0
LOC118567767	1	0	0	0	0	0	0	0	0
LOC118567768	9	6	10	5	6	5	6	3	1
Gm35992	0	0	0	0	2	0	0	0	0
Ndufa10	3317	3328	3990	3312	3326	4404	2615	2514	2652
Mir6900	0	0	0	0	0	0	0	0	0
Olfr1416	1	0	0	0	0	0	0	0	0
Olfr1415	0	0	0	0	0	0	0	0	0
Olfr1414	1	0	2	0	0	0	0	0	0
Olfr1413	0	0	0	0	0	0	0	0	0
Olfr1412	0	0	0	0	0	0	0	0	0
Olfr1411	0	0	0	0	0	0	0	0	0
Olfr1410	1	0	0	0	0	0	0	0	0
Olfr12	0	0	1	0	1	0	1	0	0
Cops9	1239	1227	1321	1392	1197	1563	1443	1297	1706
Otos	11	5	7	6	3	3	2	3	13
Gm29483	19	27	41	13	2	4	11	11	12
Gm36102	1	0	0	5	1	2	8	2	1
Gm29481	0	1	1	1	1	3	1	1	1
Gpc1	3031	3061	3504	3438	2682	4051	4158	3673	2981
Gm29480	44	31	23	14	14	11	10	7	7
Mir149	1	0	0	0	0	0	0	0	0
Ankmy1	11	13	16	14	10	4	14	17	9
LOC115487694	0	0	0	0	0	0	1	0	0
Dusp28	487	470	497	340	335	487	272	268	329
5033417F24Rik	30	24	21	13	20	27	28	26	16
Rnpepl1	1158	1182	1230	1516	1337	2064	2099	3062	2600
9430060I03Rik	6	7	7	1	3	4	3	2	2
Capn10	630	594	622	598	547	791	506	501	492
Gpr35	89	85	100	444	350	327	657	633	380
Gm36424	0	0	0	0	0	0	0	0	0
Aqp12	0	1	1	0	0	1	0	1	0
Kif1a	31862	32022	38280	23983	23526	23921	16591	14669	9536
Gm36472	0	1	0	0	0	0	1	0	0
Agxt	1	0	0	1	2	1	0	0	1
Mab21l4	0	1	1	3	1	1	2	11	0
Crocc2	64	53	64	195	197	143	113	103	68
Sned1	1507	1499	1537	2158	2250	547	4076	3236	1005
Mir6901	1	0	0	0	0	0	0	0	0
Mterf4	236	232	289	290	266	171	287	301	257
Gm28535	8	6	14	7	12	1	13	4	2
Pask	75	92	123	181	174	239	184	174	111
Ppp1r7	1186	1157	1356	1303	1274	942	1072	1282	931
Mir6902	0	0	0	0	0	0	0	0	0
Mir6345	0	0	0	0	0	0	0	0	1
Gm26446	2	5	4	4	2	0	2	0	0
Ano7	25	24	19	24	22	20	30	58	52
Hdlbp	5249	5344	6573	8394	7799	7807	9838	8095	4791
Gm17415	13	11	15	13	12	27	13	22	16
Septin2	2592	2665	3030	4897	4870	1934	6883	8385	5825
Farp2	157	174	225	174	220	199	179	156	92
Gm41920	0	1	4	3	2	2	2	9	3
Stk25	3670	3809	4255	3940	3698	4533	3489	3217	2779
Bok	255	263	242	386	286	378	446	275	301
Thap4	409	406	542	481	492	703	550	473	460
Atg4b	1420	1414	1702	1577	1453	1928	1463	1422	1144
Dtymk	716	688	741	1047	849	1197	1017	1080	960
Ing5	415	384	377	517	438	435	486	527	357
Gm22089	1	0	0	0	0	0	0	0	0
D2hgdh	532	523	547	475	482	584	777	991	633
Gal3st2	12	16	9	16	24	23	10	6	1
Gal3st2b	9	9	7	14	21	14	4	7	2
Gm7889	36	30	13	30	22	30	38	56	26
Gal3st2c	0	2	6	5	7	2	6	12	8
Neu4	383	405	465	183	142	202	640	1250	1241
Pdcd1	5	5	2	35	15	37	30	31	59
Gm23389	0	0	0	0	0	0	0	0	0
4930440C22Rik	0	0	0	0	0	0	0	0	0
Fam174a	1059	999	1131	861	808	1169	1077	1392	1333
St8sia4	340	339	422	327	338	102	518	695	417
Gm30431	5	6	6	5	2	1	5	16	2
4930598F16Rik	0	0	0	1	0	0	0	0	0
Gm22360	2	2	15	6	5	8	4	1	5
1700063A18Rik	0	0	0	0	0	0	0	0	0
Gm30490	1	0	0	0	0	0	0	0	0
4930533P14Rik	0	0	0	0	0	0	0	0	0
Gm26245	0	0	0	0	0	0	0	0	0
Gm26078	3	0	0	0	0	0	0	0	0
Slco4c1	48	59	67	28	23	5	27	13	6
Panct2	33	32	57	24	12	11	22	6	3
Slco6b1	1	0	0	0	0	0	0	0	0
Slco6c1	14	8	4	1	0	0	2	0	1
Gm7133	1	0	1	0	0	0	0	1	0
Gm7135	2	0	0	1	1	0	0	0	0
Macir	975	981	1319	1006	904	940	1375	2062	1606
Ppip5k2	1655	1715	2053	1109	1079	278	1167	1477	783
Gin1	168	179	233	211	216	96	249	302	221
Pam	3858	3965	4281	4372	4437	4074	5218	4972	3695
Gm31771	0	0	1	0	0	0	0	0	0
B230216N24Rik	61	57	52	45	87	18	60	67	64
Gm24465	0	0	0	0	0	0	1	0	0
Gm51640	3	4	3	2	4	6	3	8	8
1810006J02Rik	0	1	1	1	3	0	2	3	0
Gm29461	1	0	0	1	0	0	0	0	0
Slco6d1	2	2	5	3	2	3	4	8	5
Gm7967	9	6	9	9	5	3	3	5	3
Gm51641	1	0	0	0	0	0	0	0	1
Cntnap5b	367	358	438	208	246	93	178	122	54
LOC118567769	34	29	41	29	45	22	35	50	41
Gm41923	0	0	0	0	0	0	0	0	0
Gm23602	0	0	0	0	0	0	0	0	0
Gm29667	257	248	287	297	289	438	233	384	270
Gm20268	1	0	0	0	0	0	0	0	0
Gm31973	0	0	0	0	0	0	0	0	0
LOC115487674	0	0	0	0	0	0	0	0	0
LOC118567770	3	4	2	3	1	1	5	3	5
Gm24122	0	0	0	0	0	0	0	0	0
Gm22034	0	0	0	0	0	0	0	0	0
Gm41924	1	0	0	0	0	0	0	0	0
Cdh20	973	962	1374	619	565	337	933	1018	805
LOC118567771	17	23	38	16	8	2	15	8	8
Gm41925	1	0	2	1	0	0	1	0	0
Gm29012	0	0	0	0	0	0	0	0	0
Rnf152	916	905	914	479	612	279	496	354	222
Gm17634	20	21	34	13	20	30	10	4	3
Gm28403	0	1	5	2	5	0	0	1	0
LOC115487637	0	0	0	0	0	0	0	0	0
Pign	649	629	705	712	700	489	1089	1340	786
Relch	1333	1368	1659	1177	1188	763	1123	1696	1129
Gm10193	26	27	20	29	13	23	33	38	41
Tnfrsf11a	133	148	182	297	297	216	803	1215	752
Gm41926	6	3	0	1	1	0	1	1	2
Gm41927	3	3	3	4	2	1	4	2	0
Gm26214	1	0	0	0	0	0	0	0	0
Gm7160	3	2	3	7	6	2	11	5	5
Zcchc2	679	639	690	656	614	652	1086	1320	752
Gm20753	12	7	5	1	5	0	3	1	1
Phlpp1	4491	4421	5067	2376	2223	3309	2934	4197	2664
Gm41928	2	5	7	4	9	0	9	2	0
Bcl2	584	600	634	649	591	369	905	918	523
Mir3473f	0	0	0	0	0	0	0	0	0
Gm37053	0	0	0	0	0	1	0	2	0
Kdsr	950	956	1028	1181	1189	1001	1135	1286	944
Vps4b	1386	1313	1628	1731	1849	582	2223	3197	2170
LOC118567772	6	3	7	11	5	1	8	8	6
Serpinb5	15	16	10	61	39	16	25	31	16
Serpinb12	4	2	3	4	2	2	0	2	2
Serpinb13	0	0	0	0	0	0	0	0	0
Serpinb3a	0	0	0	5	0	0	0	0	0
Serpinb3d	0	0	0	0	0	0	0	0	0
Serpinb3b	0	0	0	2	0	0	0	0	1
Serpinb3c	2	1	0	1	2	2	0	1	0
Serpinb11	0	0	0	2	3	0	0	3	2
Serpinb7	0	1	3	1	3	0	1	0	0
Gm24553	0	0	0	0	0	0	0	0	0
Serpinb2	0	1	1	495	140	27	9	1	3
Serpinb10	0	0	0	11	11	2	17	1	0
Serpinb8	12	17	15	145	148	44	335	428	284
Gm15389	0	0	0	0	0	0	0	0	0
Gm24267	0	0	0	0	0	1	0	0	0
Gm22438	0	0	0	0	0	0	0	0	0
D830032E09Rik	0	0	0	0	0	0	0	0	0
Gm41929	1	0	0	0	0	0	0	0	0
LOC115487113	1	0	0	0	0	0	0	0	0
Gm22159	1	0	0	0	0	0	0	0	0
Cdh7	386	369	469	154	154	73	125	91	55
Gm41930	0	0	0	0	0	0	0	0	0
Cdh19	698	698	817	965	979	163	1039	1385	797
n-TKctt7	0	0	0	0	0	0	0	0	0
4921525D07Rik	1	0	0	0	0	0	1	0	0
Dsel	396	378	398	451	462	157	618	729	385
Gm32810	85	90	104	47	42	13	35	10	3
LOC118567773	2	2	1	0	0	1	0	0	0
Gm22331	0	0	0	0	0	0	0	0	0
Gm41932	0	0	0	0	0	0	0	0	0
Gm46244	2	0	0	0	0	0	0	0	0
Gm32985	1	1	0	0	0	0	0	0	0
Gm33042	0	0	0	0	0	0	0	0	0
LOC108167704	70	65	82	29	23	7	14	10	6
Cntnap5a	902	909	1036	340	381	126	305	175	97
Gm24030	0	0	0	0	0	0	0	0	0
B020011L13Rik	0	0	0	0	0	0	0	0	0
LOC118567775	1	2	2	0	4	0	0	0	3
Tsn	2071	2099	2324	2468	2258	3009	2506	2887	2388
Nifk	307	298	441	819	679	437	649	799	656
Gm28867	0	0	2	2	0	0	1	0	0
Clasp1	3351	3201	4010	2674	2482	2150	2619	2457	1348
Gm26080	0	0	0	0	0	0	0	0	0
2900060B14Rik	0	0	0	0	0	1	0	1	0
Tfcp2l1	20	19	19	48	29	13	82	110	48
Gli2	197	201	237	183	186	137	358	355	185
Gm51642	1	0	0	1	0	1	0	3	0
Mir6346	0	0	0	0	0	0	0	0	0
Gm41934	1	0	0	0	0	0	3	0	1
Gm46144	0	0	0	0	0	0	0	0	0
Gm33388	0	1	0	0	0	0	1	2	0
Inhbb	271	267	351	599	456	480	396	249	250
Gm41935	3	6	6	3	1	1	2	0	5
Gm33490	0	0	1	2	0	0	1	1	4
Gm33575	1	1	0	2	1	0	2	0	0
Gm46145	0	0	0	0	0	0	0	0	0
Ralb	541	558	558	1436	1260	1679	1743	1744	1549
Tmem185b	333	320	345	503	444	738	639	745	639
3830432H09Rik	3	3	5	3	1	2	1	0	2
Epb41l5	219	226	253	295	260	124	298	301	218
Ptpn4	1525	1568	1691	870	1133	365	997	1363	744
Gm28209	1	2	3	2	0	2	1	0	2
Tmem177	153	164	212	238	207	277	187	243	220
Cfap221	11	9	5	5	0	2	17	7	20
Gm33817	1	0	0	0	0	0	0	7	0
Sctr	27	24	39	12	22	5	89	103	128
Gm33764	1	2	1	2	1	0	2	6	0
Gm41936	2	1	0	0	0	0	0	1	0
Tmem37	34	28	28	150	188	202	347	550	624
Gm41937	1	0	1	0	0	0	0	0	0
Gm41938	0	0	0	0	0	0	0	0	0
Dbi	4288	4282	4609	5237	5593	2572	8383	12111	13716
3110009E18Rik	50	50	58	52	51	58	56	60	69
Steap3	165	155	170	1183	1294	1691	1715	1749	1066
LOC118567776	0	0	0	4	0	3	3	4	1
C1ql2	63	57	65	73	131	183	82	117	150
Gm46154	0	0	0	2	2	0	0	2	0
Marco	0	1	3	59	15	16	110	246	112
Gm41939	0	0	0	1	0	0	0	0	0
En1	32	44	71	36	35	72	37	29	28
Gm34352	1	0	0	0	0	0	0	1	0
2610027F03Rik	0	0	0	4	1	0	0	1	0
Gm29345	0	0	0	0	0	0	0	0	0
Gm34584	1	0	0	3	3	0	1	4	1
Gm34641	0	0	1	0	0	0	0	0	0
Gm34698	0	0	0	0	0	0	0	0	0
Celrr	37	35	36	14	19	9	28	43	29
Gm46155	4	3	5	1	1	0	0	1	3
Gm41940	1	0	0	0	0	0	1	1	0
Insig2	1190	1182	1457	1216	1126	848	1401	1267	1052
2210011K15Rik	1	0	0	1	3	0	6	2	7
Gm35243	4	4	2	6	14	7	13	19	15
Ccdc93	894	860	1097	963	814	510	1313	1606	935
Htr5b	13	29	27	13	16	10	17	34	39
Ddx18	428	431	498	696	738	698	718	867	719
Gm28590	0	0	0	0	0	0	0	0	0
Gm25771	0	0	0	0	0	0	0	0	0
Dpp10	1665	1686	1995	859	892	347	636	284	224
Gm24791	0	0	0	0	0	0	0	0	0
Gm41941	0	0	1	0	1	0	1	0	0
Gm25578	0	0	0	0	0	0	0	0	0
LOC118567714	0	0	0	0	0	0	0	0	0
Gm35355	4	3	7	1	1	0	2	0	0
Actr3	3255	3277	3900	6023	5189	4900	7489	10083	7092
Slc35f5	414	441	532	770	700	579	1104	1254	936
Gpr39	2	1	3	11	17	24	7	7	7
Gm41943	0	1	3	1	0	1	0	0	0
Lypd1	533	579	568	185	201	179	167	103	79
Nckap5	91	102	150	103	107	74	137	276	216
Gm35562	1	1	0	1	3	3	0	5	2
LOC102639337	0	0	0	0	0	0	0	1	0
Gm41945	0	0	2	0	0	1	0	0	0
Mgat5	1245	1259	1566	1072	945	1291	2120	2983	1183
Gm51747	0	0	0	0	0	0	0	0	0
Gm23370	0	0	0	0	0	0	0	0	0
Gm23734	0	0	0	0	0	1	0	0	0
Gm51746	1	0	1	2	1	2	2	7	6
Gm41947	11	9	3	8	8	3	7	8	3
Tmem163	775	769	825	478	504	735	623	959	1000
Gm35993	1	0	0	0	0	0	0	0	0
Acmsd	2	3	8	0	2	3	3	7	0
2900009J06Rik	2	4	4	6	6	6	3	3	3
Ccnt2	1000	992	1131	993	969	458	1215	1431	678
Map3k19	112	114	142	49	37	23	142	163	145
Rab3gap1	2095	2076	2473	1797	1733	1508	1794	2271	1695
Zranb3	191	176	193	243	213	131	1534	2077	974
Gm28800	10	7	6	4	2	0	60	79	13
R3hdm1	2223	2152	2499	1772	1817	1058	2412	2755	1732
Mir128-1	2	2	0	0	0	0	0	0	0
Ubxn4	1901	1930	2255	2708	2839	2087	2990	3419	2282
Gm41949	59	45	65	36	35	16	59	70	35
Lct	24	26	26	15	16	28	6	10	9
Mcm6	190	198	210	1301	1064	1339	1558	1825	1239
Dars	1329	1317	1561	1845	1969	1151	1936	2759	2267
Gm23902	0	0	0	0	0	0	0	0	0
LOC115487618	0	0	0	0	0	0	0	0	0
Gm41950	0	0	0	0	0	0	0	0	0
Cxcr4	75	83	83	250	170	265	1440	2775	2233
Gm23056	0	0	0	0	0	0	0	0	0
Thsd7b	123	116	136	84	74	67	47	31	16
Gm36347	1	0	0	0	0	0	0	0	0
Gm41951	1	0	0	0	0	0	0	0	0
Cd55b	3	4	1	13	14	1	18	23	1
Cd55os	5	7	5	9	10	0	16	6	1
Cd55	347	357	379	1132	952	120	1191	240	191
Gm16083	60	53	63	31	26	5	30	20	12
Zp3r	0	0	0	2	0	0	0	0	1
Gm23623	0	0	0	0	0	0	0	0	0
C4bp	0	0	6	1	1	0	0	0	0
C4bp-ps1	8	8	19	5	4	4	9	17	9
Pfkfb2	1908	1796	1953	1500	1355	658	1479	1839	1127
Yod1	142	142	225	142	125	66	136	198	53
AA986860	110	93	144	107	106	118	110	171	144
Gm28857	3	4	1	8	4	1	3	6	3
Gm28856	1	0	0	0	0	0	0	0	0
Fcamr	0	3	1	9	1	7	7	12	4
Gm15848	0	0	0	0	0	0	0	0	0
Pigr	1	0	0	3	1	0	0	0	0
Fcmr	2	3	1	6	1	5	5	6	2
Il24	0	0	0	5	4	6	1	1	5
Il20	0	0	0	0	0	0	0	0	0
Il19	6	4	1	39	23	15	2	2	7
Gm41952	0	0	0	0	0	0	0	0	0
Il10	0	1	0	104	10	2	2	1	4
Mapkapk2	821	860	985	2588	2247	3051	2997	4035	3475
Gm51643	0	0	3	3	1	2	0	0	0
Dyrk3	62	70	95	107	131	181	84	94	86
Eif2d	727	757	855	919	862	1049	840	851	791
Rassf5	318	306	396	218	220	226	265	233	82
Gm28913	126	116	159	102	104	57	129	186	73
Ikbke	94	86	70	473	304	170	908	1604	917
Gm51644	5	8	10	9	7	7	5	14	8
Srgap2	2366	2405	2885	2319	2018	1786	2984	3961	2264
Fam72a	23	24	44	62	57	44	55	77	59
Avpr1b	2	0	1	0	1	0	0	1	0
Ctse	3	5	2	86	3	10	175	190	157
Rab7b	249	242	282	591	504	528	2669	3755	2719
Gm30104	1	2	1	1	3	0	2	3	2
Slc26a9	8	9	8	8	2	1	3	2	1
Pm20d1	238	255	251	124	124	166	409	566	417
Slc41a1	2998	3078	3462	3515	2698	4357	3970	4394	2931
Rab29	157	158	180	616	434	689	785	779	964
Nucks1	2195	2217	2669	3172	2974	1968	3565	4014	2617
Slc45a3	333	365	390	425	344	438	380	671	551
Elk4	66	60	72	77	86	84	102	104	18
Mfsd4a	1357	1313	1408	1631	1599	1387	1799	1903	1374
4833413N01Rik	1	3	5	0	2	1	2	0	0
Gm37120	11	12	27	17	15	7	12	18	11
Cdk18	1976	2025	2116	1397	1415	2494	1934	3519	2842
Gm30153	0	0	1	0	0	0	0	0	0
Gm30242	1	1	0	1	0	0	0	0	0
Gm29695	151	150	192	70	61	67	55	58	58
Lemd1	18	17	16	5	8	12	9	8	6
Mir135b	0	0	0	0	0	0	0	0	0
Gm29630	1	0	0	0	0	0	0	0	0
Gm38446	0	1	0	0	0	0	0	0	0
Gm7241	5	3	1	0	0	1	0	0	1
Klhdc8a	1106	1089	1196	724	653	1023	506	394	394
Nuak2	53	43	45	163	136	180	415	443	335
Gm30744	0	0	0	4	5	4	6	13	3
F730311O21Rik	3	4	0	10	10	11	56	68	37
Tmcc2	5428	5419	6028	3286	2671	4690	2815	2284	2052
LOC115487632	0	0	1	0	0	0	0	0	0
Dstyk	1876	1780	2099	1454	1339	1306	1737	2192	1213
6030442K20Rik	4	4	10	12	11	0	12	11	4
Rbbp5	1328	1289	1604	1232	1149	1183	1307	1363	977
Tmem81	0	0	0	0	0	0	0	0	0
Cntn2	10306	10405	11947	7285	7389	10654	5864	8131	5560
Gm51646	0	1	1	0	1	0	5	5	2
Nfasc	14420	14470	17208	16990	17724	21115	19371	35368	19784
Gm46157	0	0	0	0	0	2	0	0	0
Gm10538	0	0	0	1	0	4	1	3	0
Gm31101	1	0	0	0	0	0	0	0	0
Lrrn2	1413	1457	1535	897	840	1454	863	977	876
Gm31159	55	52	64	33	44	24	32	37	6
Gm38687	4	3	8	7	2	2	2	5	4
Mdm4	2705	2720	3197	2650	2325	980	3552	4354	2583
Gm41953	2	3	1	1	0	1	3	0	0
n-TKctt26	0	0	0	0	0	0	0	0	0
n-TKctt25	0	0	0	0	0	0	0	0	0
Pik3c2b	2025	1989	2144	1243	1048	1413	1181	1659	975
Gm28609	9	12	13	11	13	22	11	7	5
Gm51647	1	1	0	0	1	0	0	7	0
Ppp1r15b	1582	1606	1881	2643	2737	3514	2952	3368	2168
Plekha6	5043	5060	6076	3651	3307	3105	2933	2133	1206
Gm51648	0	0	3	3	6	3	0	2	6
Gm19461	50	59	75	40	38	27	26	12	8
Golt1a	0	0	0	0	0	0	0	0	1
LOC118567634	0	1	6	1	0	1	2	5	2
Kiss1	1	1	0	1	0	2	1	2	5
Ren1	5	5	1	2	2	0	3	6	4
Etnk2	107	112	131	114	63	106	92	99	111
Sox13	422	439	511	482	509	517	548	514	374
Snrpe	437	418	459	858	728	839	820	848	929
LOC118567635	9	10	13	12	4	2	17	15	3
Zc3h11a	1637	1658	1865	1957	2033	937	2923	3375	1744
Zbed6	445	422	436	409	376	154	722	970	105
Lax1	8	11	4	32	15	8	17	13	8
Atp2b4	2218	2256	2471	1962	2027	1891	2440	1906	836
Mir6903	0	0	0	0	0	0	0	0	0
LOC118567636	2	0	4	0	2	4	11	10	3
Gm41954	0	0	0	1	0	0	0	0	0
Gm28441	0	0	1	0	1	0	0	0	0
Gm31515	0	0	0	1	0	0	0	0	0
Optc	21	25	28	12	18	14	36	22	13
Prelp	1152	1057	1109	1600	2090	2077	2888	2578	1778
Bmncr	8	8	8	6	7	5	14	7	9
Fmod	1162	1177	1490	572	478	661	3609	3572	2362
Gm19497	0	0	2	1	2	1	1	4	10
Btg2	185	189	214	634	516	545	590	756	498
Gm31974	1	0	1	0	1	1	0	1	0
Gm32039	0	0	0	0	0	0	1	0	0
Gm8618	0	0	0	0	1	0	0	1	1
Chit1	3	4	3	2	3	5	8	0	1
Gm46158	1	2	4	0	0	3	1	1	0
Chil1	573	582	674	1326	838	1345	1324	1026	1475
Mybph	2	5	12	10	9	7	14	4	8
Adora1	3601	3547	4189	2444	2664	3708	1971	2040	1510
Gm32221	15	22	23	12	7	10	3	8	10
Gm24517	1	0	0	0	0	0	0	0	0
Myoparr	5	3	3	1	3	0	0	4	1
Myog	4	5	4	6	1	5	8	5	4
Ppfia4	2495	2446	2688	1399	1246	1586	1539	1766	1647
Gm32267	21	22	25	24	14	7	35	63	19
Tmem183a	1227	1245	1345	1663	1484	1584	1647	1544	1222
LOC118567637	1	1	0	0	0	1	0	0	0
Mgat4f	1	1	0	0	0	0	0	5	1
Cyb5r1	531	530	526	1136	993	888	1413	1814	1622
Adipor1	2048	2057	2314	3753	3166	4501	4600	6342	5486
Klhl12	914	935	1033	844	800	655	714	700	636
Rabif	684	630	718	898	994	986	749	803	588
Gm25612	6	4	3	0	0	0	1	1	0
Gm46159	0	0	0	0	0	0	0	0	1
Mgat4e	0	0	1	0	0	0	2	0	0
Gm46160	2	0	0	1	0	0	3	0	0
Kdm5b	1121	1041	1208	986	1006	943	1435	1534	949
Syt2	15447	15350	19339	8623	7127	9001	4072	1551	1259
Ppp1r12b	1397	1425	1697	1348	1253	1148	1456	1478	701
Gm32670	0	0	0	1	0	0	0	0	0
LOC115487658	1	0	0	0	0	0	0	0	0
Gm51748	0	3	4	3	12	6	2	6	20
Gm51265	0	0	0	0	0	0	0	0	0
Ube2t	23	17	12	82	56	60	89	100	75
Lgr6	269	276	333	184	341	178	109	108	85
Ptprv	14	23	14	14	11	9	114	105	46
Ptpn7	1	2	4	124	87	116	450	598	389
Arl8a	4018	3997	4595	5572	5156	7530	4918	5796	4912
Gpr37l1	8084	8172	8881	8236	5848	12057	8771	10175	10886
Gm41955	0	0	0	0	0	0	0	0	0
Elf3	6	4	6	6	7	3	7	1	3
Rnpep	806	787	805	1480	1385	1978	2339	2987	2590
Timm17a	1071	1105	1118	1489	1465	1374	1014	1011	958
Gm41956	0	0	1	0	0	0	0	0	0
Lmod1	90	95	102	98	129	70	105	88	50
Shisa4	3222	3206	3915	2702	2659	4041	2391	3437	3666
Ipo9	3405	3332	4025	3623	3871	3837	3135	3558	2135
Nav1	3837	3833	4573	4585	4808	3458	5033	5851	2889
Mir1231	0	0	0	0	0	0	0	0	0
Gm32940	3	6	14	16	24	23	31	48	40
Gm4793	34	28	45	8	21	19	24	31	21
Csrp1	9753	9643	13277	8333	7407	11081	9480	7996	8179
LOC118567638	7	6	10	3	3	3	7	8	0
Phlda3	1686	1722	1887	2460	2361	4004	2386	2727	3157
Tnni1	335	319	354	593	719	1247	264	521	524
Lad1	51	54	62	97	73	65	33	55	56
Tnnt2	54	62	76	72	59	55	51	27	20
Pkp1	10	6	9	82	6	6	5	3	9
Igfn1	1	2	3	16	4	1	142	8	2
Tmem9	1290	1327	1451	1333	1005	1610	1384	1245	1472
Ascl5	0	0	1	0	0	0	0	2	0
Cacna1s	5	3	5	9	6	5	35	4	13
Gm15850	2	3	2	1	4	4	6	1	1
Kif21b	2226	2205	2571	1521	1318	1690	2045	3424	1869
Mroh3	23	23	34	150	121	57	134	265	234
Inava	106	105	120	253	194	359	519	890	938
Gpr25	85	93	76	50	43	98	42	37	31
Camsap2	2723	2776	3166	2478	2678	1391	2794	3026	1755
9230116N13Rik	14	12	27	20	18	12	26	27	15
Ddx59	152	168	212	233	235	192	229	296	227
Kif14	12	11	19	143	81	56	196	211	92
Zfp281	729	724	876	869	1382	700	1035	1472	842
Gm34056	3	3	3	0	2	0	2	1	4
Gm41958	80	90	81	39	42	13	52	81	73
Gm19705	16	16	12	21	23	10	35	46	46
Platr22	5	3	1	1	1	2	0	3	0
Nr5a2	26	23	53	29	32	16	21	14	20
Gm25609	1	0	0	0	0	0	0	0	0
Gm34244	2	2	3	1	1	1	2	1	1
Gm34306	2	3	9	2	1	0	0	1	3
Gm4258	5	6	6	6	5	9	10	31	6
Gm41959	6	6	3	4	2	3	8	5	9
Mir181a-1	0	0	0	0	0	0	0	0	0
Mir181b-1	0	2	0	1	2	0	2	0	3
Gm34353	5	5	11	1	8	2	8	10	5
Ptprc	116	109	128	695	525	177	2575	4972	2735
LOC118567639	0	0	0	0	0	0	1	0	0
Atp6v1g3	0	0	0	0	0	0	0	0	0
Nek7	1813	1764	2107	2499	2798	1346	3028	3687	2450
Gm5833	0	0	0	0	0	0	0	0	0
Lhx9	11	10	23	11	9	5	7	6	3
2310009B15Rik	105	122	135	115	84	156	87	96	116
1700019P21Rik	0	0	0	0	0	0	0	0	0
Dennd1b	207	215	254	172	188	84	280	398	137
4930596I21Rik	0	0	0	0	2	0	0	3	0
LOC118567640	1	4	4	0	3	0	0	3	1
Gm41960	5	6	2	3	0	1	2	4	0
Crb1	38	40	49	19	21	10	19	18	22
4933436E23Rik	1	1	0	0	0	0	0	0	0
Gm34816	0	0	0	0	0	0	0	0	0
Zbtb41	644	619	699	597	629	212	787	1151	656
Aspm	15	19	16	281	160	47	424	581	232
F13b	1	0	0	0	0	0	0	0	0
Cfhr1	0	0	0	0	0	0	0	0	0
Cfhr3	0	0	0	0	0	0	0	0	0
Gm26271	0	0	0	0	0	0	0	0	0
Gm4788	0	1	1	36	28	5	16	29	47
Gm25619	1	0	0	0	0	0	0	0	0
Gm41963	0	0	0	0	0	0	0	0	0
Cfhr2	4	6	3	25	47	6	32	29	18
Gm26048	0	0	0	0	0	0	0	0	0
Cfh	1048	1012	984	6173	7129	926	10066	10747	6006
Kcnt2	354	353	331	181	196	65	220	203	96
4930590L20Rik	2	0	0	0	0	0	0	0	0
Gm25457	2	0	0	0	0	0	0	0	0
Gm35244	0	1	0	0	0	0	0	0	0
Gm35303	0	0	0	1	1	0	0	2	0
Cdc73	724	709	800	736	792	454	986	1202	660
B3galt2	262	288	380	147	221	32	145	114	90
Gm38658	1	0	0	0	0	0	0	0	0
Gm46161	0	0	0	0	1	1	0	0	0
Glrx2	1254	1226	1341	945	981	907	982	1075	848
Ro60	1212	1253	1331	1225	1404	514	1585	2274	1307
Uchl5	1096	1106	1430	1085	981	519	878	884	724
LOC115487685	15	17	19	11	17	6	13	9	3
Gm41964	0	1	0	1	0	0	0	0	1
Rgs2	678	678	828	586	895	287	1353	2440	2095
Gm35356	0	0	0	0	0	0	0	0	0
Rgs13	1	0	0	0	0	0	0	1	0
Gm35415	2	0	0	0	0	0	0	0	0
Rgs1	0	0	3	46	69	6	652	1217	1253
Rgs21	0	0	0	0	0	0	0	0	0
Rgs18	0	1	5	13	17	7	97	180	82
Gm22681	0	0	0	0	0	0	0	0	0
Gm25460	0	0	0	0	0	0	0	0	0
LOC118567641	0	0	0	1	3	0	0	1	0
Gm41965	0	0	0	0	0	0	0	0	0
Gm29514	47	38	55	21	22	14	26	21	16
Brinp3	566	577	742	486	477	425	466	670	545
Gm22966	0	0	0	0	0	0	0	0	0
Gm41966	1	0	0	0	0	0	0	0	0
Gm29398	0	0	0	1	0	0	0	0	0
Gm23535	0	0	0	0	0	0	0	0	0
Pla2g4a	484	477	478	982	1002	322	1061	1314	839
Ptgs2os	3	2	0	22	21	3	16	10	4
Ptgs2	48	42	41	1841	847	290	523	355	116
LOC118567791	0	0	0	0	0	0	0	0	2
Ptgs2os2	3	6	6	26	10	0	7	6	0
LOC118567796	0	0	0	0	0	0	0	0	0
Rbm3-ps	571	604	656	2155	1892	2391	1075	1729	1741
Pdc	2	1	1	1	0	0	0	0	0
2310030A07Rik	0	0	0	0	1	0	0	1	0
Odr4	1247	1276	1695	1313	1421	328	1603	1680	1160
Tpr	2595	2601	3234	2928	3351	828	3868	4517	2079
Prg4	657	659	411	7181	5797	2509	1914	190	41
Gm41967	3	0	0	0	0	0	0	0	0
Hmcn1	299	316	388	222	157	75	602	622	193
Gm36297	0	0	0	3	4	0	1	0	0
Gm22756	0	0	0	0	0	0	0	0	0
Gm36139	7	6	7	22	18	4	13	8	2
Gm36077	4	4	3	2	1	0	1	0	3
C730036E19Rik	1	0	0	5	1	0	3	6	1
LOC118567800	0	0	0	1	0	0	0	0	0
Gm8947	1	0	0	1	0	0	0	0	0
LOC118567804	0	0	0	0	0	0	1	0	0
3110040M04Rik	0	0	0	0	0	0	0	0	0
LOC118567805	0	0	0	0	0	0	0	0	0
Gm46162	37	41	75	46	46	10	365	670	273
Ivns1abp	2903	2820	3599	3839	3942	1260	4099	6097	4141
Swt1	213	198	233	245	275	127	346	400	307
Trmt1l	557	554	554	581	596	411	822	945	652
Mir7682	5	5	1	1	1	1	2	3	0
Rnf2	369	379	420	603	586	341	964	1527	1144
Niban1	245	245	283	372	395	280	921	1350	505
Gm41969	2	0	0	0	0	0	0	1	0
2810414N06Rik	44	49	78	37	54	54	61	114	79
Edem3	1481	1443	1554	1414	1451	691	1964	2368	1238
LOC118567811	14	13	8	10	18	4	3	4	5
1700025G04Rik	1787	1715	2016	1777	1710	1315	1559	1549	1091
LOC118567815	0	0	0	4	1	3	4	6	11
Gm36920	4	4	3	4	1	0	2	0	2
Gm41970	3	2	5	1	2	0	1	2	0
Tsen15	395	386	377	454	399	379	396	404	366
Colgalt2	258	260	360	300	253	183	262	371	226
Rgl1	1755	1828	2190	1882	1757	1886	2341	2465	1378
Gm51749	3	6	19	4	6	0	8	6	2
Apobec4	0	0	0	0	0	0	0	0	0
Arpc5	1206	1155	1239	3323	2874	2338	5414	7492	5778
Ncf2	166	145	172	720	548	742	1851	2762	2334
Smg7	2068	2091	2496	2156	2016	2027	2131	2535	1529
1700040K01Rik	0	0	0	2	1	2	1	3	7
Nmnat2	3160	3200	3931	3181	3179	3532	2076	1770	1396
Lamc2	47	50	30	251	213	228	131	127	83
Lamc1	1443	1401	1619	4114	3796	3328	6929	6395	3374
Gm46246	0	0	3	1	0	0	0	0	0
E330020D12Rik	175	166	205	135	180	107	131	165	164
Shcbp1l	107	106	129	70	82	30	90	169	148
Gm25588	7	5	4	2	4	1	2	13	2
Dhx9	2357	2376	3323	3599	3934	879	3399	4608	2426
Npl	77	76	105	401	339	501	780	1218	1234
Rgs8	833	825	917	533	500	387	416	145	100
C230024C17Rik	0	0	0	6	1	0	2	1	2
Rgs16	144	148	195	1112	859	777	645	739	540
Rnasel	272	302	362	413	410	111	739	1148	720
Rgsl1	27	30	18	15	13	4	12	19	10
Gm41974	0	0	0	0	1	0	0	1	1
Teddm2	10	11	7	1	3	5	4	0	1
Teddm1b	1	2	0	1	2	0	0	0	0
Teddm1a	0	1	2	0	1	0	0	1	0
Mir8114	0	0	0	0	0	0	0	0	0
Glul	30446	30357	40276	29617	35671	32748	31188	28408	21403
Gm30327	0	0	1	4	9	3	19	24	27
LOC108167736	8	10	11	24	19	11	46	48	47
Gm46165	3	2	0	0	0	1	1	0	6
Gm30388	33	34	46	8	10	9	9	3	1
Zfp648	8	13	13	7	4	4	5	11	1
4930452N14Rik	0	0	0	0	1	0	0	0	0
4930532M18Rik	0	0	0	0	0	0	0	0	0
Gm30465	0	0	0	0	0	0	0	0	0
Cacna1e	2522	2628	2926	1181	1377	768	1289	775	467
Gm51649	1	1	0	2	1	1	1	2	5
Gm30521	0	0	1	0	0	1	0	0	0
Gm41976	0	0	0	0	0	0	0	0	0
Gm30602	1	0	0	0	1	0	0	0	0
Gm51650	0	1	1	2	1	0	2	3	0
Gm41977	1	1	1	2	0	3	0	1	0
Gm41980	0	1	1	0	0	2	2	4	2
Gm41979	1	0	0	0	1	0	0	2	0
Gm51651	2	2	0	0	0	1	1	0	0
Gm9530	5	10	9	5	11	7	26	23	15
Ier5	359	370	370	1165	926	1327	1392	1609	1417
Gm41981	0	0	1	0	0	0	0	0	0
Gm30922	0	0	0	0	0	0	1	1	0
Mr1	164	145	191	220	182	77	705	1095	695
Stx6	1505	1446	1561	1671	1494	1993	1879	2228	1886
BC034090	586	568	707	437	347	521	522	529	394
Gm31102	0	0	0	0	0	0	0	0	0
Xpr1	2186	2255	2470	1849	1600	1204	2617	3099	1942
Gm31713	0	0	0	0	0	0	0	0	2
Gm31772	0	0	0	0	0	0	0	0	0
Gm5532	6	5	6	9	10	7	16	18	9
Acbd6	823	784	1003	976	905	1279	816	865	839
Lhx4	198	202	220	61	59	59	50	22	13
Qsox1	1113	1079	1239	2358	1855	2303	2602	2251	1835
Cep350	1319	1285	1530	1220	1179	438	1829	2178	1057
Gm51652	0	0	0	0	0	1	1	1	0
LOC118567848	0	1	0	1	0	0	0	3	3
Tor1aip1	1230	1216	1424	1595	1487	1670	2527	3173	2068
Gm51653	7	12	22	12	9	9	11	24	9
Tor1aip2	1555	1588	1749	2540	2469	1843	3365	4189	3236
Fam163a	120	130	156	91	65	101	59	57	43
Gm30472	0	0	0	1	0	0	0	0	0
Tdrd5	85	69	72	40	49	21	21	19	20
Nphs2	7	7	6	1	2	2	7	12	8
Axdnd1	11	15	20	12	14	2	14	27	16
Soat1	685	639	650	1397	1047	1468	4605	6698	4539
Gm39682	0	0	0	0	1	0	0	0	0
Abl2	1211	1214	1551	1455	1381	1392	1702	2172	1025
Tor3a	201	212	240	530	356	579	989	927	887
Fam20b	2790	2769	3257	2368	2227	2793	2375	2283	1540
Gm39683	1	0	0	0	0	0	0	0	0
Ralgps2	686	705	776	1127	1287	911	972	1320	874
Angptl1	24	21	46	61	74	11	189	33	25
4930439D14Rik	0	1	6	4	1	2	2	1	3
Gm39685	0	0	0	0	0	0	0	0	0
Gm30568	0	0	2	1	0	0	1	1	0
Tex35	2	5	4	6	13	0	1	1	3
Gm30694	0	0	2	1	0	1	1	0	0
Rasal2	1471	1445	1738	1541	1598	814	1539	1648	815
Gm51654	0	0	1	2	2	1	0	1	0
2810025M15Rik	317	317	318	559	452	666	584	628	688
Cryzl2	357	361	357	302	248	365	831	1190	1338
LOC118567857	0	2	3	5	5	0	16	20	18
Gm15486	0	0	0	0	0	0	1	0	0
Sec16b	33	43	46	104	93	51	321	254	87
Gm30903	0	0	0	0	0	0	0	0	0
Gm51655	0	1	0	1	1	0	0	0	0
Gm39686	0	0	0	0	0	0	0	0	0
Brinp2	922	869	977	696	680	757	603	787	592
Astn1	3418	3367	3714	1880	1682	1924	2793	3911	2368
Gm37679	7	5	3	5	1	1	7	9	2
Mir488	0	0	0	0	0	0	0	0	0
LOC118567858	15	12	7	3	5	1	9	9	1
Pappa2	36	42	50	68	63	46	100	209	111
1600012P17Rik	0	1	0	0	1	0	0	0	2
Gm39687	0	0	0	0	0	1	1	2	0
4930562F17Rik	0	0	0	1	0	0	0	0	1
Cop1	1132	1128	1325	1305	1297	925	1619	1669	1282
Pou5f1-rs1	0	0	0	1	0	0	0	0	0
Scarna3a	1	1	0	0	0	0	2	0	2
Mir1843b	0	0	0	0	0	0	0	0	0
Tnr	2921	2843	3760	2010	1918	1105	5737	9677	4683
Gm31348	1	5	1	3	2	4	9	10	2
Gm31493	1	2	7	0	0	0	0	1	1
Gm31667	0	0	0	0	0	0	0	0	0
Gm37294	0	0	0	0	0	0	0	0	0
4930523C07Rik	27	31	50	123	112	57	188	169	91
4930562F07Rik	0	0	0	0	4	0	3	1	2
Tnn	11	11	11	52	57	18	1064	12	3
LOC118567860	1	0	1	1	1	2	5	0	2
Mrps14	623	656	660	828	774	929	774	811	867
Cacybp	1537	1620	1955	1947	1830	735	1809	1674	1430
Rabgap1l	1930	1929	2309	1370	1493	516	1406	1455	873
Mir1927	0	0	0	0	0	0	0	0	0
Gpr52	78	67	63	41	47	27	38	13	4
Gm23528	0	0	0	0	0	0	0	0	0
Gm37083	0	2	3	1	0	2	1	4	1
Gm24988	0	0	0	0	0	0	0	0	0
Rc3h1	1104	1114	1306	1242	1264	495	1699	2170	1275
Serpinc1	2	1	4	5	0	6	5	0	2
LOC115487665	0	0	0	0	0	0	0	0	0
Zbtb37	592	583	660	555	440	208	775	1024	537
Gas5	2535	2564	2712	3875	3728	2041	3305	4256	3978
LOC115487643	15	13	26	24	27	7	21	32	17
LOC115487678	9	12	16	12	17	5	16	30	12
LOC115487638	31	32	46	50	59	17	38	66	38
LOC115487644	41	39	30	51	39	13	47	80	64
LOC115487677	55	50	60	112	79	29	103	151	117
LOC115487645	15	18	17	27	39	13	20	33	37
Snord47	5	8	9	17	27	8	19	29	20
LOC115487640	8	12	19	22	22	6	22	45	30
Dars2	324	338	467	468	408	477	496	546	463
Cenpl	33	39	36	145	111	66	146	241	172
Klhl20	892	914	1066	827	857	666	860	1018	631
Ankrd45	681	701	712	427	478	271	366	326	253
Tex50	6	7	9	6	4	1	6	5	0
Prdx6	6519	6551	6899	16359	11773	23013	17233	32921	30355
Tnfsf4	1	0	0	0	1	0	2	0	0
Tnfsf18	0	1	2	0	0	1	7	16	7
Gm31815	1	1	1	2	0	0	2	5	1
Gm31869	0	0	0	0	0	0	0	0	0
Fasl	5	8	2	4	5	1	5	9	2
Suco	855	902	1059	1180	1075	456	1237	1539	916
Gm31925	0	0	0	0	0	0	0	0	0
4930558K02Rik	9	5	11	2	3	0	0	5	1
Pigc	428	414	483	492	457	348	677	736	707
Dnm3	7062	7135	8621	4092	4377	2926	3536	3158	2021
2810442N19Rik	1	1	4	3	2	0	1	2	0
Dnm3os	8	9	13	55	58	17	449	213	106
Mir199a-2	1	0	0	0	0	0	0	0	0
Mir214	1	0	0	0	0	0	0	0	0
Gm39688	0	0	0	0	0	2	0	0	0
Gm31985	1	0	0	1	0	0	0	0	2
Eef1aknmt	247	259	301	365	339	558	288	340	230
Vamp4	2260	2184	2456	1722	1754	1178	1945	2148	1733
Myoc	1138	1149	1453	138	259	245	146	282	349
Myocos	12	13	19	0	2	0	1	1	4
Prrc2c	4142	4152	5121	4567	4425	1984	5507	6146	2846
Fmo4	7	6	8	11	13	1	12	16	6
Fmo1	150	145	148	337	924	71	411	601	370
Gm32197	2	1	3	0	2	0	4	12	5
Fmo2	87	80	80	177	465	11	118	24	11
Fmo6	0	0	0	2	0	0	3	0	2
Gm32279	0	0	0	0	0	0	0	0	0
Fmo3	0	0	0	1	12	1	2	2	1
Mroh9	0	1	0	0	0	0	0	0	0
Gm22671	0	0	0	0	0	0	0	0	0
Gm22434	0	0	0	0	0	0	0	0	0
Prrx1	234	254	288	946	901	525	2102	1345	673
LOC108167740	2	1	0	2	0	0	1	8	1
Gm20471	0	1	0	2	0	0	1	0	0
Gorab	247	220	311	278	307	171	314	348	216
Gm24940	1	0	0	0	0	0	0	0	0
Gm32333	0	0	0	0	0	0	0	0	0
Gm39689	1	0	0	0	0	0	0	0	0
LOC118567861	0	0	0	0	0	0	0	0	0
LOC115487660	0	0	0	0	0	0	0	0	0
Mettl11b	0	1	1	0	0	0	1	1	0
Kifap3	5983	5847	6982	4287	4131	2761	3403	3254	2484
Gm51663	0	1	3	0	1	1	5	1	1
Scyl3	508	528	681	552	649	409	742	985	599
BC055324	23	30	43	99	96	63	121	126	64
Mettl18	65	70	87	67	86	36	70	66	75
Sele	1	1	2	390	210	38	83	17	5
Sell	2	5	4	167	143	71	172	29	11
Selp	2	2	3	969	690	310	236	31	14
Gm16548	0	0	0	6	4	0	1	1	0
F5	26	27	33	190	222	113	144	71	31
Gm51287	0	0	0	0	0	0	0	0	0
Slc19a2	760	784	986	654	626	543	601	566	485
Ccdc181	343	342	473	485	400	328	386	387	259
Blzf1	409	389	468	528	570	199	587	726	478
Nme7	109	122	192	228	221	166	241	322	234
Gm39690	0	0	0	0	1	0	0	0	0
Atp1b1	37498	37522	46568	21007	19912	20480	14301	8843	7824
Gm32391	101	113	137	76	60	64	38	24	20
Gm39691	0	0	0	1	0	0	0	0	0
Gm26685	1	1	3	0	0	0	1	3	4
LOC118567862	0	0	0	2	0	0	1	0	0
Gm32569	32	28	28	17	15	16	19	44	23
Dpt	78	95	121	223	415	78	601	145	128
Gm32652	27	34	31	12	18	6	25	29	26
Gm20743	70	68	77	22	17	15	53	72	37
Xcl1	1	2	3	0	2	1	0	1	2
Gm39692	0	2	3	0	0	0	1	0	2
1700029M03Rik	0	0	0	0	0	0	1	0	0
Gm51669	1	2	0	2	1	0	3	1	0
4930568G15Rik	1	1	6	4	2	0	1	2	0
Tbx19	0	0	0	0	1	1	0	2	0
Sft2d2	1210	1196	1238	1461	1381	1502	2347	2782	1837
Tiprl	734	743	966	973	1019	570	973	1156	973
Gpr161	374	358	410	413	439	278	460	344	189
Dcaf6	994	986	1124	1200	1261	862	1311	1378	991
Mpc2	1412	1420	1427	1289	1576	1209	1068	1126	1237
Adcy10	27	23	28	12	5	2	17	10	5
Gm51751	0	0	2	2	1	2	1	1	3
Gm51750	1	1	0	0	0	2	0	1	0
Mpzl1	901	881	1079	1221	1117	1540	2531	3521	3530
n-TPagg2	0	0	0	0	0	0	0	0	0
n-TPcgg2	0	0	0	0	0	0	0	0	0
Rcsd1	206	179	217	378	290	279	846	1020	727
Gm51752	1	1	5	1	3	5	3	3	0
Creg1	595	610	623	1146	881	989	6267	10117	8269
Cd247	4	2	3	7	15	9	14	13	17
Gm23402	0	0	0	0	0	0	0	0	0
Gm32999	2	1	1	5	3	1	0	0	0
Pou2f1	470	445	529	400	369	215	518	693	374
LOC118567863	1	0	0	1	0	0	0	3	0
Gm39693	3	4	3	3	0	0	7	5	0
Dusp27	5	9	7	28	17	16	38	26	18
Gpa33	0	0	0	0	0	0	0	0	4
Mael	3	3	8	3	1	0	2	2	0
Ildr2	834	838	996	2054	1644	1156	3737	3348	1774
Tada1	400	399	418	302	314	328	313	460	241
Pogk	2725	2783	3419	2092	1909	1709	2225	2787	1725
Gm39694	1	0	0	0	0	0	0	0	0
Gm51768	0	0	0	0	0	0	0	1	0
Gm33354	0	0	0	0	0	0	0	0	0
Gm4846	0	0	0	0	0	0	0	0	0
Gm4847	0	0	0	0	2	0	0	0	0
Fmo9	0	0	0	1	0	0	0	0	0
Gm33404	0	0	1	1	0	0	0	0	0
Gm16701	30	41	49	41	33	38	30	32	28
Fam78b	596	612	777	730	757	721	536	507	284
Gm33610	15	16	8	8	12	13	12	31	34
Gm33668	0	1	0	0	0	0	0	0	0
Uck2	638	623	752	1924	1939	2525	1297	1317	1015
Gm46170	1	1	0	0	0	0	0	0	0
LOC118567864	2	2	1	2	3	2	3	3	2
Mir6347	0	0	0	0	0	0	0	0	0
Tmco1	1003	1062	1193	1366	1366	1304	1734	2127	2098
Gm24182	0	0	1	0	1	1	1	0	0
Aldh9a1	1485	1442	1608	1359	1369	1453	1783	2312	1736
Mgst3	1612	1568	1475	1088	874	1538	690	732	1000
Gm34207	2	1	0	1	0	0	0	0	1
Lrrc52	14	14	11	3	15	4	4	13	6
Rxrg	160	149	158	131	140	107	135	170	172
Lmx1a	0	0	0	4	5	0	4	0	6
Pbx1	1538	1505	1637	1336	1355	1286	1935	2031	1259
Gm51671	16	10	9	16	6	22	7	51	26
Gm39696	1	0	0	0	0	0	0	0	0
Mir6348	0	0	0	0	0	0	0	0	0
Gm34320	0	0	0	1	1	0	0	2	0
Mir6354	0	0	0	0	0	0	0	0	0
Gm39697	0	0	0	1	0	0	0	0	0
Gm34421	0	0	0	1	1	0	2	2	4
Gm34477	1	0	0	0	0	0	0	0	0
Gm34535	3	1	3	4	0	1	2	0	12
LOC118567865	0	1	1	0	0	0	0	0	1
Nuf2	50	47	67	327	229	91	581	586	428
Gm34624	2	1	1	0	0	0	0	0	0
Rgs5	2887	2832	3397	3727	3670	795	8614	5257	3125
Rgs4	1716	1709	2191	4542	4349	1368	2725	956	945
Gm22114	0	0	0	0	0	0	0	0	0
Ccdc190	382	392	491	505	331	365	553	910	706
Hsd17b7	1100	1138	1324	1345	1545	1784	712	1575	1006
3110045C21Rik	21	27	36	43	32	21	20	34	36
Ddr2	271	261	259	1214	1114	366	2112	1408	456
Uap1	948	994	1207	1886	1712	1279	1389	1431	1162
Uhmk1	9815	9932	11604	7858	6973	5757	7482	8018	5081
Sh2d1b2	0	0	0	2	3	1	3	5	3
Gm6345	5	7	5	4	3	6	7	2	5
Sh2d1b1	5	3	4	16	32	30	59	127	51
Gm7694	146	170	188	180	166	166	225	214	165
Spata46	7	9	13	5	9	1	9	2	0
Nos1ap	1148	1138	1452	717	673	579	400	291	147
Gm46171	5	3	12	8	8	6	2	1	1
Olfml2b	242	271	261	493	460	457	1081	1119	658
Atf6	1132	1079	1266	1243	1374	1222	1578	2140	1193
Gm23523	1	0	0	0	0	0	0	0	0
Gm25235	1	0	0	0	0	0	0	0	0
Gm29733	0	0	0	1	0	0	0	0	0
Gm9929	6	4	4	2	2	1	4	2	3
Dusp12	231	248	314	303	230	237	353	405	302
Fcrlb	32	36	36	123	71	130	61	46	55
Fcrla	0	1	1	10	2	3	4	6	13
Gm39701	19	20	17	307	230	184	70	85	72
Fcgr2b	62	63	78	1091	874	708	2522	3721	3205
Gm34968	0	0	0	0	0	0	1	0	0
Gm10522	0	0	0	0	0	1	0	0	0
Fcgr4	4	5	9	260	192	289	941	1131	1096
Gm26110	0	0	0	0	1	0	0	0	0
Gm35090	1	0	0	0	0	0	0	0	0
n-TNgtt6	0	0	0	0	0	0	0	0	0
n-TDgtc4	0	0	0	0	0	0	0	0	0
n-TGtcc2	0	0	0	0	0	0	0	0	0
n-TLcag3	0	0	0	0	0	0	0	0	0
n-TGgcc4	0	0	0	0	0	0	0	0	0
Fcgr3	227	219	264	1480	1353	1637	4539	6147	5637
n-TEctc5	0	0	0	0	0	0	0	0	0
Mir6546	0	0	0	0	0	0	0	0	0
n-TGtcc1	0	0	0	0	0	0	0	0	0
n-TDgtc3	0	0	0	0	0	1	0	4	0
n-TLcag6	2	1	0	0	0	0	0	0	0
n-TGgcc12	0	0	0	0	0	1	0	0	0
n-TEctc8	0	0	0	0	0	0	0	0	0
n-TGtcc5	0	0	0	0	0	0	0	0	0
n-TDgtc7	0	0	0	0	0	1	0	6	0
n-TLcag7	0	0	0	0	0	1	0	0	1
n-TGgcc13	0	0	0	0	0	1	0	1	0
n-TEctc7	0	0	0	0	0	0	0	0	0
n-TGtcc4	0	0	0	0	0	0	0	0	0
n-TDgtc6	0	0	0	0	0	1	0	5	0
n-TLcag8	1	1	0	0	0	2	0	0	2
n-TGgcc14	0	0	0	0	0	1	0	0	0
n-TLcag9	1	1	0	0	0	0	0	0	0
n-TDgtc5	0	0	0	0	0	0	0	0	0
n-TGtcc3	0	0	0	0	0	0	0	0	0
n-TEctc6	0	0	0	0	0	0	0	0	0
n-TVcac6	1	0	0	0	0	0	0	0	0
Cfap126	91	89	90	71	55	80	156	248	265
Sdhc	2452	2459	2745	2770	2893	3913	2974	3431	3282
Gm46172	42	40	51	34	29	7	35	42	18
Mpz	1573	1558	193	16857	8964	2722	7145	240	614
Pcp4l1	6251	6317	7668	4970	4806	7269	3113	1558	1655
Nr1i3	29	30	32	21	20	37	17	8	11
Tomm40l	1141	1131	1258	1252	1071	1781	964	793	977
Apoa2	25	22	26	31	30	38	21	26	25
Fcer1g	187	179	156	1339	884	1183	6093	10162	10772
Ndufs2	5270	5223	5768	5355	5817	7043	4370	4421	4406
Adamts4	3911	3957	4426	4238	4251	4124	4586	7641	5149
B4galt3	598	624	648	781	694	925	797	945	956
Ppox	674	675	649	636	629	718	928	1122	949
Usp21	753	747	726	741	650	890	879	922	807
Ufc1	1392	1388	1631	2162	1820	2367	1722	1610	1507
Gm20045	130	120	123	92	86	15	127	168	95
Dedd	351	382	385	383	409	433	419	399	255
Nit1	490	468	564	482	551	512	583	665	599
Pfdn2	1632	1654	2094	1782	1496	1885	1205	841	919
Klhdc9	74	73	90	42	46	61	34	37	42
Nectin4	343	353	454	285	254	227	303	409	326
Arhgap30	93	90	133	634	429	378	1649	2910	1624
Usf1	972	977	1147	1156	916	1299	1334	1508	1548
Tstd1	10	13	18	34	22	12	61	43	38
Gm26641	1	0	5	0	3	0	2	3	0
F11r	222	232	298	802	655	418	853	1106	1035
LOC115487699	0	0	0	0	0	0	0	0	3
Alyref2	91	83	79	88	107	115	139	187	160
Itln1	0	0	0	1	0	0	0	0	0
Gm35200	2	0	2	1	2	2	23	45	24
Cd244a	2	3	2	130	89	82	208	219	177
Ly9	11	13	10	175	85	90	1215	2443	1586
Slamf7	2	1	4	66	42	30	604	693	315
Mir7683	0	0	0	0	1	0	0	0	0
Cd48	13	17	21	215	141	98	1356	2467	2300
Tma7-ps	125	124	130	152	122	133	186	233	214
Gm22950	0	0	0	0	0	0	0	1	0
Slamf1	0	1	2	18	9	11	10	12	15
Cd84	99	85	105	591	459	261	4512	8404	5903
Gm51686	1	4	1	3	5	2	40	129	28
Gm37065	0	0	0	1	1	0	1	0	0
Slamf6	3	3	8	28	9	13	51	168	164
Vangl2	736	749	848	504	491	562	727	970	696
Nhlh1	6	12	8	3	4	1	4	1	0
Ncstn	1492	1560	1754	2430	2170	2739	3696	4966	3611
Copa	5808	5812	7082	7249	7324	9102	8288	9437	5959
Pex19	1988	2057	2316	2249	2340	3001	1901	2193	1920
Dcaf8	4040	4045	4739	3455	3565	3654	3712	3961	2828
Pea15a	16777	16924	19196	21673	19486	31833	21571	26604	25995
Gm17224	55	42	30	40	58	20	35	46	21
Casq1	78	74	73	100	118	113	81	81	59
Atp1a4	5	6	7	6	7	10	2	3	3
LOC115487369	2	2	3	1	0	0	4	1	1
Atp1a2	61905	61692	70177	40681	34444	42561	36761	33249	27118
Gm39704	73	70	113	51	47	22	55	54	27
Igsf8	3871	3860	3874	2804	2518	4109	2925	4128	4175
Kcnj9	859	839	915	314	363	457	302	203	182
Kcnj10	20846	20535	23980	13388	11198	13469	20850	21537	13898
Pigm	444	449	581	749	684	559	937	1188	675
Gm35522	6	5	3	6	3	4	18	32	27
Slamf9	0	0	0	0	0	0	0	0	0
Igsf9	103	91	79	70	78	64	108	144	94
[truncated: 38,841 more rows]

## Sheet: Rat
	Rat_Intact.bam	Rat_Intact2.bam	Rat_Intact3.bam	Rat_1dpi.bam	Rat_1dpi2.bam	Rat_1dpi3.bam	Rat_7dpi.bam	Rat_7dpi2.bam	Rat_7dpi3.bam
Vom2r3	0	0	0	0	0	0	0	0	0
LOC103693496	11	8	9	10	12	17	8	19	21
Vom2r4	0	0	0	0	0	0	0	0	0
LOC102556157	8	12	4	7	9	5	1	11	6
LOC108352169	0	0	0	0	0	0	0	0	0
LOC103690913	0	0	0	0	0	0	0	0	0
LOC102548633	4	4	3	5	4	4	3	3	9
LOC103690914	7	1	7	7	7	6	1	3	1
LOC102556098	31	26	31	53	67	14	38	34	39
Vom2r1	0	0	0	0	0	0	0	0	0
LOC102548076	13	20	13	5	14	12	21	14	29
LOC100910337	0	0	0	0	1	0	0	0	0
LOC100910123	0	0	0	0	0	0	0	0	0
Vom2r5	0	0	0	0	0	0	0	0	0
Vom2r6	0	0	0	0	0	0	0	0	0
LOC100360735	106	110	126	110	158	175	117	113	113
LOC120100385	0	0	0	0	0	0	0	0	0
LOC120100082	0	0	0	0	0	0	0	2	0
LOC120098765	22	13	14	120	120	29	120	50	46
LOC103690290	9	7	1	5	4	0	25	31	18
Rrlt	2	9	7	17	12	19	31	28	14
LOC120100384	2	0	0	0	0	0	0	0	0
LOC108348301	13	4	7	109	110	46	30	9	6
LOC120098766	1	1	1	0	0	0	1	2	0
LOC120097698	0	0	0	0	0	0	0	0	0
Raet1e	0	0	0	4	2	0	4	3	0
Ulbp1	1	5	8	139	103	22	104	23	12
LOC102547284	1	0	0	7	10	2	5	1	2
Raet1c	0	0	0	0	0	0	1	1	0
LOC120093164	0	1	0	1	0	0	2	1	0
LOC120100382	0	0	0	0	0	0	0	0	0
LOC120098768	0	0	0	2	4	0	5	0	0
LOC100913013	0	0	0	0	0	0	0	0	0
LOC120098769	0	0	0	0	1	0	0	0	0
Raet1l	0	1	0	0	0	1	0	0	0
Raet1d	0	0	0	0	1	1	0	2	1
LOC100910848	19	12	15	58	43	41	18	17	9
Lrp11	3306	3000	2983	1618	2881	2575	1676	2260	3141
Pcmt1	5273	4317	4518	3176	4957	4504	2373	3326	4462
Nup43	232	200	191	416	364	268	160	166	204
Lats1	1252	1101	1101	1075	1589	1518	1496	1255	1330
Katna1	185	180	182	192	222	239	205	156	219
Ginm1	596	596	487	728	842	823	566	522	368
LOC120098771	6	0	0	0	0	3	2	1	2
Ppil4	345	309	309	281	423	492	325	288	385
Zc3h12d	57	46	39	53	109	172	73	42	37
Tab2	1938	1917	1776	1135	2153	1762	2962	2263	2295
LOC120098772	0	0	1	0	0	1	1	1	0
Ust	943	676	817	495	786	612	957	906	1003
LOC108348767	101	79	55	2	46	57	178	126	86
LOC120098774	9	28	13	4	6	15	29	24	31
LOC120100187	0	0	0	0	0	0	0	0	0
Sash1	6093	5590	5088	3318	5141	4947	4838	4273	4542
LOC120100357	3	3	3	0	0	0	2	1	0
Samd5	320	320	313	70	254	218	141	121	276
LOC120098775	14	18	22	0	5	5	10	4	10
RGD1560633	0	4	0	0	0	0	1	1	0
Stxbp5	5043	4145	4412	1782	4740	4211	3367	3563	4595
LOC120098776	26	37	36	5	41	47	51	46	38
LOC120100355	20	19	8	9	14	8	17	3	14
Adgb	79	80	41	36	62	119	250	80	90
Rab32	78	105	127	767	370	321	657	336	221
LOC120098778	0	1	0	0	0	0	0	0	0
LOC120100440	0	0	0	0	0	0	0	0	0
Grm1	946	686	771	229	696	481	351	499	752
Dctn3l1	32	33	25	85	50	39	21	38	45
Shprh	1912	1760	1595	796	1646	1489	1702	1451	1728
LOC102547024	5	6	8	0	3	15	0	5	2
LOC102547090	3	4	2	5	2	6	1	1	9
Fbxo30	646	554	627	547	754	795	529	495	637
LOC120100342	0	0	0	0	0	0	0	0	0
Epm2a	219	207	162	110	192	183	125	192	191
LOC120100424	0	0	0	0	0	2	0	0	0
LOC102547285	0	0	0	0	0	0	0	0	0
LOC120098779	1	0	1	0	1	3	0	0	2
LOC120100351	0	0	0	0	0	0	0	0	0
Utrn	7226	6044	6003	2910	6543	3858	5350	5165	6737
Trnal-uaa	8	8	4	16	7	4	7	6	4
Stx11	20	22	18	68	95	74	38	24	33
LOC120098780	1	1	0	0	4	1	4	4	0
LOC120098781	2	1	0	0	0	1	5	2	1
LOC120100405	0	0	0	0	0	0	0	0	0
LOC120098782	1	1	1	0	0	0	1	0	5
Sf3b5	301	272	260	842	444	361	233	277	307
Plagl1	99	132	112	46	203	147	129	134	150
Zc2hc1b	0	1	5	0	0	0	1	1	3
Ltv1	234	200	187	316	262	264	193	189	213
Phactr2	1130	897	871	430	1087	905	944	883	1075
LOC120098783	13	18	14	8	14	7	35	17	19
Fuca2	462	440	412	453	446	438	363	390	423
Pex3	563	539	505	472	713	612	400	496	602
Adat2	208	176	185	98	248	232	189	179	245
LOC120098785	0	0	0	0	0	4	0	0	0
Aig1	1252	1114	977	785	1005	945	1116	948	967
Hivep2	2469	2017	2034	2462	2753	3473	2223	1864	2309
LOC120098786	6	8	3	2	4	1	3	3	2
Trnaa-agc	0	0	0	0	0	0	0	0	0
LOC100912436	21	16	34	60	42	24	28	31	32
Adgrg6	788	748	831	978	1026	642	973	719	1118
LOC108349488	2	4	0	0	1	8	0	0	0
Vta1	1001	921	791	1372	1185	977	821	831	915
LOC103690921	6	1	0	0	2	4	1	4	2
Gje1	3	2	1	0	0	4	2	1	0
Nmbr	80	97	48	14	70	31	31	49	54
LOC120100430	0	0	0	0	0	0	0	0	0
LOC102552144	25	12	12	3	25	8	2	8	11
LOC102552210	2	1	4	1	17	12	4	5	1
LOC108349489	4	3	4	1	7	4	2	2	0
LOC120100212	0	0	0	0	0	0	0	0	0
LOC120100214	0	0	0	0	0	0	0	0	0
LOC102552459	0	0	0	0	0	0	0	1	1
LOC120098787	0	0	0	0	0	0	1	0	0
LOC120098788	1	0	0	0	4	0	0	0	2
LOC102546491	1	4	0	0	2	3	5	5	1
LOC102546604	7	4	4	0	1	1	5	9	11
LOC120098789	0	1	0	0	0	2	0	0	0
LOC102546831	0	0	0	0	0	0	2	7	2
LOC108349492	0	0	0	0	0	0	0	3	0
LOC120098790	0	0	0	0	0	0	3	0	1
LOC108349493	0	0	0	0	0	0	4	4	6
LOC108349494	0	0	0	0	0	0	2	0	0
LOC120098791	0	0	0	0	0	0	0	0	0
Cited2	272	179	209	204	501	521	233	320	237
Txlnb	22	33	22	8	26	22	33	55	29
LOC120098792	1	2	8	3	1	2	6	1	1
Heca	1334	1275	1242	736	1667	1311	1590	1522	1579
Abracl	79	97	56	257	190	97	138	104	103
Reps1	1225	995	944	1409	1403	1456	1010	943	1079
Ect2l	215	138	165	24	137	207	201	151	207
Ccdc28a	765	600	623	373	590	607	419	571	603
LOC102549233	90	80	68	15	50	43	63	47	58
LOC102549339	0	0	0	0	0	2	0	0	0
Nhsl1	931	828	769	835	1089	773	968	887	918
LOC120100161	0	0	1	0	0	1	0	0	0
Hebp2	815	510	550	871	734	341	211	526	741
Arfgef3	4920	4430	4607	3463	5203	4587	2202	3128	4027
RGD1560303	0	0	0	0	0	0	0	0	0
LOC108349497	0	0	0	1	2	2	5	2	0
Perp	31	33	39	17	40	21	30	21	42
Tnfaip3	201	153	167	253	239	629	472	272	307
LOC120098793	0	0	0	0	3	1	0	0	0
LOC102550206	1	0	0	0	0	4	0	3	0
LOC120098794	8	9	2	0	1	1	0	36	7
Olig3	28	10	17	0	29	16	7	11	23
LOC120098795	0	1	0	0	0	0	0	0	0
LOC120098796	6	10	10	0	4	13	17	22	11
Ifngr1	959	899	884	2083	1894	2000	2932	2542	1757
Il22ra2	222	234	243	20	147	128	179	299	234
LOC120098798	9	4	8	3	9	4	4	2	13
Il20ra	28	21	35	12	24	19	9	21	26
LOC120098799	2	2	0	1	0	0	0	3	1
Slc35d3	285	211	172	99	219	153	72	176	275
Pex7	160	193	149	158	164	87	153	165	162
LOC102547604	0	0	0	1	0	0	1	1	1
LOC102547411	4	4	5	0	1	0	2	1	4
Map3k5	644	545	621	507	710	423	559	621	617
LOC120100374	1	1	5	0	5	6	1	5	1
LOC102547350	18	11	12	4	4	18	31	18	17
Map7	2342	2309	1911	746	1381	3187	1969	1830	1379
LOC102551251	2919	3059	2547	78	1103	3220	2292	2257	1871
LOC120098800	143	126	137	2	41	170	129	102	84
LOC120098801	75	64	48	12	41	44	58	55	33
LOC120100154	0	0	0	0	0	0	3	0	1
Bclaf1	3268	2873	2789	1689	4093	4588	3365	2798	3551
Mtfr2	115	121	110	56	168	154	146	104	133
Pde7b	829	679	695	316	682	462	756	730	878
LOC120098802	17	9	12	2	8	14	13	14	25
LOC108349499	7	5	5	2	3	8	2	1	3
LOC120098803	1	0	0	0	0	0	0	0	0
LOC120100369	0	0	0	0	0	0	0	0	0
Ahi1	3766	3352	3314	1347	4419	3434	2395	2660	4245
Myb	38	36	36	11	24	15	33	46	46
Hbs1l	2826	2331	2281	2151	2853	2827	1871	2158	2508
Aldh8a1	7	4	4	3	7	4	2	9	14
LOC120100169	0	0	0	0	0	0	0	0	0
Themis	2	1	3	0	2	5	1	6	5
LOC120098804	4	6	1	1	0	3	3	0	3
Ptprk	784	705	686	600	924	884	553	568	742
LOC120098806	3	7	3	0	5	8	2	1	2
LOC120098805	23	23	14	0	27	26	12	27	13
Lama2	1291	1027	1199	663	1801	615	2517	1161	2608
LOC120100129	6	10	6	0	5	2	6	2	16
LOC120098807	3	1	4	1	0	6	5	1	3
LOC120100143	1	1	0	0	2	1	2	0	0
Arhgap18	638	461	464	251	507	537	313	357	457
LOC120097699	1	0	1	4	5	0	0	2	2
LOC361456	0	0	0	0	0	0	0	0	0
LOC120097350	37	26	24	2	27	16	34	44	32
L3mbtl3	368	311	326	137	396	350	334	316	377
Samd3	2	1	0	0	3	3	3	1	0
LOC100360791	2040	1831	1803	6110	3781	2421	3016	2742	5110
Tmem200a	86	108	99	50	164	134	64	66	127
LOC120100396	0	0	2	3	0	0	0	0	0
RGD1559962	12	12	7	54	36	17	15	25	18
LOC120098808	4	5	2	3	1	4	1	4	0
LOC120098809	42	44	31	36	42	49	14	22	24
Smlr1	8	1	6	0	4	3	8	4	6
Epb41l2	3285	3419	3045	2497	3744	2559	5942	3908	3831
LOC102552728	54	46	47	9	40	28	47	66	50
Akap7	677	482	559	405	533	480	425	438	507
LOC100364016	18	19	14	69	61	19	29	27	18
LOC102552962	8	4	9	1	1	18	8	6	9
Arg1	94	97	77	586	287	205	118	74	162
Med23	1060	996	980	863	1021	1017	1072	1025	1026
LOC120098836	3	0	5	2	1	1	4	1	2
Enpp3	31	24	32	327	265	169	257	113	95
LOC102553363	0	1	0	0	0	1	1	0	0
Enpp1	420	391	384	111	396	233	451	305	386
Ccn2	263	187	226	734	1351	1718	582	465	451
LOC102553526	4	12	8	0	3	4	3	5	9
LOC102553457	142	130	156	41	78	49	47	74	113
Moxd1	43	24	63	8	11	23	89	50	122
Stx7	1641	1491	1409	1155	1865	1418	1764	1562	1741
LOC108349187	20	18	23	5	13	19	13	15	35
LOC108349831	0	1	0	2	0	0	0	2	0
Taar9	0	2	0	0	0	0	0	0	2
Taar8c	0	0	1	0	0	0	0	0	0
Taar8b	3	0	2	1	0	1	0	0	0
Taar8a	4	1	2	1	3	0	0	1	3
Taar7h	0	0	0	0	0	0	0	0	0
Taar7g	0	0	0	0	0	0	0	0	0
Taar7e	1	0	0	0	0	0	0	0	0
Taar7d	0	0	0	0	0	0	0	0	0
Taar7c	0	0	0	0	0	0	0	0	0
Taar7b	0	0	0	0	0	0	0	0	0
Taar7a	0	0	0	0	0	0	0	0	0
Taar6	0	0	0	0	0	0	0	0	0
Taar5	0	0	0	0	0	0	0	0	0
Taar4	0	0	0	0	0	0	0	0	0
Taar3	0	0	0	0	1	4	0	0	0
Taar2	0	0	0	0	2	0	0	0	0
Taar1	0	0	0	0	0	1	0	0	0
Vnn1	12	19	27	38	46	37	75	50	38
Vnn3	3	0	2	6	2	5	6	2	0
LOC120097411	0	5	0	0	4	4	8	7	8
Slc18b1	348	326	307	290	472	282	332	334	404
LOC100910237	41	29	40	56	61	18	28	32	37
Rps12	672	538	495	7145	1615	882	1032	827	802
LOC120100344	12	19	9	13	23	22	16	18	24
LOC120100476	3	2	2	2	7	3	0	1	2
LOC120100393	14	11	10	61	12	13	17	12	15
LOC103690933	27	10	18	7	14	9	21	16	24
LOC108349443	0	5	2	0	0	0	0	0	0
LOC102554376	1	13	2	0	2	2	2	2	1
Eya4	663	645	597	391	577	647	496	552	496
LOC120098871	10	16	9	0	4	7	11	4	8
LOC102555465	0	0	1	0	0	0	0	0	0
Tcf21	0	0	0	0	1	0	0	0	1
LOC120098884	8	6	6	12	5	5	16	10	11
LOC120098885	11	5	17	0	10	14	12	6	17
Tbpl1	565	419	472	352	585	441	444	425	527
Slc2a12	383	304	308	126	410	237	544	381	530
LOC102555830	1	3	0	4	0	4	1	1	1
Sgk1	1493	1218	1213	5270	8690	9080	4697	5152	2046
LOC108349236	25	25	15	2	20	3	15	24	17
LOC120100131	0	1	0	0	4	0	0	0	0
LOC120098893	12	12	17	4	33	10	13	21	21
LOC108349468	5	5	4	2	16	4	16	17	7
LOC108349469	17	11	11	2	13	13	38	37	9
LOC120100484	0	0	0	0	0	0	0	1	0
LOC108348899	0	0	0	0	0	0	1	0	0
LOC102546868	0	0	0	0	0	0	0	0	0
Clvs2	353	246	256	173	298	312	119	198	298
Trdn	22	25	23	4	33	40	18	90	27
Trnaa-agc_1	0	0	0	0	0	0	0	0	0
Nkain2	2385	2532	2010	1528	1990	2016	1391	1466	1597
Trnav-cac	3	0	0	0	1	2	3	1	1
LOC120100163	9	1	0	2	4	6	0	0	4
LOC108349071	84	81	71	5	41	40	45	38	73
LOC103690944	16	13	16	8	14	10	6	5	14
Rnf217	258	220	234	354	510	508	375	296	372
LOC120098932	87	59	68	3	103	151	168	101	108
Tpd52l1	365	307	241	287	366	236	194	245	299
Hddc2	162	118	103	264	189	189	141	122	134
Hey2	396	413	350	156	273	179	415	345	350
Trnae-cuc	0	0	0	1	0	0	0	0	0
Ncoa7	3017	2405	2267	1664	2991	2411	1578	2224	2978
Hint3	336	345	333	281	322	230	262	263	290
Trmt11	145	114	139	127	135	169	99	105	136
Cenpw	0	0	1	90	68	3	26	6	6
LOC120100112	0	0	0	0	0	0	0	0	0
LOC120097700	0	0	0	0	0	0	0	0	0
Rspo3	21	13	27	10	11	17	9	10	18
Rnf146	740	671	699	636	865	645	661	614	611
Echdc1	789	826	688	581	713	716	511	463	613
Kiaa0408L	2209	1968	1823	953	2182	1455	1351	1535	2037
Soga3	1857	1536	1577	908	2077	1598	1220	1408	1635
RGD1311933	0	0	0	1	0	0	1	1	0
LOC102555956	0	0	0	0	0	3	0	0	1
LOC100911237	14	11	12	2	13	18	6	10	24
Lrrc14b	116	96	99	71	103	87	96	116	154
Ccdc127	797	715	657	547	861	598	499	564	784
Sdha	5586	4454	4846	3981	5506	4387	2872	4050	5129
Pdcd6	1112	1094	1065	1983	1573	1381	1072	1068	1201
Ahrr	7	7	6	5	7	7	4	3	4
LOC108349507	0	1	0	0	0	0	0	0	0
Exoc3	1070	869	958	1033	1180	1081	732	881	1058
Slc9a3	25	34	24	15	66	48	29	31	80
Cep72	42	34	45	64	71	11	65	37	43
Tppp	9023	7455	7523	4081	6735	4218	6697	7364	7161
Zdhhc11	2	3	8	0	7	2	9	6	3
Brd9	947	799	759	660	828	856	679	661	703
Trip13	48	40	37	145	143	52	63	32	41
LOC120100379	0	1	0	0	1	1	0	1	0
Nkd2	235	169	195	87	205	296	257	210	291
Slc12a7	337	271	291	277	543	213	1143	522	600
Slc6a19	0	0	0	0	1	0	0	0	0
Slc6a18	2	1	1	0	2	0	0	2	1
Tert	76	63	85	34	78	114	99	72	102
Clptm1l	1759	1390	1423	3234	2446	2107	1582	1418	1647
Slc6a3	0	0	0	2	0	0	0	0	0
Lpcat1	707	604	554	785	1168	731	829	614	706
LOC120098984	0	0	0	0	0	1	0	0	0
LOC120098986	0	0	0	0	0	0	0	0	0
Mrpl36	179	184	160	488	237	130	226	194	171
LOC679739	259	177	195	1133	234	199	119	152	203
LOC120098989	12	5	5	0	6	10	2	22	16
Irx4	7	10	7	5	2	3	5	3	5
LOC120097701	0	0	0	0	0	0	0	0	0
Irx2	63	41	44	56	69	57	73	78	73
LOC102553527	0	0	0	0	0	0	0	0	0
LOC120098992	0	1	0	0	0	0	0	0	0
Irx1	106	103	96	49	65	52	59	76	63
LOC120098995	0	0	0	0	0	0	0	0	0
LOC108349508	0	0	0	0	0	0	0	0	0
Adamts16	71	86	67	7	55	56	192	44	78
LOC120097702	0	0	0	0	0	1	0	0	0
Ice1	2331	2005	2101	1257	2463	3018	2080	1998	2374
LOC120100435	0	0	0	0	0	0	0	0	0
LOC120099033	0	0	2	1	1	0	0	0	0
LOC108349392	0	0	0	0	0	0	0	0	0
Med10	338	309	288	653	421	395	288	291	327
LOC108348755	1	0	4	2	3	4	1	0	2
Ube2ql1	1635	1146	1196	672	1353	978	435	894	1178
Nsun2	1151	891	876	1729	1665	1596	819	949	1083
Srd5a1	1570	1636	1301	2341	1700	1323	862	922	1007
LOC120100362	4	1	5	3	1	2	3	2	3
Tent4a	980	818	818	601	985	847	1017	972	1152
LOC120097694	27	15	16	4	14	6	3	18	19
Adcy2	1333	1088	1092	806	1315	916	578	840	1240
Trnap-agg	0	1	0	0	0	2	0	0	0
LOC100362709	13	12	10	127	24	20	40	17	31
LOC120100144	0	2	0	1	0	3	1	2	0
RGD1308544	35	32	30	15	43	22	16	14	38
Fastkd3	406	407	447	362	439	379	371	402	407
LOC680200	112	117	122	57	125	90	146	102	104
Mtrr	683	631	579	572	757	515	570	533	597
LOC120100215	6	9	4	0	5	3	5	0	5
RGD1566325	785	719	646	460	680	501	547	622	662
LOC120099099	100	120	82	14	76	91	70	93	106
LOC682870	340	324	303	83	292	392	319	260	324
LOC102547287	493	481	487	351	562	554	533	492	557
LOC102549842	625	545	542	449	707	761	711	589	674
Zfp748	404	430	373	421	513	470	468	397	375
RGD1564382	147	118	112	39	137	107	62	114	158
LOC102551340	590	485	430	270	420	344	487	459	482
LOC120099100	7	10	13	21	7	8	3	4	14
LOC501406	96	98	79	63	97	88	69	72	110
LOC120093155	957	804	774	202	647	822	329	553	715
LOC681177	821	679	602	216	489	541	314	528	638
LOC120099102	241	197	198	32	128	162	129	129	160
LOC120099104	0	0	0	0	0	0	0	0	0
LOC120099103	303	281	316	14	168	295	137	205	273
LOC120099105	105	81	76	31	54	66	40	57	81
LOC108349732	1	0	3	0	0	0	0	2	0
LOC120100088	12	12	14	4	5	18	5	8	14
LOC102551815	2407	2123	2027	2124	2592	1907	1504	1606	2145
LOC120100094	91	99	80	23	54	67	63	79	82
LOC102546520	65	63	74	0	37	69	42	51	73
LOC120100096	15	34	31	4	10	36	11	6	25
LOC120100090	442	318	387	42	362	546	182	230	379
LOC102556805	682	543	550	233	490	809	555	460	568
LOC120100091	78	37	52	4	49	38	14	32	35
LOC120100093	240	189	210	13	118	211	107	118	220
LOC102552482	132	107	101	74	72	113	80	74	109
LOC120100089	717	544	637	38	428	623	258	394	569
LOC120100092	4	6	16	2	11	30	2	4	20
LOC120100095	33	32	24	4	34	53	9	15	29
LOC120100087	428	373	326	43	317	451	172	241	401
Ppp1r14c	290	241	240	149	259	195	99	188	268
Iyd	0	9	2	3	3	2	0	4	2
LOC120099107	195	190	168	41	146	195	287	218	137
Plekhg1	1494	1539	1250	775	823	721	1595	1116	986
LOC679794	55	53	45	1	28	30	67	35	29
Mthfd1l	857	729	759	977	957	1036	517	542	593
LOC120100178	4	2	2	0	0	1	0	4	1
Akap12	3042	2249	2295	3728	4987	7273	1737	1891	2442
Zbtb2	154	116	115	206	175	159	219	185	174
LOC103690958	103	108	120	9	96	87	116	135	126
Rmnd1	910	807	741	563	850	937	754	719	804
Armt1	377	380	387	302	411	258	270	289	394
Ccdc170	158	202	166	17	91	37	197	172	132
Esr1	187	242	216	26	144	80	120	114	194
LOC120099108	1	1	3	0	0	7	1	2	0
LOC120100474	1	0	0	0	0	0	0	0	0
Syne1	18614	15176	15887	4971	12282	9434	8498	11691	14357
LOC120100097	16	14	18	0	8	7	9	5	12
LOC120100183	3	2	7	0	0	2	1	4	6
Myct1	7	4	3	1	15	9	21	15	18
Vip	62	48	42	56	231	74	135	173	170
LOC120097707	0	0	0	0	0	0	0	0	0
Fbxo5	39	33	24	86	109	30	42	37	42
Mtrf1l	341	283	291	162	316	283	214	272	338
LOC120100395	14	10	3	1	11	8	9	6	10
LOC120100394	7	8	6	0	10	8	19	3	4
Rgs17	3429	2936	3099	1068	4189	3633	1594	2256	3717
RGD1562524	0	0	0	0	0	0	0	0	0
LOC102546606	0	0	0	0	0	0	0	0	0
LOC102546790	3	1	2	0	3	3	2	1	1
LOC120097708	5	7	6	1	6	8	5	2	5
Oprm1	248	201	244	129	294	152	119	157	216
Ipcef1	790	714	740	313	977	584	506	661	945
Cnksr3	656	776	660	619	777	1026	1477	980	612
LOC120099109	38	51	51	0	27	83	170	117	42
LOC120097709	0	0	0	0	0	0	0	0	0
Scaf8	1596	1400	1276	1142	1725	1792	1475	1405	1611
LOC120099110	22	20	16	2	10	23	8	10	11
Tiam2	130	141	123	99	166	133	221	142	138
Tfb1m	709	662	649	380	697	609	518	598	796
Cldn20	27	23	28	0	15	34	33	35	31
Nox3	2	2	1	0	2	1	0	4	6
LOC120099111	0	1	1	0	0	0	0	0	1
LOC108349518	2	0	0	0	0	0	0	0	0
LOC120097710	1	1	0	0	0	1	0	0	0
LOC120099112	0	1	1	0	0	0	0	0	0
LOC102548198	3	6	5	0	2	2	0	3	1
LOC120099113	0	0	0	0	0	0	0	0	1
LOC102548409	3	0	1	0	0	1	0	2	0
LOC102548472	0	0	0	0	0	0	1	0	0
Arid1b	1789	1533	1529	1244	1864	1602	1420	1587	1652
Tmem242	303	237	264	467	335	292	230	221	237
Ldhal6b	10	6	18	1	15	15	21	15	13
LOC120099114	5	7	8	2	3	6	6	9	2
LOC120099115	163	132	164	48	55	82	104	64	121
Zdhhc14	798	758	724	984	842	977	905	820	633
Snx9	682	688	560	859	1155	1076	827	690	621
Synj2	2615	2730	2375	3031	3255	5863	2032	2046	1464
Serac1	471	410	403	298	449	361	298	288	396
LOC120099116	75	66	57	12	36	65	48	43	28
Gtf2h5	408	345	339	820	433	392	354	333	354
LOC102551377	112	70	72	13	97	86	73	74	86
Tulp4	8039	7200	6979	4746	8833	7455	6221	6598	7073
Trnap-agg_1	3	5	4	0	3	12	9	3	5
Tmem181	2016	1723	1712	1614	2157	1795	1664	1655	1952
Dynlt1	233	245	195	1145	533	381	514	295	292
Sytl3	15	9	4	13	19	19	25	12	10
LOC120099117	0	5	10	3	8	0	4	3	4
Ezr	215	260	189	1527	1244	1453	734	346	415
LOC120100170	0	0	0	0	0	0	0	0	0
Rsph3	123	85	75	22	80	54	67	57	120
Tagap	41	34	53	193	157	235	559	300	165
LOC120099118	11	6	10	1	17	6	27	13	14
LOC102551987	10	8	8	6	8	15	6	7	25
RGD1560015	136	111	95	276	138	106	48	90	92
Fndc1	284	192	294	70	210	60	668	214	247
LOC103690969	11	5	13	2	6	6	6	12	12
Sod2	4920	4221	4235	3849	5358	8916	3117	3380	4488
Wtap	1034	940	876	994	1257	1175	1104	965	1082
LOC102553528	316	308	229	38	193	237	109	135	240
Acat2	3366	3566	3236	3708	3141	3248	1090	1129	1886
LOC120099120	45	40	44	45	25	38	37	42	48
LOC120099122	67	52	43	31	27	14	34	41	22
LOC120099121	32	41	16	6	4	5	9	5	7
LOC120099119	9	14	10	12	1	4	9	3	4
Acat2l1	408	429	128	512	366	351	189	198	145
Tcp1	2045	1699	1682	3538	3260	2441	1462	1742	1950
LOC120100365	6	5	2	5	4	9	2	3	4
LOC120100389	8	2	5	22	9	21	5	11	20
Mrpl18	199	172	217	400	237	154	148	131	230
Pnldc1	50	43	53	5	37	45	56	66	58
Mas1l	43	28	37	11	10	13	11	20	27
Mas1	44	22	41	3	25	40	22	31	25
LOC120099123	85	58	70	3	28	71	30	45	49
Igf2r	1773	1716	1585	1656	2060	1857	1929	1755	1586
LOC120100462	1	6	15	4	2	13	8	6	8
Slc22a1	0	0	0	0	2	1	4	0	0
Slc22a2	12	10	7	3	18	12	203	38	75
LOC102553224	1	0	0	0	0	0	1	0	2
Slc22a3	36	21	25	4	11	16	16	6	21
Plg	15	9	8	0	6	13	3	12	11
LOC120099124	159	193	189	13	80	141	136	128	126
Map3k4	1342	1105	1094	812	1177	888	1113	1100	1184
LOC120100432	8	6	9	0	4	9	4	5	7
Agpat4	3557	3798	3128	3754	3417	4373	2551	2511	2266
LOC108349099	152	155	134	30	106	148	129	107	75
Prkn	512	522	479	199	356	357	306	356	409
LOC120100099	7	25	16	1	4	10	11	12	6
LOC120100100	294	284	252	5	108	192	165	165	185
LOC120100101	136	125	114	4	82	136	89	86	111
Pacrg	61	34	45	48	45	40	50	28	33
LOC120100098	23	28	23	4	12	11	14	14	9
Cahm	36	31	45	8	41	17	52	31	46
Qk	39413	41178	34834	12199	36184	24138	34997	31017	31469
LOC102549462	0	6	1	0	7	12	3	2	1
LOC102549608	225	256	220	59	231	81	202	152	115
Pabpc6	0	2	1	1	1	0	0	0	2
LOC120097713	0	0	0	0	0	0	0	0	0
LOC108349524	34	34	31	12	32	17	12	25	15
MGC94891	7	5	6	0	3	0	1	1	3
Pde10a	1443	1084	1212	617	1116	1113	648	878	973
Tbxt	7	6	4	0	2	2	5	3	3
T2	35	42	28	8	21	14	32	27	37
LOC120100103	9	28	12	2	17	7	8	6	8
Prr18	2031	1490	1670	396	1277	935	1410	1605	1460
Sft2d1	549	545	502	632	650	517	654	516	580
Mpc1	2287	1637	1641	1969	1767	1418	1128	1312	1519
Ccr6	2	4	4	6	4	10	27	16	9
Cep43	1004	825	905	392	602	776	780	698	806
Rnaset2	540	527	440	1917	996	404	3190	2046	1580
Rps6ka2	2125	1967	1875	1170	1836	1835	2128	1755	1936
LOC120099125	67	58	62	6	40	64	185	92	134
LOC120093055	0	9	3	0	1	8	9	10	14
Gpr31	22	33	18	28	27	39	242	137	59
Tcp10b	2	0	0	0	0	1	1	0	3
Ttll2	2	3	1	0	0	1	2	2	5
Unc93a	27	37	26	0	9	19	21	45	41
LOC120100245	0	0	0	0	0	0	0	0	0
LOC103689976	0	0	3	1	0	0	1	2	0
LOC102555131	1	1	0	0	0	2	0	0	1
LOC120093143	2	2	2	1	5	5	2	1	5
LOC120093081	0	0	0	0	0	0	0	0	0
LOC102546709	5	4	6	2	3	11	2	0	1
LOC102546375	0	0	1	0	0	4	1	1	0
LOC120100108	0	0	0	0	0	0	0	1	0
LOC120100105	0	0	2	0	0	0	2	0	0
LOC501391	0	0	0	0	0	0	1	0	0
LOC102551311	0	0	0	0	1	1	1	0	0
LOC120100109	0	0	6	0	2	0	0	0	0
LOC120093090	0	0	1	1	0	0	0	0	0
LOC102555078	1	3	3	2	3	5	4	1	5
LOC103690986	0	0	0	0	0	0	0	0	4
LOC120100107	0	2	3	0	0	0	2	3	0
Smok2a	0	0	0	0	0	0	0	0	2
RGD1560718	0	3	1	0	0	0	1	0	0
LOC120100192	0	0	0	0	0	0	0	0	0
LOC120100207	0	1	0	0	2	5	1	0	0
LOC108348488	61	47	51	5	30	52	28	32	37
LOC120100106	364	341	340	65	152	231	178	220	210
Afdn	3419	3005	2912	1483	3209	3166	2498	2545	3030
LOC120100104	99	66	74	32	43	48	13	25	36
LOC103690990	8	3	4	3	0	1	0	0	3
LOC103694999	0	1	0	0	1	3	1	0	0
Vom2r7	0	0	0	0	0	0	0	0	0
Vom1r1	0	0	0	0	0	0	0	0	0
Vom2r8	0	0	0	0	0	0	0	0	0
Vom2r9	0	0	0	0	0	0	0	0	0
LOC102556502	6	3	2	0	0	2	0	1	0
LOC685793	0	0	0	0	0	5	1	0	0
LOC100910657	0	1	1	0	0	5	2	0	0
LOC102556873	15	16	27	0	4	31	12	2	5
Frmd1	0	0	0	1	0	4	0	0	0
LOC120099127	1	1	3	0	0	7	2	2	0
Dact2	256	198	188	173	316	215	137	212	276
Smoc2	68	47	82	12	42	25	230	77	106
Trnap-agg_2	0	0	1	0	1	0	0	1	0
Thbs2	559	531	539	6066	9795	5690	3622	1761	1117
LOC120097714	2	5	5	1	4	0	2	2	5
LOC108348724	3	2	1	0	6	0	0	0	0
Wdr27	512	466	477	125	375	422	376	368	462
LOC100125364	389	372	351	293	472	393	335	348	325
Phf10	531	541	511	580	609	419	632	586	561
Dynlt2	4	3	5	6	4	5	2	3	8
Ermard	1030	1052	1037	499	992	999	1172	907	922
LOC120099128	1	5	2	0	1	5	0	1	0
LOC102550786	0	1	0	0	1	0	0	0	1
LOC102550953	7	8	7	9	7	6	1	6	10
LOC102550720	0	0	4	0	0	1	2	0	0
Dll1	196	106	140	90	168	250	123	122	156
Fam120b	3349	2761	2943	1862	3140	2417	1812	2333	3228
LOC102557016	0	0	0	0	0	0	0	1	0
Psmb1	2207	1878	1961	5984	3184	2590	1848	1958	2316
Tbp	236	233	209	181	344	317	249	206	264
Pdcd2	228	182	178	302	258	253	214	174	222
Prdm9	59	52	30	25	39	36	33	50	36
LOC102551889	95	103	86	72	80	49	123	106	102
LOC120099138	12	3	2	0	3	14	4	4	5
LOC108349526	36	10	17	27	29	21	19	17	21
Chd1	877	935	789	684	1243	1268	1489	1162	1126
Rgmb	1704	1703	1513	1015	1765	1503	1029	1259	1531
LOC120100349	0	0	0	0	0	0	0	0	0
Trnaa-agc_2	0	0	0	0	0	0	0	0	0
LOC120100130	0	0	0	0	2	0	0	0	0
Riok2	382	291	316	495	506	469	306	282	302
Lix1	869	703	792	191	354	324	258	351	709
Lnpep	9498	8603	8419	5338	10828	8501	8103	7976	10012
LOC102552729	23	37	23	5	23	9	29	29	29
LOC102552823	42	54	43	21	62	23	30	24	35
LOC102553133	0	0	0	0	0	0	0	0	0
Spaca6	1327	1233	1275	137	1021	1331	875	1014	1118
Mir99b	0	0	0	0	0	0	0	0	0
Mir3596c	0	0	0	0	0	0	0	0	0
Mirlet7e	0	0	0	0	0	0	0	0	0
Mir125a	0	0	0	0	0	0	0	0	0
Has1	137	141	112	61	121	339	82	90	107
LOC120099163	33	37	30	1	35	48	14	23	29
Fpr1	57	39	58	6	48	105	34	29	43
LOC120100140	4	1	0	0	1	0	0	0	0
LOC108349528	34	40	29	4	34	38	7	22	32
Fpr2	3	11	5	1	5	31	3	4	3
Fpr3	0	0	0	0	0	0	2	0	0
Fpr-rs4	0	0	0	0	0	0	0	0	0
Vom2r10	0	0	0	0	0	0	1	0	0
Fpr-rs6	0	0	0	0	0	0	0	0	0
Vom1r2	0	0	0	0	0	0	0	0	0
Vom1r3	0	0	0	0	0	0	0	0	0
Vom1r4	0	0	0	0	0	0	0	0	0
Vom2r11	0	0	0	0	0	0	0	0	0
Vom1r5	0	0	0	0	0	0	0	0	0
LOC681871	0	0	0	0	0	0	0	0	0
Fpr-rs3	0	0	0	0	0	0	0	0	0
LOC108349105	0	0	0	0	0	0	0	0	0
Vom1r6	0	0	0	0	0	0	0	0	0
Vom1r7	0	0	0	0	0	0	0	0	1
Vom1r8	0	0	0	0	0	0	0	0	0
Vom1r9	0	0	0	0	0	0	0	0	0
Vom1r10	0	0	0	0	0	0	0	0	0
Vom1r11	0	0	0	0	0	0	0	0	0
Vom1r12	0	0	0	0	0	0	0	0	0
Vom1r13	0	0	0	2	0	0	0	0	0
LOC120098104	0	0	0	0	0	0	0	0	0
Vom1r15	0	0	0	0	0	0	0	0	0
Ppp2r1a	7198	5929	6036	10545	9187	7348	4636	5422	6618
Vom1r16	0	2	0	0	0	1	1	0	1
LOC100365363	388	354	380	235	486	436	323	296	455
Vom1r17	0	0	0	1	0	3	0	2	0
Vom1r-ps112	27	19	12	1	8	12	6	14	10
Vom1r20	1	0	0	0	0	0	0	0	0
LOC102557368	67	51	46	32	90	14	75	90	10
Vom1r21	0	0	0	0	0	0	0	0	0
LOC102554200	499	488	469	323	640	512	595	496	590
LOC108349017	39	44	30	5	50	40	43	48	58
LOC102552527	241	220	202	121	264	191	332	255	300
Zfp54	65	44	51	49	87	61	78	66	96
LOC103691005	213	205	181	77	157	202	142	157	140
LOC120099215	21	43	24	18	12	17	22	17	31
Trnar-ccu	0	0	0	0	0	0	0	0	0
Zfp53	209	167	160	107	200	227	204	152	204
LOC102547319	67	53	57	10	89	75	73	57	69
Zfp52	200	226	190	63	255	277	240	187	246
LOC102550851	284	311	287	181	461	352	393	307	360
LOC108348215	25	18	24	7	29	29	60	37	32
Zfp51	162	163	160	102	177	174	207	165	179
RGD1565566	2	1	0	15	7	1	0	2	1
Vom1r22	0	0	0	0	0	0	0	0	0
Vom1r23	0	0	0	0	0	0	0	0	0
LOC102553001	128	148	119	29	172	160	108	135	131
LOC682206	430	372	440	202	468	376	367	363	425
LOC120093134	207	158	170	23	220	139	163	154	211
LOC102548728	43	29	32	10	40	26	19	32	32
LOC120100076	2	3	8	1	0	26	2	1	3
LOC102547235	124	154	134	90	152	77	142	109	137
Zfp758	273	242	222	105	207	218	275	215	269
Vom2r12	5	6	6	2	6	1	1	1	1
LOC120099221	1	0	1	0	0	2	1	1	0
LOC120100136	0	0	0	0	0	0	0	0	0
LOC120100159	7	3	4	0	2	8	3	2	2
LOC102555644	293	330	263	83	329	257	324	275	339
LOC102555377	290	239	288	152	313	344	276	253	332
LOC682225	98	83	74	45	90	93	62	84	85
LOC120099242	8	8	5	0	6	11	3	10	4
LOC102555191	224	195	227	94	231	138	129	157	172
Zfp945	460	398	396	184	474	383	383	389	470
Vom2r80	63	72	66	5	51	42	21	45	61
Zfp40	553	457	440	175	443	414	358	357	446
Vom2r15	0	0	0	0	0	0	0	0	0
LOC682419	0	0	0	0	0	9	0	0	0
Vom2r16	33	50	35	5	14	22	23	17	22
LOC120097717	3	3	3	0	4	1	2	1	3
Vom2r17	7	4	1	0	0	1	7	1	0
LOC108348195	6	2	4	0	1	0	7	0	3
Vom2r19	1	0	1	0	2	1	1	1	0
Vom2r18	1	0	0	0	7	0	3	0	2
Vom2r22	0	0	0	0	1	1	1	8	0
LOC680562	23	16	20	27	44	25	30	17	35
Actl9b	0	1	0	0	0	0	0	0	0
Vom2r23	0	0	0	0	0	0	0	1	0
Vom2r24	0	0	0	0	0	0	2	3	0
Vom2r25	0	0	0	0	2	0	0	0	0
Vom1r24	0	0	0	0	0	0	0	0	0
LOC120098107	0	0	0	0	0	0	0	0	0
Vom1r27	0	0	0	0	0	0	0	0	0
Vom1r63	0	0	0	0	0	0	0	0	0
Vom1r110	0	0	0	0	0	0	0	0	0
Vom1r28	0	0	0	0	0	1	0	0	0
Vom1r29	0	0	0	0	0	3	0	0	0
LOC100911184	1	3	5	0	0	2	0	0	0
LOC102554457	448	396	354	383	437	573	341	345	416
LOC120099261	0	0	0	0	0	0	0	0	0
Vom1r30	0	0	0	0	0	0	0	0	0
Vom2r26	0	0	0	0	0	0	0	0	0
Lilrc2	14	12	13	13	25	74	28	22	31
RGD1562625	2	6	2	17	7	37	8	5	3
Lilrb2	4	2	0	10	17	129	7	59	27
Lilrb3l	6	4	2	158	45	179	55	141	123
LOC120099266	0	1	0	10	6	18	2	6	3
Lilrb1	0	1	5	20	10	39	39	21	20
Lilrb3a	8	17	8	137	66	172	118	81	94
LOC120099276	8	12	10	6	27	45	45	16	31
Rps9l1	775	578	575	4040	1603	1191	950	837	1019
Tsen34	650	533	504	876	773	572	560	494	582
Mboat7	1591	1499	1539	1470	2626	1731	1526	1522	1641
Tmc4	20	10	23	1	22	11	18	24	16
Leng1	67	61	52	52	64	69	67	54	63
Cnot3	338	309	252	288	347	327	300	345	271
Mir3572	0	0	0	0	1	0	0	0	0
Prpf31	460	303	343	665	569	337	349	340	363
Tfpt	227	192	151	288	325	313	167	194	219
Ndufa3	744	617	585	2716	835	557	370	437	590
Oscar	20	5	13	30	35	95	55	17	10
LOC100359972	1	0	0	0	0	0	0	1	2
LOC120099280	2	0	0	1	0	0	1	0	0
Tarm1	1	1	2	22	13	35	12	8	5
Vstm1	0	4	3	18	6	10	4	2	4
Cacng6	10	6	7	7	4	20	8	6	9
Cacng8	245	151	152	72	205	89	86	119	165
Mir935	0	0	0	0	0	0	0	0	0
LOC103691003	89	98	88	9	62	71	69	76	79
Cacng7	2068	1517	1652	1226	1760	1435	1006	1488	1572
Prkcg	372	364	353	126	358	412	266	249	330
Myadm	761	527	630	803	1291	900	758	628	781
LOC120097720	67	31	58	157	58	32	51	15	70
Olr1l	0	0	0	0	0	0	0	0	0
LOC103689958	0	0	0	0	0	0	0	0	0
Olr386	0	0	0	0	0	0	0	0	0
Nlrp12	0	4	0	24	5	18	9	10	6
Mir295-1	0	0	0	0	0	0	0	0	0
Mir294	0	0	0	0	0	0	0	0	0
Mir293	0	0	0	0	0	0	0	0	0
Mir291b	0	0	0	0	0	0	0	0	0
Mir292	0	0	0	0	0	0	0	0	0
Mir291a	0	0	0	0	0	0	0	0	0
Mir290	0	0	0	0	0	0	0	0	0
LOC292543	0	0	2	0	0	0	0	0	0
Vom2r27	0	0	0	0	0	0	0	0	0
Nlrp4a	0	0	0	0	0	0	0	0	0
Nlrp4f	0	0	0	0	0	0	0	0	0
Vom1r31	0	0	0	0	0	0	0	0	0
Vom2r28	0	0	0	0	0	0	0	0	0
Zfp418	308	281	278	164	283	324	284	274	326
LOC691135	276	256	268	134	234	301	250	264	327
Zfp772	41	70	52	83	69	65	56	53	56
LOC108349540	10	10	6	0	5	4	7	2	4
Hiatl3	441	369	359	300	421	374	339	301	390
Zfp773-ps1	66	47	33	20	53	6	53	36	57
Zfp954	152	139	121	214	180	164	117	119	188
LOC102547517	0	0	0	0	0	0	0	0	0
LOC102547412	2	4	2	1	0	1	4	9	6
Aurkc	527	475	443	231	448	652	383	415	449
LOC103690204	18	29	24	16	33	29	22	34	32
Usp29	2333	2022	2020	647	2353	2192	966	1389	2319
Mir3099	4	10	0	0	1	5	3	4	6
LOC120100463	5	8	11	0	1	7	16	6	9
Peg3	17069	13313	14408	5332	16096	12752	7634	10484	15095
Apeg3	0	0	0	0	0	0	0	0	0
Zim1	361	310	320	130	473	355	239	238	389
LOC102548092	2	2	7	11	1	6	3	4	1
Olr3	0	0	0	0	0	0	0	0	0
Olr4	0	0	0	0	0	0	0	0	0
Olr5	0	0	0	0	0	0	0	0	0
Olr6	0	0	0	0	0	0	0	0	1
Olr7	0	0	0	0	0	0	0	0	0
Olr8	0	0	0	0	0	0	0	0	0
LOC103691061	0	0	0	0	1	0	4	0	1
Smim17	1475	1096	1140	154	1019	1023	389	739	1123
Zfp28	234	216	210	110	230	216	252	209	220
Zfp78	198	179	164	62	129	140	125	121	174
LOC102548162	124	110	99	18	67	74	90	90	102
Zfp583	123	93	86	76	160	127	107	67	93
Zfp667	134	134	130	73	213	155	112	107	193
LOC103691035	17	6	13	0	1	2	1	4	9
Zscan5b	0	0	0	0	0	0	1	0	0
Galp	4	1	3	0	1	7	0	4	2
Zfp444	803	694	711	533	946	709	656	779	763
Zfp787	246	178	178	245	265	242	213	186	182
Nlrp5	6	3	1	1	0	7	0	6	1
Nlrp4	0	0	0	0	0	0	0	0	0
RGD1564651	0	0	0	0	0	0	0	0	0
LOC691325	0	0	0	0	2	0	0	0	0
Obox2	0	0	0	0	0	0	0	1	0
LOC120098145	0	0	0	0	0	0	0	0	0
LOC120098147	0	0	0	0	0	0	0	0	0
Vom1r32	0	0	0	0	0	0	0	0	0
Nlrp9	0	0	0	0	0	0	0	0	0
Vom1r39	0	0	0	0	0	0	0	0	0
LOC120099323	0	0	0	0	0	0	0	0	0
Vom1r64	0	0	0	0	0	0	0	0	0
LOC120099328	0	0	0	0	0	0	0	0	0
Vom1r35	0	0	0	0	0	1	0	0	0
LOC120093107	0	0	0	0	0	1	0	0	0
Vom1r36	0	0	0	0	0	0	0	0	0
Vom1r37	0	0	0	0	0	0	0	0	0
Vom1r38	0	0	0	0	0	1	0	0	0
Rasl2-9	4	3	1	7	8	3	1	5	3
Rfpl4a	2	2	3	0	1	6	0	4	2
Epn1	2720	2246	2384	2953	3529	2881	2173	2425	2717
U2af2	2178	1972	1989	2906	3015	2487	2286	2092	2228
Ccdc106	237	191	221	81	232	153	152	172	213
Zfp580	155	157	134	308	265	200	163	162	175
LOC120100122	0	0	0	0	0	0	0	0	0
Zfp865	183	153	117	104	167	137	139	171	195
LOC100911196	650	480	521	438	602	620	554	519	593
Fiz1	301	244	243	307	386	304	245	226	250
Zfp524	76	61	70	164	118	47	105	62	60
Zfp579	219	206	171	208	185	171	317	236	166
Sbk3	1	0	0	0	4	4	0	0	0
Sbk2	0	2	1	1	0	2	0	2	2
Ssc5d	268	382	240	223	481	176	1057	643	432
Nat14	175	117	125	130	115	100	98	110	128
Zfp628	237	196	177	195	317	280	226	206	241
LOC684792	20	12	10	11	26	12	8	15	17
LOC684270	191	161	155	253	209	112	143	175	152
Isoc2b	103	88	124	165	126	85	160	112	148
Shisa7	454	463	430	136	419	332	396	334	533
Ube2s	671	523	588	1571	1014	698	465	564	665
Rpl28	2235	1895	1899	10766	4249	3019	2558	2446	2560
Tmem238	36	31	27	58	38	28	26	34	41
Tmem190	10	9	20	1	13	15	10	10	13
Il11	2	3	10	31	116	154	3	4	6
Fam71e2	0	0	0	0	3	19	0	0	1
Cox6b2	15	8	11	26	29	15	23	19	29
Kmt5c	546	517	486	115	336	310	498	438	416
LOC120099388	13	9	14	7	3	9	4	6	7
Tmem150b	33	28	18	28	52	40	121	82	74
Brsk1	3317	2318	2442	1826	2965	2468	1274	2039	2502
LOC108349434	9	4	2	4	4	2	1	3	1
Hspbp1	703	554	514	1419	937	746	505	487	630
Ppp6r1	2425	2058	2116	2477	2857	2599	2550	2369	2510
Tmem86b	55	41	67	15	44	105	29	30	62
Ptprh	15	27	30	1	31	18	18	16	29
LOC108349515	19	16	6	23	7	4	9	15	14
Syt5	319	251	255	180	523	359	204	213	333
Dnaaf3	41	60	24	34	29	45	36	24	24
Tnni3	3	9	12	0	1	7	9	0	7
Tnnt1	11	5	13	9	6	5	19	31	7
Ppp1r12c	2125	1747	1977	1391	2380	2101	1329	1638	1684
Eps8l1	19	16	17	4	12	40	28	22	16
Rdh13	324	255	273	198	242	189	185	198	276
Gp6	25	33	33	92	82	103	224	53	55
Nlrp2	0	1	0	1	0	0	4	3	0
Ncr1	3	0	0	2	9	1	6	6	0
Fcar	0	0	0	27	6	20	3	1	2
LOC108349720	29	20	17	23	19	32	23	25	31
Kir3dl1	0	0	0	0	0	0	0	0	0
Lilrb4	10	5	17	350	208	153	779	256	76
Lilrb3	37	40	55	15	47	11	136	197	219
Lilra5	18	17	17	6	10	15	39	34	54
Cdc42ep5	66	71	85	121	119	112	82	77	94
Leng9	99	96	96	101	101	130	85	95	93
Leng8	3680	3405	3177	838	2754	4169	3948	3275	3085
Ttyh1	11311	9678	9526	8685	9870	8735	8996	10206	11244
Lair1	545	454	393	100	314	477	621	608	493
LOC120100223	5	6	5	0	1	8	10	7	4
LOC100912013	0	0	0	0	0	0	0	0	0
Vom2r29	0	0	0	0	0	0	0	0	0
LOC691592	0	0	0	0	0	0	0	0	0
Vom2r30	0	0	0	0	0	0	0	0	0
Vom2r31	0	0	0	0	0	0	0	0	0
Trnap-agg_3	0	0	0	0	0	0	0	0	0
LOC102551504	0	0	0	0	0	1	0	0	1
Vom2r32	0	0	0	0	0	1	0	0	0
Vom1r41	0	0	0	0	0	0	0	0	0
Vom2r78	0	2	2	0	0	1	0	0	0
LOC100362054	32	31	37	9	26	13	12	13	17
Vom1r42	12	11	12	0	6	8	5	5	12
LOC120099765	19	11	22	0	16	17	8	12	21
Vom1r43	4	6	9	0	14	12	4	7	3
Vom1r44	1	16	3	0	10	3	1	0	12
Vom1r45	2	7	8	0	2	6	1	5	8
Vom1r46	14	16	9	1	18	10	5	8	20
Vom1r47	63	55	60	0	69	54	21	46	43
LOC108348146	51	66	64	3	67	82	25	38	49
LOC120099763	28	13	14	14	21	19	9	11	24
Vom1r49	7	0	2	0	4	7	1	2	7
RGD1564617	3	4	10	2	14	4	0	1	3
Vom1r50	25	24	27	1	28	43	14	13	20
Zfp551	354	302	306	101	328	286	147	213	360
LOC108349838	0	1	0	0	0	0	0	0	0
Vom1r53	0	0	0	0	0	0	0	0	0
Vom1r54	0	0	0	0	0	0	0	0	0
LOC120099764	14	12	4	0	2	4	5	5	5
Zfp606	655	590	512	175	530	371	620	528	628
LOC120099762	27	34	28	1	16	21	16	18	24
LOC691722	104	125	115	8	62	143	51	76	88
Vom2r33	0	2	0	0	0	4	0	0	1
Vom2r34	0	0	0	0	1	1	0	0	0
Vom2r35	0	4	1	0	0	6	2	4	1
Vom2r36	3	4	2	0	4	4	2	2	3
Mir295-2	0	0	0	0	0	0	0	0	0
Zscan18	346	272	335	142	354	309	191	244	361
Zfp329	724	642	604	206	543	421	499	462	669
Zfp110	708	597	609	595	702	560	583	560	603
Znf8	314	219	237	292	315	266	247	224	326
Zscan22	218	191	180	294	314	232	233	177	199
Rps5	1809	1619	1626	10700	4055	2680	2494	2094	2282
Rnf225	8	4	13	0	13	7	5	4	11
LOC102552901	2	0	1	0	0	0	0	1	0
Zfp324	414	327	358	252	385	389	436	396	455
Zfp446	422	340	341	256	417	369	313	297	315
LOC102552250	30	24	26	2	30	21	20	24	38
Slc27a5	23	24	37	5	5	39	32	12	37
LOC108348449	6	8	2	0	1	2	8	2	3
Zbtb45	388	311	254	319	446	344	259	283	344
Trim28	2436	2162	2133	3480	3542	2900	2448	2334	2534
Chmp2a	646	615	561	1550	1093	891	708	653	617
Ube2m	2080	1482	1624	3097	2596	1726	1023	1377	1642
Mzf1	300	317	296	133	247	201	304	269	310
Vom1r55	0	1	0	0	0	0	0	0	0
LOC100365062	125	109	112	330	265	192	159	191	165
LOC120097724	1	1	0	0	0	2	0	0	0
Vom1r56	0	0	0	0	0	0	2	0	0
Vom1r57	0	0	0	0	0	0	0	0	0
Vom1r58	0	0	0	0	0	0	0	0	0
RGD1564801	99	89	79	138	279	297	149	163	181
Vom1r59	0	0	0	0	0	0	0	0	0
Vom1r60	0	0	0	0	0	0	0	0	0
Vom1r61	0	0	0	0	0	0	0	0	0
Vom1r62	0	0	1	0	0	0	3	0	0
Zswim9	144	153	133	108	163	147	104	134	149
Lig1	526	443	411	873	850	415	428	434	454
Pla2g4c	1	0	0	0	1	0	0	1	0
Cabp5	0	0	0	0	0	1	0	0	0
Bsph1	0	0	0	0	0	0	0	0	0
LOC100360574	0	0	0	0	0	0	0	0	0
Sult2a6	0	0	0	0	0	0	0	0	0
LOC100912485	0	0	0	0	0	0	0	0	0
Trnag-acc	0	0	0	0	0	0	0	0	0
LOC120100123	0	0	0	0	0	0	0	0	0
Sult2a1	0	0	0	0	0	0	0	0	0
Sult2a2	0	0	0	0	0	0	0	0	0
Trnag-acc_1	0	0	0	0	0	0	0	0	0
LOC120100121	0	0	0	0	0	0	0	0	0
LOC120099767	37	43	32	47	69	29	38	31	51
LOC120099768	0	0	0	0	0	0	0	0	0
RGD1565590	96	82	49	101	112	70	51	42	78
LOC102554917	0	0	0	0	0	0	0	0	0
Obox1	0	0	0	0	0	0	0	0	0
LOC103691042	0	0	0	0	0	0	0	0	0
Crx	0	0	0	0	0	1	0	0	0
LOC102553890	4	3	3	2	2	0	6	5	2
Crxos1	0	0	0	0	4	0	0	0	1
Selenow	3544	3281	2952	6453	4429	3310	2025	2678	3137
LOC100360843	74	50	50	447	156	59	64	66	78
LOC100364427	134	121	117	686	318	155	199	181	177
LOC100364457	228	143	97	521	205	172	217	113	150
Nop53	655	608	648	1103	999	906	915	897	762
LOC120100469	3	1	0	3	0	7	0	1	3
Ehd2	545	394	416	1385	1543	908	788	622	685
Bicra	416	312	341	452	448	739	511	392	346
LOC103691043	19	18	24	9	25	57	27	44	34
Zfp541	28	27	35	12	41	69	9	20	8
Napa	2883	2178	2382	3369	2715	2467	1557	1939	2486
Kptn	73	78	72	115	87	73	54	52	49
Slc8a2	672	591	648	112	554	332	405	433	617
Meis3	313	219	275	300	374	358	274	329	283
Dhx34	338	300	285	411	347	276	339	360	317
LOC120098270	308	307	271	158	311	224	386	307	345
C5ar2	76	108	85	98	128	127	562	345	301
C5ar1	46	52	46	498	396	230	300	147	100
Inafm1	163	125	134	80	171	124	90	124	142
Ccdc9	451	374	407	171	381	466	486	455	457
Bbc3	55	70	76	68	77	105	133	75	78
Sae1	1145	906	923	1616	1503	839	739	819	993
Zc3h4	1108	990	976	756	1349	1094	1366	1072	1098
Tmem160	278	184	199	454	232	172	105	116	184
Npas1	280	171	184	118	224	145	67	185	208
Arhgap35	8615	7136	7093	6387	8294	6280	5864	6227	7805
LOC108349548	112	137	107	320	170	87	114	90	85
LOC102550403	25	22	18	1	10	16	36	34	21
LOC120099769	30	47	44	7	12	21	68	50	53
LOC108349752	24	11	22	6	9	12	16	14	17
Ceacam9	13	0	5	1	6	2	1	2	4
Ap2s1	845	688	728	3243	1298	895	740	717	871
LOC679748	2	4	2	6	3	4	5	3	5
LOC120099772	3	1	4	0	4	0	1	2	2
Slc1a5	166	325	380	467	390	615	196	222	176
Fkrp	640	563	520	388	739	474	484	545	614
Strn4	2103	1894	1830	1756	2091	2193	2000	1925	1917
Prkd2	520	476	352	229	420	428	458	630	479
Trnap-cgg	1	0	0	0	0	0	0	0	0
Dact3	1429	1236	1256	543	855	1027	614	827	943
Gng8	700	776	616	297	306	217	600	589	442
Ptgir	2	5	10	18	13	22	8	6	3
Calm3	11300	8476	8781	5356	10284	8375	3961	6947	8884
Pnma8b	6048	4735	5049	1227	6156	4372	2206	3976	6043
Pnma8a	336	322	271	127	374	173	201	214	418
LOC120099771	0	0	0	0	2	0	0	0	0
Pnma8c	796	552	698	278	655	570	281	423	712
Ccdc8	102	83	94	126	132	79	138	78	100
Ppp5c	1297	1027	1061	1731	1641	1367	765	929	1116
Hif3a	74	65	72	108	177	584	57	63	65
Cgm4	0	0	0	16	9	41	0	0	1
Psg16	0	0	0	0	0	4	0	0	0
Ceacam3	0	0	0	0	0	0	0	0	0
Psgb1	0	0	0	0	0	0	1	0	0
Psg29	0	0	0	0	1	0	0	0	0
LOC120098290	0	0	0	0	0	1	0	0	0
LOC102550682	0	3	4	0	1	1	0	0	2
Ceacam11	0	2	1	0	2	0	0	0	0
Ceacam12	3	4	3	0	0	0	0	1	0
LOC120098300	2	2	1	0	0	1	0	0	1
Mill1	30	12	27	3	18	9	20	7	19
LOC120099773	3	0	0	0	0	0	0	0	0
LOC120099774	0	0	0	0	0	0	0	0	0
Psg19	0	0	0	0	0	0	0	0	0
LOC102557319	0	0	0	0	0	0	0	0	0
Micb	40	23	26	6	24	20	22	35	33
LOC120099776	83	97	124	28	86	92	87	66	90
Pglyrp1	17	12	11	17	18	33	12	20	19
Ccdc61	176	146	133	137	217	153	162	132	151
Nova2	1257	971	1017	380	979	1054	683	892	1057
Nanos2	6	9	1	1	2	18	3	3	4
Mypop	653	446	479	197	429	343	213	359	514
Irf2bp1	813	709	752	496	943	700	565	652	802
Foxa3	7	0	7	3	5	16	4	4	12
Sympk	1841	1406	1415	1894	1892	1597	1103	1319	1450
Rsph6a	26	27	23	16	26	25	9	29	22
Trnag-acc_2	0	0	0	0	0	0	0	0	0
LOC108349062	11	12	11	8	6	12	5	9	18
Dmwd	934	760	738	867	935	781	622	675	796
Dmpk	564	554	519	238	421	379	439	420	428
Six5	35	54	40	24	57	25	58	61	69
Meiosin	27	23	21	16	6	11	14	15	6
Fbxo46	196	217	187	223	288	237	222	200	221
Qpctl	621	527	519	486	734	550	482	552	538
Snrpd2	565	371	446	2144	810	593	531	529	526
Gipr	55	75	82	27	69	94	32	48	48
Eml2	3909	3168	3209	2522	3292	3437	2108	2592	2502
Mir330	7	5	6	1	2	7	4	2	7
Gpr4	169	88	110	108	218	397	248	181	142
NEWGENE_1309147	22	25	20	15	35	45	22	26	30
Opa3	444	337	321	304	462	370	294	292	409
Vasp	264	202	195	663	564	456	558	350	354
Ppm1n	14	20	13	12	27	15	67	25	41
Rtn2	1258	922	970	974	1268	928	383	892	970
Trnastop-uca	0	0	0	5	0	0	0	1	0
Fosb	21	24	10	28	430	210	33	31	55
LOC103691049	0	0	0	0	64	3	0	1	4
Ercc1	305	219	235	1155	710	579	233	328	322
Polr1g	26	12	21	140	84	83	32	45	38
Ppp1r13l	136	118	139	227	267	323	128	145	118
Ercc2	412	338	352	317	402	425	344	319	373
Mir343	5	8	3	0	9	4	1	5	1
Klc3	15	6	7	2	9	7	15	12	11
Ckm	214	310	306	52	331	237	191	1025	306
Mark4	995	735	805	683	895	869	619	744	832
Exoc3l2	32	36	35	26	11	24	27	45	38
Bloc1s3	93	75	78	154	77	62	54	73	73
Trappc6a	72	63	77	93	64	43	116	78	101
Nkpd1	55	43	49	17	24	38	29	32	29
Ppp1r37	1276	1061	971	1024	1178	878	1026	975	1139
Gemin7	138	130	97	247	177	77	109	96	141
Zfp296	13	14	13	7	14	12	12	2	10
Clasrp	974	803	726	199	740	901	666	653	664
Relb	83	79	60	145	132	169	268	124	157
Clptm1	3140	2632	2614	3929	3850	2781	2697	2630	3069
Apoc2	0	0	4	1	0	0	3	2	1
Apoc4	4	3	5	1	6	0	21	13	1
Apoc1	23	10	19	26	33	14	89	39	21
Apoe	23606	20324	19809	13551	17389	13762	60253	44285	24335
Tomm40	1061	896	841	1787	1421	1143	670	785	976
Nectin2	536	463	421	383	452	294	490	421	389
Bcam	603	477	512	464	748	382	348	385	501
Cblc	7	2	2	2	2	1	0	1	0
Bcl3	19	5	16	287	218	334	287	96	116
Ceacam16	16	22	18	55	16	18	2	22	6
Ceacam19	0	0	0	2	0	3	1	0	0
Pvr	117	137	111	567	291	595	130	83	67
Igsf23	16	10	13	6	5	7	14	12	17
Ceacam20	2	0	0	1	0	5	0	0	0
Zfp180	2081	1625	1713	2103	2928	1643	1639	2057	2467
LOC120096885	7	7	12	1	11	12	11	10	9
Zfp112	103	72	74	62	110	66	71	82	73
Zfp111	193	180	181	270	196	233	252	188	174
LOC120096887	1	7	3	4	2	8	3	5	1
LOC108348999	102	104	97	38	115	90	158	108	104
LOC102548600	122	104	101	121	154	230	136	118	119
LOC120096888	19	17	21	1	19	32	28	13	20
LOC108348989	379	318	274	355	547	400	310	281	372
LOC102548503	150	118	143	95	151	172	90	112	111
Zfp61	324	252	289	220	484	429	491	501	622
Zfp94	204	176	181	127	208	172	176	178	207
LOC103691053	73	33	60	26	63	37	58	43	61
LOC102548695	291	231	282	146	289	217	174	242	293
Tescl	40	22	22	18	25	17	16	13	19
Lypd5	5	1	4	4	12	2	4	1	11
Kcnn4	23	31	20	465	204	35	235	122	62
Smg9	312	256	289	452	422	307	328	324	236
Trnaa-agc_3	0	0	0	0	0	0	0	0	0
Irgc	2	4	4	8	16	13	11	9	3
Plaur	3	7	4	286	125	292	105	48	23
Cadm4	4378	3834	3659	2695	4092	3328	3500	3239	3600
Zfp428	183	171	157	151	176	182	107	105	195
Srrm5	19	10	6	1	15	30	15	11	19
Irgq	2442	2112	2165	1629	2565	1911	1421	1731	2312
Pinlyp	1	5	3	2	2	2	5	1	3
Xrcc1	332	269	273	417	390	322	384	300	285
Zfp575	10	9	2	10	24	10	5	8	7
Ethe1	227	228	241	537	292	263	169	192	234
Phldb3	7	12	13	110	59	107	9	21	26
Lypd3	20	11	16	12	23	11	4	16	18
Tex101	0	1	0	0	0	0	1	0	1
RGD1564380	0	2	0	0	1	2	1	0	0
LOC100363535	0	1	0	0	0	0	0	0	0
LOC120096889	0	0	0	0	0	0	0	0	0
LOC120096890	0	0	0	3	0	2	0	0	0
LOC681077	1	0	0	0	0	0	0	0	0
RGD1565655	0	0	0	0	0	0	0	0	0
Cd177	16	11	11	41	28	33	37	77	40
Ceacam4	16	29	7	194	67	31	115	48	24
LOC108349556	0	0	0	0	0	0	0	0	0
Ceacam6	0	1	1	0	1	1	0	0	4
Lypd4	0	0	0	0	0	0	0	0	0
Dmrtc2	0	1	0	0	0	0	3	1	1
Rps19l2	1876	1473	1490	10873	4581	2304	2448	1981	2028
Cd79a	6	4	6	5	9	3	7	8	0
Arhgef1	1443	1168	1118	1003	1314	1196	1247	1228	1104
Erfl	18	8	7	0	4	24	3	7	18
Rabac1	1489	1178	1178	2104	1628	1293	971	1107	1265
Atp1a3	53187	37223	43031	22844	44414	40688	14309	28596	37547
Grik5	1454	1311	1324	829	1424	1414	1050	1159	1356
Zfp574	802	703	690	578	697	681	667	647	750
Pou2f2	93	123	110	120	213	81	464	324	269
LOC103691054	22	17	8	10	11	7	31	27	15
Dedd2	601	514	488	497	605	788	543	515	607
LOC120100137	1	7	1	0	1	2	0	0	1
Zfp526	368	292	290	306	410	399	403	353	336
Gsk3a	1271	915	1028	1416	1237	1170	716	925	1029
Erf	299	245	240	522	573	669	567	428	342
Cic	3099	2699	2519	4596	5055	5165	3471	3120	2861
Pafah1b3	150	105	117	208	203	150	149	114	143
Prr19	0	2	5	1	7	4	1	0	1
Tmem145	1048	732	869	278	736	707	336	668	801
Megf8	4691	4225	4365	2752	6838	6283	3859	3908	4362
Cnfn	6	2	3	2	4	6	2	0	11
LOC120096895	66	39	39	5	28	51	27	37	26
Lipe	639	574	517	751	879	650	523	585	533
LOC102549342	86	78	72	31	62	121	45	57	95
Cxcl17	23	24	27	31	14	27	84	31	55
Ceacam1	110	58	114	65	91	89	120	93	67
Erich4	7	6	3	0	11	19	4	6	4
Dmac2	698	602	658	709	860	691	476	578	685
B3gnt8	9	16	14	10	26	11	17	16	18
Bckdha	707	699	685	812	650	678	595	606	654
Exosc5	263	243	218	408	324	199	210	205	212
Tmem91	220	158	188	65	173	133	114	121	216
B9d2	184	145	142	212	186	98	118	121	144
LOC120096894	6	10	8	0	15	6	10	12	15
Tgfb1	157	134	155	939	526	335	721	482	366
Ccdc97	744	561	543	794	872	574	662	614	689
Hnrnpul1	1469	1268	1257	2362	2224	1933	1867	1611	1608
Axl	1065	937	920	4288	3150	2164	6575	4395	2739
LOC120096893	39	34	26	14	55	36	97	79	69
Cyp2s1	79	90	67	91	171	105	82	56	70
LOC120096896	0	0	0	1	7	5	1	3	0
LOC100359930	0	0	0	0	2	0	0	0	0
Cyp2b1	0	0	0	0	0	0	0	0	0
Cyp2b2	0	0	0	0	0	0	0	0	0
Cyp2b3	0	0	0	0	0	0	0	0	0
LOC103691092	0	0	0	0	0	0	0	0	0
Cyp2b21	0	0	0	0	0	0	0	0	0
Epc2l1	94	62	78	56	72	58	74	57	95
LOC100360011	0	0	0	0	0	0	0	0	0
Cyp2b12	0	0	0	0	3	0	0	0	0
LOC103691072	0	0	0	0	2	0	0	0	0
Cyp2b15	0	0	0	0	1	0	0	0	0
Cyp2g1	0	0	1	0	0	0	0	0	0
LOC103691073	10	10	11	9	16	5	7	24	6
Cyp2a3	0	2	0	0	3	0	2	5	0
Cyp2a1	4	3	2	2	3	3	2	2	3
Cyp2a2	3	3	6	0	3	0	6	5	5
Cyp2f4	9	16	12	0	0	3	4	11	15
Cyp2t1	208	166	151	82	182	79	133	126	139
Egln2	1144	1043	909	1099	1380	1210	914	976	1143
Rab4b	776	684	701	1231	930	772	506	486	607
Mia	19	30	29	21	23	8	25	14	24
Snrpa	183	180	199	506	390	419	216	194	214
RGD1560854	399	369	387	291	428	345	407	316	362
Itpkc	243	209	200	613	584	863	392	292	298
Coq8b	543	452	482	907	1051	1196	643	527	608
Numbl	662	577	589	690	894	1383	625	564	791
LOC120099779	0	0	0	0	0	3	0	0	2
LOC120099778	0	0	0	0	0	1	1	0	0
Ltbp4	1032	845	796	812	1203	892	1023	784	873
Shkbp1	195	217	177	477	262	240	222	207	173
Sptbn4	2795	1928	2099	697	2021	1986	973	1515	1962
Blvrb	285	275	251	450	330	246	246	210	297
Sertad3	44	44	43	152	106	89	80	58	69
Sertad1	69	76	63	310	278	291	107	130	136
Prx	727	978	866	205	4975	352	1693	759	4774
Hipk4	330	257	264	116	363	247	115	188	305
Pld3	2891	2219	2515	3020	3895	2588	2315	2353	2604
RGD1307554	385	334	321	462	504	576	291	355	375
Akt2	1185	957	1008	1420	1439	940	1211	1167	1048
LOC103691074	3	1	2	0	2	4	1	3	0
Ttc9b	192	136	148	223	208	101	89	128	193
Map3k10	948	733	634	395	763	654	372	543	655
LOC100910046	350	364	367	178	304	280	190	253	399
LOC120100153	2	0	2	0	0	2	0	2	1
LOC120099780	11	0	5	4	1	1	4	5	5
Trnas-aga	0	0	0	0	0	0	0	0	0
LOC100362069	66	61	72	749	161	112	114	130	119
LOC102554136	1335	1189	1152	875	1467	1088	1150	1150	1504
LOC120099781	154	140	156	30	144	213	134	91	174
LOC102553565	205	158	153	17	188	228	176	132	161
LOC102553760	194	181	210	136	280	269	255	213	237
Zfp780b-ps1	426	344	378	295	393	329	371	384	398
LOC102549611	31	18	20	11	23	26	22	26	20
Zfp59	284	259	263	177	356	444	145	177	279
LOC120100218	4	0	2	0	3	18	5	11	5
Psmc4	1087	936	918	2734	1675	1462	813	860	1028
Fcgbp	72	77	83	57	96	78	47	63	115
Fcgbpl1	1	12	6	3	3	0	4	2	3
Fbl	250	196	202	1207	580	382	306	211	282
Dyrk1b	2614	2372	2044	564	1848	1579	1891	1928	2372
Eid2	824	582	690	331	652	596	324	441	652
Eid2b	143	88	136	59	133	170	117	108	137
Selenov	3	3	3	1	5	3	2	5	2
Dll3	3	14	14	0	4	5	8	4	15
Timm50	488	423	386	1058	716	589	385	401	434
Supt5h	2771	2373	2136	1949	3272	2363	1941	2382	2266
LOC102550060	1	0	0	5	2	2	1	4	7
Rps16	2088	1766	1630	15085	4206	2319	2771	2220	2599
LOC120100461	5	1	3	3	13	5	1	3	3
Plekhg2	252	239	207	406	562	534	403	320	359
Trnai-uau	0	0	0	0	0	0	0	0	0
Zfp36	112	116	112	630	1056	1349	429	257	307
Med29	448	424	368	628	571	405	352	426	460
Paf1	611	489	449	671	765	726	551	547	586
Samd4b	1873	1706	1628	2658	3038	2863	2195	1801	1540
Gmfg	44	22	30	278	113	48	140	49	51
Lrfn1	672	518	560	299	572	448	254	438	595
Ifnl1	0	0	0	0	0	1	0	0	0
Ifnl3	0	1	0	0	0	0	0	0	0
Sycn	3	1	5	0	0	1	2	1	1
Nccrp1	11	10	9	1	7	1	14	9	12
Pak4	138	151	122	304	251	195	237	153	178
Acp7	33	27	15	21	46	37	21	18	21
LOC108349512	6	10	2	4	8	5	2	3	2
Fbxo27	222	185	176	376	293	453	189	149	216
Fbxo17	10	3	8	6	6	10	8	5	3
Mrps12	138	107	78	401	155	96	92	100	85
Sars2	140	92	119	181	150	161	82	78	98
LOC102550248	12	8	6	2	10	11	10	12	5
Ccer2	44	24	41	14	29	44	30	32	33
Nfkbib	231	149	171	425	265	313	268	197	193
Sirt2	5430	4945	4442	8195	4849	5602	8474	5424	4275
Rinl	8	17	12	14	10	38	25	17	19
LOC120099783	4	1	2	1	0	3	0	0	3
Hnrnpl	3555	3174	3185	4358	4916	4309	3378	3185	3537
Ech1	1099	1015	891	1666	964	664	1393	1190	1060
Lgals4	0	0	0	1	3	1	0	2	1
Lgals7	5	4	3	8	13	3	3	2	3
LOC102550499	23	30	20	4	14	20	4	13	20
Capn12	32	23	29	4	19	26	15	17	18
Actn4	2578	2092	2183	3615	3914	2788	2449	2317	2103
Eif3k	588	480	463	1479	1000	655	541	479	600
LOC120099785	118	113	147	19	148	158	226	161	125
Map4k1	37	52	40	282	133	93	218	156	128
Ryr1	395	393	417	95	299	229	167	866	363
LOC120099784	2	2	0	2	5	2	2	8	6
LOC120099786	0	0	0	0	0	0	0	0	0
LOC120099787	1	0	0	0	0	0	0	1	0
Rasgrp4	39	30	53	129	80	76	43	62	41
Fam98c	488	402	400	220	379	383	307	310	439
Spred3	331	316	347	1085	1361	1934	314	328	290
Ggn	35	28	24	39	53	84	38	26	17
Psmd8	1105	839	793	3051	1816	1778	810	909	1021
Catsperg	117	129	117	14	86	96	143	96	122
Kcnk6	28	28	35	70	113	41	144	100	68
Yif1b	544	563	497	1177	723	486	497	541	543
LOC100361913	7	4	9	70	15	27	11	9	16
Spint2	133	138	143	115	241	193	263	233	199
Ppp1r14a	1662	1416	1117	1993	1250	903	811	1034	937
Dpf1	209	150	162	194	207	196	115	128	132
Sipa1l3	1195	998	1023	729	1056	986	872	941	1055
Wdr87l	3	7	0	0	2	7	1	1	2
LOC102550982	0	0	0	0	0	0	1	0	0
LOC103689966	2788	3525	2594	2364	2166	3228	3639	2864	2175
LOC120096976	53	34	44	9	43	19	49	46	44
Zfp84	557	433	453	341	575	462	489	471	532
LOC102547413	261	245	229	166	311	238	209	229	279
LOC100912787	144	128	134	48	153	94	102	114	125
LOC103690163	863	713	667	394	742	705	694	711	848
Zfp27	234	184	174	175	231	230	150	176	215
LOC120096968	107	87	92	15	69	112	75	72	107
Zfp74	424	304	306	262	367	315	320	301	358
LOC103691076	69	85	73	47	46	39	54	32	71
LOC108348102	351	370	341	295	395	515	380	278	357
Zfp569	264	278	241	15	168	423	322	251	272
Zfp14	533	518	423	252	437	369	415	369	434
Zfp82	113	138	109	37	62	53	94	87	104
LOC100359681	60	65	64	123	110	81	93	61	71
Zfp566	395	326	331	103	225	206	285	225	324
LOC120100358	0	0	0	0	0	0	0	0	0
Zfp260	892	807	772	476	943	497	767	731	778
LOC120096966	19	19	24	0	25	23	24	28	10
Zfp382	348	296	229	152	302	277	212	204	280
LOC102555183	701	612	572	531	889	834	660	534	708
LOC687508	197	163	179	418	160	172	128	163	167
Capns1	7969	7017	6709	7367	8870	6843	4569	5930	7177
LOC120100141	0	2	0	0	1	0	0	0	0
Tbcb	1049	932	820	2213	1152	910	691	678	830
Polr2i	137	130	134	502	223	126	146	173	138
Ovol3	8	2	13	3	12	9	7	6	10
Wdr62	100	103	97	219	215	127	236	128	99
LOC120096980	28	34	21	1	10	23	29	37	24
LOC102548322	0	1	0	1	0	0	4	2	1
LOC120093131	12	20	9	0	0	8	15	4	13
Clip3	6020	5177	4982	4910	6164	5187	3319	4204	4591
Alkbh6	179	188	156	271	200	205	135	140	158
Syne4	23	30	37	12	22	48	43	42	24
Sdhaf1	319	275	269	621	351	276	265	243	337
Lrfn3	220	213	233	250	308	278	169	208	249
LOC120096986	1	9	6	0	10	4	0	2	7
LOC108349559	0	0	2	14	2	8	4	0	3
Tyrobp	153	151	149	1870	668	362	1221	861	515
Hcst	3	3	2	64	19	32	29	15	14
Nfkbid	40	39	27	43	58	31	32	32	43
Aplp1	29173	27583	24252	20848	22785	21625	18640	21032	18736
Kirrel2	20	25	17	6	24	8	9	29	16
Nphs1	3	1	8	1	1	5	2	3	1
Prodh2	4	7	10	10	6	6	3	3	5
RGD1560986	3	7	2	0	1	4	1	2	3
Arhgap33	305	328	282	152	403	345	357	277	289
LOC120097050	5	2	0	0	2	0	0	3	2
Proser3	242	184	201	121	243	131	155	215	190
Hspb6	231	236	206	253	203	225	170	244	208
Lin37	242	206	202	384	268	198	197	201	211
Psenen	852	683	667	1381	944	561	765	669	782
U2af1l4	362	301	369	475	285	319	268	278	334
Igflr1	21	34	26	14	42	28	43	46	53
Kmt2b	1216	1107	990	779	1230	1779	1245	1240	1241
Mir3569	2	1	0	0	0	0	1	1	0
Zbtb32	10	17	10	14	20	21	19	31	15
Upk1a	4	0	0	0	4	15	0	12	4
Cox6b1	763	507	508	3226	852	615	423	450	528
Etv2	0	1	0	0	0	1	2	0	1
Rbm42	506	476	480	1071	760	665	501	431	423
Haus5	166	153	136	345	242	198	161	155	136
LOC688924	0	0	0	0	0	3	0	0	0
LOC100912333	0	0	0	0	0	0	0	0	0
Atp4a	42	23	23	20	52	54	11	33	20
Tmem147	515	523	462	1256	708	515	420	418	541
Gapdhs	94	50	74	15	86	67	47	65	70
Sbsn	153	113	91	115	126	153	85	116	123
Dmkn	14	9	9	8	7	13	14	9	12
Krtdap	0	0	0	0	0	0	2	0	0
LOC100361079	0	0	0	0	0	0	0	0	0
Ffar2	3	0	2	2	6	4	5	3	7
LOC102554169	0	0	0	0	1	1	0	0	0
Ffar3	3	0	6	4	0	3	2	0	4
Ffar1	0	0	0	0	0	0	0	1	1
Cd22	32	33	23	43	69	482	496	240	50
LOC102554355	75	67	59	17	66	528	54	55	44
Mag	16083	15926	12827	13369	16490	21016	15183	14187	9026
LOC108349549	51	51	50	0	21	73	45	67	15
LOC120099789	218	185	192	252	196	228	209	232	120
LOC120099788	471	438	435	628	555	359	286	396	252
Hamp	9	5	4	1	1	8	12	8	7
Usf2	900	708	595	1149	903	783	916	849	732
Lsr	576	530	467	139	567	526	695	654	544
Fam187b	12	26	9	4	21	16	8	39	21
Fxyd5	71	71	68	735	237	228	302	183	164
Fxyd7	462	398	319	1035	687	269	147	302	524
Fxyd1	551	615	498	513	624	277	753	694	736
Lgi4	2987	3029	2648	2260	2622	1076	2493	2960	2952
Fxyd3	16	10	18	30	26	7	27	10	24
Hpn	112	61	80	23	49	120	45	62	58
Scn1b	5439	3882	4148	3962	4880	4241	1790	3092	4141
Gramd1a	1539	1273	1170	947	1497	1320	1162	1275	1340
LOC108349560	0	0	0	0	0	0	2	0	0
RGD1561430	0	0	1	0	0	0	0	0	0
RGD1563307	20	34	16	15	38	16	22	16	34
LOC100910258	49	53	56	63	60	52	60	47	98
Scgb1b24	0	0	0	0	0	1	0	0	0
Scgb2b2	0	0	0	0	0	0	0	0	0
Scgb2b24	0	0	0	0	0	0	0	0	0
Apbh	0	0	0	0	0	0	0	0	0
LOC494538	0	4	2	3	1	1	0	0	0
Scgb1b30	1	0	0	0	0	0	1	3	3
Wtip	130	101	101	133	136	93	255	201	187
LOC120100477	2	7	5	0	1	6	1	11	5
Uba2	1245	1021	1046	1353	1840	1490	1152	1108	1310
Pdcd2l	93	73	114	175	150	141	121	90	120
Gpi	7160	6067	6163	8815	8907	7328	4502	5148	6613
Garre1	1813	1636	1592	1561	2199	2615	2070	1790	1908
LOC108349721	73	68	59	183	59	88	105	93	87
LOC120099790	4	0	0	3	2	3	0	1	2
LOC120099791	8	17	8	0	12	5	23	24	15
Lsm14a	1114	1051	1036	931	1292	1184	1277	1087	1248
Trnas-aga_1	0	0	0	0	0	0	0	0	0
LOC120099792	0	2	2	2	1	0	0	0	2
LOC100910905	11	16	14	10	6	5	9	10	25
Kctd15	357	261	268	218	310	219	188	224	250
Chst8	202	208	161	178	149	97	113	167	142
LOC108349467	2	9	5	0	0	1	0	3	0
RGD1560088	1	0	2	4	2	0	0	0	0
Pepd	745	717	664	1304	1050	566	1187	972	874
LOC120100411	3	1	2	0	1	2	4	6	2
Cebpg	790	642	691	798	1067	909	1079	908	1000
LOC102555648	11	11	12	0	9	3	13	17	25
LOC120099793	6	11	7	0	7	2	7	10	12
Cebpa	100	109	121	327	495	167	690	641	342
LOC102555707	0	0	0	5	1	0	1	1	0
LOC102555770	1	2	0	3	5	2	0	0	0
Slc7a10	1816	1277	1380	366	754	415	445	739	1183
Lrp3	1730	1382	1351	1206	1439	1410	765	1179	1307
Trnat-agu	0	0	1	5	2	0	1	0	0
Wdr88	1	0	2	1	1	4	0	3	6
Gpatch1	324	311	283	200	303	300	296	265	277
LOC687679	8	8	12	54	21	13	24	9	22
Rhpn2	583	689	507	357	389	161	549	467	520
Faap24	78	69	59	107	81	89	75	39	67
Cep89	190	157	165	151	200	203	210	163	172
Slc7a9	10	11	9	6	16	30	22	7	25
Tdrd12	49	63	48	66	66	176	65	66	24
Nudt19	232	174	192	380	313	237	152	151	194
Rgs9bp	2	5	4	3	0	0	0	2	2
Ankrd27	936	711	718	912	939	906	668	679	767
Pdcd5	87	61	69	383	112	98	92	89	66
Dpy19l3	2464	2509	2249	1193	1893	1185	2525	2243	2349
Zfp507	1230	1000	1017	561	1148	1198	948	964	1088
LOC108349563	0	0	0	0	0	0	2	0	0
LOC108349564	179	135	127	50	113	99	65	120	153
Tshz3	473	289	345	177	385	320	252	311	449
RGD1562402	14	7	9	346	33	13	12	14	11
Zfp536	1837	1637	1475	987	1371	1837	1602	1600	1496
LOC108349103	14	10	9	0	5	17	10	19	14
LOC120100175	0	1	0	0	0	0	0	0	0
LOC108349449	81	74	70	127	98	147	215	162	80
Uri1	620	568	609	352	712	710	598	566	709
LOC108349566	4	3	4	0	1	1	1	0	0
Ccne1	170	124	107	252	233	104	87	103	132
LOC120100209	1	1	0	0	0	4	0	0	2
LOC690000	874	736	804	609	1017	733	1089	971	1169
LOC120100132	0	0	0	0	0	0	0	0	1
Plekhf1	341	409	364	526	372	425	477	466	324
LOC108349450	41	23	29	3	29	74	42	45	41
LOC108349756	0	0	0	0	0	0	0	0	0
LOC120099794	46	28	19	2	35	80	34	49	29
Pop4	359	365	342	607	437	457	284	259	353
LOC690114	2	1	3	0	1	3	1	0	3
LOC120100155	0	0	0	0	0	0	0	0	0
LOC108348090	421	346	358	219	389	492	346	418	423
LOC365238	15	4	12	4	6	8	1	0	7
LOC102548014	12	13	17	4	17	29	10	17	11
Zfp939	66	80	77	47	75	114	53	62	83
LOC102548231	403	308	376	183	348	340	268	271	357
LOC102548320	1521	1558	1454	503	1417	1184	1960	1476	1685
LOC120100157	0	0	0	0	0	0	0	0	0
LOC100362023	40	58	48	36	49	23	20	37	43
LOC120097732	0	0	0	0	0	2	0	1	0
LOC102548815	1	1	3	0	0	1	1	1	0
LOC108349567	0	1	0	0	0	2	0	2	0
LOC120099796	0	0	0	0	0	0	0	0	0
LOC102549042	0	0	3	0	0	0	0	0	2
LOC120099795	2	2	1	0	0	0	0	1	0
Trnap-cgg_1	0	2	0	0	0	0	0	0	0
LOC108349455	377	274	268	32	140	168	132	212	208
Vstm2b	336	223	262	143	246	176	89	226	232
MGC114499	4	0	0	0	2	9	0	0	0
LOC690284	0	1	0	0	0	4	2	0	1
LOC499136	0	0	1	0	0	0	0	0	0
LOC690299	3	4	5	4	6	3	1	5	0
LOC100912656	9	1	2	0	7	6	3	2	4
LOC100912659	115	111	103	151	161	135	178	147	157
Zfp141	302	258	237	202	392	439	192	236	328
LOC102555672	598	574	574	255	563	705	399	463	537
Vom2r37	4	8	5	2	4	15	9	8	1
Vom2r38	3	2	4	0	1	5	1	1	4
LOC120100171	0	0	0	0	0	0	1	0	0
LOC100912683	8	8	15	2	4	19	7	1	7
LOC102556043	17	11	13	2	4	25	8	2	5
LOC120099798	318	284	293	113	255	402	177	255	166
Zfp17	600	636	553	375	667	646	791	697	688
Siglec5	112	131	105	42	44	29	247	164	95
Siglec10	7	3	3	39	13	8	26	9	4
LOC102550061	1	0	2	3	0	7	1	2	1
C1H19orf84	0	0	0	0	0	2	0	2	0
Lim2	2	0	0	0	0	0	0	0	0
Nkg7	3	5	3	30	9	3	16	17	23
Cldnd2	0	1	0	5	1	0	0	4	2
Etfb	196	151	155	602	307	145	183	143	198
LOC120099799	3	1	3	4	5	3	5	3	6
Vsig10l	246	266	224	346	417	213	359	294	443
Iglon5	1478	1150	1210	487	1385	1137	532	1054	1158
LOC690483	0	0	2	0	4	0	5	6	1
Cd33	152	189	140	681	388	232	967	713	614
LOC120099800	3	0	0	0	1	2	2	1	0
LOC102546648	225	186	142	124	240	148	219	275	353
LOC102556967	544	499	427	248	470	389	523	494	440
Zfp819	179	142	209	79	146	257	174	133	140
LOC120099801	22	20	22	1	15	15	15	12	14
LOC120099802	29	45	22	52	31	106	86	37	32
Siglec8	11	34	22	187	76	153	173	31	26
Ctu1	165	113	124	171	205	151	106	135	165
Klk14	0	0	2	0	1	3	0	0	0
LOC120098456	0	0	0	0	8	0	0	2	0
LOC103691107	4	1	0	0	0	0	0	0	3
Klk13	0	0	0	0	0	0	0	0	0
Klk12	0	3	1	0	2	0	0	0	0
Klk11	0	0	2	0	0	0	0	0	0
Klk10	0	0	0	0	0	0	0	0	0
Klk9	0	0	0	0	0	0	0	0	0
Klk8	0	0	0	0	0	0	0	1	0
Klk7	0	0	0	0	0	0	2	0	0
Klk6	3684	4516	3322	11015	6007	4891	3478	2939	2162
Klk5	0	1	0	2	0	0	0	0	0
Klk4	0	0	0	0	0	0	1	0	2
Klk1c12	0	0	0	0	0	0	0	0	0
Klk1c10	0	0	0	0	0	0	0	0	0
LOC102546874	2	0	0	0	0	0	1	0	0
Klk1c4	0	0	0	0	1	0	0	0	0
Klk1c6	0	0	0	1	0	0	0	0	0
Klk1c2	0	0	0	0	0	0	0	0	0
LOC120098457	0	0	0	0	0	0	0	0	0
Klk1c8	0	0	0	0	0	0	0	0	0
Klk5l	0	0	0	0	0	0	0	0	0
Klk1c9	0	0	0	0	0	0	0	0	0
Klk1	0	0	0	0	0	0	0	1	1
LOC108349762	0	0	0	0	0	0	0	0	0
Klk1c3	0	0	1	0	0	4	0	1	0
LOC103691133	1	0	1	0	0	0	2	0	1
LOC102553035	0	0	0	0	1	1	0	0	0
Klk1b3	0	1	1	0	0	0	0	0	0
LOC102552731	2	0	0	0	0	2	0	6	1
LOC102552485	5	1	2	1	3	7	0	1	0
Fv1	394	361	401	607	705	1117	392	407	457
LOC120100472	15	21	23	7	17	38	23	23	22
LOC120100470	5	2	3	4	5	13	4	6	6
LOC120100471	8	6	1	5	1	5	3	2	2
LOC120100473	7	4	6	3	1	10	10	6	8
Acp4	45	31	43	8	34	68	49	57	22
LOC103691109	0	0	1	0	2	0	1	2	3
LOC102552286	1	0	1	0	1	0	13	15	6
Gpr32	0	0	0	0	0	0	0	0	0
Clec11a	100	89	105	49	70	55	66	113	79
Shank1	5373	3833	4189	1063	4563	3554	1844	3358	4206
RGD1309036	34	34	26	22	17	24	18	30	27
Syt3	1705	1368	1338	917	1453	1280	502	1013	1439
LOC108349570	127	114	93	50	78	59	50	118	86
Lrrc4b	3759	3006	3024	3552	3529	2635	2561	2954	3173
Aspdh	255	196	216	81	193	482	180	220	162
Josd2	963	947	783	1627	879	538	716	694	675
Trnaa-agc_4	0	0	0	0	0	0	0	0	0
LOC100909904	37	37	24	10	18	48	37	41	34
Emc10	1921	1547	1443	2242	2390	1692	1629	1699	1845
Fam71e1	172	157	166	90	157	200	129	116	123
Mybpc2	180	171	169	12	134	129	109	379	163
Spib	45	34	25	5	23	20	24	49	29
Pold1	171	139	144	425	327	151	203	172	168
LOC120099804	6	17	4	0	6	12	8	7	14
Nr1h2	1007	972	971	1501	1304	952	924	986	1083
Napsa	39	19	36	93	54	117	49	35	43
Kcnc3	8943	5432	6658	3756	5930	6274	1961	4798	5885
Myh14	2664	2432	2240	1856	2573	1980	1544	1897	1950
Izumo2	0	0	0	0	0	1	0	0	0
Zfp473	35	55	47	28	37	30	57	44	49
Vrk3	707	643	663	832	758	615	674	668	694
Atf5	1387	1673	1332	1115	1931	1366	1500	1271	1203
Nup62	525	433	392	1070	882	719	568	538	503
Il4i1	129	121	115	79	148	173	135	143	143
Tbc1d17	888	760	770	703	952	738	809	834	824
Akt1s1	611	441	394	628	678	589	413	463	488
Pnkp	362	302	283	478	425	511	292	264	271
Ptov1	2360	2009	2112	2965	2672	1693	1796	1917	2351
Med25	938	797	770	903	1079	843	902	947	846
Fuz	217	231	217	254	242	175	180	186	203
Ap2a1	4867	3639	3942	4997	5235	4603	2514	3291	4062
LOC120097118	619	603	611	24	464	743	604	643	595
Tsks	8	10	8	3	3	1	9	6	8
Trnap-agg_4	0	0	0	0	0	0	0	0	0
Cpt1c	838	634	624	544	735	520	466	528	577
Prmt1	604	466	506	1806	907	826	485	482	622
Bcl2l12	50	36	36	129	89	48	115	55	57
Irf3	709	614	598	387	741	397	826	732	585
Scaf1	3483	2781	2897	2253	3760	3636	2414	2752	2879
Rras	133	132	120	903	394	267	224	165	152
Prr12	1011	850	795	566	918	810	920	779	914
Prrg2	58	55	66	85	72	53	71	73	72
Nosip	418	327	327	485	420	328	392	352	324
Rcn3	89	79	88	83	131	80	207	89	135
Fcgrt	420	379	336	414	687	328	790	503	694
Mir150	0	0	0	0	0	0	0	0	0
LOC120097122	5	3	8	6	10	4	3	6	6
Rps11	1226	795	937	7775	2286	1172	1518	1236	1231
LOC120100347	19	15	21	13	17	26	19	15	19
Rpl13a	3513	3094	3239	13823	7114	4073	4570	4107	4173
LOC120100348	2	0	5	8	3	5	1	2	2
LOC120100340	9	6	1	4	6	15	6	3	12
LOC120100338	1	2	1	7	8	8	0	2	3
LOC120100339	3	6	5	58	11	12	10	4	9
Flt3lg	90	40	60	105	118	59	163	76	95
Aldh16a1	404	406	351	692	710	415	644	563	512
Pih1d1	208	208	206	266	236	128	166	232	193
Slc17a7	12	245	70	17	8	89	134	6	6
Gfy	0	3	0	0	1	0	0	0	0
Pth2	0	0	0	0	0	0	0	0	0
Kash5	35	38	38	14	38	15	71	43	22
Dkkl1	0	0	0	0	0	1	0	0	1
Tead2	9	16	15	8	41	7	45	28	20
LOC120097159	0	0	0	0	1	0	0	0	0
Cd37	96	83	66	185	134	57	518	334	275
Slc6a16	3	0	0	2	2	4	9	8	6
RGD1562492	0	0	0	0	0	4	0	0	0
Trpm4	225	163	190	171	250	242	192	155	156
Hrc	22	25	23	5	24	21	13	35	29
Ppfia3	1078	882	933	535	1180	944	486	800	1058
LOC120097162	7	13	14	9	8	16	6	6	10
Lin7b	184	135	158	127	118	102	51	123	134
Snrnp70	4353	3917	3619	822	4287	5041	3993	3658	3707
Kcna7	7	8	4	3	7	5	4	11	13
Ntf4	1	0	2	4	7	8	4	1	2
Lhb	47	47	24	10	42	39	41	39	33
Ruvbl2	518	422	462	853	674	689	421	410	471
Gys1	924	697	693	987	1068	965	568	758	709
Ftl1	4938	4926	4141	27975	10025	7545	15564	10796	6142
Bax	298	308	247	715	425	373	379	270	299
Dhdh	240	240	208	84	218	173	215	210	198
Tulp2	34	46	20	1	33	42	45	19	34
Nucb1	5448	4345	4446	3511	7839	5275	4483	4569	5479
Ppp1r15a	135	131	138	543	478	845	238	157	210
Plekha4	142	205	157	164	860	143	486	231	723
Trnas-aga_2	0	2	1	0	0	0	0	0	1
LOC120097182	7	7	4	0	15	16	9	9	41
Hsd17b14	4	6	3	5	8	11	3	10	15
Bcat2	151	134	165	271	269	215	194	159	207
LOC102556190	24	24	22	0	22	16	16	20	24
Trnap-ggg	0	0	0	0	0	0	0	0	0
Fgf21	35	12	2	65	17	8	5	14	24
Fut1	37	30	25	6	27	19	12	15	21
Izumo1	22	9	18	1	11	12	15	9	15
LOC103691112	8	2	1	0	0	2	6	3	1
Rasip1	381	255	281	159	480	393	281	276	344
Mamstr	29	39	41	17	19	21	39	31	28
Fut2	46	31	20	30	46	18	24	27	43
Sec1	82	57	52	17	44	39	20	51	63
Ntn5	7	10	14	3	2	4	9	6	16
Ca11	760	576	657	245	502	356	384	521	580
Dbp	587	478	449	538	455	234	386	542	516
Sphk2	1140	938	939	1223	1347	1154	1077	1050	1131
Rpl18	1123	987	928	7250	2741	1656	1658	1258	1322
Fam83e	5	17	6	15	15	18	10	21	8
Spaca4	2	0	0	0	0	0	0	2	2
Sult2b1	49	35	35	89	40	65	21	56	53
LOC120099805	14	4	9	0	4	12	2	4	6
Lmtk3	1731	1351	1369	535	1673	1564	887	1172	1398
Cyth2	539	438	468	1194	797	664	698	586	532
Kcnj14	981	698	617	703	712	318	391	772	877
Grwd1	378	285	296	661	421	501	289	331	351
Grin2d	784	734	725	173	670	459	327	523	703
Kdelr1	870	794	750	1528	1330	963	1044	820	920
Syngr4	33	35	32	9	34	30	22	25	32
Tmem143	458	451	422	318	417	340	224	308	426
Emp3	78	78	64	1136	683	289	287	182	168
Odad1	78	81	59	13	50	57	79	58	85
Abcc6	200	167	171	41	84	54	90	99	122
Nomo1	3576	3059	3101	3286	4374	2950	2368	2723	3399
Ncr3lg1	1	4	3	0	3	1	0	1	7
Kcnj11	544	447	487	155	387	263	187	319	396
Abcc8	715	586	592	304	473	619	320	432	547
Ush1c	6	15	15	5	5	7	8	12	6
Otog	2	3	3	2	7	3	0	1	4
Myod1	5	3	3	2	17	5	3	7	2
LOC120099806	16	20	22	3	19	9	10	11	9
Kcnc1	2802	1984	2331	742	2109	1886	763	1690	2073
Sergef	562	514	552	579	668	532	290	394	581
LOC120099807	17	20	24	0	7	23	22	21	13
LOC120099808	3	3	2	0	0	6	8	3	10
Tph1	15	5	14	13	20	16	20	17	16
LOC691143	208	215	239	283	302	190	231	276	234
Saal1	1	0	1	1	1	7	14	0	1
LOC120099810	4	4	1	4	2	1	5	1	3
Saa4	0	0	0	0	0	0	0	0	0
LOC120099809	0	1	0	0	0	0	4	0	0
Hps5	604	611	558	539	714	716	1059	680	657
Gtf2h1	377	328	311	382	452	543	455	326	385
LOC102552634	39	32	41	6	69	65	54	54	58
Ldha	1016	895	914	7173	4553	5084	1773	1305	1425
LOC120099811	1	1	2	0	7	11	6	1	5
LOC120099812	0	3	1	0	3	1	1	1	2
Ldhc	17	13	30	5	12	37	30	25	42
Tsg101	1054	834	803	1636	1066	1012	792	707	797
Uevld	400	403	317	271	289	281	325	294	326
LOC100911574	0	1	0	0	0	0	0	0	0
Spty2d1	554	452	494	441	673	717	514	571	608
Tmem86a	211	149	171	197	235	86	573	428	298
Igsf22	0	2	0	0	0	1	0	0	0
Ptpn5	1423	1008	1178	671	1575	1135	700	1043	1365
LOC120099813	0	0	0	0	1	3	0	0	1
Mrgprx3	29	33	18	22	24	8	221	70	107
Mrgprx1	0	0	0	0	0	0	0	0	0
Mrgprb4	0	0	0	0	0	0	0	0	0
Mrgprb5	0	0	0	2	0	0	0	0	0
Mrgprb13	0	0	0	0	0	0	0	0	0
LOC100361204	0	0	0	0	0	0	0	0	0
LOC120093062	0	0	0	0	0	0	0	0	0
Mrgprx2	0	0	0	10	3	0	13	7	2
Mrgprx2l	0	0	0	0	0	0	0	0	0
Mrgprb3	0	0	0	0	0	0	0	0	1
RGD1560730	0	0	0	0	0	0	2	0	1
Mrgprb2	2	0	2	0	0	0	0	0	0
Zdhhc13	342	290	344	473	469	516	365	303	398
Csrp3	6	2	4	104	40	83	24	56	18
E2f8	7	8	6	55	60	6	35	6	14
LOC120097191	6	20	19	0	4	5	4	20	11
Nav2	1738	1511	1451	3121	2646	3552	2229	1873	1624
LOC120097195	304	307	265	122	344	967	435	388	322
Dbx1	0	0	0	0	0	0	0	0	0
LOC102546796	0	0	0	0	0	0	0	0	0
Htatip2	121	82	101	219	197	53	82	91	111
Prmt3	447	354	400	560	535	487	392	412	445
Slc6a5	16058	10034	13019	5243	10681	11525	3678	10119	10972
Nell1	1370	1175	1188	352	1171	841	550	834	1252
LOC120097222	1	3	2	0	1	3	4	2	3
LOC102557182	12	11	17	2	7	3	6	6	10
LOC100125384	24	15	18	0	16	11	6	9	11
Trnaa-agc_5	0	0	0	0	0	0	0	0	1
LOC120099814	26	17	26	1	12	18	9	37	44
Ano5	314	286	255	32	175	178	187	509	541
Slc17a6	3755	3358	3593	1413	5334	3992	1506	1888	3290
LOC120099815	2	2	1	1	4	2	0	2	1
Fancf	126	109	97	89	148	110	91	81	116
Gas2	474	426	368	174	338	270	170	261	378
Svip	817	708	653	372	739	473	352	420	750
Ccdc179	3	5	6	0	4	6	6	2	6
LOC120099816	18	36	37	1	18	44	9	10	29
LOC120099817	0	1	0	0	0	2	0	0	0
LOC102552387	0	0	0	1	0	1	0	0	0
LOC120100151	0	0	0	0	0	0	0	0	0
LOC120099818	0	0	0	0	0	0	0	0	0
LOC108349461	1	0	0	1	2	2	0	0	2
LOC102552153	0	1	0	0	1	7	0	0	0
LOC102552287	0	0	0	0	0	0	0	0	0
LOC120100376	0	0	0	0	0	0	0	0	0
Luzp2	5220	5433	4710	1019	2400	1878	3103	3318	4081
LOC120099819	398	428	400	18	178	131	268	304	296
LOC120100164	9	2	1	0	6	1	2	2	3
LOC108348964	0	0	0	0	0	0	0	0	3
LOC120100147	0	0	0	0	0	0	0	0	0
LOC120100213	0	0	0	0	0	0	0	0	0
LOC120100210	0	0	0	0	0	0	0	0	0
Siglech	2	0	0	0	2	1	18	7	4
Tubgcp5	1143	1037	1027	655	997	550	794	840	915
Cyfip1	2290	2053	2035	3029	3477	2656	3574	2765	3020
LOC120100150	4	7	3	0	1	6	5	4	4
Nipa2	948	849	822	1116	1478	1625	1183	906	1098
LOC108348727	39	38	32	17	34	40	53	33	31
Nipa1	2332	2130	2133	1237	1777	1643	1267	1589	1747
LOC120099820	178	166	198	8	74	81	111	142	113
LOC108349578	303	311	275	13	123	150	164	192	143
Herc2	15226	13292	13427	9014	14408	11564	9548	10666	12579
Oca2	39	32	54	245	217	46	33	37	44
Gabrg3	242	227	239	156	243	205	139	144	252
LOC120099822	949	963	823	17	686	609	522	545	802
Gabra5	1131	713	847	428	658	652	329	691	809
Gabrb3	2735	2267	2361	910	2390	2018	1105	1681	2723
LOC120099823	35	34	46	0	31	38	14	18	35
LOC108349768	0	0	0	0	0	0	0	0	0
LOC120100444	0	0	0	0	0	0	0	0	0
LOC108353803	5	4	3	0	13	8	5	1	7
LOC120100421	0	0	0	0	0	0	0	0	0
LOC120097768	0	0	0	0	0	0	0	0	0
Trnae-uuc	0	0	0	2	0	0	0	0	0
Atp10a	1132	1096	941	325	613	541	705	700	771
LOC100912195	149	162	170	7	149	147	65	140	169
Ube3a	6262	5553	5415	1801	6567	6494	4331	4507	6174
LOC120097268	424	388	347	10	461	494	286	361	449
LOC102548730	4405	4206	3982	233	4040	3613	2386	3089	4146
LOC120100276	21	13	6	0	8	13	4	9	16
LOC120100264	17	23	27	1	17	25	5	24	14
LOC120100283	52	41	44	0	35	32	20	38	38
LOC120100290	37	26	50	2	26	41	25	24	38
LOC120100284	15	11	7	1	15	21	10	16	13
LOC120100288	35	24	24	2	23	22	15	13	32
LOC120100262	12	8	7	1	10	4	5	7	11
LOC120100275	0	0	0	0	0	0	0	0	0
LOC120100292	16	20	17	1	30	16	12	17	42
LOC120100240	14	14	8	0	18	9	4	9	8
LOC120100270	12	12	13	0	9	20	7	13	14
LOC120100268	11	11	7	0	9	8	1	9	14
LOC120100269	11	7	2	3	4	9	12	3	15
LOC120100266	31	27	23	4	33	22	4	17	30
LOC120100259	22	10	14	0	15	15	8	6	11
LOC120100260	8	3	16	0	8	20	2	2	9
LOC120100263	47	16	23	1	37	24	7	23	40
LOC120100285	29	26	19	10	25	16	20	22	15
LOC120100241	21	18	16	3	27	39	12	14	18
LOC120100274	45	40	49	3	35	41	22	32	41
LOC120100242	1	0	2	0	6	1	1	2	1
LOC120100243	0	0	0	0	0	0	0	0	0
LOC120100244	49	24	32	7	46	34	24	23	27
LOC120100246	29	16	15	44	36	42	16	22	17
LOC120100247	0	0	3	0	3	0	0	1	0
LOC120100248	1	0	0	0	3	0	1	1	1
LOC120100249	32	13	15	34	31	28	12	15	18
LOC120100250	75	61	66	175	111	96	47	67	91
LOC120100251	94	61	68	96	121	114	64	76	130
LOC120100252	93	52	60	68	102	104	62	66	125
LOC120100253	40	19	15	19	14	25	8	20	33
LOC120100254	1	7	8	2	13	0	5	7	4
LOC120100261	1	5	0	0	2	1	0	0	0
LOC120100239	12	4	4	7	4	8	1	5	11
LOC120100235	23	19	6	0	11	17	7	5	7
LOC120100236	24	26	17	14	18	13	8	19	27
LOC120100258	9	3	10	2	9	11	1	9	36
LOC120100257	24	8	18	0	26	42	7	21	17
LOC120100237	58	80	97	9	43	48	35	23	27
LOC120100277	8	5	2	6	8	4	3	3	10
LOC120100238	0	0	0	0	0	0	0	0	0
LOC120100255	0	0	0	0	0	0	0	0	0
LOC102551177	65931	58042	55832	4039	55626	47952	30942	41903	52755
LOC120100281	0	0	0	0	0	0	0	0	0
LOC120100282	0	0	0	0	0	0	0	0	0
LOC120100280	0	4	0	0	0	0	0	0	0
LOC120100271	0	0	0	0	0	0	0	0	0
LOC120100279	65	49	74	6	78	43	20	25	39
LOC120100272	6	4	3	0	7	7	4	2	5
LOC120100265	44	51	53	265	59	34	18	49	65
LOC120100286	18	13	11	0	22	11	7	12	13
LOC120100287	25	22	14	2	28	15	5	10	30
LOC120100291	12	12	7	0	9	18	3	16	13
LOC120100331	131	62	80	3	97	103	33	54	83
LOC120100319	30	12	17	0	17	26	9	20	11
LOC120100317	12	11	6	0	6	8	1	2	9
LOC120100314	52	40	34	1	52	67	45	26	54
LOC120100313	3	5	9	0	9	9	6	2	5
LOC120100324	1	0	0	0	0	11	0	0	1
LOC120100325	9	4	10	0	2	17	6	3	26
LOC120100326	2	2	7	0	1	8	0	0	6
LOC120100327	2	0	5	0	1	1	0	0	2
LOC120100315	4	4	8	0	3	2	0	0	2
LOC120100330	2	0	0	0	0	2	0	0	0
LOC120100295	60	52	56	12	59	69	28	34	49
LOC120100296	805	662	832	31	783	1203	445	555	688
LOC120100297	262	183	276	25	291	398	147	199	242
LOC120100294	69	48	38	12	92	80	51	70	87
LOC120100298	203	133	185	53	157	174	92	125	220
LOC120100299	13	14	18	6	17	16	7	8	17
LOC120100309	164	118	103	14	150	228	84	124	143
LOC120100301	11	10	15	4	17	12	8	11	14
LOC120100302	85	63	67	23	69	69	34	48	80
LOC120100303	46	35	24	2	33	35	9	22	33
LOC120100304	25	16	25	6	34	28	19	19	22
LOC120100310	403	357	369	49	369	518	261	364	421
LOC120100305	16	13	6	0	16	9	8	5	10
LOC120100306	79	58	66	20	70	69	33	47	69
LOC120100329	14	20	21	0	22	27	8	12	16
LOC120100312	98	65	79	13	102	105	67	67	78
LOC120100321	0	0	1	0	0	1	0	0	3
LOC120100307	43	17	30	6	45	23	20	35	37
LOC120100318	32	21	28	3	29	66	13	18	20
LOC120100335	13	3	9	5	14	12	8	3	7
LOC120100333	27	26	8	1	22	21	14	15	16
LOC120100308	40	20	23	0	23	59	33	22	31
LOC120100316	3	0	0	0	0	0	2	0	0
LOC120100323	5	0	3	0	7	1	1	4	10
LOC120100332	0	0	0	0	0	0	0	0	0
LOC120100320	30	22	18	0	19	20	6	8	15
LOC120100336	23	12	13	0	23	8	11	10	15
LOC120100337	34	40	31	0	42	54	27	28	50
LOC102547183	1848	1547	1708	302	1713	1735	735	1250	1761
LOC120100466	0	0	0	0	0	0	0	0	0
LOC120100480	109	95	80	6	140	111	38	71	100
Snurf	83	66	73	7	68	75	19	38	65
Snrpn	104	86	88	40	97	113	34	68	97
LOC120099825	9	14	5	1	10	13	8	9	15
RGD1561206	0	0	1	0	4	4	2	5	1
LOC120099826	2	3	4	0	4	3	0	0	0
LOC120099827	0	0	0	1	0	0	1	1	0
LOC120099828	1	1	2	0	1	1	1	0	0
LOC102554921	161	184	151	121	225	183	137	134	196
LOC120099829	11	9	5	0	18	17	2	3	7
LOC120099830	75	57	76	5	79	70	36	48	79
LOC102555470	53	66	72	7	85	107	41	40	80
LOC103691146	98	116	73	12	74	79	43	48	96
LOC102555617	326	264	264	27	354	279	138	188	317
LOC120099831	2	3	1	0	5	12	1	1	2
Mir344b-2	0	0	0	0	0	0	0	0	0
Mir344b-1	0	1	0	0	2	1	0	0	2
Mir344b-3	0	1	0	0	1	0	0	0	2
LOC102555775	8	5	9	1	14	17	7	4	19
LOC102555866	2788	2510	2532	256	2511	2967	1384	1774	2646
LOC120099832	83	54	78	3	69	84	58	63	65
LOC120099833	78	63	62	5	55	56	36	40	60
LOC120099834	9	12	13	0	20	16	11	14	16
Mir344a-2	92	56	47	0	65	68	53	47	62
LOC120099835	790	717	714	16	664	641	454	462	766
LOC120099836	716	660	654	26	693	596	430	439	730
Mir344-1	44	37	44	5	50	47	23	36	29
Mir344g	45	35	28	5	39	44	31	27	43
Mir344i	34	45	15	1	33	31	22	21	26
LOC102546835	3319	3051	2876	221	2649	3258	1835	2094	2901
LOC102547415	255	235	177	28	172	221	138	160	191
LOC120097775	0	0	0	0	0	0	0	0	0
Ndn	2905	2304	2363	1396	3449	2216	1290	1888	2871
Magel2	162	169	139	61	214	179	97	109	181
Mkrn3	48	48	32	35	59	43	60	40	44
Peg12	5	4	12	15	14	17	7	6	10
LOC680017	475	460	468	245	583	474	536	463	481
LOC102548067	3	5	1	1	0	0	0	0	0
Chrna7	434	309	373	226	296	351	126	262	346
LOC102548165	7	9	0	3	10	19	0	5	13
LOC102548323	47	47	36	39	37	102	22	26	22
Otud7a	2334	2112	2037	597	1293	2043	1059	1385	1381
LOC120097335	85	80	74	39	95	74	73	53	100
Klf13	219	197	178	167	255	341	298	304	211
LOC120100492	0	0	0	0	0	0	0	0	0
LOC102548601	0	2	0	0	4	5	8	1	3
LOC120099837	2	2	0	0	1	0	4	2	3
Trpm1	34	28	21	80	31	25	58	39	24
Mir211	0	0	0	0	0	0	0	0	0
Mtmr10	2441	2371	2249	2269	2336	2812	2334	2220	2065
Fan1	505	487	417	272	441	577	409	403	471
Mphosph10	153	149	143	228	230	251	176	184	191
Mcee	267	297	207	293	191	132	207	167	251
Apba2	3191	2734	2639	2599	2872	2585	1970	2320	2618
LOC108349006	4	9	6	0	2	7	5	10	2
LOC120097338	48	46	43	2	16	29	25	28	25
Fam189a1	764	717	695	290	449	465	353	435	517
Nsmce3	192	182	173	306	277	254	205	159	204
LOC120100402	1	2	6	0	3	2	4	1	3
LOC120099839	3	2	6	0	2	29	5	1	0
Tjp1	5849	5467	5037	3971	6207	4556	6623	5431	5546
LOC120099840	39	43	34	0	30	50	29	36	31
Trnap-agg_5	0	0	0	0	0	0	0	0	0
LOC102546680	4	7	12	0	1	11	4	5	3
LOC120099841	6	7	9	0	7	7	5	9	4
Tars3	626	510	463	398	543	599	369	473	536
Tm2d3	728	547	604	732	757	568	319	477	622
LOC108349586	4	2	2	2	0	3	7	8	3
LOC120099842	2	1	1	0	0	3	1	1	3
LOC102547214	6	5	6	0	1	6	0	4	3
LOC102549305	41	22	34	15	21	27	23	30	23
LOC102549468	27	24	24	24	27	24	18	47	27
Pcsk6	1373	1227	1113	1358	1414	1457	1038	996	867
Snrpa1	251	235	261	534	416	462	277	215	254
Selenos	559	565	492	892	662	835	608	576	626
Chsy1	408	379	363	945	1046	1056	1406	596	721
LOC102549532	23	13	12	19	21	18	16	18	17
LOC102549616	9	2	9	1	14	6	40	4	20
Lrrk1	329	329	268	534	600	390	1203	804	724
LOC120100464	2	1	0	0	0	0	2	3	0
Aldh1a3	33	45	25	19	62	58	73	28	39
Trnap-agg_6	0	0	0	0	0	0	0	0	0
Asb7	502	426	474	365	550	583	446	383	543
Lins1	130	131	116	160	153	154	71	97	109
Cers3	12	2	1	1	2	6	3	2	2
Adamts17	276	209	254	114	132	117	139	177	218
LOC120097339	0	2	3	0	1	2	2	2	2
LOC120097340	0	0	1	0	0	0	0	0	0
Lysmd4	375	342	305	378	408	544	279	276	336
Mef2a	1716	1592	1350	1416	2295	2424	2257	2035	1959
LOC103691157	2	2	3	14	5	9	17	15	7
Lrrc28	613	542	523	696	581	468	550	434	474
LOC120100341	13	11	9	0	8	15	18	9	10
Ttc23	110	114	110	89	133	130	169	132	142
LOC108349234	43	37	37	1	21	33	46	36	49
LOC120099844	22	33	26	6	25	28	21	16	16
Synm	1267	1282	1096	605	1369	1025	1042	984	1233
LOC108349848	0	0	0	0	0	0	0	0	0
LOC120099845	0	0	0	0	0	0	0	0	0
Igf1r	2423	2017	1979	2135	3060	2460	1538	1738	2035
Pgpep1l	25	21	21	6	20	19	15	22	22
Fam169b	165	196	146	135	130	126	295	352	281
LOC102551020	0	0	0	0	0	0	0	0	0
LOC120099846	1	0	0	0	0	0	0	0	0
LOC102551255	0	0	0	0	0	0	0	0	0
LOC682259	0	0	0	0	0	0	0	0	0
LOC120099847	6	6	12	0	1	0	18	11	11
Arrdc4	275	228	232	469	548	602	560	331	320
LOC120099848	4	0	0	0	1	0	1	0	0
LOC120099849	14	12	3	8	23	29	19	23	24
LOC120100448	0	0	0	0	0	0	0	0	0
LOC120099850	3	3	4	0	2	1	5	1	4
LOC102553173	50	32	54	8	43	10	96	75	83
Nr2f2	385	298	320	94	463	290	514	374	690
LOC102553329	396	344	345	50	324	240	403	359	611
LOC108349002	9	14	5	16	19	6	15	13	12
LOC120100125	0	0	0	0	0	0	0	0	0
LOC120097785	0	0	1	0	0	0	0	0	4
LOC120099851	0	0	4	4	1	3	3	5	4
Mctp2	431	305	360	168	319	335	239	284	319
LOC102553828	186	162	142	152	237	144	173	174	159
Trnaa-agc_6	0	0	0	0	0	0	0	0	0
LOC103691162	0	0	0	0	0	0	0	0	0
LOC102554078	2	2	0	0	0	2	1	1	0
Rgma	987	868	863	849	1041	518	948	872	857
Chd2	3304	3005	2804	1349	3188	4768	3197	2835	3186
LOC120099853	0	0	0	0	0	0	0	0	0
LOC120099854	11	5	3	2	9	7	6	0	3
LOC120099855	0	0	2	4	0	2	3	1	1
LOC120099856	1	2	0	0	0	0	0	0	0
LOC499179	101	77	71	80	127	66	96	63	78
Fam174b	276	308	297	57	267	401	271	300	355
LOC120099857	75	66	69	14	57	61	101	66	94
LOC120099858	81	86	85	1	51	127	40	62	78
St8sia2	23	17	22	1	22	9	21	21	26
LOC120097791	0	0	0	0	4	4	0	0	0
[truncated: 32,323 more rows]
