# Supplementary material for: Transcriptome Profiling after Early Spinal Cord Injury in the Axolotl and Its Comparison with Rodent Animal Models through RNA-Seq Data Analysis
Source: Genes (Basel). 2023 Dec 8;14(12):2189. doi: 10.3390/genes14122189 (PMC10742908; doi:10.3390/genes14122189)
Supplement: Supplementary file 1 [file genes-14-02189-s001.zip › Supp Table S10.csv]

	baseMean	log2FoldChange	lfcSE	stat	pvalue	padj
Gm26206	0	NA	NA	NA	NA	NA
Xkr4	484.312133682905	0.155930285658091	0.298572912702827	0.522251949269389	0.601494920138591	0.752993722589532
LOC118567655	2.99213446236718	1.79411720280746	1.21236876731035	1.47984445919679	0.138914760713293	0.28651638112568
Rp1	6.245413559275	-0.790280751743273	0.780769935488668	-1.01218133002093	0.311451361253421	0.498039731706464
Sox17	219.051950959061	-0.102307925230597	0.299237659885981	-0.341895218902527	0.732429747828666	0.845477243905555
Gm22307	0.228509363849431	-1.1211587684399	4.08045587181216	-0.274763115607959	0.783498237260265	NA
Gm37323	0.0993774056759672	0.802394583402573	4.08045587181216	0.196643367459387	0.844106630823842	NA
Gm39586	0	NA	NA	NA	NA	NA
Gm46082	0.937066384254248	1.73508741165057	2.26369062931283	0.766486104232923	0.443387116928803	NA
Gm29874	0.0875155844178842	0.802394583402573	4.08045587181216	0.196643367459387	0.844106630823842	NA
Mrpl15	743.07762262887	-0.614180459211033	0.23671833136562	-2.59456230393247	0.00947114460127634	0.0385214775896128
Lypla1	1074.199979975	0.372093657866215	0.143624750512824	2.59073492930447	0.00957712276672338	0.0388835255369465
LOC118567656	1.65793630748287	-0.940500831861886	1.82389087238514	-0.515656307129809	0.606094476144541	NA
Tcea1	1887.60634989044	0.260443118263397	0.17093109671572	1.52367312482963	0.127590386201328	0.26953777743001
Rgs20	508.805136433853	-0.694890577281809	0.166635853412668	-4.17011443246212	3.04446729613953e-05	0.000324144560285213
Gm16041	0.28114991968401	0.564154767817062	4.05478013379385	0.139133257341184	0.889344848245728	NA
Atp6v1h	3683.95391890616	-0.294473128577569	0.141685219567463	-2.07836166310457	0.0376760609238522	0.110926444659121
Oprk1	141.490679939388	-0.44878124625699	0.312977946251956	-1.43390693060433	0.15159882381855	0.304059833615594
Npbwr1	10.1241318435125	0.0131718781894281	0.72157497522573	0.0182543445125817	0.985435949191816	0.991524498445823
Gm46206	11.4048537804786	1.02430230883618	0.640990045845656	1.5980003363154	0.110042902244771	0.243815334250617
Rb1cc1	1577.97228568702	0.164406541139129	0.4655532518618	0.353142289269054	0.723981770410997	0.840326438739523
Alkal1	0.234028601580041	1.89038945066824	4.0222505185185	0.469983021187978	0.638367148136805	NA
St18	520.099535324196	0.432239715060143	0.332184260869233	1.30120468058629	0.193188403579835	0.360768567474316
Pcmtd1	2364.97184592097	0.671640339244395	0.370800970084231	1.81132303697001	0.0700908616976648	0.176037342247789
Gm23274	0	NA	NA	NA	NA	NA
Gm26901	4.53424806655666	0.862649493098054	0.920295244680616	0.937361676140609	0.348572547282384	0.535724338005638
Gm39589	0.209477637469685	0	4.08045587180552	0	1	NA
Sntg1	301.176562366349	-0.868395207676354	0.238950681795059	-3.63420267794486	0.000278841605551857	0.00215142582432353
Gm30719	0	NA	NA	NA	NA	NA
Gm24765	0	NA	NA	NA	NA	NA
Rrs1	687.094307426298	-0.493264886498691	0.134783034661012	-3.65969565635084	0.000252514977176927	0.00198165040117313
Adhfe1	343.692770863575	-0.102254005212568	0.340586850631915	-0.300228869737186	0.764002585358584	0.865620366952097
2610203C22Rik	28.2041318392439	1.89201926862694	0.458320635052992	4.12815641261315	3.65683344154533e-05	0.000379644895745215
Vxn	872.980014101682	0.869526686106105	0.249998092070935	3.47813328855079	0.000504918785925269	0.0035514738661445
Mybl1	215.248709548412	0.785425213532929	0.328287907884041	2.39248901549661	0.0167345290086755	0.0600227833618947
Vcpip1	1552.4197360391	0.484047688406821	0.249947675062188	1.93659608270567	0.0527947371945858	0.142529002557
1700034P13Rik	5.08432341734442	1.1679887404647	0.936311497252967	1.24743607644619	0.212237645345234	0.38547845212335
Gm39590	1.5252832315539	0.867179131942103	1.42718431737618	0.607615373420286	0.543442602179066	NA
Sgk3	608.375244081234	0.430146231537443	0.301774554921224	1.42538933294004	0.154044689811039	0.307586524372167
Gm6195	6.16009927401998	-0.0284339848244561	0.730303055739919	-0.0389345006856745	0.968942609844018	0.983487045937585
Mcmdc2	16.2982820004663	-0.151616056074585	0.571334343420611	-0.265371857688181	0.790723013512063	0.882245979008859
Snhg6	280.015322942219	-0.671795863316756	0.204771892133422	-3.28070350045424	0.00103548535437733	0.00640313751777492
Snord87	2.0337937706014	-0.00492095478569992	1.46314539297082	-0.00336327121647717	0.997316502881686	NA
Tcf24	7.87826955443605	0.103652661607593	0.707738091818461	0.146456242508111	0.883561230799168	0.938157121386324
Ppp1r42	8.17466612271724	0.392411121643212	0.84302564515063	0.465479459492715	0.641588143085501	0.781545594853276
LOC115487608	0.120962382052777	0	4.08045587181216	0	1	NA
Cops5	1799.41607291429	-0.373538367865254	0.170507192837729	-2.19074844672828	0.0284700011330731	0.0898494189929668
Cspp1	490.846412435273	0.530262441008724	0.320237260849454	1.65584242009241	0.097753734704685	0.224080886063549
Arfgef1	2149.0388550799	0.310785952767217	0.340930162440608	0.911582450031415	0.361988564427801	0.54934550561923
Cpa6	3.61902391921221	0.840183196706214	1.06413714054014	0.789544096054904	0.429794067621037	0.612659002056901
Gm25253	0	NA	NA	NA	NA	NA
Prex2	789.704960525725	0.250673390603047	0.393922593706503	0.636351899098771	0.524547084876454	0.694477224126219
Gm24173	0.0875155844178842	0.802394583402573	4.08045587181216	0.196643367459387	0.844106630823842	NA
A830018L16Rik	473.015592987041	-1.06562450025435	0.397622254676579	-2.67999209732643	0.00736238983059148	0.0317473395796961
Gm30898	7.42737504144115	-2.17202787885292	1.09864722509927	-1.97700210698358	0.0480413920325642	0.133162373586756
Gm30974	0.104738818734842	0	4.08045587181216	0	1	NA
Gm22633	0	NA	NA	NA	NA	NA
Gm39591	0	NA	NA	NA	NA	NA
Mir6341	0.120962382052777	0	4.08045587181216	0	1	NA
Gm17644	0	NA	NA	NA	NA	NA
Sulf1	1447.74964417086	0.610325850148889	0.272992739752536	2.23568528123546	0.0253723938484315	0.0824045599585712
Slco5a1	85.3200926022466	-0.528997221948868	0.449971366141538	-1.17562418801216	0.239745085499134	0.419581355542576
Gm39592	0	NA	NA	NA	NA	NA
Prdm14	0.303907290883872	2.29147418850085	3.83789453383999	0.597065439994809	0.550463690651857	NA
Ncoa2	1779.6270573427	-0.350640965768514	0.184889045847739	-1.89649399812077	0.057894752883299	0.152525160365919
Gm23169	0	NA	NA	NA	NA	NA
Gm39595	0.274408574511736	2.15947857320416	4.0028553456107	0.539484539597995	0.589552561945213	NA
Tram1	1908.91239875096	0.755122241274618	0.124984008522219	6.04175086239433	1.52450743334411e-09	4.98520454986405e-08
Lactb2	457.259461837116	-0.104269817701838	0.16063035178985	-0.649128988014992	0.516255006430245	0.687909871092281
Xkr9	1.07868147682032	2.40442978208191	2.08484190198657	1.15329118231498	0.24879088814869	NA
Gm26273	0	NA	NA	NA	NA	NA
Gm5523	9.73902660497062	0.178843861141447	0.60370610213238	0.296243255633401	0.767044317309875	0.867266296029114
Gm31195	0	NA	NA	NA	NA	NA
Gm39596	0	NA	NA	NA	NA	NA
Eya1	91.296937325966	0.97266477243959	0.407462286254767	2.38712834353319	0.0169805621231431	0.0606709542517836
Msc	52.4144387656093	1.20566722978941	0.280259796513704	4.30196283872082	1.69291708971618e-05	0.000194130757616629
Gm9947	70.3387872110759	-0.142077710899396	0.380511978323624	-0.373385646163705	0.708861441015515	0.830113997089137
Trpa1	87.8840993155	-1.66147542301441	1.38247718360209	-1.20181037540553	0.229437004682251	0.406098715028279
Kcnb2	262.24421774733	-0.7707730061507	0.541138510861639	-1.42435437633781	0.154343914143205	0.308029387419876
Gm51616	4.44491424483434	1.73852962148399	0.984783517295075	1.76539268880052	0.0774977912967632	0.189681674099083
Gm51617	0.465713353377922	0	3.42849769251338	0	1	NA
Gm25168	0	NA	NA	NA	NA	NA
Terf1	225.146467926196	0.393808139241293	0.347061315971965	1.13469326922365	0.256503858439007	0.439088787020937
Sbspon	50.588721439386	-1.57777240637568	0.495863643862124	-3.18186748697063	0.00146328752580768	0.00853075787235233
Gm31523	0.435918131888891	-1.00999322926834	3.04924489151698	-0.331227325190622	0.740472781551574	NA
4930444P10Rik	5.64777556054649	0.114942092050815	0.915518949750818	0.125548566834252	0.900089278397314	0.947124748503845
Rpl7	9233.15861062841	0.356331998437385	0.231368877458207	1.540103415602	0.123535147353157	0.263617687493106
Rdh10	548.557316273705	-0.770377429628513	0.204199774807965	-3.77266542214848	0.00016151281168103	0.00135468649182739
Stau2	1985.68193281416	-0.798373480555347	0.20815600788219	-3.83545730280915	0.00012533087888394	0.00109696820796355
Gm7568	0.449564294394987	-0.159378454525672	3.09357955755319	-0.0515191064462972	0.958911877325023	NA
C130013N14Rik	7.4423044628931	0.229424969871011	0.85342277740321	0.268829208624011	0.788061115230991	0.880304319693972
Ube2w	997.270532239917	0.258812569240724	0.20307056400138	1.27449574246992	0.202487780568316	0.37282147742711
Eloc	1806.08363789634	-0.00536219758738173	0.278905588903193	-0.0192258520471704	0.984660934460895	0.991320769495678
D030040B21Rik	0.438061505654114	-1.08810414597876	3.05144602578338	-0.356586397656965	0.721401462023551	NA
Tmem70	722.338394999533	-0.180620683051577	0.170054032387891	-1.06213701913039	0.28817348647234	0.474352444142575
Ly96	88.8259160235647	1.76218284959165	0.38316417422058	4.59902821858599	4.24466290311453e-06	5.93295169073746e-05
LOC118567657	0	NA	NA	NA	NA	NA
Jph1	240.118665789415	-0.286351597660576	0.232847499174649	-1.22978171840186	0.21877885591738	0.393431216301412
Gm46085	6.32436439459023	0.289413235290002	0.931335423190376	0.310750808015645	0.755990068859535	0.860149422417369
Gm31982	0.106118750848242	-1.121150761358	4.08045587181216	-0.274761153307139	0.783499744951058	NA
Gdap1	1517.77390308249	-0.767018038263245	0.275583107328258	-2.78325491609186	0.00538165043681709	0.0246333013105348
Gm28784	2.83169087082051	-0.857752862895909	1.3593203877819	-0.63101596253961	0.528030087325881	0.696691512791117
Gm39597	0	NA	NA	NA	NA	NA
Pi15	167.495082545479	0.498908419537331	0.546051277702481	0.913665877015243	0.360892439341868	0.548117497318866
Gm28154	17.3703663683483	0.0597294163792233	0.816552295934033	0.0731483049850473	0.941688102764883	0.969160250945951
Gm16070	3.62881687721938	-0.96585321846675	1.07499619873119	-0.898471287253609	0.368934346107533	0.555770277068567
Crispld1	162.967774550784	1.77286169397432	0.804998156144151	2.20231770774001	0.0276428742200971	0.0878615648568061
Crisp4	0	NA	NA	NA	NA	NA
Defb44-ps	0	NA	NA	NA	NA	NA
Defb18	0	NA	NA	NA	NA	NA
Defb41	0	NA	NA	NA	NA	NA
Gm28343	0	NA	NA	NA	NA	NA
Gm15825	1.04539250385716	4.08171676070153	2.45348436229059	1.66364082993005	0.0961842273099086	NA
Tfap2d	0.216391706465988	1.78998294672589	4.03043525306171	0.444116536884232	0.656958331044661	NA
Tfap2b	53.3545560415713	-1.66127865197929	0.374613061247531	-4.43465224209462	9.22210310273497e-06	0.000116025394854003
Gm32651	0	NA	NA	NA	NA	NA
Pkhd1	4.2743610117424	2.11217677680875	1.35199777832091	1.56226349678765	0.11822592759487	0.256316313274521
4930486I03Rik	0	NA	NA	NA	NA	NA
Gm24162	0	NA	NA	NA	NA	NA
Lincmd1	0	NA	NA	NA	NA	NA
Mir206	0.120962382052777	0	4.08045587181216	0	1	NA
Mir133b	0	NA	NA	NA	NA	NA
Il17a	0	NA	NA	NA	NA	NA
Il17f	1.11957278550962	0.148973533426478	1.81452325661849	0.0821006470339222	0.934566678604236	NA
Mcm3	773.434101709525	-0.0905626217923454	0.204135437226641	-0.443639884493932	0.657302964771078	0.792567176691222
Gm24723	0	NA	NA	NA	NA	NA
6720483E21Rik	28.6194144777609	0.385592422176682	0.415606097987027	0.92778336036041	0.353519957092912	0.540753902071322
Paqr8	5848.79188779629	0.378988881496862	0.176263258712381	2.15012977897611	0.0315449506864397	0.0969667956397892
Gm24171	0.11701430079002	0.802394583402573	4.08045587181216	0.196643367459387	0.844106630823842	NA
Gm51618	1.70655607993128	2.40316745025502	2.11614193792579	1.1356362289245	0.256108839898835	NA
Efhc1	76.319659717392	1.1192236586685	0.277177073574851	4.03793735258648	5.39232482921206e-05	0.000531648438967862
Tram2	67.6516838230362	-0.0348772601471997	0.428779794219065	-0.0813407269125671	0.935170985885505	0.965927530681735
Tmem14a	521.582565141983	0.0636949616545766	0.217126492371619	0.293354168617805	0.769251453271532	0.868882578746434
Gm32947	2.44494895004129	0.923670546905834	1.3115522135889	0.704257548678389	0.481272397983078	0.658305564633583
Gm28836	9.97026459544162	0.815838361646872	0.684461076618107	1.19194266776702	0.233283726344086	0.410854896770429
Gsta3	50.3148048528896	0.670210067219425	0.455157378564769	1.47247984715259	0.140891345170595	0.289213961255981
Gm7094	7.80962001942022	1.55737225210634	0.798829172628596	1.94956857544613	0.0512275619164807	0.139497434285042
Gm4956	0.414333155512081	-0.123409064210421	3.55203674568187	-0.0347431834314345	0.972284526298682	NA
Khdc1a	0.533934596704873	-3.2706119490524	3.81276029861207	-0.857806862456834	0.390999119788476	NA
Khdc1c	0.314955749836114	-1.00456562034207	3.86216348660873	-0.260104375132021	0.794783263183901	NA
Gm33147	0.344750971325145	0	3.76824203037132	0	1	NA
Khdc1b	0	NA	NA	NA	NA	NA
Kcnq5	230.306773468134	-0.872768263563471	0.27635508966574	-3.15814072619076	0.00158778889438712	0.00913118033769092
LOC118567719	2.26492667884015	0.482530559282773	1.29133507856392	0.373667971460508	0.708651357016314	0.829982375683883
Rims1	1160.95861337064	-1.15463302559112	0.313187303803769	-3.68671721863467	0.000227165544972265	0.00180935225413455
Gm7759	0	NA	NA	NA	NA	NA
Ppp1r14bl	0.230421975364681	-1.1211587684399	4.08045587181216	-0.274763115607959	0.783498237260265	NA
Gm30442	0	NA	NA	NA	NA	NA
Gm29506	0	NA	NA	NA	NA	NA
LOC118567721	60.6130069479986	-0.0209791583558508	0.420536751918188	-0.0498866228936206	0.960212737415218	0.979440064956572
Mir30a	0	NA	NA	NA	NA	NA
Mir30c-2	0	NA	NA	NA	NA	NA
Ogfrl1	1469.62285354494	-0.0217682370383898	0.189136263284568	-0.115092878860771	0.908371504241966	0.951560338735497
Gm19673	1.48053391640425	-0.0949309038302299	1.87493288908994	-0.0506316276079127	0.959619059951973	NA
Gm28822	0.693868661612964	-2.02991554477967	2.46827046797052	-0.822404015735246	0.410846994613475	NA
B3gat2	207.349516459021	0.412061400214123	0.201762227698424	2.04231190800508	0.0411206016428483	0.118611746754626
Smap1	842.798269125746	0.102720881387901	0.136550796980047	0.752253986499331	0.451898333278816	0.631676656732136
Gm53062	0.648319105746921	1.26536229556689	2.48454383302182	0.509293609051725	0.610546436932824	NA
Sdhaf4	334.937954414567	0.644195658134313	0.246414518635422	2.61427638964497	0.00894166698333515	0.0368787565002681
Fam135a	721.987856170064	0.486200084381791	0.366945728956466	1.32499180672975	0.185173868819981	0.350923865370744
Col9a1	55.5252170536457	1.75130041321413	0.328610176224149	5.32941625039495	9.85289421428993e-08	2.17799319261493e-06
Col19a1	192.467436963559	-1.0868788809775	0.509338972379947	-2.13390087921003	0.0328508955052752	0.099843891293533
Gm26418	0	NA	NA	NA	NA	NA
Lmbrd1	4066.52133079217	-0.00861899072341589	0.126084718692887	-0.0683587258850117	0.945500076910252	0.971217882372007
Gm29414	0.45294778820385	0.0649432147936292	3.98202976148008	0.016309073182188	0.986987819152188	NA
Adgrb3	876.888376478566	-0.140374115477713	0.157310772183938	-0.892336319559726	0.372212692554144	0.558580737741594
Gm20172	0.658155141786188	-0.304831734793103	3.07446409156525	-0.0991495511784981	0.921019529727867	NA
Gm22260	0.218919186623809	-1.98483241573842	4.0408172226476	-0.491195791933874	0.623287974932621	NA
Gm25294	0	NA	NA	NA	NA	NA
Gm9884	12.673892825168	-0.080758060726547	0.683993033647938	-0.118068542739157	0.906013348333516	0.950277583164573
Gm39614	0.93314902435669	2.00585676914089	1.95540437591871	1.02580151391882	0.304985152346221	NA
Gm31076	0.11701430079002	0.802394583402573	4.08045587181216	0.196643367459387	0.844106630823842	NA
Gm31136	0.120962382052777	0	4.08045587181216	0	1	NA
4931408C20Rik	0	NA	NA	NA	NA	NA
Gm5524	0.1220365573868	-1.121150761358	4.08045587181216	-0.274761153307139	0.783499744951058	NA
Gm597	0.824775276505751	0	2.88611437780502	0	1	NA
Gm45942	0	NA	NA	NA	NA	NA
Gm6462	0	NA	NA	NA	NA	NA
Mir6342	0	NA	NA	NA	NA	NA
Gm31465	0.782806829489448	-0.941982072503634	2.58696315670676	-0.364126589921284	0.715763481908835	NA
Gm31525	0.439258974352553	-1.0246662423159	3.53070306933821	-0.29021592079335	0.771651057076009	NA
Gm39615	0.640053347553114	-3.53200396306549	3.59668288144531	-0.982017063913672	0.326091441720343	NA
Gm31581	0	NA	NA	NA	NA	NA
Gm46086	0.349117690287819	-2.03528105998824	3.73976240376353	-0.544227370685375	0.586285019095179	NA
LOC115487655	0	NA	NA	NA	NA	NA
Phf3	1496.94443309556	0.548468680885922	0.313743515976096	1.74814347694029	0.0804391861687779	0.194868040265065
Ptp4a1	4150.76462215646	0.357150111097298	0.203560398758172	1.75451666078523	0.0793420176315834	0.193033015301293
LOC115487084	1.32454857983984	-1.98995940904784	1.81787348662891	-1.09466331055747	0.27366416794185	NA
Gm29669	0	NA	NA	NA	NA	NA
Gm28644	0.175031168835768	1.52591976454251	4.05478090566964	0.376326070394796	0.706674500050562	NA
4931428L18Rik	0.120962382052777	0	4.08045587181216	0	1	NA
Lgsn	0.813756868331718	-1.12117135699228	2.68332906962255	-0.417828498816952	0.676072512714056	NA
Dnaaf6	0.120962382052777	0	4.08045587181216	0	1	NA
Gm26145	0	NA	NA	NA	NA	NA
Gm4850	0	NA	NA	NA	NA	NA
LOC115487662	0	NA	NA	NA	NA	NA
Gm23032	0	NA	NA	NA	NA	NA
Gm51754	0.106118750848242	-1.121150761358	4.08045587181216	-0.274761153307139	0.783499744951058	NA
Khdrbs2	144.463084464648	-0.889138756609229	0.250959736312735	-3.54295382069267	0.000395671982160135	0.00289221583133188
Gm25814	0	NA	NA	NA	NA	NA
Gm9839	16.0589750002791	-3.17652375696011	0.902839702569275	-3.5183695930966	0.000434207165338352	0.00311934380292319
Gm5415	36.5431526700711	-2.67040374323364	0.705380251842611	-3.78576482153838	0.00015323654649105	0.00130093161545725
Gm24732	0	NA	NA	NA	NA	NA
Gm39616	0.522161743273337	-0.15937988281427	2.98390851127918	-0.0534131265123624	0.957402746698713	NA
Gm24901	0	NA	NA	NA	NA	NA
Gm39617	0.315596388317927	-1.12116528667172	4.08045587180552	-0.274764713035758	0.783497009912254	NA
Gm25792	0.241924764105554	0	4.08045587180215	0	1	NA
Gm23453	0	NA	NA	NA	NA	NA
Prim2	272.087488929448	-0.14582512078208	0.171403753215279	-0.850769706302335	0.394897292807279	0.579602423038882
1700001G17Rik	8.43612888038546	-0.74095961947788	0.662415541312525	-1.11857221527401	0.263322682363551	0.446770466707975
Gm32229	7.82847895369294	-0.534525862107503	0.700448114632734	-0.763119852764214	0.445391921238535	0.626301523018839
Rab23	821.932676865176	0.0302752087412609	0.150592966499065	0.201039991741241	0.840667303507124	0.9140357917893
Bag2	224.323427349312	-0.604165244530868	0.22595380967275	-2.67384402770585	0.00749873185720852	0.0322320326950667
Zfp451	627.26996648852	0.506957417614357	0.241401351600898	2.10006039424541	0.035723528750343	0.106556987578935
Gm15455	11.491735347214	0.477869660398228	0.600298686596121	0.796053149987545	0.426001143400768	0.608899576252897
Bend6	3954.99107143177	-1.35142234823349	0.309362525499439	-4.36840999423488	1.25154376121267e-05	0.000150599147707496
Gm38471	3.52780419760301	1.33972976359643	1.24776942894123	1.07369978180442	0.282957259204074	0.468285990378673
Dst	13776.2701587465	-0.353785794575526	0.252053231490192	-1.40361538903457	0.160433410056093	0.316871881674635
LOC118567732	1.02489834984414	1.59375672943596	1.88214431188433	0.846777114471283	0.397119366625746	NA
Mir6896	0.120962382052777	0	4.08045587181216	0	1	NA
Gm51742	1.09671362857413	1.01240361083581	2.61110556706459	0.387729865695916	0.698215951806476	NA
Gm26788	0.284490762147673	0.564154767817062	4.05478013379385	0.139133257341184	0.889344848245728	NA
Gm3052	37.8360355962608	1.25074233359406	0.348853314560479	3.58529582890697	0.000336696326723877	0.00252324025127624
LOC118567733	40.4656898255587	0.814191253644579	0.418609692198312	1.94498901678288	0.0517763002164239	0.140590870630311
Mir5103	0	NA	NA	NA	NA	NA
n-TEttc1	0	NA	NA	NA	NA	NA
Ccdc115	490.738406338977	0.391022462515129	0.193735346405452	2.01833310116157	0.0435565815468467	0.123769371364617
Imp4	737.052558936385	-0.493753346533826	0.24122374640003	-2.0468687428269	0.0406709738367076	0.117580373286656
Gm32504	0.821673837352394	1.37289005436952	2.13551421337338	0.642884999674538	0.520298723428652	NA
Ptpn18	247.023854958006	1.990519334517	0.306735297627337	6.4893716175285	8.61951196728018e-11	3.55144932781446e-09
LOC118567734	13.2079720430214	2.31510944322336	0.645263064255056	3.58785365453407	0.000333411330493026	0.00250336977690522
4930568A12Rik	3.00520901952528	0.430023369426261	1.0292354001755	0.417808568722893	0.676087085463926	0.80613494200726
Gm32566	0.72962339171521	3.56384925386552	3.46172363111641	1.02950137955299	0.303244131846764	NA
Prss39	0.186892990093851	1.60664846395878	4.0468772484985	0.397009438463913	0.691360500495057	NA
Cfc1	0.120962382052777	0	4.08045587181216	0	1	NA
Prss40	0	NA	NA	NA	NA	NA
Amer3	290.526083960002	-1.20086974396412	0.279141709176058	-4.30200756278495	1.69257533014411e-05	0.000194130757616629
AA619741	0.560098063040914	-1.69615358623628	2.82895114822308	-0.599569768923606	0.548792999661331	NA
Gm38647	1.43126270142027	3.46952329153079	2.40613050295507	1.44195141837474	0.149316079246785	NA
Arhgef4	4768.86036126014	-0.591180614892574	0.250140847458086	-2.36339094913969	0.0181085552445376	0.0635879920144817
Gm32920	0.315670892652926	-1.07375050808423	3.8656998222092	-0.277763550577653	0.781193872942586	NA
Gm32790	16.3200434570931	0.608845535276791	0.51044132169925	1.19278261652085	0.232954519846144	0.410517870420752
Fam168b	6904.75358428846	-0.237350192323597	0.143558356620941	-1.65333595278128	0.0982625097726877	0.224738116883984
Plekhb2	6767.56182810083	-0.577916152000675	0.253749284512163	-2.2775084986416	0.0227558777059467	0.075959396823451
LOC118567735	0.241924764105554	0	4.08045587180215	0	1	NA
Gm25096	0.241924764105554	0	4.08045587180215	0	1	NA
Gm25634	0	NA	NA	NA	NA	NA
1110002O04Rik	0.678156978581153	2.39009813735568	2.44566289103545	0.97728028916682	0.328430408573014	NA
Gm33176	0	NA	NA	NA	NA	NA
Gm39622	0.120962382052777	0	4.08045587181216	0	1	NA
Gm33222	0.592129230294387	1.51199804670308	3.26479744221916	0.463121548415372	0.643277245170362	NA
Gm39623	0	NA	NA	NA	NA	NA
Gm39624	1.28619854421292	-0.922014819480268	2.09928242712514	-0.439204752808283	0.660513181537827	NA
Hs6st1	1781.64690818545	-0.0502464419617337	0.17675672811329	-0.28426890731723	0.776204312021589	0.872574475904008
LOC118567736	33.7366759127433	0.769059977716866	0.467420898802809	1.64532647061061	0.0999025038556158	0.22755018838258
Gm33280	7.61706390544632	1.16021628502238	0.665368262056087	1.74372050965751	0.0812078372492911	0.19626012158835
Uggt1	2222.12047513415	0.22195749133292	0.13954994689165	1.59052365319245	0.111716818334367	0.246357347443838
Mir6897	0.340463733600293	-0.159376823477666	3.80767750430745	-0.0418567022278988	0.966612932742716	NA
Gm39625	0.0875155844178842	0.802394583402573	4.08045587181216	0.196643367459387	0.844106630823842	NA
Neurl3	396.222732871027	1.98989854044076	0.308797106281944	6.44403234343752	1.16340275126042e-10	4.69482532536735e-09
Arid5a	648.772224564118	-0.51289844934697	0.19619626329111	-2.6142111003712	0.00894337597107666	0.0368787565002681
Kansl3	2160.88461182515	-0.351086992681372	0.169727332445886	-2.06853538332318	0.038589706950529	0.11286301643918
Mir6898	0	NA	NA	NA	NA	NA
Fer1l5	1.84857952607782	-0.284342253822143	1.5895488138886	-0.178882366705393	0.858030068787149	NA
Lman2l	916.55257099807	0.166913823784559	0.202152065730437	0.825684482527786	0.408983097033761	0.593225994772701
Gm33401	0	NA	NA	NA	NA	NA
Gm33454	5.17046221705401	0.620322478728989	0.800044540127939	0.775359930123128	0.438127005558153	0.619949712864787
Cnnm4	271.217227584581	-0.152789521288749	0.225804942843921	-0.676643829689584	0.49863196311503	0.672519445192153
Cnnm3	850.581869546703	0.132385114504094	0.187657723610399	0.705460515864202	0.480523695318652	0.657791758672403
Ankrd23	251.275155993023	-0.0131474324283727	0.176175912977803	-0.0746267307837321	0.940511705331085	0.968463548974527
Ankrd39	263.741715598991	-0.375830555149987	0.212661408778779	-1.76727200909754	0.0771826851921456	0.189226566581386
Sema4c	1231.08552207227	-0.207349060426892	0.170448063529277	-1.21649408115028	0.223796764394018	0.399401409262945
Fam178b	93.839477942931	-1.16330515551496	0.432683088947422	-2.68858475228348	0.00717556179344497	0.0310995278863942
Cox5b	3891.75623695655	-0.634590158748151	0.216984538385301	-2.9245869934811	0.00344913657700874	0.0171024351621829
Actr1b	6585.01281856378	-0.737280225760464	0.201925003057259	-3.65125771745759	0.000260959210558418	0.00203468298762946
4933424G06Rik	5.41025216029843	0.284248365896399	0.857019611808086	0.331670783235298	0.740137864598754	0.850056215546979
Gm33533	32.3068790308683	-1.21990438372933	0.525116812913725	-2.32311050366189	0.0201732168603923	0.0691950695931129
Zap70	28.0666488725916	-0.526797366067667	0.377965387283019	-1.39377145048788	0.163386631995591	0.32110011704689
Tmem131	2097.48817139371	0.0999433693934143	0.200857239832622	0.497584102403771	0.618777211188226	0.765184766254934
Vwa3b	46.0695328293345	1.19524448435335	0.313915219341516	3.8075391402193	0.000140356529854795	0.00120965489250981
Gm37020	0.40318647707081	-0.342642152838187	3.57685866068929	-0.0957941549672967	0.923684059671857	NA
Cnga3	12.6319082771257	-2.98817522017644	0.700351724019133	-4.26667789582653	1.98405295378444e-05	0.000222398268262107
Inpp4a	2253.76195426956	-0.197818300371609	0.135223552997444	-1.46289825985676	0.14349522024838	0.293024298276081
4930439A04Rik	0.992299672919167	0.903216256411244	2.35895123384087	0.382888905651779	0.70180213769744	NA
Coa5	2323.0497327824	0.194409730985191	0.139757593906069	1.39104949900508	0.164210417207718	0.322332196750515
Unc50	952.190811465209	0.280002767578944	0.182928957883999	1.53066398463005	0.125852459214641	0.267047664776194
Mgat4a	1177.43581496714	0.303845877977115	0.171607804635455	1.77058309569645	0.0766300550432641	0.188253215277756
4930594C11Rik	1.22258867039074	1.14585914103697	1.75827841139205	0.651693800943493	0.514598722425377	NA
Gm39627	0.0875155844178842	0.802394583402573	4.08045587181216	0.196643367459387	0.844106630823842	NA
Cracdl	318.969337923942	-0.910998371071192	0.252414943415394	-3.60913010436145	0.000307225506085826	0.00233688911183342
4930556I23Rik	2.00345531676416	-0.159378956137253	2.05529451649859	-0.0775455560543078	0.938189551862061	NA
4930470B04Rik	0.120962382052777	0	4.08045587181216	0	1	NA
Gm39628	1.33402352249737	1.49084594965567	1.80273917624966	0.826989266831801	0.408243145024722	NA
Tsga10	177.373109430504	0.728574386913671	0.423051234746624	1.7221894822031	0.0850351995125392	0.203005819456981
Lipt1	67.2933988019017	-0.379483763021851	0.282439247213484	-1.34359430130833	0.179079613293883	0.342944191774075
Mitd1	230.752948368399	0.0954628566056405	0.327668052756998	0.291340140738214	0.770791190391384	0.869872314756877
Mrpl30	930.009103389155	-0.316870171501896	0.189532513565166	-1.67185125940383	0.0945536560016751	0.218647579595117
Lyg2	0.309268703942747	1.71623521427319	3.89258312516706	0.440898796271572	0.659286265147464	NA
Lyg1	0.574984345590649	-0.579913651292931	3.20378054681757	-0.181009168018383	0.856360379847502	NA
Txndc9	1209.30369789247	0.167516575649181	0.228555318420846	0.732936677241207	0.463597051784715	0.642793326608091
Eif5b	2143.24644792769	-0.151623729237575	0.284102628640501	-0.533693510556839	0.593553599693504	0.747296598328895
Gm34448	0.839458664574089	-0.216055259970881	2.06301257110905	-0.104728038498928	0.916591612794139	NA
Rev1	371.152258347407	0.132595390351197	0.255044135371272	0.519891940107446	0.603138893336844	0.754134570112451
Gm5099	0.329799381040648	-0.159376999861012	3.84685826349976	-0.0414304320419685	0.966952752357121	NA
Aff3	967.407609462205	-0.585390717411071	0.222431233192802	-2.63178290660133	0.00849381178758971	0.0354071008559591
Gm16150	8.80178592244217	0.697897551116819	0.71689698006009	0.973497685899473	0.330306009772072	0.517433517529229
Gm16152	9.88189539183841	-0.172690551678562	0.769606572873987	-0.22438809356016	0.822455334464034	0.902452904691927
Gm34596	4.74652691062621	1.01425579984261	0.88097696094342	1.15128527170161	0.249614894329734	0.431257327609322
LOC115487659	0.104738818734842	0	4.08045587181216	0	1	NA
Lonrf2	2514.09487483184	-0.899447226815261	0.219417942788297	-4.09924190968778	4.14505611501981e-05	0.000423616234171196
Chst10	894.732460964297	-0.693506719677058	0.23000994912554	-3.01511618220714	0.00256880835005011	0.0135180885693753
Nms	22.0447792600842	-1.2313062033401	0.459407940264554	-2.68020226779503	0.00735776857167178	0.0317392037953391
Gm35171	0	NA	NA	NA	NA	NA
Pdcl3	979.338543494204	-0.0453629306343978	0.161143318757457	-0.281506741850559	0.778321757831597	0.87389643685216
Gm35222	0.106118750848242	-1.121150761358	4.08045587181216	-0.274761153307139	0.783499744951058	NA
Mir6349	0	NA	NA	NA	NA	NA
Npas2	180.664250601682	0.0468850181534062	0.227656998870488	0.205945867625527	0.836833196146022	0.911553286221976
LOC118567737	0.689920580350207	-1.06681601099238	2.31850744983293	-0.460130508128949	0.64542254711201	NA
Rpl31	6441.54201971971	0.0264803598100324	0.240857343314378	0.109942090391112	0.912455301547026	0.954337403721425
Tbc1d8	506.548178973684	0.93272141337691	0.217758721750228	4.28327924539689	1.84158806332053e-05	0.000208467768767884
Gm24826	0.241924764105554	0	4.08045587180215	0	1	NA
LOC118567738	50.1899358832407	0.53679219501304	0.343648761215003	1.56203733461794	0.118279193902102	0.256316313274521
Cnot11	658.723771524351	-0.0526353856915679	0.169884137349387	-0.309831079657055	0.756689415651209	0.860652549120406
Snord89	10.9646268437012	1.03347123579643	0.662325328287869	1.56036798180131	0.118672946677836	0.256950973523758
Rnf149	1526.36191029552	0.990464519567105	0.163653029219985	6.05222234069194	1.42861100839954e-09	4.71873921405515e-08
LOC115485772	0.120962382052777	0	4.08045587181216	0	1	NA
Gm51620	0.279769987570611	1.52591175745784	4.05478090566321	0.376324095668558	0.706675967943707	NA
Creg2	898.438270473414	0.00159539836535682	0.267381803965531	0.00596674246973995	0.995239256553802	0.997414833121269
D930019O06Rik	23.3790461306435	-0.161219288878122	0.458154612638959	-0.351888389706486	0.724921966709857	0.840833185391391
Rfx8	9.04146939530774	0.390700396074218	0.619534033893837	0.630635888747911	0.528278627224892	0.696762426460081
Gm3646	0.294080939373295	1.52591175745784	4.05478090566321	0.376324095668558	0.706675967943707	NA
1700066B17Rik	1.8326001287583	-0.163459276803676	1.9351212396812	-0.084469785898585	0.932682924325506	NA
Gm35600	0	NA	NA	NA	NA	NA
Map4k4	7701.07393622509	-0.0284246775687716	0.156114105194512	-0.182076293063689	0.855522853135808	0.922053240041005
Gm16894	10.239434211336	-0.645996866341204	0.77226699936979	-0.836494200669419	0.402876937922909	0.58712681381895
Il1r2	91.782210095313	-2.90734359894574	0.452518672474477	-6.4248036065511	1.32039877088183e-10	5.28228639178431e-09
Gm35741	0.36192415892962	2.55704146857255	3.97994014203126	0.642482393533563	0.520560017437192	NA
Il1r1	806.113408016517	0.195443618842825	0.303112226564639	0.644789624812928	0.519063526358887	0.690087763294558
Il1rl2	152.265670383167	1.24057496985559	0.291850316604238	4.25072339920695	2.13081183282774e-05	0.000236650192073209
Il1rl1	19.6395227082766	0.367762961078365	0.54147015805352	0.679193406337297	0.497015324605184	0.671049728232102
Il18r1	5.25644949462997	0.649005812367496	0.920763288125258	0.704856308605569	0.480899662452293	0.657932734252099
Il18rap	46.5396971292746	-1.91381034537258	0.505008301974713	-3.78966115584455	0.000150852918444655	0.00128311742096728
Gm35801	0	NA	NA	NA	NA	NA
Slc9a4	11.3756030333322	2.15335172326171	0.841598812944818	2.55864396448821	0.0105081300375323	0.0418263352752826
LOC118567739	0.120962382052777	0	4.08045587181216	0	1	NA
Slc9a2	122.076927156474	-0.806548513907961	0.48522092191597	-1.66222946595786	0.0964667740568216	0.221889465218078
Gm37915	2.30736866729252	-1.22849911832995	1.38008251364841	-0.890163527311326	0.37337808568876	0.559539832177359
Mfsd9	184.019397936971	0.310227255123278	0.204616015022803	1.51614356817919	0.129483053708781	0.272566103982576
Tmem182	10.0828843172246	0.121311858161167	0.705357551514094	0.171986332181123	0.863448274228025	0.926500247630436
4930448I06Rik	0	NA	NA	NA	NA	NA
LOC118567740	0	NA	NA	NA	NA	NA
Gm39631	0	NA	NA	NA	NA	NA
Gm35935	0	NA	NA	NA	NA	NA
Gm29260	0.445393080725733	-1.60645391032157	3.99673736742796	-0.401941324294565	0.687727209158384	NA
Gm28175	29.2509622873538	-0.935918194368509	0.609650854348947	-1.5351708075075	0.124741877037602	0.265551453132704
Gm46088	0	NA	NA	NA	NA	NA
Gm36678	0.0875155844178842	0.802394583402573	4.08045587181216	0.196643367459387	0.844106630823842	NA
LOC118567741	0.519782140160914	1.55121211865901	2.93754694483297	0.528063771504156	0.597455074842094	NA
Gm46089	0	NA	NA	NA	NA	NA
Gm36822	0	NA	NA	NA	NA	NA
Pantr1	96.8218447005083	-0.07741590437028	0.245401594312865	-0.31546618344941	0.752407722888393	0.857784311437404
Gm46091	22.5165546367322	0.0893516817532383	0.488141019571946	0.183044813221375	0.85476285671202	0.921556407805235
Pou3f3	1178.82752509032	-0.607241599889516	0.227612308952568	-2.66787680632886	0.007633224127948	0.0326570355888302
2900092D14Rik	231.114550241536	-0.292638137255652	0.198821930240804	-1.47186045775344	0.141058563503268	0.289427627209579
Pantr2	31.4163167796791	0.212597448396002	0.365424156847106	0.581782688452512	0.560713066133974	0.722375406900977
Dalir	10.6944669436597	0.302244540729314	0.769755818234707	0.392649894381384	0.694578082765456	0.819529204819463
LOC118567742	0.959623279437174	1.66275925964337	2.08237917319822	0.798490150614418	0.424586106587954	NA
Mrps9	610.911648087979	-0.0258521878494653	0.169211064124525	-0.152780717875754	0.878571204108507	0.934724208087886
Gm23126	0.120962382052777	0	4.08045587181216	0	1	NA
Gm39633	17.2661355108226	-1.59551776414251	0.754284433107742	-2.11527335592595	0.0344066559711287	0.103539331416447
Gpr45	123.107873063418	-1.09258175781516	0.251116219185309	-4.35090079549543	1.35579387117692e-05	0.00016103037776678
Tgfbrap1	1518.49475460834	0.0273795722223168	0.180887108502184	0.151362761277077	0.879689563160441	0.935345974132696
Gm28782	12.5254674532492	-0.393199557589656	0.657321594485485	-0.598184451702718	0.549716864823118	0.713876959187147
8430432A02Rik	15.8087346011315	-0.101707162615388	0.504234734898257	-0.201705982504182	0.840146585370583	0.913729666292635
AI597479	837.075689547772	0.228804768996546	0.134689001118247	1.69876357458225	0.0893637393900942	0.210230397992521
Fhl2	319.958989953289	0.611343579808799	0.27365142036742	2.23402304650191	0.0254815566916004	0.0827005131023015
Gm29040	0.327532713911009	-1.07365729928986	3.81892517076144	-0.281141224633052	0.778602083053309	NA
LOC115487086	0	NA	NA	NA	NA	NA
Nck2	600.239626800751	0.106175675693252	0.180114870162442	0.589488672409415	0.555533508722088	0.718407684781475
Gm38628	7.02585243445842	0.195003894065158	0.821559467192255	0.237358221592406	0.812378898008568	0.895511492139957
Gm30634	0.36097453464308	0	4.08045587179375	0	1	NA
Ecrg4	238.053460910377	2.77445693313236	0.301651481552782	9.19755778705464	3.66177278855988e-20	5.38069343795885e-18
Uxs1	851.540358370181	-0.300241741734257	0.195181495080359	-1.53826950454829	0.12398273282271	0.264365159167524
Tpp2	1388.63495396158	0.391641242864095	0.287655471752792	1.36149415297988	0.173357580061182	0.335201029590504
Mettl21c	0.550433381480293	-2.61631155998548	3.26264147525222	-0.801899804140515	0.422610919438475	NA
Gm8251	2.62580514925173	-0.773902121717208	1.36083377378844	-0.56869702723701	0.569561765584672	0.7297151996701
Tex30	113.630102963967	-0.0330613507921433	0.277983789263338	-0.118932657475303	0.905328708453772	0.949917608087418
Poglut2	437.085087666169	0.679592831308113	0.210211113427362	3.23290629228766	0.00122537750610067	0.00734937953227253
Bivm	535.30901288979	0.251194369198918	0.216246415196488	1.16161171490716	0.24539322133238	0.426535396769953
Ercc5	578.703942007799	0.130177856899272	0.193447091097154	0.672937784491648	0.500986872720543	0.674811514930141
Mettl21e	0.284490762147673	0.564154767817062	4.05478013379385	0.139133257341184	0.889344848245728	NA
Gm28893	0	NA	NA	NA	NA	NA
Gm39635	0.803139653825691	-1.34396395060143	2.4419083661033	-0.550374440440642	0.582062575929965	NA
Gulp1	230.961687862215	0.914562438092142	0.372569432537655	2.45474362151197	0.0140985097724705	0.0526286219502225
4930521E06Rik	0	NA	NA	NA	NA	NA
Col3a1	23836.377947623	2.02259515896939	0.433795266524139	4.66255700569486	3.12304538980783e-06	4.53672810333111e-05
Col5a2	3646.27577418749	1.18678851703368	0.451928381487492	2.62605440518571	0.00863810094484484	0.0358910980530503
Gm39637	2.96103266792155	-1.38809840497063	1.20717258467098	-1.1498756868712	0.250195076098	0.431853656299361
Gm23216	0	NA	NA	NA	NA	NA
Gm51621	0.109459593311904	-1.121150761358	4.08045587181216	-0.274761153307139	0.783499744951058	NA
Gm23974	0.120962382052777	0	4.08045587181216	0	1	NA
Wdr75	696.627987501568	-0.0285355973413829	0.23944667775471	-0.119173076899462	0.905138236139687	0.949811231895967
Gm30900	0.210857569583084	-1.1211587684399	4.08045587181216	-0.274763115607959	0.783498237260265	NA
Slc40a1	469.578021076665	2.01915875051059	0.273453172319147	7.38392878526944	1.53685671417661e-13	9.41718330643228e-12
Stk-ps2	0.416767386904389	-0.074509268024215	3.54664617119283	-0.0210083736656357	0.983238975931603	NA
Dnah7b	310.198991175394	1.63929703439494	0.28187693430491	5.81564801830039	6.03994396427793e-09	1.80043739262865e-07
Gm31046	0.466662977664462	2.56176495355266	3.37834075178377	0.758290871694943	0.448276870753282	NA
n-R5s211	0	NA	NA	NA	NA	NA
Dnah7c	67.5674964243001	0.969823708773118	0.375401000435673	2.58343400163448	0.00978221811258001	0.0395481103694306
Slc39a10	1921.06875460299	-0.00696272637724276	0.20012696759086	-0.034791544893027	0.972245962749411	0.985443677224299
Gm39638	0	NA	NA	NA	NA	NA
Gm39639	0	NA	NA	NA	NA	NA
Mir6350	0	NA	NA	NA	NA	NA
C230029F24Rik	0	NA	NA	NA	NA	NA
Gm39640	0	NA	NA	NA	NA	NA
Gm28321	0.450869722173387	-1.12116841832215	3.05305626637525	-0.367228220020084	0.713448791075108	NA
Tmeff2	2345.59918627638	-0.185844027980778	0.228414844571623	-0.813625000289787	0.415859811362871	0.599959371632644
9330175M20Rik	5.44328932677975	-1.60859082890214	1.20031819195375	-1.34013700674139	0.180200806740706	0.344372079442867
Cavin2	377.760869498595	-0.858787098777914	0.475385210880277	-1.80650781539393	0.0708390544791349	0.177430468293838
Nabp1	327.743136960247	0.0736655599024644	0.287451357252043	0.256271393555721	0.79774128448067	0.88619449789922
Gm17767	0.862550972538631	-0.159381226534019	2.68037541756008	-0.0594622773697507	0.952583910586166	NA
Gm31636	0	NA	NA	NA	NA	NA
Myo1b	624.370716620457	0.200789042491198	0.321656849100941	0.62423369206165	0.532474123218692	0.700120702451651
Gm33795	0.505189582393627	0.390328852603302	3.30772590308725	0.118005198749688	0.906063538660566	NA
Stat4	13.5473323765643	1.86051973837102	0.571299270999825	3.25664644226648	0.00112736760157378	0.00687670237649703
Gm31812	17.3163398641917	0.589047036553595	0.584289491368213	1.00814244523591	0.313386083457098	0.499982543923097
Stat1	1605.75732357572	-0.083319811323262	0.202930610031281	-0.410582766741887	0.681378502327746	0.809706553077186
Gls	3708.06500275929	0.00808780552600904	0.246447422448316	0.0328175699533039	0.973820066962509	0.986024222271312
Gm31867	0	NA	NA	NA	NA	NA
Gm31955	0	NA	NA	NA	NA	NA
Gm23460	0	NA	NA	NA	NA	NA
Nab1	1109.84967111458	0.397464265020786	0.26703971479559	1.48840881336707	0.136643113729115	0.283187415377703
Gm53065	1.74505611538121	1.21924688962828	1.389253033699	0.877627660370795	0.380145813439534	NA
Gm28178	0.480024305180606	0	4.03549731064078	0	1	NA
Nemp2	234.73678917003	0.500659108827596	0.185683253172387	2.69630728821186	0.00701129539884764	0.0304884626567988
Mfsd6	2491.79878334896	-0.391411934375486	0.20440684656498	-1.91486704556668	0.055509461444682	0.147889747175319
Inpp1	613.016803112022	-0.165544725303042	0.18918297860731	-0.875050845069235	0.381546241009975	0.566829843335816
Hibch	601.281150643308	-0.222004586390999	0.387680114571851	-0.572648887694894	0.566882451384314	0.727461592850173
1700019D03Rik	166.972957224685	0.0197762094071924	0.322385901621402	0.0613432824069858	0.951085821309093	0.974108611977352
Mstn	3.41220631310655	-1.63375111800043	1.38411447954887	-1.18035837507669	0.237857709875701	0.417074296908184
1700019A02Rik	1.93242129489251	1.11868260437271	1.57699827658513	0.709374652453733	0.47809201313301	NA
Pms1	100.615048248038	0.766609184955865	0.419065461822647	1.82933039058299	0.0673501285915095	0.171122478131586
Ormdl1	321.490096462122	1.01619216820896	0.268461749921305	3.7852400519137	0.000153560276248635	0.00130276173665709
Osgepl1	269.621266474516	0.019014884731501	0.271753449590344	0.0699710887209162	0.944216671078365	0.97055965383865
Asnsd1	659.813401741095	0.532589647946818	0.160271139695351	3.32305397565141	0.000890376843600033	0.00566632659240521
Asdurf	0	NA	NA	NA	NA	NA
LOC118567743	0.106118750848242	-1.121150761358	4.08045587181216	-0.274761153307139	0.783499744951058	NA
Dnah7a	36.2611367012989	1.18583878978106	0.414494220955362	2.86092960970079	0.00422400824789232	0.0201933140910189
Gm32311	7.0184325630166	0.729692150237993	0.8818965081009	0.827412449800183	0.408003326461734	0.592202890678296
Stk17b	377.225357257591	1.22172273106247	0.323091933020091	3.78134706008429	0.000155982037917651	0.00131750694422966
Hecw2	644.473843829647	-0.391457671158234	0.28792566022453	-1.3595789651154	0.173963198356276	0.335932698154713
Mir7681	0	NA	NA	NA	NA	NA
Gm51622	0	NA	NA	NA	NA	NA
Gm25829	5.22398032176164	-1.47156390099654	1.12633371241568	-1.30650790682669	0.191379891936809	0.358415135855185
Ccdc150	21.1156989050565	0.714806551781667	0.714818115603079	0.999983822707959	0.317318336788391	0.503643426735369
Gtf3c3	864.90663644515	0.0803511588833294	0.246508200000219	0.325957346989909	0.744456626337055	0.853138516323484
Gm34066	1.75839062187262	-0.281417088515508	1.59821032857126	-0.176082636612094	0.860229021767653	NA
Pgap1	877.990939812362	1.06452077328828	0.275751722365483	3.86043200077407	0.000113186736808349	0.00100499196776561
Gm51623	0.104738818734842	0	4.08045587181216	0	1	NA
Ankrd44	705.909705931061	1.35513474405605	0.239753841241845	5.65219200258439	1.58414490363103e-08	4.26713908647873e-07
4930444A19Rik	0	NA	NA	NA	NA	NA
Sf3b1	5278.52962440783	0.614029099466866	0.282360847160951	2.17462550364449	0.0296581915533079	0.0925884518841943
Coq10b	628.169935150097	0.0361468535456716	0.214593538420702	0.168443345553151	0.866234510407536	0.928143109379823
Hspd1	4599.34426585573	-0.429249291275652	0.25516489082147	-1.68224276425232	0.0925217747413303	0.215251866679744
Hspe1	1588.30812990736	-0.191064659382104	0.173713332831673	-1.09988482903177	0.271382305563743	0.456177795001663
Mob4	1283.12194620717	0.221569701141189	0.209447640662311	1.05787632861629	0.290111828351576	0.475968611602002
Rftn2	837.377065294186	0.521417783418206	0.205077664301202	2.54253814131795	0.0110050589408941	0.0432931124252815
Gm10561	60.4031715117291	1.32281977158237	0.36274947908997	3.64664830091811	0.000265683168908651	0.00206309460734858
Mars2	186.304324207438	-0.357274735521429	0.262902551947826	-1.35896259992308	0.17415844034621	0.336188120257362
Boll	134.099599352834	0.511677082863142	0.389978803870264	1.31206382958537	0.1894985988621	0.356246721087479
Btf3-ps17	0	NA	NA	NA	NA	NA
Plcl1	1643.85511715966	0.0941475047205427	0.226213928417501	0.416187921668482	0.677272497322881	0.806814501495779
Gm6644	344.403654388462	0.739820671159355	0.311517174316596	2.37489529359775	0.0175539289509161	0.0620778638293504
Gm39642	6.9863710092551	0.696940746713339	1.0312298934114	0.675834507093076	0.499145723265528	0.672935212281109
Gm32949	0.862253716395635	-2.82281047171788	2.85717692227838	-0.987971885712596	0.32316641731784	NA
9130227L01Rik	0.664960175140172	-1.0285239083457	2.81997750782961	-0.36472769924229	0.715314679878126	NA
1700003I22Rik	0	NA	NA	NA	NA	NA
LOC118567744	0.212237501696484	-1.94610703051548	4.04440093121517	-0.481185486704643	0.630384674848867	NA
Hsfy2	0	NA	NA	NA	NA	NA
Satb2	40.9143055181614	-0.195907301765336	0.360352670601623	-0.543654363483032	0.58667934237911	0.742192540029895
Gm51624	0.262546753253653	2.10249909793425	4.00667401965905	0.524749227817931	0.599757530838981	NA
9130024F11Rik	1.20756257577125	1.19907876776049	1.61711282331073	0.741493574521045	0.458394226298145	NA
Gm38484	2.37680988857563	-2.35935021650877	1.68262672857983	-1.40218277555837	0.16086067379306	0.317578953178738
1700126A01Rik	0	NA	NA	NA	NA	NA
BC055402	40.5003334494929	2.85336972065169	0.447495869240633	6.37630404386447	1.81412605810516e-10	7.10858318460589e-09
4930558J18Rik	5.36065088102952	1.20181314571722	0.829501985356625	1.44883697318763	0.147383115741687	0.298195028080747
1700066M21Rik	567.67607773086	0.557920075182343	0.33614978647325	1.65973651518812	0.0969674700872486	0.222835620732832
Tyw5	196.85607257548	0.41979185126512	0.308256641206253	1.3618258137843	0.17325286295689	0.335061708492
Maip1	400.820516202783	-0.221346428949166	0.191474027390499	-1.15601281262938	0.247675916236636	0.429168873527282
Gm22371	0	NA	NA	NA	NA	NA
LOC118567745	0.226473894101925	-0.159370081862478	4.08045587181216	-0.0390569306148876	0.968844999138634	NA
LOC115487664	0	NA	NA	NA	NA	NA
Spats2l	423.789173863922	-0.401034555489123	0.195195311207634	-2.05452965549225	0.0399244561679088	0.115879964407019
LOC115487684	0	NA	NA	NA	NA	NA
Kctd18	415.813388777015	0.369995776288131	0.190985954783855	1.93729312035991	0.0527095227513543	0.142349244819662
Sgo2a	148.709687672409	0.949004338632802	0.481313771390873	1.97169579397328	0.0486443440876665	0.134443476111982
Aox1	423.763532496351	-0.538491321364622	0.24931743221976	-2.15986229510807	0.0307833314002652	0.0951903825291082
Aox3	34.0447061710573	1.15656408504806	0.47615901790284	2.42894504054958	0.0151428276063026	0.0554503254343888
Gm39643	0.797961864963172	-0.159381170377461	2.73102141875516	-0.0583595460961671	0.953462237361954	NA
Aox4	16.3423512219358	-0.728302157548597	0.570780714339486	-1.27597541271414	0.201964210771183	0.372216240835168
Aox2	1.06076236997159	1.91926659807955	2.19334386892029	0.875041358209071	0.381551402697201	NA
Gm15759	0	NA	NA	NA	NA	NA
LOC118567643	17.4235535623378	0.32594008714884	0.559663003725516	0.582386337812487	0.560306481972595	0.722013912319849
Bzw1	5088.35121238391	0.339549974935232	0.258894136725166	1.31153984107291	0.18967544257938	0.356437720234414
Clk1	2565.41891916187	1.07114448094458	0.435039698775171	2.46217640357953	0.0138096726479273	0.0517927707614593
Ppil3	317.711805943692	0.0199322062605267	0.203076146314901	0.0981513911024227	0.921812080293425	0.959009676689617
Nif3l1	555.422537984122	-0.345485813094817	0.171732292018182	-2.01176965051069	0.0442442245926599	0.125149353447377
Orc2	747.497465732383	-0.106592821465082	0.214466694646436	-0.49701340173498	0.619179600662936	0.765310794025476
Gm23966	3.32357751076701	0.269080596543791	1.21443272996415	0.221568959650597	0.824649448495026	0.903598336098841
Gm15834	33.3225251652505	0.558150287945077	0.508206469795426	1.09827466023751	0.272084573369477	0.456989645028467
Fam126b	699.678059759287	-0.328215686272897	0.404388355906634	-0.811634859112204	0.417001182703353	0.600974151079622
Ndufb3	1255.84524964955	-0.417943274668415	0.210197707542732	-1.98833412387929	0.0467747491833394	0.130503599748015
Gm20257	40.9139743709486	0.338089830009496	0.385084857369755	0.877961892136583	0.37996439948283	0.565689675218868
Flacc1	9.38750568351521	-0.453994611632155	0.913314317700596	-0.497084741620117	0.619129294110929	0.765310794025476
Cflar	1267.60407632979	0.426127566647365	0.216165566084169	1.97130178671214	0.0486893671234132	0.13448684932763
Gm39646	0.636874790564154	-1.02837800054684	2.83950362904906	-0.362168228991219	0.717226319860284	NA
Casp8	511.237229474349	1.00941142641332	0.247448895576151	4.07927230413794	4.51768943623126e-05	0.000456207026197045
Gm28802	3.06876904164022	0.686718474528083	1.12897169983454	0.608268989053248	0.543009085075615	0.708688069755655
Trak2	6426.370532384	-0.718701775705012	0.148456388167345	-4.8411643619867	1.29080550275657e-06	2.11653322887617e-05
Stradb	658.645598328836	0.110671789864185	0.174747036234634	0.633325704680828	0.526520970760473	0.695694038704424
C2cd6	1.95090080608847	-0.351014297056051	1.34404313708478	-0.261162969677743	0.793966833283224	NA
Gm29018	0	NA	NA	NA	NA	NA
Gm25502	0	NA	NA	NA	NA	NA
Tmem237	544.029992999604	-0.160958086553943	0.183862186267881	-0.875427894235045	0.381341127760901	0.566775577071511
Mpp4	24.136844201856	-0.127260541730387	0.450370859706454	-0.282568330049892	0.777507760257869	0.87332469562873
Als2	963.058880871779	-0.312288980258934	0.18326704408806	-1.70401057000122	0.088379112550288	0.208556145459157
Gm33667	1.61736202897476	2.42896647327654	1.98275682677862	1.22504506880094	0.220558240122059	NA
Cdk15	53.5378490131679	-0.23147903090502	0.477598964005111	-0.484672389076922	0.627908755331847	0.771069395107512
Gm51625	3.00015827890706	1.90573720371577	1.11458124053029	1.70982350538133	0.0872985150524027	0.206793826655599
Gm33724	0.780727015581514	1.08230309663762	2.57387768310289	0.420495155516818	0.674123767666785	NA
Gm33774	0.522013115201839	-2.01221087547726	3.27098463231418	-0.615169773528911	0.538442607200088	NA
LOC118567746	1.98047496665955	0.0753906123441267	1.3010737917693	0.0579449165920133	0.953792504937077	NA
Fzd7	922.895913236046	1.01618635481154	0.169103445426521	6.00925872473185	1.86373499776862e-09	5.97516046906994e-08
Gm973	276.366579299363	0.930145435161018	0.210115946790547	4.42681980767614	9.56325551652331e-06	0.000119465125997419
Gm28411	0.534989780785481	-0.20326363756197	2.89519406067613	-0.0702072584089584	0.944028697208573	NA
Gm39648	35.8593288111911	0.847656555968134	0.46820897581964	1.8104235496217	0.0702301300508046	0.176329164419999
Gm33833	1.06232662842451	2.03207352461761	1.88681137131163	1.07698816930757	0.28148555108948	NA
Sumo1	1559.98535212574	0.0912896113647832	0.219574230828183	0.415757400221601	0.677587534027553	0.807014376871575
Nop58	610.4668074724	-0.254981523855658	0.341439637588897	-0.746783606192387	0.455194192924373	0.635005871738401
Snord70	0.73465031840707	-1.12140543796932	2.58049632160803	-0.434569671182679	0.663874813350492	NA
LOC115485825	0	NA	NA	NA	NA	NA
Gm26287	0.550507885815292	-2.0934823322148	3.18911302197942	-0.656446578652584	0.511536829186364	NA
Snord11	0.329799381040648	-0.159376999861012	3.84685826349976	-0.0414304320419685	0.966952752357121	NA
Bmpr2	3380.59128305221	0.34079086426665	0.299613993440873	1.13743306964033	0.255357289383702	0.437681706635457
Fam117b	1327.81812184986	-0.0490564298218517	0.143210773501544	-0.342547062783113	0.731939232728685	0.845379303261936
Ica1l	282.688080513973	-0.660217784734885	0.2625903157994	-2.51425031698139	0.0119285734440212	0.0461188546225835
Wdr12	775.105969750006	-0.399126890135852	0.163231451101367	-2.44515923520152	0.0144788200427043	0.0537149271229336
Carf	272.712591726624	0.588576821045105	0.28506129225113	2.06473778462559	0.0389478173982766	0.113619986050055
Nbeal1	927.307542801168	0.423310494721264	0.4077444994043	1.0381758560562	0.299188190935907	0.485542718642393
Cyp20a1	859.748527994214	-0.320456284620828	0.198434020630788	-1.61492612810118	0.106326693265086	0.238094526073861
Abi2	376.497523809248	-0.590599607569228	0.296814015535417	-1.989796898586	0.0466133132280954	0.130243415300784
Raph1	1189.00376786746	-0.155181861028244	0.251073930501811	-0.618072377001022	0.536527629959379	0.703231909289201
Gm11578	208.117618157461	-0.474340366958147	0.417757233038773	-1.13544501314265	0.256188908592341	0.438746234715146
Gm38388	0.1220365573868	-1.121150761358	4.08045587181216	-0.274761153307139	0.783499744951058	NA
Gm51626	0.446454649313458	1.71498937303692	3.53690614476667	0.484884049177973	0.627758597736811	NA
Cd28	194.440867067274	5.53336311057974	0.464846449184818	11.9036363949501	1.13300232011453e-32	6.33458833755739e-30
2310016D23Rik	0.950943744142478	3.73572596750536	2.3145200559004	1.61403914301018	0.106518936185649	NA
Gm38137	3.03280710131685	0.751547426337413	1.11136155062739	0.676240262147945	0.498888113723563	0.672706601816779
Gm39650	0	NA	NA	NA	NA	NA
Ctla4	1.33746891389494	3.96034303339574	2.06932876364174	1.91382979011323	0.0556419077540748	NA
Gm34649	1.85314491982447	-3.06169447413344	1.92146956533138	-1.59341294255963	0.111067584138898	NA
Icos	4.05795664349877	1.12864499716821	1.06514227482912	1.05961900474684	0.289317964028777	0.475176305039166
LOC105243939	0.106118750848242	-1.121150761358	4.08045587181216	-0.274761153307139	0.783499744951058	NA
9530026F06Rik	0.332894126969884	-2.03540521865658	3.79857529925893	-0.535833847772788	0.592073386970876	NA
Pard3b	172.500890217363	0.148724386209789	0.248984463555934	0.597323961847836	0.550291109405604	0.714287831308305
Pard3bos1	0.940708708737628	1.42114778651629	1.90513442715	0.745956697996511	0.455693573315902	NA
Pard3bos2	0.337968957161335	-1.98484008955248	4.04081652167316	-0.491197776218412	0.623286571627967	NA
Gm34881	2.0910022568195	2.67913767526567	1.49320510104478	1.79421947687636	0.072778144583251	NA
Nrp2	1765.04748014579	0.336544923462598	0.228722898773834	1.47140896371456	0.141180550745352	0.289600157918184
Gm29083	22.2669517049354	0.861574399419568	0.502312474388867	1.71521601263794	0.086305630147837	0.205226551854654
4930487H11Rik	4.26977953575818	0.0760618473146082	1.01437297179557	0.0749841029182482	0.94022736031411	0.968435693722984
Gm4208	3.12221270335868	-3.79889843659377	1.47908142814461	-2.56841737331472	0.0102164064695574	0.0408599557065992
Gm35120	1.67068375803804	-1.51227483731671	1.58515354640331	-0.954024195793551	0.340071394928661	NA
Gm39652	0.221753119524863	0.802386576320671	4.08045587181216	0.196641405158567	0.844108166532906	NA
Gm35252	1.56508607152695	-0.377551966717357	1.46026286096778	-0.258550687557128	0.795981935277324	NA
Gm38513	0.694813308996682	2.53186383318409	2.73481123059958	0.92579107649379	0.354554565497676	NA
Ino80d	933.997955811201	0.624387671889289	0.309617681371066	2.01664087504415	0.0437330041569387	0.124132200877849
Ino80dos	88.693623824013	0.496075136669975	0.314357881630799	1.57805853028554	0.114552164030587	0.251003515739431
Ndufs1	2757.43875837546	-0.250794226643452	0.264993505949518	-0.946416500830133	0.343936192432221	0.531341780504368
Eef1b2	6344.16880052321	-0.302467756503137	0.216962760669517	-1.39409987027158	0.163287448367883	0.320932708474405
Gm26457	3.45795192597147	-0.419592098233581	1.10539424377728	-0.379585926555739	0.70425280925652	0.826900944864376
Snora41	10.4309685601693	0.429657735978036	0.591962373726643	0.725819334214042	0.467949532697705	0.64641383907073
Gpr1	5.95855396797208	-2.05967716272069	1.02063008226378	-2.0180447338494	0.0435866026466626	0.12382397973348
Zdbf2	445.161657171796	-0.325288938922563	0.245561390949341	-1.32467460648026	0.185279099028695	0.35101507533578
1700039I01Rik	1.49533260385759	-3.04496783200282	1.97968978191393	-1.53810352501744	0.124023304257583	NA
Gm11608	1.0192606546994	-2.98163387905946	2.20562318082642	-1.35183285385234	0.17642879156382	NA
Gm23448	0.0993774056759672	0.802394583402573	4.08045587181216	0.196643367459387	0.844106630823842	NA
Gm35393	0.472346739470235	-1.12117168222358	4.08045587179367	-0.274766280398649	0.783495805664467	NA
Adam23	5163.87179908736	-0.916572685525572	0.185015965041173	-4.95401942919682	7.26959428995801e-07	1.28210186769426e-05
Gm22281	1.84267556642987	-1.2001871560335	1.41671225063211	-0.847163674555651	0.396903897736309	NA
Gm39653	4.55498098468514	-0.794669333805455	1.04491492708433	-0.760511036073389	0.446949175039617	0.627821308868996
Dytn	3.68517475326687	1.82394999808054	1.07884308910408	1.69065364231533	0.0909029730360789	0.212759735644888
Mdh1b	24.3614924677926	0.835982025734866	0.425351916397995	1.96538911312357	0.0493692185752879	0.135840907142159
Fastkd2	440.856150645088	0.117222272849959	0.312592088502968	0.375000766690376	0.707659896459191	0.82932964246084
4933402D24Rik	21.1998676184914	-0.891434525406049	0.48253813326188	-1.84738669124468	0.0646911166575439	0.16612393576624
Gm13749	1.8422275537394	-0.866620483701235	1.87846511738415	-0.461344996870661	0.644551106743056	NA
Klf7	1357.96814047804	-0.494779602244129	0.331239042859092	-1.49372368055841	0.135247856440307	0.281122409501184
Mir6899	0	NA	NA	NA	NA	NA
Gm13748	9.14344430904366	0.401285091078333	0.841922180426918	0.476629670066242	0.63362585188039	0.775183081744899
Gm35880	0.231496150698704	-2.05443261908995	4.03460552515709	-0.509202846791312	0.610610047864245	NA
Gm39654	1.29242725189367	-1.83472987395518	1.9232151612805	-0.953990957898646	0.34008821939332	NA
Gm35803	2.41754773324314	-1.64962967573044	1.27977862974364	-1.28899611025766	0.197399438860878	0.366306754392286
LOC118567747	0.66913337116309	-2.00617462839318	2.64860555507952	-0.757445601722657	0.448782944585814	NA
Gm36148	0.227081132901019	-1.1211587684399	4.08045587181216	-0.274763115607959	0.783498237260265	NA
Creb1	1158.78203196328	0.748569686967161	0.261564064253048	2.86189805585435	0.00421112333284982	0.0201569388513085
Mettl21a	408.552269656217	0.265198691477079	0.219029926887089	1.21078747204162	0.225976867817514	0.401773655548039
Gm29152	0.32251045731423	0.826826949892066	3.84584873440116	0.214992062089206	0.829773507396186	NA
2810408I11Rik	18.1780606761475	0.596806692873248	0.469778180035719	1.27040104933752	0.203941809674781	0.374565988556607
Ccnyl1	744.223614775757	-0.0280646578012293	0.145906104253341	-0.192347386319765	0.847470102402881	0.917428909439492
Fzd5	163.051955020179	0.35537476040356	0.236749246619638	1.50105973082359	0.133340113074933	0.278349459249311
Plekhm3	1099.90414623978	0.318769454924098	0.180502214948229	1.76601409027322	0.0773934849909667	0.189559204288288
Gm51628	0.425943848270671	1.32827841985787	2.98706875482112	0.444676212328235	0.656553762321176	NA
Gm51627	9.81088163275891	-0.294213732444125	0.610436837126284	-0.481972440964043	0.629825523824848	0.772388748268617
Gm24788	0.120962382052777	0	4.08045587181216	0	1	NA
Akr1cl	0.210857569583084	-1.1211587684399	4.08045587181216	-0.274763115607959	0.783498237260265	NA
Cryge	0	NA	NA	NA	NA	NA
Crygd	0.204529885207905	1.7166576813392	4.03677033332349	0.425255226230784	0.670650629060739	NA
Crygc	0	NA	NA	NA	NA	NA
Crygb	0	NA	NA	NA	NA	NA
Cryga	3.00895677620644	-0.99816357666631	1.28747697586337	-0.775286545219148	0.438170358034776	0.619972786694103
D630023F18Rik	59.0286101135075	-0.216551372392172	0.315509569478439	-0.686354371913816	0.492489669940918	0.666903396978713
Gm36358	2.2500485163283	-0.449278321539162	1.29424135068097	-0.34713642961784	0.728488826301064	0.842880545391646
Idh1	2207.3052954714	1.02211534533376	0.229298279954992	4.45757964488171	8.28902439056042e-06	0.00010585476663221
Pikfyve	1059.01732719253	0.771852161502464	0.290221546286407	2.65952742440686	0.00782503592472872	0.0333098047358508
Pth2r	15.1180566706567	2.83485249400586	0.746644221757258	3.7967915794405	0.000146580928302392	0.0012518906928002
LOC115487656	0.120962382052777	0	4.08045587181216	0	1	NA
Crygf	0	NA	NA	NA	NA	NA
Map2	11297.040142055	-0.264151434330194	0.251457674180467	-1.05048070292982	0.293497158489929	0.479976839841952
Gm51629	0.850409544938914	0.088429855207167	2.52677144345966	0.0349971721566114	0.972081995785619	NA
Gm24729	0	NA	NA	NA	NA	NA
Unc80	3575.88126997389	-0.472018532384051	0.387493232452472	-1.21813361589985	0.223173201277294	0.398724847723917
Gm39655	0	NA	NA	NA	NA	NA
Rpe	568.28940002118	0.567078682842554	0.179932136204282	3.15162535612168	0.00162364451271046	0.00930935546894993
Kansl1l	521.101957692489	1.10287697429847	0.335269105722657	3.28952759283105	0.00100355716279983	0.00624953568129868
Gm46093	71.0070796987934	0.463624630301424	0.367326904881794	1.26215810532751	0.206891900431	0.378256742190127
Acadl	2402.46814461656	-0.138494815572786	0.276446357153536	-0.500982602913688	0.616383366664694	0.763583869112343
Gm15793	14.1876120586504	0.170581028491907	0.678878948302086	0.251268696604218	0.801606375421737	0.888851300913872
Gm27934	0	NA	NA	NA	NA	NA
Gm25832	0	NA	NA	NA	NA	NA
Myl1	37.4845781638596	0.617007030885121	0.711988055139434	0.86659744700954	0.386162612842373	0.571244551767276
Lancl1	2441.72677192015	-0.652764720043569	0.222912136156566	-2.92834984805444	0.00340766378722014	0.0169407670775206
LOC115487097	54.0583240609649	0.011563727632271	0.32542517806184	0.0355342131212525	0.971653765467769	0.985275009376972
Cps1	2.17472956387471	0.851801827061743	1.59012850397845	0.535681125726986	0.592178950208221	0.746385774213617
Gm26342	0	NA	NA	NA	NA	NA
Gm39658	0.119049770537526	0	4.08045587181216	0	1	NA
Gm15669	0	NA	NA	NA	NA	NA
Erbb4	717.379798902352	0.586829678256552	0.269961181869969	2.17375577552186	0.0297234814273688	0.0927260975448523
LOC118567748	0.28114991968401	0.564154767817062	4.05478013379385	0.139133257341184	0.889344848245728	NA
Gm51744	5.42986357528064	0.828821436681765	1.13178733512863	0.732311990916181	0.463978162176804	0.643035900411707
Gm28497	0.715688119459501	0.367592670116627	2.1842788998086	0.168290171254614	0.86635500579126	NA
Ikzf2	152.970214070552	0.617632682910756	0.340003176641513	1.81654974230422	0.0692860848389005	0.174628358742399
LOC118567749	0.208477966470661	0.802386576320671	4.08045587181216	0.196641405158568	0.844108166532906	NA
Gm29822	0	NA	NA	NA	NA	NA
Spag16	27.9070227510293	2.13113718904165	0.484272491946323	4.40069841769552	1.07903007699301e-05	0.000132838917588135
Gm23879	0.120962382052777	0	4.08045587181216	0	1	NA
Gm23422	0	NA	NA	NA	NA	NA
LOC115487661	0	NA	NA	NA	NA	NA
Vwc2l	114.302323341466	-0.818511855034331	0.428135885698456	-1.91180389772518	0.0559013516635491	0.148668698910929
Gm29906	2.76519272102832	-1.10703577850767	1.22196119160844	-0.905950030254648	0.364962301775183	0.552336231046811
LOC118567750	5.34520475290009	-0.1793090407779	1.00084049362932	-0.179158459234275	0.857813280650187	0.923392995179349
Bard1	120.49729045662	0.396354200030378	0.224274908008237	1.76726947990018	0.077183108560658	0.189226566581386
LOC118567751	0.430231085995524	1.71266410030514	3.06877963845406	0.558092891012506	0.576780954760663	NA
Abca12	4.04651822229793	-0.377108707448548	1.30549977564107	-0.288861564348693	0.772687317646908	0.870768958380614
Gm39659	0.1220365573868	-1.121150761358	4.08045587181216	-0.274761153307139	0.783499744951058	NA
Atic	1302.39590723336	-0.491848177777752	0.229838515643594	-2.13997282570538	0.0323569629017383	0.0987772886664731
Fn1	21745.3823975492	0.443813307505665	0.399315551005862	1.11143507030396	0.266381123746217	0.450394568833487
Apol7d	2.53200843001152	0.208381201378897	1.38938990874753	0.149980361932197	0.880780108906028	0.93605645951325
Gm39660	0.215578344160146	-1.96556607875339	4.04258854235487	-0.486214725579868	0.626814931867048	NA
Gm30160	1.68937055161288	0.425337503192882	1.49807063168061	0.283923530838941	0.776468983241312	NA
Gm30308	0	NA	NA	NA	NA	NA
Gm8883	1.26551210967771	-0.435649999836543	2.0386736909307	-0.213692854219186	0.830786584142253	NA
Gm28818	2.13403954466706	0.946518682591221	1.41409289495795	0.669346890834472	0.503274221559112	NA
4933417E11Rik	1.11601733763134	-2.63612111018967	1.86695922077403	-1.41198644344077	0.157953952880481	NA
Gm5528	0.338767420314883	1.89038144358359	4.02225051851347	0.469981030490918	0.638368570403629	NA
Gm4319	1.72903538172776	0.542316867399663	1.41536396747537	0.383164245990388	0.701597986293818	NA
Mreg	257.242091696552	0.31738534044212	0.21717390895822	1.46143402752482	0.143896368158209	0.293453596745246
Gm51630	0	NA	NA	NA	NA	NA
Gm25360	1.24982416957604	2.18173218542537	2.24954172058296	0.969856289155633	0.332118130552634	NA
Gm23472	5.59744220737853	2.52652437335158	1.10590317105075	2.284580096602	0.0223374610943745	0.0749694905807244
D230017M19Rik	53.4602022528553	-0.0467396239434465	0.301101821043739	-0.155228632564985	0.876641076346849	0.933750448078566
Gm24497	6.78351721245652	2.00282945617146	1.07850639621391	1.85703994264882	0.0633054715803365	0.163417942008565
Gm25939	2.87425208246375	2.63088881376651	1.47163083035873	1.78773695107025	0.0738184571891922	0.183092457709138
Pecr	138.279148133331	0.35184930931452	0.288031822110033	1.22156401586803	0.22187254341678	0.397116011481201
Tmem169	230.971840140667	-0.545184332259221	0.274535244019889	-1.98584460150306	0.0470505816000307	0.131081730920941
Gm51631	1.19371538654039	-0.63572160935663	2.06293030149399	-0.308164366433629	0.757957265335742	NA
Xrcc5	632.711314744233	-0.35549224103854	0.150123974443095	-2.3679911377066	0.0178849643053082	0.0630055381543844
Gm39661	6.8852874784119	-1.18307944634152	0.832163818949233	-1.42169056068238	0.155116101575359	0.309246837934336
Marchf4	302.018694686528	-0.647176866356544	0.193500933305699	-3.34456715686281	0.000824110751204174	0.00532013133707803
Smarcal1	1496.45330244942	-0.251980332105245	0.137198392890083	-1.83661285527681	0.0662670681904836	0.16925236814824
Gm39662	3.58114791931971	1.01333124028444	1.06323044343052	0.953068308517314	0.340555461969189	0.527505429739829
Ankar	0.106118750848242	-1.121150761358	4.08045587181216	-0.274761153307139	0.783499744951058	NA
Rpl37a	4343.00421980353	0.146342851862556	0.258197727008316	0.566785980489453	0.570859596655331	0.730398221373641
Gm51632	0.35054592123623	-2.05344940732146	3.73650326654947	-0.549564461967604	0.582618139533576	NA
Gm39663	1.09040902463068	-3.19981782090978	2.25650341099433	-1.41804253666064	0.156178346327653	NA
Gm30788	0.648695942830702	-3.29754491594072	3.07355005323825	-1.07287822186806	0.283325758538473	NA
Gm30847	0.464412902502343	-1.15456010313715	3.48213411336811	-0.331566810911942	0.740216384167399	NA
Igfbp2	2354.57074168842	-1.52444358192799	0.284653477574532	-5.35543635341268	8.53501873534849e-08	1.92188835432606e-06
LOC118567332	7.25475476083016	-1.16908666388457	0.742351759497586	-1.57484191143534	0.115292939581043	0.252085087182016
Igfbp5	8994.10595251727	0.81544843269331	0.446575108579161	1.82600511543908	0.0678494913075962	0.171971902835474
Gm31047	56.6936251292816	1.45833283046174	0.397448076545699	3.66924113241762	0.000243271536951521	0.0019189653962628
Gm31137	1.55496557212239	3.31479403349737	1.80490540166039	1.83654723978774	0.0662767621920028	NA
Tnp1	0.0993774056759672	0.802394583402573	4.08045587181216	0.196643367459387	0.844106630823842	NA
1700027A15Rik	0.192254403152726	0.802386576320671	4.08045587181216	0.196641405158567	0.844108166532906	NA
LOC118567752	0.560329315485292	-1.97753725506431	2.58072030216671	-0.76627337468691	0.443513657289723	NA
Gm31254	0	NA	NA	NA	NA	NA
Gm29185	0.0993774056759672	0.802394583402573	4.08045587181216	0.196643367459387	0.844106630823842	NA
Gm31344	0.885013197342954	-3.57601925156329	2.17258812896564	-1.64597201093326	0.099769521608254	NA
Pinc	0.186892990093851	1.60664846395878	4.0468772484985	0.397009438463913	0.691360500495057	NA
D530049I02Rik	0	NA	NA	NA	NA	NA
C530043A13Rik	2.34806480128028	-2.69296973997722	1.482898515325	-1.81601755760542	0.0693676788718121	0.174776357746598
6030407O03Rik	33.0709740234458	2.07090621656547	0.48389189279027	4.27968777204343	1.87155682111791e-05	0.000211338408918649
Gm29183	15.7516045970435	1.72575700141302	0.642592370335912	2.68561701177823	0.00723960202632903	0.031306054942377
Mir6351	0.119049770537526	0	4.08045587181216	0	1	NA
Tns1	3938.89523885509	-0.420303587570502	0.252215966283764	-1.66644322230427	0.09562516803571	0.220369531203637
Gm39664	0.216391706465988	1.78998294672589	4.03043525306171	0.444116536884232	0.656958331044661	NA
Gm31637	0.0993774056759672	0.802394583402573	4.08045587181216	0.196643367459387	0.844106630823842	NA
Rufy4	20.2198968001459	0.165468487404086	0.438689160356106	0.377188456787414	0.70603355801515	0.828005892705852
Cxcr2	55.7003757759906	-1.07955150802943	0.640344891634991	-1.6858907162873	0.0918168504031062	0.214133448142273
Cxcr1	4.10032628068633	2.29667313387085	1.26670906043761	1.81310231812617	0.0698160417160004	0.175597226712297
Mir1928	0	NA	NA	NA	NA	NA
Gm31691	0.186892990093851	1.60664846395878	4.0468772484985	0.397009438463913	0.691360500495057	NA
Gm25524	0	NA	NA	NA	NA	NA
Arpc2	5260.23310340393	0.665637866575041	0.154159901020248	4.31784051604712	1.57563211394782e-05	0.00018292345662739
Gpbar1	0.496728263844157	-0.847394924201352	3.31662517143408	-0.255499153627585	0.798337597230216	NA
Aamp	2566.46688772206	-0.406126981910678	0.229652576587669	-1.76844078104928	0.0769872440024522	0.188887787035022
Gm28364	22.7037331237641	-0.186691701757445	0.43185794985106	-0.432298865452938	0.665524211652447	0.797898622309784
Pnkd	6546.94899731221	-1.41902891059882	0.269978206053176	-5.25608689435962	1.47152783191462e-07	3.10892465354643e-06
Tmbim1	3895.7067562266	-0.50658528508263	0.273814986391029	-1.85010065285173	0.0642990438716093	0.16537155129023
Catip	120.025835070851	0.35375548166004	0.250484134894954	1.41228697701112	0.157865479380704	0.313176147455117
Slc11a1	1285.72224455254	1.94079971393661	0.267049880077417	7.26755508511733	3.6605208568988e-13	2.12969846707338e-11
Ctdsp1	1476.4318144741	0.132914360265745	0.203624317296883	0.65274306148787	0.513921936419222	0.686117213077334
LOC118567753	16.5370147920227	0.138562292439797	0.565300238646832	0.245112743577601	0.806369135908325	0.892042166552488
Mir26b	0	NA	NA	NA	NA	NA
Vil1	22.5760184953779	-0.999611034771963	0.406953064240711	-2.4563300355952	0.0140364182123865	0.0524375512846376
Usp37	592.300581447091	-0.0287860196164853	0.180272941983221	-0.159680201031859	0.87313299804921	0.932136164040706
Cnot9	902.450538561586	0.0330096751949339	0.169595344366726	0.194637861777355	0.845676460458614	0.916618134709261
Plcd4	960.881186299873	0.460667645705538	0.196557835783227	2.34367479612252	0.0190948124737187	0.0661393753906095
Zfp142	825.946531430579	-0.192638653990798	0.195057122276879	-0.987601230563382	0.323347983389454	0.51008917646662
Bcs1l	383.05871287803	-0.233238648720756	0.233194237625039	-1.00019044679735	0.317218351540112	0.503573149054985
Rnf25	775.222338404146	0.111212735832216	0.157323123316424	0.706906483216291	0.479624594781386	0.65693323292147
Stk36	249.691371856987	0.193392664569604	0.238823884937002	0.809771035341034	0.418071782588665	0.602013912449272
Ttll4	801.038262530237	-0.0927802501916397	0.163272588978468	-0.568253684051493	0.569862723573225	0.729815252945362
Cyp27a1	1165.47706630673	0.785764051113827	0.242574362211722	3.23927081143061	0.00119835732492193	0.00722618026169992
Prkag3	27.9135230430081	0.0574155520570395	0.405529274148874	0.141581769102967	0.887410368001949	0.940066910010105
Wnt6	131.703155193689	0.331762360631243	0.536447917881379	0.618442815364982	0.536283481986423	0.702992294708914
Gm29539	3.21364050690398	-0.00710223897325606	1.33946045587473	-0.00530231328749304	0.995769385914997	0.997852401439144
Gm32099	8.39792160328011	-1.83298719310975	0.911392988549226	-2.01119299373537	0.0443050755395873	0.125259650541929
Wnt10a	27.4095832507955	-0.870206437847418	0.500027246697247	-1.74031803985734	0.0818031881082579	0.197417610225925
n-TGgcc3	0	NA	NA	NA	NA	NA
Gm32275	49.9162775642714	-0.402202052021005	0.305059040717161	-1.31844003401922	0.187356386592881	0.353624573887904
LOC118567754	3.65365942460605	-0.60667882659774	1.1542497808943	-0.525604454633463	0.599163060999013	0.751141090909509
Gm16582	0.949958597876553	1.27278782679303	2.13984677102773	0.594803256020864	0.551974990856641	NA
Cdk5r2	1983.61590265012	-1.67823836362205	0.329311622796333	-5.09620143185769	3.46536401330711e-07	6.68657738022213e-06
Fev	3.47307488991318	-1.8007264181556	1.24479890323511	-1.44660026087401	0.148008913111502	0.299189445789679
Cryba2	11.4962623131169	0.168721840761213	0.554467831977528	0.304295093476318	0.760903082875936	0.863938342399246
Mir375	0	NA	NA	NA	NA	NA
Cfap65	237.575528308896	1.58976038286924	0.248843017851365	6.38860755104173	1.67403066852479e-10	6.5934372877309e-09
Ihh	9.84094670038047	-0.773710560379436	0.699863362371697	-1.10551659363549	0.268935808271114	0.453495331248988
Nhej1	111.239610789392	-0.0370365747220065	0.247097219322843	-0.149886651187348	0.880854043547114	0.936063105105489
Slc23a3	11.7890027484312	0.375738646080716	0.565401789300938	0.66455156879726	0.506337354854953	0.679632930398179
Cnppd1	1188.38989209263	0.338959201320076	0.181469307987899	1.86785966772233	0.0617816339426198	0.160296592514621
Retreg2	3944.65252365126	-0.166805564726863	0.251738008174437	-0.662615732667903	0.507576691497214	0.680499502818496
Zfand2b	422.76958757734	-0.143089840546268	0.219788439877131	-0.651034424859923	0.515024265039258	0.686974650176151
Abcb6	602.615029411635	-1.03045047345207	0.247371160228191	-4.16560472328914	3.1052833574929e-05	0.00032975301269693
Atg9a	2527.44048715301	-0.851471170948607	0.220026498173236	-3.86985739453167	0.000108899033343197	0.00097321346640394
Ankzf1	340.000908340407	0.0391443854191879	0.16999572031684	0.230266887579464	0.817884389176079	0.899029627557459
Glb1l	431.785859154426	1.14555556887669	0.19988354643778	5.73111488810449	9.97726568501619e-09	2.80624369690339e-07
Stk16	1161.99609977802	-0.211327997762131	0.151070722696768	-1.39886798705738	0.161852574011204	0.319097493253534
Tuba4a	5528.87126835984	-1.40742555887205	0.284512733672563	-4.94679285775593	7.54461864714259e-07	1.32423654860987e-05
A630095N17Rik	0.401505062937693	1.27782474425515	3.54987089912108	0.359963722785391	0.718874262611712	NA
Dnajb2	4043.03890332926	-0.493458718632208	0.244233462526237	-2.02043861446381	0.043337911455902	0.123362094164118
Ptprn	7845.91935702023	-0.803938087838862	0.221324204514996	-3.63240021397836	0.000280797173141495	0.0021635132779486
Resp18	2078.10922079584	-0.645359456929375	0.222337789135385	-2.90260805164526	0.00370069473367635	0.0181534400556522
Dnpep	1294.11533404752	-0.395549497278961	0.234554234131547	-1.6863882195242	0.0917210489764722	0.213975331333978
Des	199.740425041157	0.290585742150694	0.514672468499097	0.564603237857484	0.572343662466742	0.731806881678108
Gm15179	0.231496150698704	-2.05443261908995	4.03460552515709	-0.509202846791312	0.610610047864245	NA
Speg	1578.26576181301	0.0934912744136566	0.166430083832144	0.561745041887674	0.574289741322736	0.733515880690983
Gmppa	957.623890648307	0.183265813691998	0.150890730187421	1.21455979081263	0.224534032527405	0.400100221266192
LOC118567755	2.863148460127	0.337378839010627	1.19474671943466	0.28238523991953	0.777648131497724	0.873439566775557
Asic4	105.057362620739	-0.651665730697774	0.302869782832736	-2.15163666907526	0.0314259816884815	0.0966431148705476
Gm32506	0.956250528921469	2.38438737020295	2.18760085930254	1.08995540025668	0.275732790796931	NA
Chpf	2388.3137118535	-0.251294945707122	0.261195920335232	-0.962093685784206	0.336002545598483	0.52331745840155
Tmem198	345.251476854304	-1.21407816013665	0.267520201444529	-4.53826721713348	5.671836000594e-06	7.58992975140784e-05
Obsl1	587.536589901811	0.126012292186513	0.257782674998405	0.488831501912582	0.624960993562817	0.769179811922978
Inha	432.999182660091	-0.343699300087621	0.206511283379059	-1.664312450457	0.0960500055925142	0.221126270784092
Stk11ip	938.798180342436	0.263956722731619	0.185892157133059	1.41994545010676	0.155623562683685	0.309935614891234
Slc4a3	2737.89100805415	-1.05746493229459	0.24475198108605	-4.32055719264148	1.55635710347317e-05	0.000181066964631799
Gm32622	2.10538542379577	4.0556090290342	1.70508360101454	2.37853969542671	0.0173813653759093	NA
Gm29065	0.411095240163315	2.23965077378491	3.52256035590448	0.635801958660789	0.524905510684624	NA
Gm32737	2.19193746544504	4.83116172311058	1.73816706223479	2.77945764137257	0.00544497543891349	0.0248636887742656
LOC118567756	0.993205733282692	1.26585436819225	2.24627479833158	0.563534955354731	0.573070664404021	NA
Gm17751	0.445508309114512	-0.159378503665778	3.10099578971362	-0.051395911014925	0.959010043006307	NA
Mir6343	0	NA	NA	NA	NA	NA
LOC118567757	0	NA	NA	NA	NA	NA
Epha4	599.384484746873	0.19821045743695	0.203360712738496	0.974674285744812	0.329721852083243	0.516942344251704
Mir6352	0	NA	NA	NA	NA	NA
Gm32793	1.13083939996553	0.74109062207467	2.20342024316805	0.336336486138995	0.736617138922109	NA
Gm32974	0.633892980617702	-1.59886327585888	2.76889053624627	-0.577438239225745	0.563643448663549	NA
Gm33083	0.544919114473198	1.77644814114177	2.90584721344304	0.61133570028168	0.54097736110812	NA
Gm33030	0.240012152590303	0	4.08045587180233	0	1	NA
Gm26263	0	NA	NA	NA	NA	NA
Pax3	48.4322987852213	0.976984358257051	0.332301697657119	2.94005226318506	0.00328156890324488	0.0164422740916027
Gm33152	0.343450520449567	-1.15985647165549	4.02887608356549	-0.287885863848421	0.773434108069016	NA
Gm2102	83.4849683779946	-1.26853740006341	0.538642966277271	-2.35506166325845	0.0185196322125678	0.0646551217192647
Sgpp2	924.832789469681	-1.33934595242075	0.412503703291338	-3.2468701292478	0.00116681619922171	0.00706655950720189
Gm51634	0.109459593311904	-1.121150761358	4.08045587181216	-0.274761153307139	0.783499744951058	NA
Farsb	1505.24599443038	-0.198605009309943	0.158975593892684	-1.24927987024229	0.211562727828978	0.384465864121109
Mogat1	36.2083513126168	-2.32878822132353	0.464714573198109	-5.01122270665431	5.40852767418366e-07	9.87099362064587e-06
Gm39665	0.33747694675102	0.802378724094448	4.08045587180251	0.196639480808796	0.844109672541815	NA
5730419F03Rik	0.982370032423708	-1.73379109974371	2.09258204452904	-0.828541516102856	0.407363893377551	NA
LOC115489320	0.109459593311904	-1.121150761358	4.08045587181216	-0.274761153307139	0.783499744951058	NA
Acsl3	3698.17184723547	0.497555122251883	0.262777204847214	1.89344856811752	0.0582982417732048	0.153323840771819
Utp14b	211.580278064097	-0.133082592004814	0.298392856036283	-0.445997916212281	0.655598751145175	0.791243737804872
Gm51635	14.2331434796367	0.452264751902168	0.767939648150057	0.588932675883658	0.555906436984538	0.718646698341786
Gm38631	3.08552856711228	-0.276718909605643	1.12898191518864	-0.245104820442943	0.806375270579064	0.892042166552488
Gm33693	0.695261194293356	1.5104945570508	3.18783811255429	0.473830384015488	0.63562086576114	NA
Gm29536	0.106118750848242	-1.121150761358	4.08045587181216	-0.274761153307139	0.783499744951058	NA
Kcne4	96.6825078153413	-0.12103470754754	0.337091369909237	-0.359056084942576	0.719553133106127	0.837785273780564
LOC115487654	0	NA	NA	NA	NA	NA
Scg2	6061.7673256267	-0.840205431787422	0.198775786862484	-4.22690029328717	2.36932590728585e-05	0.000260115219217977
Gm24160	0	NA	NA	NA	NA	NA
Ap1s3	31.0277077627262	0.501915688294306	0.378497444300745	1.32607418055773	0.184815127445818	0.350513680351113
Wdfy1	909.973926996082	0.703567911603095	0.194559821890553	3.61620351399621	0.000298955370164538	0.00228279611934767
Mrpl44	516.570145852988	-0.152969003878028	0.206254003423492	-0.741653501696853	0.458297298965372	0.638117842041674
Gm39666	0.53463074826827	0.6645104356037	2.6280950726419	0.252848704950273	0.800385129133609	NA
Serpine2	9065.69760716341	1.19071282693973	0.233731637327441	5.0943588148986	3.49923486740042e-07	6.74058494667393e-06
Gm33970	0.28114991968401	0.564154767817062	4.05478013379385	0.139133257341184	0.889344848245728	NA
Gm23934	0.104738818734842	0	4.08045587181216	0	1	NA
Fam124b	3.95437076318525	1.09472673959542	1.03201995544711	1.06076121282087	0.288798433437001	0.474632687014583
LOC108167342	0	NA	NA	NA	NA	NA
2310015K22Rik	0.468042909777862	1.60002967357559	3.37511237492925	0.474067081576545	0.635452071909525	NA
Gm34098	0	NA	NA	NA	NA	NA
Cul3	2623.22765909759	0.139532402297212	0.293987979017665	0.474619413907493	0.635058266149411	0.77609306353935
Gm39667	9.29565175526573	0.700185416702239	0.734654275298445	0.953081524527707	0.340548766294479	0.527505429739829
Gm38673	0.119049770537526	0	4.08045587181216	0	1	NA
1700016L21Rik	0	NA	NA	NA	NA	NA
Dock10	2314.88836828465	0.801531531971833	0.323942812871955	2.47429947547148	0.0133497739465186	0.0505335046842839
Nyap2	362.848208141362	-1.2319702685389	0.296660908258619	-4.15278937751013	3.28447017466246e-05	0.000346319732354129
LOC118567758	0.196975177729789	-0.159370081862478	4.08045587181216	-0.0390569306148876	0.968844999138634	NA
Mir6344	0	NA	NA	NA	NA	NA
Irs1	695.444423839939	0.90179337287684	0.216720836522981	4.16108292744253	3.16742034038901e-05	0.000335211341009867
Rhbdd1	558.281248023652	0.153821435204916	0.158758046911298	0.968904809536107	0.332592685583353	0.520127038588293
Gm46095	4.62264664600498	1.49581455121308	0.989505401095162	1.51167901616055	0.130615539347842	0.274360854803499
Col4a4	53.3031336401483	0.109144318032534	0.37872973998063	0.288185232134439	0.773204952538236	0.871009736450636
Col4a3	30.4012114774031	1.00554631149151	0.43687208863178	2.30169502162689	0.021352377151626	0.0723946962648606
C430014B12Rik	4.80171399785687	0.794557107161474	0.881330075798691	0.901543166379996	0.367299593412374	0.554096688404765
Mff	2794.28488522315	-0.0706005089767335	0.130671882800213	-0.54028844969408	0.588998122631877	0.743972006011159
Tm4sf20	0.799557104634346	0.709251888670276	2.31634985384676	0.306193767531456	0.759457117459411	NA
Gm34286	2.47435937535318	-0.848466402569514	1.10601699421496	-0.767136858662596	0.443000149290753	0.624301759633095
Gm17764	0.1220365573868	-1.121150761358	4.08045587181216	-0.274761153307139	0.783499744951058	NA
Gm34450	0.483245573499607	1.64197800151727	3.30717862133992	0.496489058958666	0.619549404749646	NA
Agfg1	2294.16896512365	-0.0240953697649538	0.186226556008071	-0.129387399313283	0.897051117761162	0.945603916694524
Slc19a3	52.4550284361908	0.413010426017328	0.515861314021726	0.800622986820706	0.42334993908266	0.60656417754566
Krtap28-13	0.220339787728744	0.802386576320671	4.08045587181216	0.196641405158567	0.844108166532906	NA
Ccl20	3.07070242942674	-4.78133061995813	3.91682112189742	-1.22071712522882	0.222193141443881	0.397481924560487
Daw1	27.9179929815278	2.68686285681243	0.612915900725286	4.38373821536196	1.16659951193279e-05	0.000141791943860208
Sphkap	1206.55523514218	-1.00307553204724	0.264831969530598	-3.7875923130623	0.000152114176210415	0.00129240669431852
Pid1	1202.38816304258	0.812331037462109	0.200623757473915	4.04902713263024	5.14309825692482e-05	0.000510369010144968
Mir6353	0.274408574511736	2.15947857320416	4.0028553456107	0.539484539597995	0.589552561945213	NA
Dner	2773.95919670079	-0.242775583404832	0.228606687182096	-1.06197936026014	0.288245055220337	0.474365812392547
LOC118567658	0.918011306499721	-1.12117118884395	2.51203829555414	-0.446319306050476	0.65536661251751	NA
Mir5126	0	NA	NA	NA	NA	NA
Gm51637	7.14792142779625	-3.15247047898281	1.25672596214806	-2.50847883622491	0.0121252231397188	0.0467529840255295
Trip12	4573.75288267733	0.420873233843527	0.198500581653202	2.1202619676895	0.033983959113872	0.102528862169951
Fbxo36	142.869481083667	0.509025423622006	0.304425530181783	1.67208520033799	0.0945075225446371	0.218629118911163
Slc16a14	99.1702699698568	-0.74388555563634	0.293883867456414	-2.53122283327331	0.0113665611399246	0.0444634267935993
Gm39669	0.741080929897146	-1.60252252970926	2.41957153661494	-0.66231665625859	0.507768304361787	NA
A530032D15Rik	16.8898849871356	1.06520399692856	0.570173557791101	1.86821009563341	0.0617327921422419	0.160206135432652
A530040E14Rik	16.7525634359679	2.77550290633127	0.601475877782067	4.61448747797816	3.94066531556177e-06	5.54523456283748e-05
Gm38510	1.07936553640195	1.1791134979097	1.95862092155979	0.602012101949104	0.547166081779309	NA
LOC118567331	40.2292483837706	0.371104431085948	0.331433793273418	1.11969400410477	0.26284418099906	0.446437864717293
LOC118567761	1.86732157156485	2.74516328741678	1.69065400962714	1.62372861140418	0.104433741872158	NA
Gm7609	5.57181430616432	0.692234180812067	0.790888256870769	0.875261675462173	0.381431541770646	0.566775577071511
C130026I21Rik	14.3293775830899	2.62907282023338	0.875200570501658	3.00396607228719	0.00266485040061103	0.0139244052275374
LOC118567760	2.55194561372473	2.41240496363164	1.471106247734	1.63985773790816	0.101034749844747	0.229513385263217
LOC118567759	1.33574050884004	1.34003367094005	1.69823289443996	0.789075323724648	0.430067983472801	NA
Gm2619	4.7646573060698	-0.370107616632274	1.1178335184276	-0.331093683031517	0.740573723015167	0.850381778924845
Gm7592	4.91532767113652	-0.0179614387447757	0.949564841778401	-0.0189154420577919	0.984908560764297	0.99139441879852
LOC118567762	5.47521026056664	0.853636235158532	0.823130132370547	1.03706109348728	0.299707385824346	0.486041203059885
Gm2427	41.8277987745007	0.270734178571215	0.446404263782974	0.606477582173894	0.544197664325505	0.709552531672462
Sp110	274.252522321549	1.54980592863609	0.263712808336236	5.87687013920109	4.18095931524104e-09	1.27616684931119e-07
Sp140	303.034737522794	1.30488358191762	0.20534512485618	6.35458758921859	2.08986540439164e-10	8.09222713933609e-09
Sp100	390.917555350434	0.893132200045159	0.26252243793039	3.40211757549646	0.000668658642441523	0.00447261805097375
A630001G21Rik	180.343830737716	2.11411509834783	0.326756238938655	6.47000683204928	9.79984863660175e-11	3.99008757187961e-09
Mir8096	0	NA	NA	NA	NA	NA
9930111H07Rik	0.776897952923514	1.9530624118046	2.57950823777438	0.757145250867552	0.44896284649848	NA
Cab39	5297.51290208276	0.0469090677948713	0.140776339075024	0.333216988757408	0.738970495049286	0.84932480343665
Itm2c	11160.632004362	0.461064054114976	0.25794584679896	1.78744515500699	0.0738655689615401	0.183189487969856
Gm32302	2.19604802519987	0.129870778382516	1.24506213948866	0.104308672044154	0.916924396160973	0.956698130778242
Gm51745	0.210857569583084	-1.1211587684399	4.08045587181216	-0.274763115607959	0.783498237260265	NA
4933407L21Rik	34.4387862732032	2.00438742498873	0.464738437380791	4.31293661932767	1.6110031276621e-05	0.000186134197053419
Gpr55	19.9378678724312	0.509900919666795	0.505360784828218	1.00898394765656	0.312982332729162	0.499720973263953
Gm41905	0.330873556374671	-1.09191959772552	3.80791688618627	-0.286749850472473	0.77430386448978	NA
LOC118567763	0.225701200787619	0	4.08045587180375	0	1	NA
Spata3	17.0150141638232	1.61861710811668	0.573266758446021	2.82349723626804	0.00475028354931527	0.0222771583062508
2810459M11Rik	281.853787049645	0.586415304818629	0.334414980454502	1.75355572893784	0.0795066624814143	0.193255907545985
Psmd1	3723.21637036169	-0.367042680445695	0.117354213138194	-3.1276480888971	0.00176211024737318	0.00993918631902939
Gm22786	0.344750971325145	0	3.76824203037132	0	1	NA
Htr2b	254.391767902277	3.5756655829367	0.266442111694164	13.4200467043327	4.61422340388535e-41	4.59877578640277e-38
LOC118567764	12.6946018941297	1.36961436735564	0.600243922178988	2.28176299125813	0.022503336850967	0.0753827255055849
Armc9	639.013621709581	-0.624352876843131	0.186480965922229	-3.34807830791435	0.000813740148207923	0.00526877312609775
Gm46098	5.31785377890744	-0.769214276554923	0.919040702202897	-0.836975201110411	0.402606507634415	0.586896596152858
Gm16341	0.438711395798409	-1.58186273748836	3.44630892528234	-0.459002013976088	0.646232719821279	NA
Gm28626	0.544263576839092	1.43949993183072	2.85975169194057	0.503365357169838	0.61470742333878	NA
B3gnt7	103.483772985542	1.64955571818784	0.423766197563598	3.89260806471069	9.91723004686308e-05	0.000898415519765708
Gm5258	0.120962382052777	0	4.08045587181216	0	1	NA
Ncl	7792.82611356477	-0.147081070047575	0.317369901192243	-0.463437362821884	0.643050902648142	0.782578883064524
Snora75	4.3631582631772	-0.0699959650824112	0.906282368515366	-0.0772341684160486	0.93843726035157	0.967561611974949
Gm24148	6.23079161103324	-0.234161762316338	0.906717900985674	-0.258252056192765	0.796212385048688	0.88539713313627
Snord82	0.104738818734842	0	4.08045587181216	0	1	NA
C130036L24Rik	22.1439579604829	-0.0601869579661995	0.463176510651995	-0.129943890896964	0.89661081873903	0.945420184447625
Nmur1	3.48869083338347	-1.09873137657712	1.03371040091892	-1.0629005721529	0.287827043534387	0.474139461481854
Tex44	0.175031168835768	1.52591976454251	4.05478090566964	0.376326070394796	0.706674500050562	NA
Gm32700	1.30872401588749	0.313466340231024	1.74876227675284	0.179250401497154	0.857741089870273	NA
Gm32758	0.773041023025521	-0.745052792342012	2.37497885010658	-0.31370923253004	0.753741887975023	NA
Gm41907	0.567898922115701	-0.159380014055676	2.94203378615199	-0.0541734139172262	0.956797002191767	NA
Ptma	13306.3053840046	0.0605831097662179	0.169674723603015	0.357054418476396	0.721051067048456	0.838829144862196
Pde6d	1135.91350500185	-0.203171055825685	0.241658106732168	-0.840737596487347	0.400494953429024	0.584867454476289
Cops7b	483.711843440472	-0.00660616388372021	0.165087320758992	-0.0400161796396491	0.968080227137296	0.983230044083935
Gm41908	0.120962382052777	0	4.08045587181216	0	1	NA
Nppc	143.265859131169	0.141526050175885	0.311054124506203	0.454988502083222	0.649117510739228	0.786338282027344
Dis3l2	595.729677498006	-0.128147220822622	0.242535616099905	-0.528364546549056	0.597246339702851	0.749918066698617
Gm41909	1.21461478068419	-3.81654990186507	2.02882405007234	-1.88116357440114	0.0599496710621745	NA
Gm28375	0.349471745902207	-1.12116646186753	3.79323774391218	-0.29556978432657	0.767558651735656	NA
Gm41910	1.68927208530095	0.00615428104996049	1.67485752448095	0.0036745101956465	0.997068171643986	NA
Gm29371	4.82180567871942	-3.50082045682965	1.34535789896525	-2.60214806745642	0.00926418447441676	0.0378683243138255
Alppl2	0	NA	NA	NA	NA	NA
Alpi	0.447115163850386	-0.159378065153853	3.0844812736104	-0.0516709459439513	0.958790888080973	NA
Akp3	0.544993618808198	1.32673149095766	2.52665585313857	0.525093866388499	0.599517939773841	NA
Ecel1	2338.63573813834	1.13279843680247	0.31809295872298	3.56121820913677	0.000369138138385175	0.00273047871771648
Gm51638	5.18136766573919	0.517150011091057	0.783089569996668	0.66039701064242	0.508999090035385	0.681848184950977
Gm33292	22.5576199739252	0.521869142354459	0.446983527905458	1.16753551254989	0.242994175582074	0.423491371125093
Prss56	21.6852585664216	-1.12149525255627	0.618878646103977	-1.81214081244588	0.0699644416281393	0.175796875527988
Chrnd	0.894237886548026	0.826170368617364	2.34328263007794	0.352569663604721	0.724411083806426	NA
Chrng	0.315670892652926	-1.07375050808423	3.8656998222092	-0.277763550577653	0.781193872942586	NA
Eif4e2	1365.50268824493	0.0245399045273092	0.133035870778013	0.184460810334809	0.853651968401023	0.921007164447875
LOC118567765	17.2460545158268	-0.160970581878003	0.495717819087441	-0.324722202188195	0.745391329584586	0.853817981614405
Efhd1	1222.10878308593	-0.245761875568908	0.222753393333383	-1.1032912760215	0.269900693923447	0.454687558374893
Gm41911	3.50704527876742	0.240766459225341	1.02796838108851	0.234215821862532	0.814817432528282	0.896959891394781
Gigyf2	1315.88424391671	0.200853262349502	0.302484795578791	0.664011101666047	0.506683205706697	0.679858295739559
Gm22549	0.366109672160399	-2.71117102495146	3.98833895762229	-0.679774475980788	0.496647270466028	NA
Kcnj13	37.5346580545581	-0.797475930662755	0.666049462488617	-1.19732238456147	0.231180922835458	0.408208311058173
Snorc	3.46454287850866	1.76295809309994	1.12782054226241	1.56315479904581	0.118016188918139	0.256061059968811
Ngef	1206.56553933173	-0.590564115917704	0.291914507550369	-2.02307216888083	0.0430657074492005	0.122720466105672
Gm46099	0.1220365573868	-1.121150761358	4.08045587181216	-0.274761153307139	0.783499744951058	NA
Neu2	17.2741033241917	0.22932562962257	0.621854423475896	0.368777033603363	0.712293924518417	0.832510660657413
Inpp5d	1862.85653351086	1.87811254452398	0.240830636915985	7.79847850163334	6.26580248227659e-15	4.57423535991167e-13
Gm33470	1.04286005297583	1.84156403302339	2.32274006543678	0.792841205275844	0.427870345981808	NA
Gm33517	1.45273721209641	0.303940898814861	2.39621874226655	0.126841883611747	0.899065545115906	NA
Atg16l1	1103.0400525932	-0.0948614034758302	0.181185417969613	-0.523559812587895	0.600584739261841	0.752265120927773
Gm25395	1.80189595197426	-0.308143830565949	1.55777585463275	-0.197810121173431	0.843193627093341	NA
LOC118567766	24.052221418931	0.374329763091841	0.473578194107759	0.790428629842416	0.429277487644041	0.611960687143305
Scarna6	0	NA	NA	NA	NA	NA
Sag	12.298457969182	0.873615461738757	0.567886200861298	1.53836360245022	0.123959736473146	0.264352873678848
Dgkd	1827.18470726831	0.366761089679659	0.176613671058071	2.07662910511083	0.0378358044761325	0.111179566038725
Gm19582	2.6202573708996	-3.11156231089367	1.4802403713573	-2.10206556387902	0.0355475329136086	0.106142516214491
Usp40	806.725145858621	0.504162359395028	0.230595103271852	2.18635327568367	0.0287897692149901	0.0905278298649135
Ugt1a10	0	NA	NA	NA	NA	NA
Ugt1a9	0.120962382052777	0	4.08045587181216	0	1	NA
Ugt1a8	0	NA	NA	NA	NA	NA
Ugt1a7c	168.429445413828	2.0084709058442	0.284320996546089	7.06409632156245	1.61664581485927e-12	8.61822604977187e-11
Ugt1a6b	4.95124275271931	1.0244336361062	0.992135496360236	1.03255416207207	0.301812588657413	0.488240310822771
Ugt1a6a	23.5742716006186	0.644714406053113	0.521319411010181	1.23669748802145	0.21619941163333	0.39016998211863
Ugt1a5	0.106118750848242	-1.121150761358	4.08045587181216	-0.274761153307139	0.783499744951058	NA
Ugt1a2	0	NA	NA	NA	NA	NA
Dnajb3	38.3083290090797	0.5045205974631	0.368296799682416	1.3698750515838	0.170725908803868	0.331572647031941
Ugt1a1	1.17246796487051	0.450855607533526	1.89258143748939	0.238222566597509	0.811708475259084	NA
Mroh2a	3.94015309767886	1.24031770558555	1.05287573515785	1.1780285784624	0.238785213183275	0.41834862746868
Hjurp	2881.75897455568	-0.0125641825788096	0.156778353205843	-0.0801397790058007	0.93612608540093	0.966245243237359
Trpm8	25.4768339918503	-1.46417607651659	0.958294981696857	-1.5278970509936	0.126538100524381	0.268091954905489
Spp2	6.76565113080708	-0.507106100710859	0.803743281680793	-0.630930437950779	0.528086008829187	0.696691512791117
Gm29538	0.655055474016375	1.54380868158548	3.16685866456161	0.487488974124835	0.625911854577945	NA
Gm28888	0.523792748823985	-0.712404578375379	3.2738683886328	-0.217603304045123	0.827738209924337	NA
Glrp1	31.0965816014149	2.25578263666647	0.511666821986409	4.40869436855218	1.03995662555096e-05	0.00012840184468623
Gm19589	2.81499867695023	0.489577689005618	1.11780362679328	0.437981839806786	0.661399447913425	0.795157053785044
Gm41912	1.26144692779699	-1.67107415881619	1.99461300791386	-0.83779367335218	0.402146592595757	NA
Arl4c	2574.72963587406	0.754449006447877	0.208518797674109	3.61813426349693	0.000296734456463442	0.0022696175994366
Platr5	1.30240036855118	-0.064387910630422	1.81143639439213	-0.0355452230228757	0.971644986383305	NA
Gm34194	6.18690405940305	0.457626874186393	0.955371346004257	0.47900418627832	0.631935650512901	0.773734407710178
1700067G17Rik	0	NA	NA	NA	NA	NA
Sh3bp4	774.339942833299	0.186843183996081	0.227873700321782	0.81994185257991	0.412249256219645	0.596514941315675
Gm34331	0.330873556374671	-1.09191959772552	3.80791688618627	-0.286749850472473	0.77430386448978	NA
C030007H22Rik	0.0875155844178842	0.802394583402573	4.08045587181216	0.196643367459387	0.844106630823842	NA
Gm41913	0	NA	NA	NA	NA	NA
Agap1	4429.40573829776	-0.0584976455147224	0.181243748540173	-0.322756762569144	0.746879460364163	0.854711091304863
Gm41914	21.9605158676976	0.832580883641466	0.483898509317549	1.72056922600499	0.0853290217601197	0.203474166837327
4933400F21Rik	1.67311365960845	-1.17573175572972	1.41519125786986	-0.830793540584347	0.406090272333921	NA
Gbx2	111.659731517953	-0.32413948338737	0.308401897002387	-1.05102947335263	0.293245053481281	0.479701445868223
LOC102637806	20.0855456497884	0.715029070089968	0.501148913624461	1.42677964702878	0.153643419533919	0.307005377779494
Asb18	8.94648990967409	-0.992348763823473	0.835786211502049	-1.18732368417523	0.235099969465956	0.413345344383196
Gm41915	10.6217030510383	-0.886028994455642	0.661085216853338	-1.34026441957513	0.18015939468057	0.344350354728818
Gm34616	0.262546753253653	2.10249909793425	4.00667401965905	0.524749227817931	0.599757530838981	NA
Iqca	21.6615479296945	2.67539661502908	0.613031519540307	4.36420727116165	1.27584566117401e-05	0.000153121518801528
4930434B07Rik	0.430231085995524	1.71266410030514	3.06877963845406	0.558092891012506	0.576780954760663	NA
Ackr3	683.206057623512	-0.639375901792784	0.288582211299422	-2.21557627864107	0.0267205349428032	0.0857383570120211
2700003A03Rik	7.04614014389423	0.303684869657087	0.675380248890433	0.4496502083915	0.652962679034341	0.789569208814908
Gm34992	0.303493630086777	1.6841421389236	4.03967993138392	0.416899894924756	0.676751630409048	NA
Gm28722	0.333199883749261	-1.94611470440987	4.04440021181493	-0.481187469708035	0.630383265608244	NA
Gm35048	4.88025091316185	-0.720069662723141	1.05769776854865	-0.680789620754525	0.49600461850299	0.67004030113407
Gm35141	0.0993774056759672	0.802394583402573	4.08045587181216	0.196643367459387	0.844106630823842	NA
Gm41917	0	NA	NA	NA	NA	NA
Gm35192	0	NA	NA	NA	NA	NA
Cops8	1795.75683068903	-0.584001099235533	0.208314389191212	-2.80346020024319	0.00505574717992263	0.0234316402356179
Gm35242	0.279769987570611	1.52591175745784	4.05478090566321	0.376324095668558	0.706675967943707	NA
Gm9991	1.52009047872217	0.492850101180079	2.19228620496937	0.224811021509376	0.822126291612084	NA
Gm35332	0.231496150698704	-2.05443261908995	4.03460552515709	-0.509202846791312	0.610610047864245	NA
Gm41918	1.11062959301401	1.27559039761344	1.92928792486876	0.661171606980442	0.508502267584106	NA
Col6a3	2667.61982603911	2.12502461802854	0.419680130921169	5.06343870357708	4.11760815903207e-07	7.69257798121371e-06
Gm35381	0.671759432679925	0.136952575897854	3.03884317670395	0.0450673390939504	0.964053634586587	NA
Mlph	99.6402018510838	1.45556088885954	0.231233857587806	6.29475676288806	3.07882255294812e-10	1.166542964979e-08
Prlh	0	NA	NA	NA	NA	NA
Rab17	1.67281837033519	-2.33557045523678	1.84237611686436	-1.26769470894565	0.204906995035201	NA
Lrrfip1	1608.58193729403	0.471894466742756	0.225629559567763	2.0914567561394	0.036487139015906	0.108283998667342
Rbm44	5.68145033480288	0.771910754266274	0.924632376649248	0.834829899709528	0.403813488523312	0.587881559718456
Ramp1	1370.35590071246	0.875915082232132	0.331078590324995	2.64564096812274	0.00815363058732254	0.0343702967916871
Ube2f	933.47231844745	-0.0539048186297812	0.153894051613709	-0.350272268905418	0.726134374829775	0.84138797322059
Scly	828.823486344574	0.0676310174233147	0.231381710862769	0.29229197576219	0.770063393486458	0.86939337908245
Espnl	5.12475330648542	-0.762412955065402	0.796671873394729	-0.956997454694434	0.338568539720353	0.525742218941177
Klhl30	14.7549153566662	0.446295204249607	0.545515719613738	0.818116120586981	0.413290884725882	0.597456451445507
Erfe	11.4509489260986	-1.42365874015395	0.656990274122564	-2.16694035852402	0.0302394020868603	0.0939010856186805
Ilkap	984.66451676898	-0.0869644187894148	0.172371940843496	-0.504516096783837	0.613898753571323	0.761681367306523
1700020N18Rik	0.303493630086777	1.6841421389236	4.03967993138392	0.416899894924756	0.676751630409048	NA
Hes6	376.118817518223	0.572451621654844	0.251360601603066	2.27741188556998	0.022761641005989	0.075959396823451
Per2	525.354576013818	-0.13033744611423	0.212623258296238	-0.612997125331588	0.539878240497862	0.706089399608175
Gm35591	2.17026036939186	-1.51573028654998	1.37118865839411	-1.1054133778536	0.268980509634264	0.453527104621456
Gm28382	0	NA	NA	NA	NA	NA
Traf3ip1	479.6978920459	-0.0943239292367995	0.159345282440551	-0.591946794985851	0.553886216864206	0.717086510176109
Asb1	1098.26281105055	-0.583454162247944	0.208646632700102	-2.79637468718018	0.00516794478791033	0.0238503721307164
Gm28380	0.467093285491322	-1.12116984817568	3.49717544001221	-0.320592966354518	0.748518868524899	NA
Twist2	28.6256921829898	-0.345187919977977	0.451637335848968	-0.764303330523167	0.44468650110345	0.625615904350401
Gm46117	1.47817887346674	-1.34229929647835	1.63713815155472	-0.819905940866157	0.412269729785422	NA
Gm46242	0.0993774056759672	0.802394583402573	4.08045587181216	0.196643367459387	0.844106630823842	NA
Hdac4	1008.07434642958	-0.525449219849598	0.236629145918393	-2.22056001516741	0.0263807765529247	0.0848431244862439
LOC108167659	1.81987314135432	-1.60672616743284	1.85590205427424	-0.865738665320441	0.386633491217235	NA
LOC118567767	0.120962382052777	0	4.08045587181216	0	1	NA
LOC118567768	5.62370783819468	-0.860782704883707	0.863274432368539	-0.997113632245547	0.318709356740516	0.505103110789811
Gm35992	0.218919186623809	-1.98483241573842	4.0408172226476	-0.491195791933874	0.623287974932621	NA
Ndufa10	3258.52267403056	-0.6651896963836	0.215804233614321	-3.08237556438494	0.0020535556795476	0.0113021985215533
Mir6900	0	NA	NA	NA	NA	NA
Olfr1416	0.120962382052777	0	4.08045587181216	0	1	NA
Olfr1415	0	NA	NA	NA	NA	NA
Olfr1414	0.330440019522461	0	4.08045587179518	0	1	NA
Olfr1413	0	NA	NA	NA	NA	NA
Olfr1412	0	NA	NA	NA	NA	NA
Olfr1411	0	NA	NA	NA	NA	NA
Olfr1410	0.120962382052777	0	4.08045587181216	0	1	NA
Olfr12	0.313575817722714	-0.159377288438329	3.91011455973993	-0.0407602606019117	0.967487020458386	NA
Cops9	1360.32571946052	-0.0407801400067545	0.23938436407764	-0.17035423413673	0.864731561847306	0.927357428271805
Otos	5.97269521847349	0.533170838872706	0.964127930928091	0.553008394186303	0.58025766223003	0.737870933084621
Gm29483	15.3535243093553	0.70764880068146	0.667010351215725	1.0609262650747	0.288723411839267	0.474632687014583
Gm36102	2.09215355941302	0.297839341126669	1.38543574619981	0.214978819439032	0.829783832126019	NA
Gm29481	1.10938389647679	-0.928134423051413	1.65394960382658	-0.561162456766567	0.574686793931138	NA
Gpc1	3334.30576213954	-0.0893318922635066	0.213998748550291	-0.417441190047488	0.676355731994277	0.806287505564762
Gm29480	18.2078627305987	-0.855825811222454	0.559774481083092	-1.52887607446224	0.126295168523493	0.267714457930834
Mir149	0.120962382052777	0	4.08045587181216	0	1	NA
Ankmy1	11.5546363155452	0.351716099539815	0.58949118552097	0.596643526109694	0.55074540461332	0.714736263383337
LOC115487694	0.0993774056759672	0.802394583402573	4.08045587181216	0.196643367459387	0.844106630823842	NA
Dusp28	388.080943546591	-0.57226813927532	0.267553329610221	-2.1388937304911	0.0324442759267168	0.0989121076031558
5033417F24Rik	22.4795051910568	0.0268874986518309	0.468748835731714	0.0573601395934342	0.954258314693012	0.975754453907927
Rnpepl1	1749.5300472821	0.482016792353897	0.242098355763963	1.9909957291236	0.0464813567851824	0.129985621762442
9430060I03Rik	3.92213016499811	-0.371670670010813	1.04090523476864	-0.357064848553118	0.721043258988864	0.838829144862196
Capn10	583.63504814152	-0.535611593762222	0.228425555694825	-2.34479715780049	0.0190374334893253	0.0659886482383528
Gpr35	321.846056438979	0.398674996425137	0.204370673589065	1.95074464170317	0.0510874300506893	0.139215068836418
Gm36424	0	NA	NA	NA	NA	NA
Aqp12	0.433340731077052	-0.159378173212263	3.10846729517508	-0.0512722696036235	0.959108564682231	NA
Kif1a	23763.5310511164	-0.98969766176638	0.178265896585845	-5.55180592991204	2.82733380543347e-08	7.15352900904542e-07
Gm36472	0.218427176213493	0.802386576320671	4.08045587181216	0.196641405158567	0.844108166532906	NA
Agxt	0.685051177701648	-2.04921495816525	2.35675785959498	-0.869505940044863	0.384570460494204	NA
Mab21l4	1.93506723246446	1.09717106754448	1.54897486358012	0.708320769653171	0.478746081978077	NA
Crocc2	108.663163183209	-1.08076710239016	0.238738304387149	-4.52699496699758	5.9828364432367e-06	7.95040926309072e-05
Sned1	1869.6339353631	0.572098845952496	0.461589288662603	1.23941100888645	0.215193326540341	0.389148739867288
Mir6901	0.120962382052777	0	4.08045587181216	0	1	NA
Mterf4	252.131310065451	0.0697229545704059	0.204015120924288	0.341753857530397	0.732536137252696	0.845557473903194
Gm28535	7.20272128804166	-0.220232410757715	0.928695799420024	-0.237141603198002	0.81254693802421	0.895524470423047
Pask	146.829574323827	-0.532570225599072	0.267071211701936	-1.99411318878294	0.0461396862410253	0.129187740039456
Ppp1r7	1143.57837126782	-0.26145335812269	0.141690587205934	-1.8452415455283	0.0650024094609931	0.166653644119712
Mir6902	0	NA	NA	NA	NA	NA
Mir6345	0.11701430079002	0.802394583402573	4.08045587181216	0.196643367459387	0.844106630823842	NA
Gm26446	2.09827789310126	-1.70684358139394	1.71344984111048	-0.996144468569762	0.319179956245646	NA
Ano7	29.4089535287351	0.931075744075277	0.409931688566151	2.2712948767927	0.0231291331699076	0.0768390028483757
Hdlbp	6903.48642705804	-0.263534697298354	0.211744048271262	-1.24459081353136	0.213282198882904	0.386787922379317
Gm17415	15.5306645974565	-0.22392742549578	0.536919301125225	-0.41705974254696	0.676634709985581	0.806368466701299
Septin2	4336.35235856227	0.703916684542558	0.276622050568098	2.54468753700917	0.0109375561752002	0.0431015300333702
Farp2	172.309338825211	-0.659466617419206	0.249074106870752	-2.64767231610074	0.00810480429868544	0.0342211141902314
Gm41920	2.65679157290198	0.787620415799223	1.2071569248077	0.65245901308539	0.514105105422785	0.686281815257774
Stk25	3672.58550624299	-0.529322526982924	0.175070740408998	-3.02347797094094	0.00249887221142325	0.0132324531579123
Bok	309.509804599691	-0.193080768368671	0.264574604919898	-0.729778160028351	0.465525796333036	0.644243409160963
Thap4	495.144222677338	-0.347290243609719	0.243424251168753	-1.42668711906178	0.153670100102164	0.307005377779494
Atg4b	1483.74963500329	-0.476218826726233	0.189830747918007	-2.50864958363818	0.0121193643279968	0.0467382551296553
Dtymk	904.159439916233	-0.18523457784338	0.200314145263355	-0.92472040653869	0.355111361764701	0.542608835204122
Ing5	427.485871152543	-0.194073421165154	0.170344580405255	-1.13929906489215	0.25457843829114	0.436705944843808
Gm22089	0.120962382052777	0	4.08045587181216	0	1	NA
D2hgdh	596.356672002739	0.449946758792589	0.188505953783184	2.38691006709586	0.0169906470370442	0.0606944993034385
Gal3st2	13.0666472188583	-2.09380237365491	0.663968290888713	-3.15346742063899	0.00161343236679851	0.00926238671277792
Gal3st2b	9.6302541945063	-2.10694775880198	0.673460401205966	-3.12853993349731	0.00175677137337249	0.00991639256139313
Gm7889	30.2600997771207	0.348763241682825	0.463972162614425	0.751690014585332	0.452237496730379	0.631919737321532
Gal3st2c	4.98998232907282	0.737118673110295	0.929141130683646	0.79333337936287	0.427583614146757	0.6101530868455
Neu4	521.072445788655	2.41691956345451	0.299855953246164	8.06026873000038	7.61269085075552e-16	6.32267073811119e-14
Pdcd1	23.8790902369445	0.346438282393417	0.558099104033704	0.620746888661007	0.534766173283099	0.70180597642231
Gm23389	0	NA	NA	NA	NA	NA
4930440C22Rik	0	NA	NA	NA	NA	NA
Fam174a	1072.79304118732	0.255151165975003	0.235927871555925	1.08147953987929	0.279483857064817	0.464381592889011
St8sia4	370.92655727654	0.935717412071908	0.339054817514506	2.75978208754363	0.00578399281729482	0.0261099778162366
Gm30431	4.95025792479594	1.29670696844024	0.991404451168694	1.30794951234246	0.190890434271747	0.357845030861559
4930598F16Rik	0.106118750848242	-1.121150761358	4.08045587181216	-0.274761153307139	0.783499744951058	NA
Gm22360	5.28150622801847	-1.04250334178874	1.03518886082464	-1.00706584203221	0.313903134591094	0.500480358465688
1700063A18Rik	0	NA	NA	NA	NA	NA
Gm30490	0.120962382052777	0	4.08045587181216	0	1	NA
4930533P14Rik	0	NA	NA	NA	NA	NA
Gm26245	0	NA	NA	NA	NA	NA
Gm26078	0.362887146158331	0	4.08045587179367	0	1	NA
Slco4c1	30.4696884677641	-0.433579687294171	0.596709495654489	-0.726617710044328	0.467460176122832	0.646086675746399
Panct2	22.0366705379326	-0.761467540249001	0.64919775185091	-1.17293619406106	0.24082139380491	0.420790365896025
Slco6b1	0.120962382052777	0	4.08045587181216	0	1	NA
Slco6c1	3.48671465096865	1.3462235669226	1.75806276800963	0.765742606816432	0.443829469981976	0.62504779384388
Gm7133	0.313216785205503	0.802383201334963	3.91451542433206	0.204976380051402	0.837590579192182	NA
Gm7135	0.4575031082657	-1.96828739952957	3.50382709625181	-0.561753575578867	0.574283926272046	NA
Macir	1198.32398390382	0.656418536314369	0.181052740232002	3.62556532131592	0.00028833000023982	0.00221123740230759
Ppip5k2	1225.96680058726	0.320424472845496	0.375343122329135	0.853684146007925	0.393280020815337	0.578080020336645
Gin1	200.820412951896	0.413248500329496	0.270379005955757	1.52840454039215	0.1264121282226	0.267937606587763
Pam	4219.93905213406	-0.0618162793506531	0.135117230647996	-0.457501082979529	0.64731092405675	0.785536978726209
Gm31771	0.104738818734842	0	4.08045587181216	0	1	NA
B230216N24Rik	55.4210509864567	0.221530509772069	0.450242290283998	0.492025104155219	0.622701596765629	0.767966250748293
Gm24465	0.0993774056759672	0.802394583402573	4.08045587181216	0.196643367459387	0.844106630823842	NA
Gm51640	4.469969202469	0.490973052782034	0.899925472456515	0.545570792036624	0.58536100624728	0.741324570274318
1810006J02Rik	1.11958768466191	0.103841812782006	1.85535489637306	0.0559687060330081	0.95536673703708	NA
Gm29461	0.227081132901019	-1.1211587684399	4.08045587181216	-0.274763115607959	0.783498237260265	NA
Slco6d1	3.5898093121808	0.906019540142343	0.962555725576002	0.941264506634327	0.346569326876835	0.533754950282027
Gm7967	5.70083886815521	-0.785940275860096	0.831123204029153	-0.945636305243292	0.344334120123144	0.531777338515316
Gm51641	0.237976682842797	0.802386576320671	4.08045587181216	0.196641405158567	0.844108166532906	NA
Cntnap5b	227.922626391765	-0.797649153818341	0.382470597075282	-2.08551757943719	0.0370223441297106	0.109392007538716
LOC118567769	35.1989603915994	0.237659313660513	0.369067255223494	0.643945812848109	0.519610572652539	0.69049467576314
Gm41923	0	NA	NA	NA	NA	NA
Gm23602	0	NA	NA	NA	NA	NA
Gm29667	295.62960101453	-0.398734669297094	0.261232641633496	-1.52635852397232	0.126920601000142	0.268642745773431
Gm20268	0.120962382052777	0	4.08045587181216	0	1	NA
Gm31973	0	NA	NA	NA	NA	NA
LOC115487674	0	NA	NA	NA	NA	NA
LOC118567770	2.94292155460514	1.25892788816706	1.12649807245217	1.11755884803833	0.263755452772041	0.447186690684833
Gm24122	0	NA	NA	NA	NA	NA
Gm22034	0	NA	NA	NA	NA	NA
Gm41924	0.120962382052777	0	4.08045587181216	0	1	NA
Cdh20	820.798407340815	0.709444961960994	0.212049674396827	3.34565456881273	0.000820885916800774	0.00530509384573559
LOC118567771	14.7191303708278	0.129572738759284	0.681830274765625	0.190036646295625	0.849280414155493	0.918261163798235
Gm41925	0.535936176046671	-0.159379769460752	2.96544714459566	-0.0537456112651382	0.957137842758341	NA
Gm29012	0	NA	NA	NA	NA	NA
Rnf152	572.390101769156	-0.515318267590745	0.299669581291238	-1.71962154240115	0.0855012577121053	0.203800075962836
Gm17634	17.4051243049987	-2.08229631898074	0.629156643234554	-3.30966277058676	0.000934084371627377	0.00590025242513485
Gm28403	1.48979491688563	-2.8214326947833	2.14574695779959	-1.31489534892624	0.188545076106525	NA
LOC115487637	0	NA	NA	NA	NA	NA
Pign	756.548019634896	0.583618909430602	0.174828882809118	3.33822935920612	0.000843141216178742	0.00542749960642103
Relch	1238.05470488062	0.171815885059757	0.190474853536752	0.902039727919286	0.367035764150032	0.553815219958609
Gm10193	27.1640343477098	0.637163130896188	0.432192893369413	1.47425638105432	0.140412574603189	0.288541232418547
Tnfrsf11a	417.282738493053	1.60021692789365	0.191465421229134	8.35773330568453	6.39347791732456e-17	6.10657059578462e-15
Gm41926	1.71942353976328	0.904826559589375	1.81784503938072	0.497746804588811	0.618662514099895	NA
Gm41927	2.37222445291865	-0.401995234157738	1.2802533782096	-0.313996620512667	0.75352360550171	0.858378091098794
Gm26214	0.120962382052777	0	4.08045587181216	0	1	NA
Gm7160	4.67466596249579	0.34942147150489	0.8595958634052	0.406495059341832	0.684378886448163	0.81184108952863
Zcchc2	758.305160170308	0.526645983871058	0.171372853505186	3.0731003954201	0.00211847203389223	0.0115858433625831
Gm20753	3.96466989171379	-0.400930082983409	1.2828721981002	-0.31252535020803	0.754641300496179	0.859132978955744
Phlpp1	3470.16079757534	0.110413737326806	0.222811831734246	0.495547011428455	0.620214045987986	0.766217546547163
Gm41928	4.04938451105666	-0.397069304778776	1.33211034122352	-0.298075386468418	0.765645626911649	0.866582467076272
Bcl2	618.54382108835	0.374097592543276	0.223022149910875	1.6774010684265	0.0934640805947824	0.216893816508827
Mir3473f	0	NA	NA	NA	NA	NA
Gm37053	0.297067726222568	0.564154767817061	4.05478013379385	0.139133257341184	0.889344848245728	NA
Kdsr	1049.82954133665	-0.169388657651552	0.12256265299364	-1.38205769469059	0.166953986811088	0.326209191925552
Vps4b	1706.21295820837	0.722947979283751	0.32463152026169	2.22698023500914	0.0259485947768278	0.0838375767603687
LOC118567772	5.84996584384105	0.240275315954839	0.847630292684312	0.283467117714641	0.776818784616725	0.872892990184765
Serpinb5	24.5310201773302	-0.844318968722964	0.503239038005471	-1.67776922090409	0.0933921601990575	0.216770806828979
Serpinb12	2.33269260069687	-1.14382321374096	1.29869632244826	-0.880747249352848	0.378454636802639	0.564652150444343
Serpinb13	0	NA	NA	NA	NA	NA
Serpinb3a	0.53059375424121	-3.26172960904633	3.9626430891562	-0.823119704616364	0.410439924414294	NA
Serpinb3d	0	NA	NA	NA	NA	NA
Serpinb3b	0.329251802486504	-0.984326017832447	4.04440021181493	-0.243379973860383	0.807711056021698	NA
Serpinb3c	1.01760117130661	-2.39057466696669	2.03745945497603	-1.17331152829975	0.240670900923285	NA
Serpinb11	1.03719163646589	-0.132442249572415	2.19913595643118	-0.0602246755982044	0.951976693095521	NA
Serpinb7	0.967141163201975	-2.01850013118607	2.31088763394734	-0.873473942018624	0.382404803411619	NA
Gm24553	0	NA	NA	NA	NA	NA
Serpinb2	72.704855510134	-5.74407641499959	1.22485611960796	-4.68959277995697	2.73749290296648e-06	4.04367158340929e-05
Serpinb10	4.39236638144454	-0.557639301329508	1.4868132965364	-0.375056708618732	0.707618292325527	0.829323284164735
Serpinb8	145.983486629639	1.4895412157234	0.364635551415066	4.08501367994107	4.40742198484747e-05	0.000446646039605034
Gm15389	0	NA	NA	NA	NA	NA
Gm24267	0.1220365573868	-1.121150761358	4.08045587181216	-0.274761153307139	0.783499744951058	NA
Gm22438	0	NA	NA	NA	NA	NA
D830032E09Rik	0	NA	NA	NA	NA	NA
Gm41929	0.120962382052777	0	4.08045587181216	0	1	NA
LOC115487113	0.120962382052777	0	4.08045587181216	0	1	NA
Gm22159	0.120962382052777	0	4.08045587181216	0	1	NA
Cdh7	208.672964912233	-0.65060491055869	0.314147317034975	-2.07101851672429	0.0383570656721385	0.11233665726363
Gm41930	0	NA	NA	NA	NA	NA
Cdh19	800.2801993351	0.469204963671692	0.445138408731439	1.05406532994724	0.291853007914888	0.478038335150624
n-TKctt7	0	NA	NA	NA	NA	NA
4921525D07Rik	0.220339787728744	0.802386576320671	4.08045587181216	0.196641405158567	0.844108166532906	NA
Dsel	422.442198217479	0.53345365248482	0.327245057856554	1.63013509196724	0.103072948481994	0.232844818298941
Gm32810	47.7648863714905	-1.24380729091949	0.63245168646127	-1.96664396276482	0.0492242714013706	0.135523417407353
LOC118567773	0.706799681302248	-1.1211704693062	2.7079766508224	-0.414025161171795	0.678855680008839	NA
Gm22331	0	NA	NA	NA	NA	NA
Gm41932	0	NA	NA	NA	NA	NA
Gm46244	0.241924764105554	0	4.08045587180215	0	1	NA
Gm32985	0.240012152590303	0	4.08045587180233	0	1	NA
Gm33042	0	NA	NA	NA	NA	NA
LOC108167704	34.2119806157536	-1.12390630454604	0.511901975888466	-2.19554984642396	0.0281241793809355	0.0889964886732724
Cntnap5a	475.970535991419	-0.709276103829061	0.39620324201934	-1.79018248365176	0.0734245800766928	0.182431351517237
Gm24030	0	NA	NA	NA	NA	NA
B020011L13Rik	0	NA	NA	NA	NA	NA
LOC118567775	1.35742083621519	-0.388817656042277	2.12780451168086	-0.182731850556671	0.855008423380835	NA
Tsn	2401.20783742294	-0.165700453261457	0.185830551151517	-0.891674981506959	0.372567167170286	0.558887322364012
Nifk	544.548667905821	-0.0239753051911979	0.222591246009139	-0.107710009360447	0.914225729388243	0.955317335769098
Gm28867	0.521092544842136	-0.989076609618142	3.39369355190135	-0.291445469218635	0.770710643653124	NA
Clasp1	2657.27526347121	-0.369170365485125	0.198669783964956	-1.85821093735243	0.0631390654297556	0.163098579766316
Gm26080	0	NA	NA	NA	NA	NA
2900060B14Rik	0.209552141804684	-0.159370081862478	4.08045587181216	-0.0390569306148876	0.968844999138634	NA
Tfcp2l1	39.9180823193373	1.24269377583158	0.431832891067313	2.87771913982779	0.00400561590580131	0.0193428972843235
Gli2	217.37270665233	0.645448116578211	0.23002106469432	2.80603916617794	0.00501545957084417	0.0232967334837813
Gm51642	0.611664443541471	0.250064640510622	2.77927042576708	0.0899749222645736	0.928307143116929	NA
Mir6346	0	NA	NA	NA	NA	NA
Gm41934	0.536108899870699	2.73884002721975	3.2561915194193	0.841117609601841	0.400282050827186	NA
Gm46144	0	NA	NA	NA	NA	NA
Gm33388	0.393458345049262	2.16306113527932	3.56406191670285	0.606908966744435	0.543911327094633	NA
Inhbb	363.785081864982	-0.929591590368134	0.240470084992725	-3.86572654305942	0.000110758984166138	0.000987909803128552
Gm41935	3.03929740033801	0.440791428046678	1.30578104186453	0.337569174244764	0.73568787526877	0.847404392297522
Gm33490	0.971926513685259	1.57242605796182	2.17243390991148	0.723808466986183	0.469183330501552	NA
Gm33575	0.760464058950626	-0.705584013192171	2.37993939859092	-0.296471420074781	0.766870089897658	NA
Gm46145	0	NA	NA	NA	NA	NA
Ralb	1192.61682438979	0.0343354264115696	0.192790963556254	0.178096658568497	0.858647066159878	0.923751245040856
Tmem185b	510.025473540803	0.0840196953795756	0.248734597066199	0.337788535935813	0.735522549635205	0.847404392297522
3830432H09Rik	2.24902551933136	-1.09972463591838	1.40759012615319	-0.781281862869995	0.434636735075231	0.616800462956078
Epb41l5	236.25776520169	0.119405230800406	0.268757541631486	0.444286065706509	0.656835774292745	0.79224659058735
Ptpn4	1114.55704602877	0.227207549914157	0.315140010011885	0.720973353734386	0.470925909253849	0.649399183122617
Gm28209	1.46299500305845	-0.509027841842686	1.69331224606391	-0.300610736753317	0.763711343213333	NA
Tmem177	207.547569356361	-0.317547666291815	0.232832982370287	-1.3638431422349	0.172616938834789	0.334141030983775
Cfap221	8.34270610332434	2.56195173287935	0.93503972584162	2.7399389160427	0.00614506039218008	0.0274159632872604
Gm33817	0.733571472977966	3.31635105471482	3.55885942874993	0.931857838475996	0.35140999907869	NA
Sctr	47.336236390285	2.92041891841487	0.456067042921041	6.40348598686286	1.51868800240299e-10	6.03342895651366e-09
Gm33764	1.5093461547303	1.17623864496361	1.66954615359646	0.704525982962384	0.481105274844475	NA
Gm41936	0.448490119060964	0.80238724768901	3.54050323369024	0.226630847291357	0.820710803653644	NA
Tmem37	227.160857143798	1.34780782620763	0.30927755926114	4.35792312066715	1.31302486650555e-05	0.000156611180007778
Gm41937	0.225701200787619	0	4.08045587180375	0	1	NA
Gm41938	0	NA	NA	NA	NA	NA
Dbi	6490.97864072	1.23900196830707	0.294509018800495	4.20700857771146	2.58773322935506e-05	0.000280864625078154
3110009E18Rik	55.1442502850247	0.0499484753579979	0.299845902179398	0.166580483491529	0.867700151033077	0.928880148526442
Steap3	977.994373720426	-0.0785982972458603	0.228072554179289	-0.344619708972408	0.73038028687012	0.84423239556506
LOC118567776	1.55579353104283	-0.0317032039412456	1.67299810045498	-0.0189499342124918	0.984881044938515	NA
C1ql2	101.573471506119	-0.306717276169634	0.402166589452834	-0.762662250454312	0.445664849164619	0.626591319462222
Gm46154	0.606187857156061	-1.26298947392657	3.08204311620085	-0.409789683761278	0.681960234474819	NA
Marco	55.8547014242939	2.20481456992203	0.536281948399063	4.11129738098393	3.93442058657675e-05	0.000404796782343352
Gm41939	0.106118750848242	-1.121150761358	4.08045587181216	-0.274761153307139	0.783499744951058	NA
En1	42.4747515680668	-0.789919613470656	0.441489333512278	-1.78921562427439	0.0735800963604172	0.182698932936508
Gm34352	0.208477966470661	0.802386576320671	4.08045587181216	0.196641405158568	0.844108166532906	NA
2610027F03Rik	0.621450181122757	-2.31145433677543	3.11056607354553	-0.743097649149357	0.457422562823253	NA
Gm29345	0	NA	NA	NA	NA	NA
Gm34584	1.33415145867074	-0.185638043046875	1.6840490104859	-0.110233159421716	0.912224465095227	NA
Gm34641	0.104738818734842	0	4.08045587181216	0	1	NA
Gm34698	0	NA	NA	NA	NA	NA
Celrr	27.0158235923099	1.08616897462758	0.415787247638682	2.61231911463397	0.00899302676927428	0.0370235547112203
Gm46155	2.01882976444599	0.927246350495745	1.67923055072209	0.552185255382007	0.580821435318601	NA
Gm41940	0.307855372146628	1.60784334812802	3.88852201144192	0.413484440462716	0.679251719929456	NA
Insig2	1166.25446132009	0.0683807801260223	0.163360721486368	0.418587647653898	0.675517518612667	0.805791126562844
2210011K15Rik	2.14585562125845	1.83951893214458	1.47605288592033	1.24624188583705	0.212675605912925	NA
Gm35243	8.90284585057229	0.637155671081943	0.639002180591498	0.997110323617604	0.318710962546954	0.505103110789811
Ccdc93	959.393700125928	0.58525496854297	0.21464998985381	2.72655483907344	0.00639993168641504	0.0282778785751141
Htr5b	21.432668743511	1.07431031373787	0.527385773488151	2.03704833869965	0.0416451981679523	0.119673170064431
Ddx18	626.425901094437	-0.0521037151563927	0.147745198064422	-0.352659279888566	0.724343890260038	0.840417826412454
Gm28590	0	NA	NA	NA	NA	NA
Gm25771	0	NA	NA	NA	NA	NA
Dpp10	956.48453160779	-1.01653922669868	0.384219418105059	-2.64572579832684	0.00815158631881653	0.0343679994824777
Gm24791	0	NA	NA	NA	NA	NA
Gm41941	0.313575817722714	-0.159377288438329	3.91011455973993	-0.0407602606019117	0.967487020458386	NA
Gm25578	0	NA	NA	NA	NA	NA
LOC118567714	0	NA	NA	NA	NA	NA
Gm35355	1.98850372647966	-0.143409279059122	1.86507967119448	-0.0768917710455106	0.938709643921526	NA
Actr3	5453.98069194457	0.444538166476773	0.132137649516477	3.36420519135494	0.000767644475342267	0.00502046057297312
Slc35f5	716.275331008025	0.522202478729872	0.138694305077821	3.765132810874	0.000166460580015159	0.00138753744776762
Gpr39	8.75953874995094	-1.48719665675458	0.671777668453221	-2.21382270741281	0.0268409773770677	0.0860405152306704
Gm41943	0.661421534977095	-2.03201912164785	2.79145282940895	-0.727943205860336	0.466648353355264	NA
Lypd1	291.226568456943	-0.863957739468266	0.2599424543276	-3.32365000439458	0.000888476255311221	0.00565580149972206
Nckap5	133.578684087811	0.991122628976045	0.296434266433144	3.34348198304387	0.00082734066174233	0.00533862369839312
Gm35562	1.71222587920412	-0.231340726001543	1.48917476878178	-0.155348271305182	0.87654676249229	NA
LOC102639337	0.0875155844178842	0.802394583402573	4.08045587181216	0.196643367459387	0.844106630823842	NA
Gm41945	0.331514194856484	-1.12116528667172	4.08045587180552	-0.274764713035758	0.783497009912254	NA
Mgat5	1449.41763526283	0.704015838107932	0.257961090937745	2.72915514331515	0.00634968232851439	0.0280991830147751
Gm51747	0	NA	NA	NA	NA	NA
Gm23370	0	NA	NA	NA	NA	NA
Gm23734	0.1220365573868	-1.121150761358	4.08045587181216	-0.274761153307139	0.783499744951058	NA
Gm51746	2.30492111758685	1.42149015073992	1.23243551556483	1.15339921057732	0.248746565360203	0.43024353110631
Gm41947	6.55379643650928	-0.253464198232056	0.820328079547809	-0.308979059173219	0.757337456310442	0.861175976536746
Tmem163	730.147782687361	0.426515793220679	0.285102782935903	1.49600712005876	0.134651799755623	0.280295589804519
Gm35993	0.120962382052777	0	4.08045587181216	0	1	NA
Acmsd	2.93275479233417	0.698302551460078	1.3855637117572	0.50398444007636	0.614272311267242	0.762039408549572
2900009J06Rik	4.07449040312832	-1.1603865243623	0.89088526291775	-1.30250950673704	0.192742270254286	0.360172092690877
Ccnt2	950.16841234373	0.283197814705606	0.275532734773132	1.02781912624206	0.30403491764032	0.490422378232992
Map3k19	99.3927429361927	1.90041568273229	0.274606968707825	6.92049328418276	4.50073656633636e-12	2.2774919273759e-10
Rab3gap1	1899.37280962564	0.027607510345603	0.122271531228089	0.225788538577334	0.821365891797593	0.901775484346771
Zranb3	577.546443564098	2.7822537377579	0.245694103326564	11.3240558079649	9.9747851957055e-30	4.01143861475714e-27
Gm28800	17.7123607365574	4.44721146401815	0.866119192370312	5.13464140177686	2.82682493198339e-07	5.58133573779976e-06
R3hdm1	1986.35448131452	0.405241649829969	0.196146469679633	2.06601551632233	0.0388270145107847	0.11333651517009
Mir128-1	0.480024305180606	0	4.03549731064078	0	1	NA
Ubxn4	2412.09810014133	0.017809399080132	0.139305580028253	0.127844118494895	0.898272334996141	0.946238533850307
Gm41949	44.9908475194941	0.742040791686849	0.366043578495343	2.02719248548787	0.0426427313579872	0.121837134602909
Lct	18.0063078382375	-1.42040504218202	0.536958424598063	-2.64527936822158	0.00816234969833439	0.0344007247903878
Mcm6	946.008969853759	0.137448186738098	0.171995899365513	0.799136416886332	0.424211315446612	0.607382634852135
Dars	1731.9455363781	0.34105152777991	0.207512701678967	1.64352121590867	0.100275139441498	0.228217535883385
Gm23902	0	NA	NA	NA	NA	NA
LOC115487618	0	NA	NA	NA	NA	NA
Gm41950	0	NA	NA	NA	NA	NA
Cxcr4	752.376282443288	3.06336406943284	0.280274573231173	10.9298679295683	8.29690902153141e-28	2.71700065000807e-25
Gm23056	0	NA	NA	NA	NA	NA
Thsd7b	77.3790100403972	-1.43579720689974	0.325618566621847	-4.40944514250375	1.03635805815121e-05	0.000128067039175204
Gm36347	0.120962382052777	0	4.08045587181216	0	1	NA
Gm41951	0.120962382052777	0	4.08045587181216	0	1	NA
Cd55b	7.89650571639265	0.372739228137482	1.01837483405088	0.366013785567347	0.714354788886837	0.834147767594771
Cd55os	6.2436653865668	0.120285587857637	1.07494689104028	0.111899098327761	0.910903411544578	0.953279716163092
Cd55	524.859034505538	-0.563511596037238	0.910579262153046	-0.618849582303057	0.536015455053583	0.702761512022036
Gm16083	33.0475452994065	-0.14353651903161	0.535591821285119	-0.267996099505782	0.788702321098776	0.88072015328075
Zp3r	0.329251802486504	-0.984326017832447	4.04440021181493	-0.243379973860383	0.807711056021698	NA
Gm23623	0	NA	NA	NA	NA	NA
C4bp	0.8440112565692	-1.9714857229731	3.08203736515825	-0.639669637123908	0.522387399097752	NA
C4bp-ps1	8.80200342701837	1.24454264299497	0.708736157962744	1.75600275082958	0.079087938860837	0.192646495892419
Pfkfb2	1476.75591553135	0.181297763418894	0.252362823655093	0.718401231976528	0.472509927416646	0.650765745384028
Yod1	131.498855283673	0.0124985078724007	0.38127129253198	0.0327811406660058	0.973849117697843	0.986024222271312
AA986860	119.564356460656	0.194353455263315	0.257859172580552	0.753719378365729	0.451017743304734	0.631061449659672
Gm28857	3.5269186103689	-0.269104643346744	1.03797501386045	-0.259259269012542	0.795435203814164	0.885048110718963
Gm28856	0.120962382052777	0	4.08045587181216	0	1	NA
Fcamr	4.59455843890756	0.219358889149686	1.00344711252123	0.218605331972636	0.826957498947117	0.905053556856756
Gm15848	0	NA	NA	NA	NA	NA
Pigr	0.548778227909407	-2.95438012884688	3.21668066691697	-0.918456146185785	0.358380107834969	NA
Fcmr	3.31617691625551	-0.0913337421638953	1.03726602495838	-0.0880523799741343	0.929835044577194	0.963573778490089
Il24	2.47261596585358	-1.18010669808388	1.30745185893065	-0.902600497313205	0.366737962515006	0.553620962445274
Il20	0	NA	NA	NA	NA	NA
Il19	10.9863485689767	-2.88837015206829	0.802179440132913	-3.60065342934957	0.000317418450823788	0.00240296669360425
Gm41952	0	NA	NA	NA	NA	NA
Il10	13.2483965055772	-4.07376911582098	1.22221737217942	-3.33309704848717	0.00085884978779387	0.00550542888299745
Mapkapk2	2255.369387918	0.244223739808926	0.204248249948519	1.19572010957491	0.231805801135673	0.408965164275612
Gm51643	0.986105416834757	-3.59769297082212	2.40383148975765	-1.49664940581373	0.134484507412554	NA
Dyrk3	100.203266236345	-0.842814425017352	0.300243417661115	-2.80710375462299	0.0049989137945935	0.0232387144419929
Eif2d	838.016763263053	-0.352959159302179	0.180127416063968	-1.95949715492968	0.0500545927478823	0.137184734156666
Rassf5	247.488416017496	-0.405491725637077	0.317044335617654	-1.27897483122388	0.200905919096485	0.37064404126211
Gm28913	112.508127753447	0.37056116000748	0.306000475109012	1.21098230280678	0.225902187329485	0.401720780241471
Ikbke	471.068357348934	1.6960984726076	0.322642780580924	5.25689268346169	1.46509747954482e-07	3.0981946054987e-06
Gm51644	7.838359690988	0.0512657418674618	0.67769095882963	0.0756476697815145	0.939699410088273	0.968060963131716
Srgap2	2467.73110554789	0.407163708929508	0.154343027294785	2.63804407666472	0.00833857429447593	0.0349118926826604
Fam72a	47.5443062598028	0.0685701986166188	0.315246215066341	0.217513154288589	0.827808456748845	0.905552529422752
Avpr1b	0.543638760570185	-0.159380020750147	2.96600372069639	-0.0537356105246983	0.957145810680531	NA
Ctse	64.2328228197936	2.29271479625657	1.03848821173361	2.20774272673659	0.0272622125658217	0.0870257204632128
Rab7b	1182.80634265157	2.32288693977456	0.158156673340437	14.687252145058	7.78055209234354e-49	1.3941861608482e-45
Gm30104	1.59362843883225	0.658765834276296	1.44989893179505	0.454352934421924	0.649574822092607	NA
Slc26a9	4.65714097858892	-1.01915190749762	1.06561285612723	-0.956399785942461	0.338870292838976	0.525997001811203
Pm20d1	271.400108251574	1.56771967268799	0.223527772520976	7.01353417969963	2.32372164180015e-12	1.21060616352238e-10
Slc41a1	3413.76957217145	-0.0967439492812003	0.220103530067483	-0.439538381104286	0.660271477874589	0.794384248534048
Rab29	512.599436837621	0.394629048325974	0.263753813589358	1.49620224616118	0.134600959419051	0.280241398071108
Nucks1	2723.09756248398	0.165146683254094	0.174507837709925	0.946356825122141	0.343966618807061	0.531352975464268
Slc45a3	421.749611158146	0.240962573601195	0.240429522689878	1.00221707760908	0.316238761502088	0.502818972734436
Elk4	71.8478116299021	-0.375374257722925	0.450986421195682	-0.832340487608717	0.405216783476709	0.589427268712265
Mfsd4a	1491.40059461854	-0.031668788170416	0.126739327358513	-0.249873412069113	0.80268524521664	0.889703296557277
4833413N01Rik	1.54151634270211	-0.7620453958833	1.92048531507993	-0.396798345657531	0.691516170773929	NA
Gm37120	13.9422668170016	-0.0886374874284595	0.568397627535407	-0.155942747004056	0.876078150222603	0.933541253140235
Cdk18	2141.93507330081	0.455160151048777	0.305386065711768	1.49044177895913	0.136108114187815	0.282430189329889
Gm30153	0.104738818734842	0	4.08045587181216	0	1	NA
Gm30242	0.346130903438545	-1.1211664713399	3.80485258882765	-0.294667518692321	0.768247878321329	NA
Gm29695	95.8429262182433	-0.368773270041192	0.25383011183289	-1.45283499809501	0.146269572188586	0.296667616641211
Lemd1	11.0443063963903	-0.306640081133354	0.630842263538007	-0.486080433821281	0.626910138884146	0.770560814229817
Mir135b	0	NA	NA	NA	NA	NA
Gm29630	0.120962382052777	0	4.08045587181216	0	1	NA
Gm38446	0.119049770537526	0	4.08045587181216	0	1	NA
Gm7241	1.30575089878813	-0.159379352073982	2.27237283193725	-0.0701378531876336	0.944083938386563	NA
Klhdc8a	792.717452170059	-1.06179319638871	0.251572657768482	-4.2206224070895	2.43628722638427e-05	0.000266191668686399
Nuak2	189.604652650591	1.1405334069084	0.219057728094694	5.20654266265087	1.92391477244987e-07	3.9695678063788e-06
Gm30744	3.54492913335805	0.53074710483664	1.01127475468749	0.524829777838817	0.599701528973355	0.75156952318934
F730311O21Rik	20.1829953886657	2.18677693023576	0.490499414042252	4.45826614187839	8.26252748683414e-06	0.000105594721477539
Tmcc2	3866.25069583588	-0.753464997043882	0.256912980338021	-2.93276344407568	0.00335959761069899	0.0167636168981395
LOC115487632	0.104738818734842	0	4.08045587181216	0	1	NA
Dstyk	1625.31466549884	0.138632004220314	0.158851773445194	0.872712977725393	0.382819542235759	0.56794850603005
6030442K20Rik	7.1081748341879	0.0777485610038738	0.93088162577848	0.0835214261951449	0.933436941272236	0.965016900622273
Rbbp5	1246.46386664056	-0.140720817672616	0.138715099014802	-1.01445926703048	0.310363656383418	0.496924362315925
Tmem81	0	NA	NA	NA	NA	NA
Cntn2	8563.65319279231	-0.567275212483835	0.221099775249197	-2.56569782508585	0.0102968486816382	0.0411210213117061
Gm51646	1.50174173463357	3.2820258998665	1.77498430027335	1.84904503062989	0.0644513107206043	NA
Nfasc	18924.396481533	0.2150176901905	0.219537870239278	0.979410476908373	0.327377202502593	0.514356930292456
Gm46157	0.244073114773599	-2.12163748482879	4.02887672302237	-0.526607695069208	0.59846604714175	NA
Gm10538	0.956189139325061	-0.673423088114758	2.36052453703652	-0.285285358211186	0.7754255294279	NA
Gm31101	0.120962382052777	0	4.08045587181216	0	1	NA
Lrrn2	1143.4951351717	-0.413041477743286	0.261239204574984	-1.58108534442705	0.113858525224757	0.249854391511306
Gm31159	37.9140611507158	-0.642393697009104	0.478212213622787	-1.34332348423837	0.179167250998723	0.343083359338712
Gm38687	3.98912288363896	-0.143634125678435	0.99257938919137	-0.144707947034292	0.88494146438212	0.938782501918223
Mdm4	2677.45203170433	0.661008511345393	0.28454778884566	2.32301404986115	0.0201783976818333	0.0691981667691477
Gm41953	1.23010041971592	0.405413133028868	2.02527763787953	0.200176571076614	0.841342489901863	NA
n-TKctt26	0	NA	NA	NA	NA	NA
n-TKctt25	0	NA	NA	NA	NA	NA
Pik3c2b	1501.99777522916	-0.153102086882793	0.198166411318743	-0.77259352815616	0.43976297584811	0.621459015804588
Gm28609	11.4447806206842	-1.19166611867815	0.615819407074321	-1.93509023098119	0.0529792241004403	0.142909243828477
Gm51647	0.962080836827397	2.36616427445906	2.60499377690351	0.908318590024296	0.363709923509814	NA
Ppp1r15b	2430.27095996245	-0.260877567075157	0.195126136111102	-1.33696885652785	0.181232802844635	0.345767751944034
Plekha6	3596.40805852407	-0.865348936756322	0.247183153762054	-3.50084107102757	0.000463792340539534	0.00330684660099152
Gm51648	2.53255691435697	-0.644573959533989	1.45908226753092	-0.441766700807586	0.658658037214198	0.79336988328813
Gm19461	37.1967825656016	-1.35341613230503	0.434589722054616	-3.11423870289998	0.00184420223981674	0.0103237194351048
Golt1a	0.11701430079002	0.802394583402573	4.08045587181216	0.196643367459387	0.844106630823842	NA
LOC118567634	1.84599932620302	1.95641738683687	1.69915849405758	1.15140370582203	0.249566189975191	NA
Kiss1	1.44968409667398	1.29726546216646	1.65087700646427	0.78580382250574	0.431982426829796	NA
Ren1	3.02723919670194	1.55154414373166	1.23964448278081	1.25160412141003	0.210714152067418	0.383288407224363
Etnk2	102.722053059717	-0.0553543924667571	0.300002564303497	-0.184513064397536	0.853610979202736	0.921007164447875
Sox13	469.992759136028	-0.246019154873348	0.17087983398233	-1.43972023579323	0.149946565883062	0.301855197131591
Snrpe	688.232600322013	-0.0476513947601541	0.198598755414559	-0.239938033149732	0.810378295723098	0.89429304395856
LOC118567635	8.94929285073309	0.776222513382612	0.794071792156652	0.977521832471138	0.328310874554888	0.515397678243829
Zc3h11a	1925.21003357564	0.536555234366265	0.263410846779004	2.03695193621401	0.0416548587688836	0.119678803979348
Zbed6	422.013499534835	0.709224726969073	0.518434519990057	1.3680121589563	0.171308270200413	0.332506306333959
Lax1	12.4734210934352	-0.679625549398773	0.651312983224881	-1.0434699858641	0.296730674670812	0.483093555076634
Atp2b4	1963.64071085574	-0.3816350076123	0.281404733949131	-1.35617834944201	0.175042428897775	0.337354766909678
Mir6903	0	NA	NA	NA	NA	NA
LOC118567636	3.68729566420047	1.74988734575196	1.20981958549931	1.44640355200545	0.14806404617378	0.299248115891515
Gm41954	0.106118750848242	-1.121150761358	4.08045587181216	-0.274761153307139	0.783499744951058	NA
Gm28441	0.214198412046747	-1.1211587684399	4.08045587181216	-0.274763115607959	0.783498237260265	NA
Gm31515	0.106118750848242	-1.121150761358	4.08045587181216	-0.274761153307139	0.783499744951058	NA
Optc	20.425466076129	0.511028613528535	0.486820771654142	1.04972639477181	0.293843924732451	0.480372577852087
Prelp	1754.03865365751	0.144695541600158	0.21013907397296	0.688570378009642	0.491093667433259	0.665917784003112
Bmncr	7.82814169330686	0.592009066093865	0.678067767712097	0.87308244733619	0.382618140433155	0.567759945180555
Fmod	1578.07498639515	2.29154161076862	0.202938756969143	11.2917889366842	1.44074034134065e-29	5.69415359388825e-27
Gm19497	2.27613488357624	1.83718160724284	1.45972898459735	1.25857719249824	0.208183089308917	0.380102027576926
Btg2	440.630489445318	-0.0547238342138995	0.158702963355623	-0.344819233723278	0.730230272486233	0.844128519223496
Gm31974	0.544712935904207	-1.08417465366885	2.62147374072886	-0.413574485536296	0.679185762092676	NA
Gm32039	0.0993774056759672	0.802394583402573	4.08045587181216	0.196643367459387	0.844106630823842	NA
Gm8618	0.313989478519809	0.754415953093668	3.87310996041691	0.194782993719203	0.845562836334532	NA
Chit1	3.21613529927692	-0.328003064902637	1.24015053498136	-0.26448649228504	0.79140507194148	0.882740566327153
Gm46158	1.33101986032145	-0.875794314060411	2.00355060947572	-0.437121133810334	0.662023501318131	NA
Chil1	999.734916094765	-0.00997574047411338	0.279058464276194	-0.035747851261161	0.971483415125615	0.985149936957509
Mybph	7.67207961506369	-0.127860203694696	0.779743964399282	-0.163977163700395	0.869749121183385	0.93003960931505
Adora1	2851.16837698793	-0.864375663266632	0.219974196077717	-3.929441173915	8.51435022260187e-05	0.000785726449890107
Gm32221	12.27093115102	-0.609835910359494	0.639644638873095	-0.953397985847083	0.340388461550751	0.527424949582795
Gm24517	0.120962382052777	0	4.08045587181216	0	1	NA
Myoparr	2.1777518473265	0.119814362317482	1.52614846899292	0.0785076712729961	0.937424228265643	0.967126134593516
Myog	4.5550629118307	0.331464277385536	0.902013438597888	0.36747155108994	0.713267308685965	0.833280483206522
Ppfia4	1853.14849525297	0.0642810858907017	0.187797943987606	0.342288549734837	0.73213375172728	0.845399078574784
Gm32267	23.926278403733	1.18359166039921	0.511742926948945	2.31286374089405	0.020730131922324	0.0707664652353586
Tmem183a	1411.52106938746	-0.268562549135887	0.148702100304497	-1.80604408805223	0.0709114532277273	0.177573000037054
LOC118567637	0.362048709977103	-1.1211664275904	3.75091152832935	-0.298905057909955	0.765012487787293	NA
Mgat4f	0.794604375469744	3.17541248202201	2.60640024368536	1.21831345347485	0.223104879508418	NA
Cyb5r1	1009.00350222684	0.53378681460349	0.171195106975191	3.11800275156722	0.00182081103647247	0.0102122794885358
Adipor1	3683.18160877085	0.354148798967075	0.214066924178657	1.65438355470324	0.0980496057148722	0.224496809073813
Klhl12	793.769669903323	-0.316599235018326	0.147763694896974	-2.14260502377847	0.032144827427912	0.0982288947937446
Rabif	770.880716214889	-0.602922383649516	0.154498523995269	-3.90244753191284	9.52248841655224e-05	0.00086758347365909
Gm25612	1.70308282076514	1.64871395690687	2.03482808423818	0.81024729788125	0.417798058540239	NA
Gm46159	0.11701430079002	0.802394583402573	4.08045587181216	0.196643367459387	0.844106630823842	NA
Mgat4e	0.303493630086777	1.6841421389236	4.03967993138392	0.416899894924756	0.676751630409048	NA
Gm46160	0.646175731981697	1.30759547547254	3.2345847482442	0.40425451093292	0.686025572435487	NA
Kdm5b	1103.78610235809	0.234794685688522	0.154713981152913	1.51760483402247	0.129114047508392	0.272054537276852
Syt2	9202.81794400962	-2.02219772321762	0.363644444395807	-5.56092016358863	2.68355946868265e-08	6.85004546739373e-07
Ppp1r12b	1292.73962186767	-0.238488449959755	0.216375710685804	-1.1021960330199	0.270376456247951	0.455172129691788
Gm32670	0.106118750848242	-1.121150761358	4.08045587181216	-0.274761153307139	0.783499744951058	NA
LOC115487658	0.120962382052777	0	4.08045587181216	0	1	NA
Gm51748	6.20432963681997	0.357630827421703	1.05300856186052	0.339627653919374	0.734136949944314	0.846401521172291
Gm51265	0	NA	NA	NA	NA	NA
Ube2t	54.5887350556014	0.25078840070039	0.306881133087803	0.817216745053649	0.413804574797019	0.597940595713563
Lgr6	209.078758672507	-1.37897139231873	0.274568268949395	-5.02232613256881	5.1049403306579e-07	9.37664641023004e-06
Ptprv	35.5868270354563	2.77266715605497	0.458370019504663	6.04897143807801	1.45773497678929e-09	4.79421217689253e-08
Ptpn7	180.188682621652	1.95437329092261	0.241423659346859	8.09520200385465	5.71694016476874e-16	4.78282552543773e-14
Arl8a	5088.49892985938	-0.401338578302101	0.211394903984484	-1.8985253226897	0.0576269152382027	0.152064208357928
Gpr37l1	8902.35655165427	0.024165673501071	0.291458064466117	0.0829130377481125	0.9339206871144	0.965249285843518
Gm41955	0	NA	NA	NA	NA	NA
Elf3	4.73364594382872	-0.664809397839386	0.928528251330281	-0.715981874420007	0.474002541049553	0.651842356978757
Rnpep	1622.46803851106	0.535077119779319	0.22091896706544	2.42205151910212	0.0154331623924169	0.0562797297997729
Timm17a	1165.59270639123	-0.690579566204996	0.150692649071171	-4.58270241091084	4.59005045537445e-06	6.33078980677188e-05
Gm41956	0.104738818734842	0	4.08045587181216	0	1	NA
Lmod1	89.9289002984596	-0.460981716463858	0.300506606098963	-1.53401524994112	0.125025901136195	0.265983176960094
Shisa4	3219.77935378434	-0.146767543596719	0.27559227424222	-0.53255318568083	0.594342915763381	0.747797500304297
Ipo9	3379.31923079488	-0.548068328207859	0.15675105707904	-3.4964250858704	0.000471536874496173	0.0033516402400235
Nav1	4184.53414338621	-0.0874604712592026	0.19681539040993	-0.444378211871737	0.656769163328581	0.792207931539731
Mir1231	0	NA	NA	NA	NA	NA
Gm32940	21.6373199642395	0.747987877439042	0.479750684168773	1.55911789627778	0.118968478632759	0.257396360141457
Gm4793	25.1809986343662	0.477241199676097	0.45980200641447	1.03792761453482	0.299303756161433	0.485659236642766
Csrp1	9364.63458165455	-0.229634735518056	0.235594906159577	-0.974701614993813	0.32970829162782	0.516942344251704
LOC118567638	5.0170347046587	0.500652911487521	0.989639475165952	0.505894241338308	0.612930895162488	0.760993062330591
Phlda3	2459.8926708766	-0.254386265046507	0.284280939525624	-0.894841087379962	0.370872042980569	0.557298147877591
Tnni1	542.533018721035	-1.14216522839067	0.361405723601243	-3.16034073010663	0.00157584734470604	0.00907596032931093
Lad1	59.9536336040004	-0.849182153289782	0.317102102341161	-2.67794551666571	0.00740752665865504	0.0318938267461212
Tnnt2	52.455335835332	-1.08931850007043	0.360883088362952	-3.01848032007215	0.00254045901354603	0.0133965820031092
Pkp1	14.7698487748583	-2.5027039093679	0.95329632374011	-2.62531580899098	0.00865686323459298	0.0359625364129349
Igfn1	17.9767982064491	2.72830912019989	1.17840222620225	2.31526134246425	NA	NA
Tmem9	1332.67887070627	-0.0974753449139504	0.249613971276562	-0.390504363259185	0.696163629502251	0.820681865727956
Ascl5	0.279769987570611	1.52591175745784	4.05478090566321	0.376324095668558	0.706675967943707	NA
Cacna1s	9.05712186659093	1.25925799329924	0.82151911471798	1.53284077112622	0.12531509224904	0.266375914282709
Gm15850	2.64144938609458	-0.354021662336839	1.20919460366344	-0.292774762031087	0.769694320359378	0.869190743662153
Kif21b	2034.5465392917	0.495788347766783	0.209287888911381	2.36892994786103	0.0178396320224029	0.0628748285439024
Mroh3	109.08945515177	0.819350666942548	0.367057797986096	2.23221157931532	0.0256009824753652	0.0829589088610116
Inava	369.010383639974	1.38094452933745	0.325744792929981	4.2393449083752	2.24173006116819e-05	0.000247529760077835
Gpr25	62.3252350233973	-0.989001467487034	0.399129299612186	-2.47789743436023	0.0132159129898978	0.0500823893978222
Camsap2	2465.15646406631	0.0430517170535083	0.227602861218944	0.189152793699261	0.849973064860948	0.918696432427904
9230116N13Rik	18.209052924959	0.271560588196423	0.477576033154437	0.56862273092462	0.569612195418313	0.729739023952048
Ddx59	209.695250655141	0.0250161135550963	0.181785755139855	0.137613167411552	0.89054614845423	0.941995725209557
Kif14	84.3354647570768	0.657378619168898	0.371552770556831	1.76927389932717	0.076848176953095	0.188627020735839
Zfp281	925.245354615248	0.00580919448229344	0.242649397087147	0.0239406920108979	0.980899916043951	0.989627234152401
Gm34056	2.00749969952914	1.72738482740663	1.60465613557205	1.07648286079113	0.281711362036311	NA
Gm41958	59.996155069002	0.999436993482469	0.388708412186185	2.57117407843429	0.0101354366219411	0.0406392537493013
Gm19705	23.9500741723403	1.09831550943725	0.440261818724781	2.49468716732812	0.0126068220089804	0.0482608852558213
Platr22	1.7888982527987	-0.699816168337033	1.68768854654797	-0.414659547087908	0.678391149930679	NA
Nr5a2	25.6194894442968	-0.611074242306835	0.480835039556468	-1.27086046572334	0.203778293101757	0.374475694466216
Gm25609	0.120962382052777	0	4.08045587181216	0	1	NA
Gm34244	1.53514035949192	0.253868030841966	1.50689055676901	0.168471445853569	0.866212405492854	NA
Gm34306	2.30197902612805	0.355700587910327	1.60849139672472	0.221139254232021	0.82498400631533	0.903713484505702
Gm4258	8.63872591248247	0.976724599790198	0.733445036611654	1.33169433431909	0.182960651784467	0.348267387853048
Gm41959	5.04951910853086	1.16290923162694	0.880183472102118	1.3212123023051	0.186430585445703	0.352533371326643
Mir181a-1	0	NA	NA	NA	NA	NA
Mir181b-1	1.1129351922691	0.716969282587311	2.09907052507339	0.341565123240556	0.732678187833126	NA
Gm34353	5.83330297468854	0.88249320162842	0.889046629661721	0.992628701561138	0.320890932322599	0.507206946734919
Ptprc	1204.29233709256	2.72520104300634	0.369121579044204	7.38293613194578	1.54836314201787e-13	9.4396617831052e-12
LOC118567639	0.0993774056759672	0.802394583402573	4.08045587181216	0.196643367459387	0.844106630823842	NA
Atp6v1g3	0	NA	NA	NA	NA	NA
Nek7	2295.98297273441	0.306979289149851	0.227546097048461	1.34908615498895	0.177309294731949	0.340444783301607
Gm5833	0	NA	NA	NA	NA	NA
Lhx9	9.26448037353812	-0.809177869070766	0.705414458547534	-1.14709566732851	0.251342084349672	0.433151256356097
2310009B15Rik	112.42181707798	-0.403384936029505	0.322704512258999	-1.25001331157636	0.211294684679674	0.384100559628244
1700019P21Rik	0	NA	NA	NA	NA	NA
Dennd1b	205.008308613991	0.681641482403233	0.330162930470226	2.06456091673412	0.0389645644672953	0.113651191154576
4930596I21Rik	0.481465939877461	0.277052317559564	3.96629533684805	0.0698516610666045	0.944311727975676	NA
LOC118567640	1.72405657312164	0.217806517970151	1.81160977860715	0.120228164222877	0.904302407767277	NA
Gm41960	2.51779812991372	0.354726598054018	1.46457038146446	0.242205224510492	0.808621146985479	0.893433698865541
Crb1	26.0638026017942	0.10356155833142	0.435093862712603	0.238021188544842	0.811864660326228	0.895073759554547
4933436E23Rik	0.240012152590303	0	4.08045587180233	0	1	NA
Gm34816	0	NA	NA	NA	NA	NA
Zbtb41	638.580582166186	0.693282372180032	0.318067470255254	2.17967078376064	0.0292818737345597	0.0917103964499676
Aspm	178.950716922888	1.1775051980224	0.465415943960595	2.53000614461565	0.0114060529127526	0.0445798722794593
F13b	0.120962382052777	0	4.08045587181216	0	1	NA
Cfhr1	0	NA	NA	NA	NA	NA
Cfhr3	0	NA	NA	NA	NA	NA
Gm26271	0	NA	NA	NA	NA	NA
Gm4788	17.3467775955415	0.349404397904549	0.720075818572007	0.48523278923247	0.627511225403575	0.770746386964911
Gm25619	0.120962382052777	0	4.08045587181216	0	1	NA
Gm41963	0	NA	NA	NA	NA	NA
Cfhr2	17.8664399527971	-0.12783621938793	0.638282809091069	-0.200281470168328	0.841260453614898	0.914247066714754
Gm26048	0	NA	NA	NA	NA	NA
Cfh	4542.37512547546	0.771695784138355	0.48008763788288	1.60740607181936	0.107965319008218	0.240771379280609
Kcnt2	218.969817431855	0.0655771103523085	0.363882053751227	0.180215291400826	0.856983554168641	0.923048966701109
4930590L20Rik	0.241924764105554	0	4.08045587180215	0	1	NA
Gm25457	0.241924764105554	0	4.08045587180215	0	1	NA
Gm35244	0.119049770537526	0	4.08045587181216	0	1	NA
Gm35303	0.390609512995915	-0.275613237089048	3.60749077164469	-0.0764002611608603	0.939100661838357	NA
Cdc73	756.383395474346	0.348785039229014	0.213394195639631	1.63446357190532	0.10216154919368	0.231258038107359
B3galt2	184.392212982631	-0.325481702277177	0.469554659678786	-0.693171062341993	0.488202205970651	0.663618698500746
Gm38658	0.120962382052777	0	4.08045587181216	0	1	NA
Gm46161	0.231496150698704	-2.05443261908995	4.03460552515709	-0.509202846791312	0.610610047864245	NA
Glrx2	1047.34183252997	-0.130150087079499	0.128571754768099	-1.01227588683259	0.311406160845799	0.498027411325915
Ro60	1291.04798465862	0.556281142359407	0.293575947715404	1.8948457688321	0.0581128376051507	0.152941512792522
Uchl5	949.211499309125	-0.198001768233489	0.233240731535689	-0.848915911598365	0.395928084290255	0.580669192334326
LOC115487685	12.019247511764	-0.619232123578506	0.639089766293012	-0.968928241755944	0.332580993394237	0.520127038588293
Gm41964	0.342182822175789	-0.159376795955679	3.80152750946795	-0.0419244094798055	0.966558957550895	NA
Rgs2	1037.76901336422	1.60300425775261	0.340701627646105	4.7050090979245	2.53854633412769e-06	3.80582718228968e-05
Gm35356	0	NA	NA	NA	NA	NA
Rgs13	0.208477966470661	0.802386576320671	4.08045587181216	0.196641405158568	0.844108166532906	NA
Gm35415	0.241924764105554	0	4.08045587180215	0	1	NA
Rgs1	331.400063905257	4.59187797086072	0.945619043053673	4.8559491315152	1.19811458424021e-06	1.9786545978117e-05
Rgs21	0	NA	NA	NA	NA	NA
Rgs18	39.7249428238185	3.08923670297725	0.470058015885747	6.57203280994174	4.96329221797647e-11	2.13458813344605e-09
Gm22681	0	NA	NA	NA	NA	NA
Gm25460	0	NA	NA	NA	NA	NA
LOC118567641	0.522013115201839	-2.01221087547726	3.27098463231418	-0.615169773528911	0.538442607200088	NA
Gm41965	0	NA	NA	NA	NA	NA
Gm29514	28.608743524404	-0.015991805625508	0.406287659657199	-0.0393607958435186	0.968602736056417	0.983292700811271
Brinp3	539.242211690235	0.115598165703969	0.176150039781068	0.656248308814705	0.511664370658511	0.684099292423741
Gm22966	0	NA	NA	NA	NA	NA
Gm41966	0.120962382052777	0	4.08045587181216	0	1	NA
Gm29398	0.106118750848242	-1.121150761358	4.08045587181216	-0.274761153307139	0.783499744951058	NA
Gm23535	0	NA	NA	NA	NA	NA
Pla2g4a	737.190489835378	0.331192557992182	0.325990584178237	1.01595743578625	0.309649656025502	0.496231757904963
Ptgs2os	8.5336118757595	-0.768611574862478	0.865957336169804	-0.887585961523355	0.374763507838075	0.560970607951691
Ptgs2	435.184148286728	-1.7428133473905	0.529397536944772	-3.29206924053429	0.000994531228384205	0.00620850744778081
LOC118567791	0.234028601580041	1.89038945066824	4.0222505185185	0.469983021187978	0.638367148136805	NA
Ptgs2os2	6.78003748320495	-1.64347134505441	1.20173015221078	-1.36758767517897	0.171441176469545	0.332603178806198
LOC118567796	0	NA	NA	NA	NA	NA
Rbm3-ps	1399.12416821839	-0.655904935237028	0.24812369959187	-2.64345943703041	0.00820635977742453	0.0345216572836843
Pdc	0.571832104226164	-1.12116980428662	2.87276113369595	-0.390276027872939	0.696332447624134	NA
2310030A07Rik	0.196975177729789	-0.159370081862478	4.08045587181216	-0.0390569306148876	0.968844999138634	NA
Odr4	1257.24864020113	0.400189851858261	0.382165126965804	1.04716475581004	0.29502359726526	0.481717068175194
Tpr	2763.80467488433	0.393832253965481	0.381979817234531	1.03102896068373	0.302527239062223	0.489057256771745
Prg4	2115.37337488233	-3.00817628864553	1.14496950803956	-2.62729816604128	0.00860658826847129	0.035793191810721
Gm41967	0.362887146158331	0	4.08045587179367	0	1	NA
Hmcn1	301.166053812376	1.45480325541369	0.388749187914531	3.74226699538093	0.000182367601544888	0.00149621064073496
Gm36297	0.855572031468311	-2.81158395926882	2.76807337463188	-1.01571872517387	0.309763348491447	NA
Gm22756	0	NA	NA	NA	NA	NA
Gm36139	9.31329800727198	-1.09906422421418	0.771081624585085	-1.42535393033854	0.154054918043749	0.307586524372167
Gm36077	2.04638246962016	0.378931475403527	1.58859758855894	0.238532072648596	0.811468442739257	NA
C730036E19Rik	1.70125575393112	0.551460038786616	1.60083747013249	0.344482215762337	0.730483668315242	NA
LOC118567800	0.106118750848242	-1.121150761358	4.08045587181216	-0.274761153307139	0.783499744951058	NA
Gm8947	0.227081132901019	-1.1211587684399	4.08045587181216	-0.274763115607959	0.783498237260265	NA
LOC118567804	0.0993774056759672	0.802394583402573	4.08045587181216	0.196643367459387	0.844106630823842	NA
3110040M04Rik	0	NA	NA	NA	NA	NA
LOC118567805	0	NA	NA	NA	NA	NA
Gm46162	155.202128285725	3.50260785221706	0.438580296266598	7.98624079110008	1.39115830829051e-15	1.10727506600498e-13
Ivns1abp	3481.96154392413	0.521977038777464	0.32621366429962	1.6001078308542	0.10957466408591	0.24324811396875
Swt1	250.654318089181	0.554465785295944	0.248040034982505	2.23538827244179	0.0253918693640719	0.0824561299663719
Trmt1l	609.088641058626	0.442546188474672	0.167104399775106	2.64832158261699	0.00808925356032893	0.0341806376706765
Mir7682	2.10371604783889	0.504069204020498	1.52289811441135	0.33099338639298	0.740649481156606	NA
Rnf2	666.79315697252	1.09685337767264	0.22607344968335	4.85175671539027	1.22372678510477e-06	2.01664191911981e-05
Niban1	474.091865319307	1.20200794500524	0.255453673192388	4.70538524650605	2.53387003007654e-06	3.80578124916703e-05
Gm41969	0.329440348523438	0.802378556937776	4.08045587180215	0.196639439843618	0.844109704601442	NA
2810414N06Rik	61.035525479378	0.625955244196369	0.341625240544264	1.83228628891449	0.0669087787719416	0.170397726451418
Edem3	1454.18110879622	0.476901273413914	0.256419174474847	1.85985027988106	0.0629067114313928	0.162589981524616
LOC118567811	8.83190339189889	-1.5413411561851	0.778329911588231	-1.98031854260862	0.0476677465198055	0.132388789625371
1700025G04Rik	1585.86420742798	-0.358811584473048	0.148958480219672	-2.40880266731979	0.0160049491682539	0.057986636602479
LOC118567815	3.10980470676667	1.28515875600071	1.16716547232414	1.1010938778386	0.270855801278271	0.455626882857694
Gm36920	2.24098307620259	-0.380274746003115	1.49371621493266	-0.254582993878967	0.799045195408322	0.887213030484135
Gm41970	1.72412729289138	-0.202417805987171	1.663441635554	-0.121686148561358	0.903147583555281	NA
Tsen15	388.861015709172	-0.23435308199211	0.169093358587691	-1.38593900996162	0.165765527720801	0.324524551283855
Colgalt2	266.679196102768	0.0534491940108885	0.213132094626088	0.250779658993443	0.801984468902732	0.889094402572101
Rgl1	1891.10104461761	-0.0288949060366346	0.181816145917852	-0.158923762742666	0.873728938662043	0.932421534757704
Gm51749	5.70259724210497	0.515580746287337	1.06675758306846	0.483315754648122	0.62887155531149	0.771714275289363
Apobec4	0	NA	NA	NA	NA	NA
Arpc5	3235.50012830963	0.972866780477166	0.161506564891817	6.02369805294807	1.70476273406837e-09	5.52733750396736e-08
Ncf2	981.074532410077	1.62279732206035	0.221382506424024	7.33028705959332	2.2966026968919e-13	1.37096415679305e-11
Smg7	2069.88216051269	-0.185380463553314	0.144162995015768	-1.28590879742085	0.198474893054995	0.367647674626235
1700040K01Rik	1.74679447424175	1.04731695730682	1.51827599541958	0.689806702118999	0.490315753400697	NA
Nmnat2	2816.05964623633	-1.08978011132363	0.177957597981749	-6.12381895284626	9.13587009373678e-10	3.13505314608874e-08
Lamc2	126.400026298131	-1.19822108008408	0.262386356466212	-4.56662875395498	4.9563065636246e-06	6.78289046913234e-05
Lamc1	3412.18287068854	0.385123043460305	0.208878301252642	1.84376759649386	0.0652170169665777	0.167091726827413
Gm46246	0.420335207052769	-1.12117011217981	4.08045587179603	-0.274765895626835	0.78349610129513	NA
E330020D12Rik	156.137663312217	-0.0181343343030536	0.249053949199414	-0.0728128759304826	0.94195502464497	0.969226817036388
Shcbp1l	100.190870900359	1.02686199416696	0.35772645964523	2.87052289949515	0.0040979351382315	0.0197015451287082
Gm25588	4.20353924469181	1.04272036067586	1.08045136841016	0.965078476609432	0.334505506501534	0.521831707502016
Dhx9	2860.7555508931	0.156067267388515	0.394634703773668	0.395472739462931	0.692494036181743	0.817785832331879
Npl	498.664203842864	1.22252975189403	0.278034637185336	4.39704118979642	1.09736526434126e-05	0.000134518202965213
Rgs8	519.274650870827	-1.26952059138245	0.401407472080022	-3.16267304343894	0.0015632779648132	0.00901525318965497
C230024C17Rik	1.26647109575122	-0.546100697091969	1.90324026367571	-0.286932084989254	0.774164322691302	NA
Rgs16	554.274431368589	-0.676946867111854	0.167205089368356	-4.04860204715735	5.15244678979725e-05	0.000511075455484736
Rnasel	467.179876505926	1.33504132791016	0.366141843818235	3.64624079561069	0.000266104634881965	0.00206566764151686
Rgsl1	16.2511463540551	0.194910966687534	0.577375580595633	0.337580897492166	0.735679039536167	0.847404392297522
Gm41974	0.313989478519809	0.754415953093668	3.87310996041691	0.194782993719203	0.845562836334532	NA
Teddm2	4.8115472687963	-1.02196164947747	1.1593852576138	-0.881468556518333	0.378064265576695	0.564396622679659
Teddm1b	0.68409986059988	-2.56111541091551	2.71548983939757	-0.943150430451875	0.345603963832298	NA
Teddm1a	0.525502585736999	-0.159379845248051	2.97904086621442	-0.0535003890196986	0.957333220702009	NA
Mir8114	0	NA	NA	NA	NA	NA
Glul	30649.1629399294	-0.449029376872824	0.171939624361172	-2.61155262227167	0.00901321155287216	0.0370733623589608
Gm30327	9.0283906892985	1.99758698972728	0.71766043452731	2.78347097543841	0.00537806741280834	0.024626170094671
LOC108167736	23.5510890427034	1.24536306770046	0.416151121994718	2.99257409599456	0.00276635505500051	0.0143794006634414
Gm46165	1.52448645503627	2.7023298328272	2.18241076170273	1.23823153745761	0.215630220836388	NA
Gm30388	17.1732691293338	-1.23304062298937	0.664441687437417	-1.85575445716673	0.063488564771934	0.163779920129084
Zfp648	7.1223393334621	-0.0441817973200692	0.825185004068818	-0.0535416871395115	0.957300316730325	0.977731026573215
4930452N14Rik	0.109459593311904	-1.121150761358	4.08045587181216	-0.274761153307139	0.783499744951058	NA
4930532M18Rik	0	NA	NA	NA	NA	NA
Gm30465	0	NA	NA	NA	NA	NA
Cacna1e	1544.73962125232	-0.561302685689551	0.307262961432858	-1.82678277613426	0.0677324365793509	0.171780965443295
Gm51649	1.54322588344733	0.918970465309849	1.48071260803896	0.62062716311096	0.534844963157835	NA
Gm30521	0.226775376121642	-1.1211587684399	4.08045587181216	-0.274763115607959	0.783498237260265	NA
Gm41976	0	NA	NA	NA	NA	NA
Gm30602	0.230421975364681	-1.1211587684399	4.08045587181216	-0.274763115607959	0.783498237260265	NA
Gm51650	1.00678724888634	0.527650430327537	1.91256982584422	0.275885577194354	0.782635951910121	NA
Gm41977	1.01061372959991	-2.40792764301936	2.06625499083404	-1.16535841592688	0.243873942408324	NA
Gm41980	1.25070745464948	1.74806203747189	1.81185583210954	0.964790910232974	0.334649549646721	NA
Gm41979	0.40545314420045	0.571490659570138	3.60997827100846	0.158308614807948	0.874213620110312	NA
Gm51651	0.701438268243373	-0.159380505014105	2.79438372166834	-0.0570360125483947	0.954516507956115	NA
Gm9530	11.6787496676693	1.29972806332264	0.586092548186198	2.21761574574691	0.02658104336643	0.085362462466892
Ier5	958.112901233813	0.201707945966231	0.206492659634965	0.976828650097333	0.328653989686182	0.515797302860219
Gm41981	0.104738818734842	0	4.08045587181216	0	1	NA
Gm30922	0.186892990093851	1.60664846395878	4.0468772484985	0.397009438463913	0.691360500495057	NA
Mr1	356.985322839319	2.2283026117338	0.302385358778177	7.36908235483858	1.71806508625954e-13	1.039134722225e-11
Stx6	1704.17141181724	0.0447070104825496	0.190773295370916	0.234346271555601	0.814716166347745	0.896923383017451
BC034090	504.766374223394	-0.0349639952048836	0.214398943128608	-0.163079139732094	0.870456123996726	0.930464486508512
Gm31102	0	NA	NA	NA	NA	NA
Xpr1	2068.39005561495	0.549386420373565	0.162348796912823	3.38398824518897	0.00071441061692578	0.00473307357566175
Gm31713	0.234028601580041	1.89038945066824	4.0222505185185	0.469983021187978	0.638367148136805	NA
Gm31772	0	NA	NA	NA	NA	NA
Gm5532	9.07182436732174	0.544592371086503	0.593823407416288	0.917094820253065	0.359092955091274	0.546335442496109
Acbd6	911.625627310663	-0.49268861561852	0.219446729572066	-2.24513993249884	0.0247591507738144	0.0808481500268017
Lhx4	99.5880611609238	-1.25182786449941	0.379534294834244	-3.29832608419782	0.000972631110039239	0.00609336510943686
Qsox1	1797.48181384595	-0.131533836107904	0.182310521418749	-0.721482419578979	0.470612753344705	0.649088817383916
Cep350	1280.8028121962	0.668902929782698	0.316407011367486	2.11405849349467	0.0345102716851815	0.103775279790032
Gm51652	0.308929547480651	0.646119556908133	3.88402352651213	0.166353152213872	0.86787903929415	NA
LOC118567848	0.838758177009482	2.33973287062422	2.49894303654558	0.936288997550962	0.349124411448271	NA
Tor1aip1	1749.32243000554	0.525139235025549	0.150074655153817	3.49918668470246	0.000466679712627197	0.00332226678650722
Gm51653	12.1831324950286	0.351784885855029	0.610139210828105	0.576564953721911	0.564233379760339	0.725198865390875
Tor1aip2	2404.71250256105	0.497315732418527	0.141080427820004	3.525051207337	0.000423400936888231	0.00305304173522772
Fam163a	91.3118541080499	-0.870029718862456	0.280423247763632	-3.10255917011489	0.00191855190432588	0.0106770976700321
Gm30472	0.106118750848242	-1.121150761358	4.08045587181216	-0.274761153307139	0.783499744951058	NA
Tdrd5	44.2984770407553	-1.01402677215901	0.391379274784535	-2.59090564444746	0.00957237331059683	0.0388711272628541
Nphs2	5.55957229185337	2.25349505385564	0.92491491744637	2.43643497509738	0.0148328360238686	0.0547436966954015
Axdnd1	13.8874748380462	0.871094113650129	0.619078622417769	1.40708155976721	0.159403205462017	0.315326171798914
Soat1	2243.95427148838	1.83349361424135	0.205971892538759	8.90166901727297	5.50131096435575e-19	7.16514495658675e-17
Gm39682	0.109459593311904	-1.121150761358	4.08045587181216	-0.274761153307139	0.783499744951058	NA
Abl2	1408.06699481248	0.0120659870370945	0.198025784205283	0.0609313937855	0.951413847261964	0.974193041532408
Tor3a	523.761912308147	0.772083308963221	0.234776450297315	3.28858924302448	0.00100690856617768	0.00625680809500974
Fam20b	2460.1934551837	-0.439977906546647	0.188652660277596	-2.33221151453277	0.0196895667276936	0.0677591860229576
Gm39683	0.120962382052777	0	4.08045587181216	0	1	NA
Ralgps2	934.219146872288	-0.241227704673736	0.159371354619359	-1.51362021895266	0.130122190032896	0.273575251043206
Angptl1	50.7324853287344	0.62617143706889	0.732282656064288	0.855095272137536	0.392498406766089	0.577264274239641
4930439D14Rik	2.16280369256493	-0.320466961262004	1.41896482352825	-0.225845599516107	0.821321509895718	0.901769947856094
Gm39685	0	NA	NA	NA	NA	NA
Gm30568	0.502489378411778	0.657051654438952	2.9770686485762	0.220704233593401	0.825322734816994	NA
Tex35	3.85375200234068	-1.99161750969871	1.27072626753226	-1.56730647707977	0.117043072142995	0.254479592405755
Gm30694	0.537010351380694	-1.07092231942533	2.93129293339948	-0.365341282416072	0.714856666052067	NA
Rasal2	1362.31599786979	-0.157242444430529	0.257818390027026	-0.609896153699688	0.541930600583048	0.707683442928405
Gm51654	0.745447648859819	-2.35933851478216	2.26825224901228	-1.04015702654303	0.298266953027653	NA
2810025M15Rik	492.965292722293	0.0253886004786511	0.241567943651909	0.105099211819409	0.916297084718457	0.956305325501911
Cryzl2	570.580785219988	1.72686454094828	0.277025746991712	6.23358860936468	4.55869300261539e-10	1.66270296457051e-08
LOC118567857	7.07681531147384	2.30855107070435	0.877210822754037	2.63169469735515	0.00849601715887449	0.0354098547877963
Gm15486	0.0993774056759672	0.802394583402573	4.08045587181216	0.196643367459387	0.844106630823842	NA
Sec16b	105.678190928469	1.22862097812664	0.399986951357831	3.07165264755726	0.00212877287002014	0.0116251526884338
Gm30903	0	NA	NA	NA	NA	NA
Gm51655	0.334628114697673	-1.96672062394399	3.78565531746087	-0.519519200512719	0.603398727018814	NA
Gm39686	0	NA	NA	NA	NA	NA
Brinp2	756.056047365165	-0.280504534699045	0.163945452729701	-1.71096257949598	0.0870880209568926	0.206529971487156
Astn1	2718.62700497706	0.536889150469745	0.164113295222237	3.27145433124542	0.00106995867875669	0.00656846887871974
Gm37679	4.23560258927428	1.17013556253372	1.04110486416422	1.12393631305631	0.261040044828742	0.444464157142484
Mir488	0	NA	NA	NA	NA	NA
LOC118567858	6.76294669651159	0.8749419640846	0.936879809145088	0.93388923055455	0.350361034648682	0.537254204396645
Pappa2	75.5344732279682	1.06376107602111	0.305662256686569	3.48018459181863	0.000501068421732733	0.00353089192480155
1600012P17Rik	0.462537965429471	0.919569341753936	3.49523027370779	0.263092634746049	0.792479180657596	NA
Gm39687	0.396445131898535	1.20138270960015	3.55519799757028	0.337922869674546	0.735421312797469	NA
4930562F17Rik	0.223133051638262	-0.159370081862478	4.08045587181216	-0.0390569306148875	0.968844999138634	NA
Cop1	1260.30223423467	0.215839246733632	0.149024773196414	1.44834474231446	0.147520660417961	0.298360340458879
Pou5f1-rs1	0.106118750848242	-1.121150761358	4.08045587181216	-0.274761153307139	0.783499744951058	NA
Scarna3a	0.672795565522278	2.78644906047897	2.68296649626415	1.03857020367527	0.29900466937192	NA
Mir1843b	0	NA	NA	NA	NA	NA
Tnr	3608.69461652152	1.81582118283676	0.243356103328389	7.46158061376607	8.54906307576068e-14	5.47402717557715e-12
Gm31348	3.84995281903357	0.990769611795797	1.0383727662098	0.954156006433261	0.340004679847498	0.526937142596457
Gm31493	1.29676353947963	1.70431517562541	2.22244139014234	0.766866196420261	0.443161073689191	NA
Gm31667	0	NA	NA	NA	NA	NA
Gm37294	0	NA	NA	NA	NA	NA
4930523C07Rik	88.5830201207412	0.450627325456155	0.339110838207674	1.32884967003086	0.183897571359308	0.349426726481217
4930562F07Rik	1.05751477627344	0.487183797328161	2.25449327988356	0.216094588382771	0.828914017909711	NA
Tnn	124.88508013504	2.94036301297981	1.58783645402921	1.85180470288266	NA	NA
LOC118567860	1.41626828968124	0.668751235723614	1.63853593478149	0.408139499127186	0.683171262631953	NA
Mrps14	757.888496335639	-0.198312841642588	0.203693145649207	-0.973586229475369	0.330262026407281	0.517399974804135
Cacybp	1573.77059876723	-0.00918869598239504	0.286919922907681	-0.0320252978227364	0.974451876496551	0.986196925603993
Rabgap1l	1445.93635457397	-0.0101685602373641	0.309350011825241	-0.0328707284585738	0.973777675482704	0.986024222271312
Mir1927	0	NA	NA	NA	NA	NA
Gpr52	42.1825039425863	-1.24138065192626	0.558395423658371	-2.22312110617466	0.0262076348058807	0.0844472325913976
Gm23528	0	NA	NA	NA	NA	NA
Gm37083	1.46896190703895	0.742749949538979	1.68146191323393	0.44172867889137	0.658685554128264	NA
Gm24988	0	NA	NA	NA	NA	NA
Rc3h1	1241.46158577656	0.619440742091789	0.284990052294721	2.17355215420361	0.0297387849778649	0.0927612148656411
Serpinc1	2.77365853810433	-0.797247440472603	1.42131286937673	-0.560923254583777	0.574849856380145	0.733857397436488
LOC115487665	0	NA	NA	NA	NA	NA
Zbtb37	572.055225845113	0.792336933185726	0.288097707470205	2.75023685590302	0.00595522014485613	0.0267355094752325
Gas5	3130.67860518536	0.126387444179522	0.231360404860399	0.546279490891203	0.58487383183639	0.741132768352734
LOC115487643	19.3184743103702	0.109901727461821	0.527479139849424	0.208352746410396	0.834953549515387	0.910111279864062
LOC115487678	13.5571783009303	0.586851378288393	0.577752693747218	1.0157484069562	0.309749210228912	0.49625252628441
LOC115487638	40.2150006033176	0.0137934654459179	0.427124992455624	0.0322937446638667	0.974237797639791	0.986154421765297
LOC115487644	43.1729190263882	0.757520818724833	0.442289005777483	1.71272812308146	0.0867625687740623	0.205957206426804
LOC115487677	80.1028160188878	0.620568651892734	0.382689002186541	1.6216004336342	0.104888929755758	0.235745557092974
LOC115487645	23.6635887055949	0.0652647593160921	0.48416368836196	0.134798955156877	0.89277083196215	0.943522101502819
Snord47	15.001988357876	0.23249648654631	0.534777125577367	0.43475398521449	0.663741008260168	0.796593462426588
LOC115487640	19.4962100220552	0.806612028747027	0.54010899598677	1.4934245397512	0.135326093326778	0.281214761792198
Dars2	432.130513490917	-0.0122057381917686	0.183185204371151	-0.0666305897011127	0.94687579279141	0.971546777301425
Cenpl	103.72376046059	0.643825863788744	0.297300069986655	2.16557589043839	0.0303436103840502	0.0941933417436151
Klhl20	839.596399090365	-0.0808763638683105	0.148397157181997	-0.544999415110912	0.585753919879614	0.741549517059723
Ankrd45	465.616438628576	-0.468917855693707	0.216229380516396	-2.1686130468202	0.0301120738198061	0.0936461308859128
Tex50	4.73220184656202	-0.192208153180013	1.03068954440943	-0.186485013089121	0.852064430536009	0.919987712947673
Prdx6	16269.7741452911	0.481776874750189	0.31736547577723	1.51805067507836	0.12900162427448	0.271967647681772
Tnfsf4	0.429176786716616	0.723214213692781	3.55856141894522	0.203232185298953	0.838953557497884	NA
Tnfsf18	3.36555526134207	4.59898392708965	1.52556453357121	3.01461119859929	0.00257308869313544	0.0135319219914661
Gm31815	1.31033550725301	1.80377520644936	1.75029397310201	1.03055557190348	0.302749279450889	NA
Gm31869	0	NA	NA	NA	NA	NA
Fasl	4.3790531290939	0.480969424404788	0.999719945551702	0.481104159764825	0.630442471787036	0.772814587207178
Suco	985.063432463728	0.288890335557115	0.280968490867877	1.02819477965222	0.30385821356601	0.490206336094986
Gm31925	0	NA	NA	NA	NA	NA
4930558K02Rik	3.93124580175753	0.0593916594567474	1.30470471323607	0.0455211503830915	0.96369191680336	0.981111645446945
Pigc	510.768619934272	0.565329365704794	0.174708761063361	3.23583867382454	0.00121285910636757	0.00729720978878313
Dnm3	4741.28997042455	-0.555695386937187	0.195508185852888	-2.84231263521275	0.00447875480889604	0.0211901953528016
2810442N19Rik	1.47065144120994	-0.930124667397098	1.69852925848827	-0.547605914204227	0.583962527603456	NA
Dnm3os	93.325351332393	2.40427157012289	0.507296055233126	4.73938550343746	2.14367323651999e-06	3.29573585518093e-05
Mir199a-2	0.120962382052777	0	4.08045587181216	0	1	NA
Mir214	0.120962382052777	0	4.08045587181216	0	1	NA
Gm39688	0.244073114773599	-2.12163748482879	4.02887672302237	-0.526607695069208	0.59846604714175	NA
Gm31985	0.46110973448106	0.919640854566411	3.49856496292297	0.262862306206277	0.79265671015786	NA
Eef1aknmt	321.463809308085	-0.753181772230888	0.254831275233049	-2.95560963442217	0.00312051769441286	0.0158046016590866
Vamp4	1893.16421397589	0.171287839243402	0.157546960087093	1.08721767242423	0.276940622413733	0.461706551052368
Myoc	579.548746600262	0.133618058165554	0.363084114257201	0.368008549310702	0.712866859434347	0.832969243863615
Myocos	5.86310253746091	1.48341720387657	1.39889419894365	1.06042129919242	0.288952976578934	0.474756391561603
Prrc2c	4160.97674479831	0.227682584104192	0.289861639510723	0.78548711891823	0.432168019722166	0.614819556636952
Fmo4	8.40612740078343	0.276835570588463	0.760860200698835	0.363845513714865	0.715973373581112	0.835441977225749
Fmo1	333.211469299413	-0.0904500773424715	0.744188229162642	-0.121541934954072	0.903261801594148	0.948858365417255
Gm32197	2.92687831714	3.19762729153684	1.43731548339505	2.22472194064438	0.0260999104274644	0.084171109556664
Fmo2	114.565011506294	-2.23205846997583	1.1861167327313	-1.88182023605384	0.059860427284899	0.156356036309451
Fmo6	0.744398320304426	1.29830537434823	2.91612459368503	0.445216016201695	0.656163653397499	NA
Gm32279	0	NA	NA	NA	NA	NA
Fmo3	2.03247070895562	-1.64698440673109	1.58576134961188	-1.03860798923759	0.298987088665539	NA
Mroh9	0.119049770537526	0	4.08045587181216	0	1	NA
Gm22671	0	NA	NA	NA	NA	NA
Gm22434	0	NA	NA	NA	NA	NA
Prrx1	757.13963562167	0.623660310613174	0.32833787341905	1.89944676232099	0.057505760081817	0.151831897990727
LOC108167740	1.48972841814863	2.09191175432782	1.90796851285618	1.09640790203413	0.272900307399092	NA
Gm20471	0.430664677909977	-0.987696104535037	3.54932391562753	-0.278277251672143	0.780799537259709	NA
Gorab	259.550807437858	0.0497442508759225	0.229285263639981	0.216953545492701	0.828244547964466	0.905721513246095
Gm24940	0.120962382052777	0	4.08045587181216	0	1	NA
Gm32333	0	NA	NA	NA	NA	NA
Gm39689	0.120962382052777	0	4.08045587181216	0	1	NA
LOC118567861	0	NA	NA	NA	NA	NA
LOC115487660	0	NA	NA	NA	NA	NA
Mettl11b	0.41068157936622	1.61678889533158	3.09910243860532	0.521695854642088	0.601882111379519	NA
Kifap3	4308.76051873771	-0.445525009425394	0.170757458186564	-2.60911010363382	0.00907780288310605	0.0372855179160437
Gm51663	1.3661792910285	1.62361718989245	1.81039505333404	0.896830328221665	0.369809461946274	NA
Scyl3	605.196534820314	0.357727526003984	0.191304120690168	1.86994156065959	0.0614919335762268	0.159671453711809
BC055324	70.1001224902318	0.0914837980228428	0.304906925971351	0.300038438718307	0.764147835673547	0.86562249306005
Mettl18	67.733632926719	0.0309123116856837	0.332022650265077	0.0931030207156175	0.925821717677911	0.961361128947392
Sele	79.7808675072321	-2.7402887070416	1.1123076433799	-2.46360682977495	0.0137546899122547	0.0516375297835923
Sell	64.2133007345293	-1.00627999081823	0.718919877409354	-1.39971090303469	0.161599907499871	0.318763848173095
Selp	244.786013575997	-2.95853025715023	1.00259106922734	-2.95088431161696	0.00316865575504816	0.0159742898335098
Gm16548	1.26144386843092	-2.49087554478303	2.18006806071966	-1.14256778935644	0.2532180854939	NA
F5	92.219866352752	-1.26804060472149	0.438384028069109	-2.89253376841	0.00382148099821705	0.0186263680463809
Gm51287	0	NA	NA	NA	NA	NA
Slc19a2	658.739702338059	-0.299693242593219	0.151059603877918	-1.98394034473586	0.0472624906323161	0.131544205046695
Ccdc181	369.560915803806	-0.399613057642767	0.191777710827935	-2.08373046021654	0.0371846918845026	0.109744391923323
Blzf1	465.313372919026	0.316428959859913	0.303975285788809	1.04096936380465	0.297889767052426	0.484366271253245
Nme7	195.973858023291	0.211186923471903	0.222347248441366	0.949806777247323	0.342210441608409	0.529424981642002
Gm39690	0.109459593311904	-1.121150761358	4.08045587181216	-0.274761153307139	0.783499744951058	NA
Atp1b1	23899.031400506	-1.15109408346655	0.229110208254159	-5.02419378096678	5.05551724569513e-07	9.29331369872249e-06
Gm32391	70.6789846181965	-1.45045924214802	0.313504324552596	-4.62660042797807	3.71716663183885e-06	5.26954920851219e-05
Gm39691	0.106118750848242	-1.121150761358	4.08045587181216	-0.274761153307139	0.783499744951058	NA
Gm26685	1.38420997088453	3.73016551217004	1.87294626881425	1.99160305572012	0.046414627844345	NA
LOC118567862	0.311614907372451	-0.984326017832446	4.04440021181493	-0.243379973860383	0.807711056021698	NA
Gm32569	23.9655596480034	0.651922526733302	0.440809558029945	1.47892103258118	0.139161421329494	0.286792885115166
Dpt	199.420666260838	0.152376921815266	0.580441907226298	0.262518815265105	0.792921481400168	0.883553739905562
Gm32652	22.6012558391533	1.00562668097848	0.464029169756872	2.16716264088609	0.0302224549139718	0.0938888848380038
Gm20743	46.5512678567394	1.40311001344474	0.343388826624506	4.08606775950526	4.38745697392431e-05	0.000445061248843794
Xcl1	1.33577830934089	-0.122390789811123	1.76844963275315	-0.0692079590757601	0.944824087874144	NA
Gm39692	0.885722004535587	2.39383882027723	2.55990305627398	0.935128701225719	0.349721976899276	NA
1700029M03Rik	0.0993774056759672	0.802394583402573	4.08045587181216	0.196643367459387	0.844106630823842	NA
Gm51669	1.066406819582	0.255980331283888	1.97626661095582	0.129527225661159	0.896940483443297	NA
4930568G15Rik	1.78624782952787	-1.18856478310647	1.67620725315271	-0.709079847298682	0.478274928148059	NA
Tbx19	0.406527319534472	-0.360450754566454	3.56901984363672	-0.100994326273952	0.919554964125865	NA
Sft2d2	1599.57916551179	0.499310741009897	0.148960680766916	3.35196333985063	0.000802406434484045	0.00520621644429034
Tiprl	874.488920683104	0.131671474578526	0.20888767084757	0.630345841112901	0.528468336818466	0.696806057391331
Gpr161	354.543303439249	-0.360569134888872	0.273208931224757	-1.31975603166592	0.186916485807248	0.353172321477047
Dcaf6	1092.75410067199	-0.0148421687248537	0.156619982490994	-0.0947654857879148	0.924501101808627	0.960513371327792
Mpc2	1295.57374613374	-0.387598234570304	0.197816016891319	-1.95938751907664	0.05006742120557	0.137185691644188
Adcy10	14.1512552984961	0.596998959747044	0.678202698886076	0.880266269549788	0.378715080797779	0.564833018471685
Gm51751	1.31318373971558	-0.102412505517636	1.60183003538627	-0.0639346892337046	0.949022230757123	NA
Gm51750	0.571600851781787	-1.14538300900968	2.9181944681452	-0.392497149012033	0.694690917468623	NA
Mpzl1	1739.38386666879	1.14538949822477	0.239093304543894	4.79055446746938	1.66321065612941e-06	2.64211904854155e-05
n-TPagg2	0	NA	NA	NA	NA	NA
n-TPcgg2	0	NA	NA	NA	NA	NA
Rcsd1	433.26943066901	1.28649785852604	0.166629160148218	7.72072461615773	1.15670219385536e-14	8.18366802152664e-13
Gm51752	2.36906553426402	-0.845963840702751	1.34702493992825	-0.628023888516727	0.529988290987677	0.698053412681598
Creg1	3024.37002901622	2.86967644899623	0.205717272958954	13.9496135045928	3.16314857394724e-44	3.8162555137154e-41
Cd247	9.03744908791453	0.366145584490041	0.631095128681002	0.580174949623348	0.561796644774895	0.722837027849961
Gm23402	0	NA	NA	NA	NA	NA
Gm32999	1.44672244494165	-4.15247827937846	1.84229648080796	-2.25396852387046	0.0241981482103675	NA
Pou2f1	430.2013973115	0.514976105365194	0.228660179701067	2.25214598378447	0.0243130482093162	0.07980033917033
LOC118567863	0.489627886154672	1.14853660468836	3.41322760538809	0.336495756355448	0.736497051141865	NA
Gm39693	2.60487869887888	1.81007881973145	1.55970080116525	1.16052951846864	0.245833282691667	0.427073614182726
Dusp27	17.3521586292596	0.264601247185386	0.486615210610515	0.543758685334586	0.586607542621402	0.742192540029895
Gpa33	0.468057203160082	2.90277703728378	3.96446779829747	0.732198414760833	0.464047471774411	NA
Mael	2.35954883369398	-0.179294745416672	1.49787470172959	-0.119699428269695	0.904721253278482	0.949693590756644
Ildr2	1715.91885503223	0.693978398681406	0.245430277412191	2.8275989661858	0.00468985168010743	0.0220659831820818
Tada1	345.675546674925	-0.0929633488045302	0.200720341302474	-0.463148618626748	0.64325784279487	0.782699078825402
Pogk	2325.42962099962	0.0607960673678974	0.136789763225147	0.44444895534932	0.656718025870007	0.792187933853505
Gm39694	0.120962382052777	0	4.08045587181216	0	1	NA
Gm51768	0.0875155844178842	0.802394583402573	4.08045587181216	0.196643367459387	0.844106630823842	NA
Gm33354	0	NA	NA	NA	NA	NA
Gm4846	0	NA	NA	NA	NA	NA
Gm4847	0.218919186623809	-1.98483241573842	4.0408172226476	-0.491195791933874	0.623287974932621	NA
Fmo9	0.106118750848242	-1.121150761358	4.08045587181216	-0.274761153307139	0.783499744951058	NA
Gm33404	0.210857569583084	-1.1211587684399	4.08045587181216	-0.274763115607959	0.783498237260265	NA
Gm16701	35.3007600101702	-0.478747410183183	0.344627833163756	-1.38917221452539	0.16478038865846	0.323146620687645
Fam78b	605.518811728156	-0.922254174613011	0.202372058137793	-4.55722090835811	5.18348985902285e-06	7.05588705691098e-05
Gm33610	16.1900811937547	1.07178242980187	0.600614382031941	1.78447679886706	0.07434622154816	0.184102672199252
Gm33668	0.119049770537526	0	4.08045587181216	0	1	NA
Uck2	1317.58256909057	-0.997190319290648	0.19488766907258	-5.11674404048251	3.10855007473486e-07	6.06445049899125e-06
Gm46170	0.240012152590303	0	4.08045587180233	0	1	NA
LOC118567864	2.16416009218284	0.0215072015727339	1.15792730576748	0.0185738789176223	0.985181040845235	0.991497771269535
Mir6347	0	NA	NA	NA	NA	NA
Tmco1	1430.28729777203	0.412581369510149	0.174426000219763	2.36536622401665	0.0180122493825473	0.0633371364620541
Gm24182	0.435612375109514	-1.08813772961961	3.05617057613177	-0.356046137646177	0.721806013310961	NA
Aldh9a1	1573.76638218476	0.306065270008082	0.149525908706038	2.0469045977162	0.0406674525866134	0.117580373286656
Mgst3	1184.61438694453	-0.676385715129659	0.305845808086682	-2.2115252105661	0.0269994880552942	0.0864243124202987
Gm34207	0.584107586281342	-0.159379886404318	2.92271270038272	-0.0545314927407841	0.95651171833104	NA
Lrrc52	9.19799154899448	-0.122884612565666	0.777108214770984	-0.158130631268491	0.874353864002299	0.932744491089199
Rxrg	144.345000216994	0.19063099169935	0.231651087979156	0.822922928453948	0.410551823053501	0.594816576604609
Lmx1a	2.07136839739648	0.154666276853824	1.83682221113604	0.0842031830386923	0.93289488747959	NA
Pbx1	1501.05934402575	0.21142300555723	0.15471572592102	1.36652563466728	0.171774040499113	0.332987427514686
Gm51671	17.3093154883706	0.711118349137613	0.708333639249349	1.00393135343849	0.315411702761759	0.502026278461866
Gm39696	0.120962382052777	0	4.08045587181216	0	1	NA
Mir6348	0	NA	NA	NA	NA	NA
Gm34320	0.390609512995915	-0.275613237089048	3.60749077164469	-0.0764002611608603	0.939100661838357	NA
Mir6354	0	NA	NA	NA	NA	NA
Gm39697	0.106118750848242	-1.121150761358	4.08045587181216	-0.274761153307139	0.783499744951058	NA
Gm34421	1.05742152750793	1.92600364339107	1.9713215961161	0.977011385248193	0.328563515902261	NA
Gm34477	0.120962382052777	0	4.08045587181216	0	1	NA
Gm34535	2.94559135451233	1.51648258434624	1.55321736473236	0.976349234034962	0.328891429575213	0.516099277118881
LOC118567865	0.340802890062389	0.80238571158184	3.80749614280896	0.210738417449816	0.833091394945598	NA
Nuf2	248.637890195883	1.16481990107637	0.344238120867335	3.38376208347151	0.0007149993122021	0.00473423721363626
Gm34624	0.465713353377922	0	3.42849769251338	0	1	NA
Rgs5	3618.18155912591	0.911167889752767	0.444857808663446	2.04822276243802	0.0405381770521779	0.117256357421713
Rgs4	2230.53424888764	-1.27452810236885	0.440765787798394	-2.89162212143338	0.00383258609653406	0.018664621009316
Gm22114	0	NA	NA	NA	NA	NA
Ccdc190	495.873321521302	0.692476390980514	0.226315056520477	3.05978931153375	0.00221492746094936	0.0120115406168304
Hsd17b7	1263.07960996474	-0.698192543061325	0.261925040572368	-2.66561968086598	0.00768465734505418	0.0328403058017668
3110045C21Rik	29.3293250918221	-0.224902765769844	0.424316383458213	-0.530035545497602	0.596087286068586	0.749210925460588
Ddr2	772.87722498999	0.387504381126928	0.45231219408754	0.856718846390268	0.391600285142309	0.576461169812301
Uap1	1302.28774436468	-0.445893502972732	0.153909933433355	-2.89710672356186	0.00376621610492562	0.0184053467951542
Uhmk1	7924.5360700753	-0.172965298676769	0.147404616123583	-1.17340489887885	0.240633473630364	0.42065439762288
Sh2d1b2	1.74940588050638	0.709034869336662	1.36324184936265	0.520109377267249	0.602987342944597	NA
Gm6345	4.9026720378679	-0.0386784660733171	0.887427279778737	-0.0435849414984864	0.965235255234415	0.981985077034373
Sh2d1b1	33.188095714217	1.38127826029217	0.454876598201706	3.03659996085284	0.00239262761015656	0.0127681713836927
Gm7694	175.515213834777	0.0706747212574318	0.189867091655147	0.372232600401323	0.709719675614732	0.830639442669075
Spata46	5.98698372411475	-0.60930142800249	1.0753772743834	-0.566593178521324	0.570990610591015	0.730484304418899
Nos1ap	729.255935207466	-1.4173922567722	0.270295436676339	-5.24386306406433	1.57248924287463e-07	3.30093140241897e-06
Gm46171	5.07895784085638	-2.61689455523563	1.04733501227485	-2.49862224079728	0.0124677134678888	0.0478402068671604
Olfml2b	529.663204198829	0.834634004310962	0.183249726528827	4.55462619301462	5.24788137364941e-06	7.10976269078991e-05
Atf6	1313.11418270708	0.16577385973397	0.163160617490538	1.01601637872928	0.309621587079008	0.496221466867937
Gm23523	0.120962382052777	0	4.08045587181216	0	1	NA
Gm25235	0.120962382052777	0	4.08045587181216	0	1	NA
Gm29733	0.106118750848242	-1.121150761358	4.08045587181216	-0.274761153307139	0.783499744951058	NA
Gm9929	3.09770558902293	0.712081664218528	1.12410856194503	0.633463429000506	0.526431055442871	0.695684418007401
Dusp12	282.469349231111	0.295334580497193	0.176695467174849	1.67143269275235	0.0946362429248072	0.218789784820914
Fcrlb	65.1397005521649	-1.15516983268097	0.343729034733213	-3.36069902729504	0.00077745494051785	0.00506871433489496
Fcrla	4.31379399602044	0.545402709436485	1.01507004817824	0.53730548981849	0.591056613963783	0.74550722795616
Gm39701	109.489002849284	-1.81714864544278	0.25683947796408	-7.07503636063656	1.49409579857937e-12	8.0586254096082e-11
Fcgr2b	1272.3206962181	1.67486962500746	0.20795201453782	8.05411589173543	8.00553402010855e-16	6.6249406622003e-14
Gm34968	0.0993774056759672	0.802394583402573	4.08045587181216	0.196643367459387	0.844106630823842	NA
Gm10522	0.1220365573868	-1.121150761358	4.08045587181216	-0.274761153307139	0.783499744951058	NA
Fcgr4	406.639368354301	1.93582215572297	0.25700946929135	7.5321044047933	4.99290095101091e-14	3.27006481428638e-12
Gm26110	0.109459593311904	-1.121150761358	4.08045587181216	-0.274761153307139	0.783499744951058	NA
Gm35090	0.120962382052777	0	4.08045587181216	0	1	NA
n-TNgtt6	0	NA	NA	NA	NA	NA
n-TDgtc4	0	NA	NA	NA	NA	NA
n-TGtcc2	0	NA	NA	NA	NA	NA
n-TLcag3	0	NA	NA	NA	NA	NA
n-TGgcc4	0	NA	NA	NA	NA	NA
Fcgr3	2234.75178940159	1.70726555537088	0.199328319624889	8.56509280058016	1.07988836214579e-17	1.15674209932093e-15
n-TEctc5	0	NA	NA	NA	NA	NA
Mir6546	0	NA	NA	NA	NA	NA
n-TGtcc1	0	NA	NA	NA	NA	NA
n-TDgtc3	0.472098895058337	1.55120506597825	3.98218647659496	0.389536018741302	0.696879671391935	NA
n-TLcag6	0.36097453464308	0	4.08045587179375	0	1	NA
n-TGgcc12	0.1220365573868	-1.121150761358	4.08045587181216	-0.274761153307139	0.783499744951058	NA
n-TEctc8	0	NA	NA	NA	NA	NA
n-TGtcc5	0	NA	NA	NA	NA	NA
n-TDgtc7	0.647130063894105	2.1330359836635	3.68856907191946	0.578282781770848	0.56307321719887	NA
n-TLcag7	0.23905085817682	-0.159370081862478	4.08045587181216	-0.0390569306148876	0.968844999138634	NA
n-TGgcc13	0.209552141804684	-0.159370081862478	4.08045587181216	-0.0390569306148876	0.968844999138634	NA
n-TEctc7	0	NA	NA	NA	NA	NA
n-TGtcc4	0	NA	NA	NA	NA	NA
n-TDgtc6	0.559614479476221	1.87106546219836	3.85293753560511	0.485620502514713	0.627236257264933	NA
n-TLcag8	0.718113868943943	-0.0848749131936135	2.76542842726529	-0.0306914156073623	0.975515637291959	NA
n-TGgcc14	0.1220365573868	-1.121150761358	4.08045587181216	-0.274761153307139	0.783499744951058	NA
n-TLcag9	0.240012152590303	0	4.08045587180233	0	1	NA
n-TDgtc5	0	NA	NA	NA	NA	NA
n-TGtcc3	0	NA	NA	NA	NA	NA
n-TEctc6	0	NA	NA	NA	NA	NA
n-TVcac6	0.120962382052777	0	4.08045587181216	0	1	NA
Cfap126	122.562663494544	1.54914829227187	0.311545922030782	4.97245568863137	6.61100850083078e-07	1.17567220996543e-05
Sdhc	2944.85110613878	-0.151225170884977	0.219708132816132	-0.688300287051881	0.491263700992537	0.666055937248589
Gm46172	32.080833418218	0.275150405570355	0.486925723752087	0.565076750207686	0.572021561671056	0.731476640532501
Mpz	4301.09313268605	-1.94999068184653	1.3044360860192	-1.49489170281802	0.13494270804514	0.280647041963232
Pcp4l1	4891.23705777349	-1.60177765217536	0.307752183396612	-5.20476454300597	1.94242733293539e-07	3.99338670429398e-06
Nr1i3	23.0407805330588	-1.28544233305727	0.503227244642358	-2.55439733588119	0.0106371793460338	0.0421861699219951
Tomm40l	1151.3864609604	-0.742179918610772	0.26978705244758	-2.75098419986251	0.00594165090852865	0.0267039193371669
Apoa2	26.8649102804127	-0.624511901183998	0.383194466273813	-1.62975187835242	0.103153948011805	0.232965315297991
Fcer1g	3198.81161510313	2.84597521778278	0.285314159945819	9.97488248856359	1.96333720451088e-23	4.32745949413489e-21
Ndufs2	5264.64872095739	-0.627130782876038	0.199903777406334	-3.13716324430078	0.00170591116822693	0.00968686449318484
Adamts4	4553.01858760758	0.284134098605369	0.174636880210576	1.62699939590516	0.103737226091059	0.233936035099006
B4galt3	759.992524730789	0.0105493735941816	0.217234450105372	0.0485621575632434	0.96126822825309	0.979871723314225
Ppox	755.287881545599	0.428950275555558	0.180340934957487	2.3785519114486	0.0173807894539202	0.0615510330066757
Usp21	776.923149944316	0.0228253813587088	0.203437502590677	0.112198493729223	0.910666023459899	0.953205354144807
Ufc1	1710.32399595357	-0.555159894958933	0.185922637045358	-2.98597257322408	0.00282677994747023	0.0146436783583864
Gm20045	102.340862577518	0.868077004191703	0.454825492744146	1.90859355519903	0.0563145439684791	0.149496038377469
Dedd	372.910036109125	-0.375802433759398	0.197280590235041	-1.90491336888066	0.0567913331435108	0.150447904944598
Nit1	534.230202109831	0.0978237285431712	0.166624037808686	0.587092533764488	0.55714156170184	0.719475314277077
Pfdn2	1497.42261345126	-0.954438372716561	0.222860969500666	-4.28266275092961	1.84669964136042e-05	0.00020882546811739
Klhdc9	55.5362110854747	-0.559530565034778	0.330127242079396	-1.69489364619055	0.0900955980706112	0.211366430720768
Nectin4	320.866858973523	0.277846637787321	0.176969190893805	1.57002829918599	0.116408527757657	0.253664181930787
Arhgap30	804.836433130528	1.92375152742315	0.24174300454317	7.95783741936413	1.7507218448851e-15	1.38385506380349e-13
Usf1	1181.16733585591	0.224328128737054	0.217737706403344	1.03026771266481	0.302884351208807	0.489289498432663
Tstd1	26.3948921513103	0.922614320033761	0.44449546204638	2.07564395772727	0.0379268927055301	0.11139683450566
Gm26641	1.43433682026829	0.505352835461871	2.08121992163395	0.242815682383591	0.80814818630364	NA
F11r	596.170881076126	0.541258000592887	0.234264854883678	2.31045327247932	0.0208630726727921	0.0711038083375579
LOC115487699	0.351042902370061	2.48347077662869	3.98372872466577	0.623403587009317	0.533019341398328	NA
Alyref2	113.149066861478	0.480062709346492	0.254974336813088	1.88278834390461	0.0597290573171755	0.156157081664295
Itln1	0.106118750848242	-1.121150761358	4.08045587181216	-0.274761153307139	0.783499744951058	NA
Gm35200	10.0527383021334	4.00703733909297	0.865342606672129	4.6305790425632	3.64644546824344e-06	5.18211218031894e-05
Cd244a	94.9008354418878	0.84965879932937	0.257599452952739	3.29837190875267	0.000972472375863005	0.00609336510943686
Ly9	562.912560083847	3.74099648293265	0.315295180898251	11.8650607734468	1.79771904955321e-32	9.36570767566099e-30
Slamf7	173.573924785005	3.3635536686412	0.332899352402366	10.1038155958194	5.31337074676778e-24	1.24284079212406e-21
Mir7683	0.109459593311904	-1.121150761358	4.08045587181216	-0.274761153307139	0.783499744951058	NA
Cd48	675.794389645091	3.62376027296586	0.315227750538205	11.4956892810954	1.38669645080428e-30	6.3574485483573e-28
Tma7-ps	153.129887378371	0.481555975592429	0.214545297479522	2.24454220740211	0.0247975364332101	0.080938904692934
Gm22950	0.0875155844178842	0.802394583402573	4.08045587181216	0.196643367459387	0.844106630823842	NA
Slamf1	8.36537897596209	-0.170102244847967	0.661193574958477	-0.257265423153347	0.796973882634443	0.885906357420649
Cd84	2052.50900226686	3.69343746843885	0.277915034601683	13.2898080657364	2.65257750313704e-40	2.33865515786194e-37
Gm51686	20.3526346558819	4.05914197519028	0.758665679728224	5.35036984491559	8.77746621176573e-08	1.96874616411258e-06
Gm37065	0.314955749836114	-1.00456562034207	3.86216348660873	-0.260104375132021	0.794783263183901	NA
Slamf6	46.0620948184782	2.80824961274144	0.567262804362685	4.95052661860402	7.40129328057872e-07	1.30307101283184e-05
Vangl2	681.407609767268	0.441517748063938	0.167257082848425	2.63975516339752	0.00829659410883576	0.0347981564753125
Nhlh1	4.35553847894661	-0.843178869843691	1.17218962088674	-0.719319515221301	0.471944074375118	0.650259903642534
Ncstn	2603.99934060305	0.561773092036935	0.174595896972287	3.21756182005871	0.00129285162486966	0.00768968287412747
Copa	7164.75345405845	-0.19231145527994	0.185083216360389	-1.03905399453118	0.298779625345296	0.485120084416364
Pex19	2194.46750776712	-0.507897009356901	0.197566501473177	-2.5707648086579	0.0101474214471696	0.0406603444032282
Dcaf8	3715.84152471352	-0.200632305373903	0.136377426455788	-1.47115479876683	0.141249258146182	0.289689249752611
Pea15a	21886.1029931405	-0.146642672404281	0.251344347126122	-0.583433341871411	0.55960161805176	0.721264899711243
Gm17224	37.7905499297522	-0.385194518960851	0.45162016135512	-0.852917012838944	0.393705326475474	0.578432566568349
Casq1	85.2510966120875	-0.757045734311438	0.245860777091088	-3.0791643273419	0.00207582148423783	0.0114083087708424
Atp1a4	5.48792196374936	-1.69766313127706	0.847575832869276	-2.00296311603176	0.0451812475830009	0.127125290087778
LOC115487369	1.50239902014515	2.31798993029029	1.79034220161958	1.2947189247918	0.195417209059968	NA
Atp1a2	45200.3041267536	-0.447951406564333	0.170826325405365	-2.62226214549403	0.00873482152383862	0.0362273048291936
Gm39704	55.5916707780207	0.0120974085181163	0.371774634310463	0.0325396285858866	0.974041713708799	0.986043022582
Igsf8	3548.6380764977	0.0858138699051712	0.272907566947652	0.314442984725416	0.753184613390285	0.858260617115974
Kcnj9	497.525532565794	-0.898753329238165	0.259860412032694	-3.45860041630769	0.000542989820549179	0.00376495936371713
Kcnj10	17351.1692835592	0.380099781732887	0.167700987900488	2.26653275267784	0.0234187841576786	0.077598842041987
Pigm	666.655436517714	0.311393775788878	0.170746552805749	1.82371925331422	0.068194526593014	0.172674597712544
Gm35522	10.8371552406514	2.40987541017426	0.662239051592566	3.63898112679847	0.000273718856541815	0.00211831780840919
Slamf9	0	NA	NA	NA	NA	NA
Igsf9	89.6778699043058	0.531967834195772	0.254927170233332	2.08674435804104	0.0369112492465253	0.109164146480865
[truncated: 38,841 more rows]
