# Supplementary material for: Transcriptome Profiling after Early Spinal Cord Injury in the Axolotl and Its Comparison with Rodent Animal Models through RNA-Seq Data Analysis
Source: Genes (Basel). 2023 Dec 8;14(12):2189. doi: 10.3390/genes14122189 (PMC10742908; doi:10.3390/genes14122189)
Supplement: Supplementary file 1 [file genes-14-02189-s001.zip › Supp Table S2.csv]

	baseMean	log2FoldChange	lfcSE	stat	pvalue	padj	Gene_symbol
AMEX60DD000001	17.4300135365093	0.274971898796436	0.337528276293892	0.814663298185463	0.415265067222459	0.496119077136123	ZNF568
AMEX60DD000002	37.0235425969865	-0.0557643374231888	0.236530073250308	-0.235760031089899	0.813618884505615	0.857170818033173	ZNF268
AMEX60DD000003	1054.16552010004	-0.471870221195419	0.0457330870889971	-10.3179175347851	5.84777143981359e-25	3.22236011039719e-24	ZNF850
AMEX60DD000004	106.60503824033	-0.414740305424928	0.156008590695926	-2.65844530467743	0.00785020917186617	0.0150591123812471	ZNF268
AMEX60DD000005	88.8411376690003	0.180355744451821	0.157906115585509	1.1421707372325	0.253383056947279	0.328567110883371	AMEX60DD000005
AMEX60DD000006	137.100675614563	0.603500167450957	0.121477900100676	4.9679832047706	6.76528204807847e-07	2.03775853554486e-06	ZNF268
AMEX60DD000007	0.0980715777005781	-0.137738449157525	4.08045587181216	-0.0337556521831356	0.973072000205208	NA	ZNF268
AMEX60DD000008	3.1497005055243	-3.46419911488133	1.31388022549913	-2.63661713423331	0.00837372842299516	0.0159895614669256	AMEX60DD000008
AMEX60DD000009	3.3956553990971	-4.55487420112437	1.31742652512094	-3.45740283368459	0.000545408887736729	0.00125564294782654	AMEX60DD000009
AMEX60DD000010	0.636678021743117	1.78584271555494	2.54959133087016	0.700442731324099	0.483650858099651	NA	LOC102367500
AMEX60DD000011	5.57934336655536	-5.31883558124185	1.24861929887178	-4.25977364441494	2.04634031964542e-05	5.48403807242788e-05	AMEX60DD000011
AMEX60DD000012	1.75173837559628	-2.77127701097826	1.48676651122764	-1.86396249179031	0.0623269718351512	0.0979447228775744	AMEX60DD000012
AMEX60DD000013	1.12052667864718	-1.03101643161843	1.90185537826542	-0.542110847859925	0.587742146170601	0.661791692459263	AMEX60DD000013
AMEX60DD000014	2.39009562804533	2.40970414155893	1.1348509598894	2.12336617470348	0.0337231793723497	0.0566776116227437	AMEX60DD000014
AMEX60DD000015	0.0986672798138868	-0.137738449157525	4.08045587181216	-0.0337556521831356	0.973072000205208	NA	AMEX60DD000015
AMEX60DD000016	1122.24813792805	-2.04926201151282	0.0669056682483929	-30.6291240363187	5.01334700161639e-206	1.11219346607605e-204	FZD10
AMEX60DD000017	0.348721144160733	-1.03145000380355	3.18168993256834	-0.324183068012204	0.745799440241389	NA	AMEX60DD000017
AMEX60DD000018	280.287013676073	-0.795023533518113	0.0883552892503081	-8.99802988891624	2.29804260231496e-19	1.11940474624854e-18	AMEX60DD000018
AMEX60DD000019	31.543101706281	-1.43075597743115	0.287951310409238	-4.96874272041946	6.73884106355141e-07	2.03030534525609e-06	AMEX60DD000019
AMEX60DD000020	33.4866493188741	0.341319993470119	0.241865440178155	1.41119786778428	0.158186278708587	0.220025140126748	AMEX60DD000020
AMEX60DD000021	31.1571691438598	-0.424316587552654	0.299511232284868	-1.41669674394409	0.156571609435555	0.218154546498723	LOC106702273
AMEX60DD000022	0.173814633723127	1.78580689560305	4.08045587181216	0.437648868583391	0.661640840252184	NA	AMEX60DD000022
AMEX60DD000023	0.309263485114407	0	4.02136736355223	0	1	NA	AMEX60DD000023
AMEX60DD000024	4.96207266250819	-1.94130242888304	0.780124086391252	-2.48845339189979	0.0128300052821429	0.0236518633239209	AMEX60DD000024
AMEX60DD000025	92.5355092674456	2.01942395223342	0.15680258676454	12.8787668233168	5.92750842732013e-38	4.03475181141545e-37	AMEX60DD000025
AMEX60DD000026	60.8149509811535	-1.8124229212321	0.271200876011197	-6.68295378646664	2.34173440742524e-11	8.89930469163282e-11	LOC114595149
AMEX60DD000027	61.5911252074572	-2.79729101731314	0.26535273658165	-10.5417831877246	5.54376244378234e-26	3.10866349143754e-25	LOC115074266
AMEX60DD000028	30.989781028662	-1.90025531220698	0.318143363792746	-5.97295285230248	2.32997253296709e-09	8.1064672089601e-09	KDM6B
AMEX60DD000029	181.050644269096	-0.191559368076577	0.110910430248007	-1.72715377307825	0.0841400504051959	0.127562840386258	PARPI_0010196
AMEX60DD000030	186.096233777572	-0.807153433153049	0.11711017208819	-6.89225725452114	5.4913948395347e-12	2.14074235104926e-11	PARPI_0006348
AMEX60DD000031	26.1623698096649	-1.02999554029188	0.347866334861379	-2.96089456515625	0.00306746929373599	0.00631794266749776	GLT1D1
AMEX60DD000032	0.425620380728861	0.824046050596008	2.91407086216713	0.282781747449745	0.777344146923181	NA	AMEX60DD000032
AMEX60DD000033	39.0237181816312	-0.426480054081638	0.251712947371907	-1.6943111529798	0.090206172355607	0.13548248373072	GLT1D1
AMEX60DD000034	14.3934740760977	-0.123970466134554	0.512730775965127	-0.241784718112934	0.808946980823081	0.852939691900867	ENV
AMEX60DD000035	0.371618669228804	-0.0766696567967664	3.53061389572501	-0.0217156729852564	0.98267476148675	NA	AMEX60DD000035
AMEX60DD000036	1307.43912614759	1.11520855339308	0.0438996618925192	25.4035795565687	2.30235153859634e-142	3.75454612312064e-141	SLC15A4
AMEX60DD000037	0.175475513827648	1.78580689560305	4.08045587181216	0.437648868583391	0.661640840252184	NA	AMEX60DD000037
AMEX60DD000038	2986.19371004963	-0.752322609833894	0.0306705200495358	-24.5291768323074	7.21563008504154e-133	1.11730222372724e-131	TMEM132C
AMEX60DD000039	58.5045651907621	-2.07891225880199	0.33420184754795	-6.22052892302973	4.95481715732893e-10	1.77859743314917e-09	AMEX60DD000039
AMEX60DD000040	26.2726942886472	-3.30549073894243	0.754991957331444	-4.37818006780609	1.19674456732121e-05	3.27241081083874e-05	AMEX60DD000040
AMEX60DD000041	0.544277122406352	0.835263906556116	2.46385628398975	0.339006748073619	0.734604646642485	NA	AMEX60DD000041
AMEX60DD000042	227.156627874699	-1.33322988016678	0.121588708086604	-10.9650797442239	5.62509449898583e-28	3.26156269079679e-27	ATP5MG
AMEX60DD000043	1.58700290330484	1.41499539043219	1.2346769745785	1.14604501385089	0.251776527239866	0.326866430399368	AMEX60DD000043
AMEX60DD000044	452.454168280538	-1.19080724986271	0.0703731181865683	-16.9213370182877	3.13238129204996e-64	2.88111664052165e-63	TMEM132B
AMEX60DD000045	38.0377724953482	-1.95607149671186	0.303953691739963	-6.43542602004422	1.23127489640295e-10	4.54358206497971e-10	KIAA1786
AMEX60DD000046	13.7680757546074	-0.991821486340809	0.38138822052182	-2.60055616029196	0.0093072783503389	0.0176365187096588	TMEM132B
AMEX60DD000047	37.7683841411743	-2.23680648601902	0.296213784451217	-7.55132476418363	4.30852969009974e-14	1.81170812016338e-13	TMEM132B
AMEX60DD000048	3558.21578634728	-0.983063267313	0.0266898416176787	-36.8328625323067	5.50124210113433e-297	1.73694098889218e-295	AACS
AMEX60DD000049	0.523051740691881	1.72518163247478	2.72928680119708	0.632099796810694	0.52732166797341	NA	AMEX60DD000049
AMEX60DD000050	4936.8452662442	1.24592208310656	0.0228696576576494	54.4792625126954	0	0	BRI3BP
AMEX60DD000051	680.182531018932	-0.189065688077947	0.06083813252649	-3.10768395127226	0.00188559597305927	0.00401805606738664	DHX37
AMEX60DD000052	0.424012541206361	2.68761980519372	3.25490517680777	0.825713702612247	0.408966517393564	NA	AMEX60DD000052
AMEX60DD000053	213.939913119386	-1.73874945688459	0.123732222364836	-14.0525194137201	7.4341465561184e-45	5.56069329598295e-44	UBC
AMEX60DD000054	0	NA	NA	NA	NA	NA	UBC
AMEX60DD000055	159.615741199347	-0.570347682076307	0.131861224472493	-4.32536315628772	1.52280779092061e-05	4.12535704728614e-05	SCARB1
AMEX60DD000056	0.903099214215683	-0.0705255741483711	2.06486281576644	-0.0341550894373549	0.972753479064326	0.982010294920982	AMEX60DD000056
AMEX60DD000057	0.0980715777005781	-0.137738449157525	4.08045587181216	-0.0337556521831356	0.973072000205208	NA	AMEX60DD000057
AMEX60DD000058	384.709659830457	-1.15005221058613	0.0872871358992482	-13.17550631875	1.214101744772e-39	8.47237410697439e-39	ZNF268
AMEX60DD000059	334.517156640227	-0.155003206479357	0.0785415453530088	-1.97351867451407	0.0484364990811461	0.0782369368020932	ZNF268
AMEX60DD000060	71.1332327362452	-0.116840402368853	0.173789670426146	-0.672309246472194	0.501386844486745	0.57990330129576	ZNF84
AMEX60DD000061	10.7991189804545	-6.18406770629063	1.2169041147553	-5.08180359595064	3.73867873507839e-07	1.1465536959365e-06	OJAV_G00236990
AMEX60DD000062	3.49742600419882	-2.34620063125779	1.17921887450679	-1.98962269174932	0.0466325145557712	0.0756518698218839	D5F01_LYC25363
AMEX60DD000063	0	NA	NA	NA	NA	NA	CASR
AMEX60DD000064	0.268226115713474	0.824026216107527	4.08045587181216	0.201944645891139	0.839959998662684	NA	AMEX60DD000064
AMEX60DD000065	0	NA	NA	NA	NA	NA	PIWIL1
AMEX60DD000066	253.961806425435	0.572752904429728	0.0876698796372849	6.53306365651885	6.44377388618822e-11	2.40604018446339e-10	AMEX60DD000066
AMEX60DD000067	409.390505878484	-0.706281136902953	0.0757581875236023	-9.32283572231598	1.13271658673057e-20	5.70189288383506e-20	RIMBP2
AMEX60DD000068	65.2935924179167	-1.68004436798913	0.246534484538374	-6.81464246730004	9.4498485466971e-12	3.65011838764352e-11	AMEX60DD000068
AMEX60DD000069	78.3866249933545	1.90234204442225	0.170360437541581	11.1665717221343	5.94306333349341e-29	3.50848905150052e-28	AMEX60DD000069
AMEX60DD000070	9.96451943685848	-1.03877801710093	0.548413468366176	-1.89415117793449	0.0582049463144498	0.0921740074079233	AMEX60DD000070
AMEX60DD000071	5.02815001255962	1.0326642076506	0.661734363416988	1.56054191037964	0.118631873981609	0.171843173564161	AMEX60DD000071
AMEX60DD000072	15822.9192416174	1.12917345614848	0.0169447163409211	66.6386756455492	0	0	RAN
AMEX60DD000073	0.271886211423705	0.824026216107527	4.08045587181216	0.201944645891139	0.839959998662684	NA	AMEX60DD000073
AMEX60DD000074	146.654839594543	0.139840263413466	0.117039138891972	1.19481623615277	0.232158835354792	0.304877580319745	STX2
AMEX60DD000075	14186.5058215335	1.13387129135556	0.0175123034256904	64.7471245668448	0	0	RAN
AMEX60DD000076	0.0980715777005781	-0.137738449157525	4.08045587181216	-0.0337556521831356	0.973072000205208	NA	AMEX60DD000076
AMEX60DD000077	24.9477030716596	0.0539240711808471	0.290119918557306	0.185868214250845	0.852548109169161	0.892104766921584	AMEX60DD000077
AMEX60DD000078	0.523104781273902	3.27634813365521	2.80319240006168	1.16879174386429	0.242487547566212	NA	AMEX60DD000078
AMEX60DD000079	8.83985111740472	-2.29147864917131	0.922552860711095	-2.48384536730509	0.0129972232907887	0.0239254796152499	AMEX60DD000079
AMEX60DD000080	1.29711533550385	1.72665649518546	1.84360110585834	0.936567291969356	0.34898118321081	0.431160530145147	AMEX60DD000080
AMEX60DD000081	152.869159672042	-2.82817985442623	0.175096160290803	-16.1521523357744	1.0966732070251e-58	9.55807011256024e-58	ADGRD1
AMEX60DD000082	36.9210294759404	-4.635331858076	0.607123280882037	-7.63491041117996	2.25977509315067e-14	9.59322146824115e-14	ADGRD1
AMEX60DD000083	1.90276417934717	2.98986902584892	1.33987282973559	2.23145731407879	0.0256508520116852	0.0443712340850938	AMEX60DD000083
AMEX60DD000084	777.048764594688	-1.13545352656983	0.0555914695993418	-20.4249597061071	1.00341299275986e-92	1.17879847207555e-91	ADGRD1
AMEX60DD000085	15.759555285743	-5.7441360080012	1.19981920552626	-4.78750130148293	1.6887064314928e-06	4.94004220452146e-06	ADGRD1
AMEX60DD000086	27.462197274081	-3.25523530505201	0.472420551875575	-6.89054549411171	5.55788482278732e-12	2.16623910310084e-11	ADGRD1
AMEX60DD000087	0.173814633723127	1.78580689560305	4.08045587181216	0.437648868583391	0.661640840252184	NA	LOC112843268
AMEX60DD000088	0.175475513827648	1.78580689560305	4.08045587181216	0.437648868583391	0.661640840252184	NA	ROHU_011646
AMEX60DD000089	0.832207658129982	-1.62046884126305	2.09635345247266	-0.772994095700656	0.439525874919522	0.519387999735758	AMEX60DD000089
AMEX60DD000090	0.175475513827648	1.78580689560305	4.08045587181216	0.437648868583391	0.661640840252184	NA	AMEX60DD000090
AMEX60DD000091	0	NA	NA	NA	NA	NA	AMEX60DD000091
AMEX60DD000092	0.252826409372697	1.78581490268495	4.08045587181216	0.437650830884211	0.661639417550548	NA	AMEX60DD000092
AMEX60DD000093	0.517684277947012	-0.067231490343342	2.49117839725103	-0.0269878264910818	0.978469443549079	NA	AMEX60DD000093
AMEX60DD000094	0.154010010878207	0	4.08045587180336	0	1	NA	AMEX60DD000094
AMEX60DD000095	924.334297927196	0.658596448249324	0.0491912050508868	13.3884999883216	7.05920450077057e-41	5.01503590228099e-40	DNAI1
AMEX60DD000096	0.292462850442846	-1.61601032572417	3.99470451493784	-0.404538137847555	0.685817038842725	NA	AMEX60DD000096
AMEX60DD000097	2.57376637895952	-4.61791255659001	1.3582778332993	-3.39982913905983	0.000674279729933952	0.0015328079331842	PRG4
AMEX60DD000098	12.9137523357721	1.19801776242445	0.426789335393953	2.80704709108678	0.00499979321109049	0.00993054134264925	AMEX60DD000098
AMEX60DD000099	4.56502882697331	1.23675682845333	0.756365495504483	1.63513121077586	0.102021544655531	0.150877768756939	LOC100130764
AMEX60DD000100	14.3940321729841	0.637335985647463	0.418402917558566	1.52325894228081	0.127693934804147	0.183173903313395	AMEX60DD000100
AMEX60DD000101	20.9834988133289	0.181502054870189	0.327734842813756	0.55380762482228	0.579710509500599	0.654574330605217	AMEX60DD000101
AMEX60DD000102	406.944684187884	-1.40725606168683	0.0790400176979593	-17.8043490205742	6.53881101716392e-71	6.39369408038816e-70	M959_06098
AMEX60DD000103	3138.12732616235	0.210974437768929	0.0264150651998693	7.98689824055302	1.38376221104437e-15	6.09221932385629e-15	SFSWAP
AMEX60DD000104	700.492187386379	-0.141377443627872	0.0548864737893768	-2.57581574962164	0.0100003919794527	0.0188365639198683	SFSWAP
AMEX60DD000105	311.81708034449	-0.39227113498315	0.0841483600532634	-4.66166107972698	3.13667428303526e-06	8.97830434399683e-06	AMEX60DD000105
AMEX60DD000106	77.970449672781	-2.78774258128762	0.249733394563114	-11.1628746574503	6.19552615282705e-29	3.6568089254804e-28	LOC115396492
AMEX60DD000107	42.0982271655756	-3.67455320930486	0.47900957731797	-7.67114768326578	1.70464138702105e-14	7.26387746373076e-14	ULK1
AMEX60DD000108	557.776150629737	-0.552475354862206	0.0603900187731492	-9.14845476265772	5.77537090436678e-20	2.85482066788795e-19	MMP17
AMEX60DD000109	844.337666895569	0.210009967423119	0.0493083059736021	4.25911949876256	2.05233736332422e-05	5.49961703342955e-05	BLOC1S2
AMEX60DD000110	3989.60187333672	-0.743249867216689	0.0266302955355155	-27.9099368696623	2.02123572260343e-171	3.85264656753133e-170	ULK1
AMEX60DD000111	0.328784722879151	-0.137724603618675	3.57913533024484	-0.0384798536268963	0.96930509406279	NA	LOC115100672
AMEX60DD000112	0.329432484123834	-0.137727548255282	3.32117782557454	-0.0414694892862161	0.966921615944166	NA	LOC103188037
AMEX60DD000113	0.292462850442846	-1.61601032572417	3.99470451493784	-0.404538137847555	0.685817038842725	NA	AMEX60DD000113
AMEX60DD000114	0.0980715777005781	-0.137738449157525	4.08045587181216	-0.0337556521831356	0.973072000205208	NA	LOC103188037
AMEX60DD000115	0.0776267371180999	0	4.08045587181216	0	1	NA	DPX16_4744
AMEX60DD000116	0	NA	NA	NA	NA	NA	AMEX60DD000116
AMEX60DD000117	0	NA	NA	NA	NA	NA	AMEX60DD000117
AMEX60DD000118	0.173814633723127	1.78580689560305	4.08045587181216	0.437648868583391	0.661640840252184	NA	AMEX60DD000118
AMEX60DD000119	11.9308015343179	0.29402016999339	0.42124598352766	0.697977384926411	0.485191337226388	0.56431328050326	MMP17
AMEX60DD000120	310.417241990539	0.449570404731564	0.0855322130033372	5.25615307900455	1.47099863842368e-07	4.63347146797396e-07	AMEX60DD000120
AMEX60DD000121	18.0559429549459	-2.31831309536317	0.474778420186531	-4.88293695920795	1.04517293425049e-06	3.1060838922205e-06	PPIL2
AMEX60DD000122	849.451341962351	2.42789275781931	0.0553461055957134	43.867454298489	0	0	PUS1
AMEX60DD000123	163.854204530605	2.26222207747899	0.121642712496386	18.5972676131025	3.38107617761816e-77	3.49088092940897e-76	RTL1
AMEX60DD000124	2708.78368098861	-0.878944310367002	0.0330849990573059	-26.5662486145035	1.66706043988117e-155	2.92246001286171e-154	EP400
AMEX60DD000125	1.51976395015874	-3.83986340001484	1.51463288202238	-2.53517762990048	0.011239031994746	0.0209578558346208	AMEX60DD000125
AMEX60DD000126	7989.39300940669	0.231449427922536	0.0193934633240495	11.934404085294	7.83177462176423e-33	4.93773170884507e-32	YPEL1
AMEX60DD000127	0	NA	NA	NA	NA	NA	AMEX60DD000127
AMEX60DD000128	1235.43830469898	-0.0531544262165319	0.0447437858886358	-1.18797337241041	0.234843900514246	0.307876602370086	PPIL2
AMEX60DD000129	1404.8926464677	-0.243660412579249	0.0418162132489695	-5.82693633994355	5.64541345197359e-09	1.92498078109354e-08	HIRA
AMEX60DD000130	0.173814633723127	1.78580689560305	4.08045587181216	0.437648868583391	0.661640840252184	NA	AMEX60DD000130
AMEX60DD000131	1303.97935646146	1.25851423400034	0.0409837744082146	30.7076215446883	4.50300005290339e-207	1.00531156404968e-205	NLVCF
AMEX60DD000132	752.942105348443	-0.126673952094399	0.054181116758945	-2.33797233560133	0.0193886832882609	0.0344018178139208	C22ORF39
AMEX60DD000133	1587.14250468324	0.188893286763095	0.037270411895776	5.06818350415127	4.01630113322811e-07	1.2290473066863e-06	UFD1
AMEX60DD000134	1133.21453503525	-0.228861496068974	0.0431316481290137	-5.3061152540337	1.11986165886242e-07	3.55418856211841e-07	CDC45
AMEX60DD000135	19.5620349825265	-0.159853468580501	0.311294618341157	-0.51351182822349	0.607593338984453	0.679657580356675	AMEX60DD000135
AMEX60DD000136	0.0776267371180999	0	4.08045587181216	0	1	NA	CLDN5
AMEX60DD000137	9076.65175283192	0.233037290228562	0.0197257049179214	11.8138890953823	3.30893709712956e-32	2.06638476563465e-31	SEPTIN2
AMEX60DD000138	0.308435960395254	0	4.02802722797331	0	1	NA	PGBD4
AMEX60DD000139	0.175475513827648	1.78580689560305	4.08045587181216	0.437648868583391	0.661640840252184	NA	AMEX60DD000139
AMEX60DD000140	0	NA	NA	NA	NA	NA	AMEX60DD000140
AMEX60DD000141	9831.6400642669	-1.59761111875077	0.0204565049347665	-78.0979509376297	0	0	SEPTIN5
AMEX60DD000142	160.368244709653	-1.23875041026861	0.134126446970142	-9.23569093382732	2.56624361738157e-20	1.28209325413472e-19	AMEX60DD000142
AMEX60DD000143	0	NA	NA	NA	NA	NA	AMEX60DD000143
AMEX60DD000144	0.331547491168187	-0.137720763455712	3.87730477653114	-0.0355197157286472	0.971665325415916	NA	AMEX60DD000144
AMEX60DD000145	196.44585430768	-0.920016020663437	0.118596725266894	-7.75751622646413	8.66088002140166e-15	3.72589713431481e-14	GP1BB
AMEX60DD000146	68.7939622410874	0.0149460375075758	0.176627383462467	0.0846190280045208	0.932564271164094	0.955694480740522	CAMKK1
AMEX60DD000147	32.5114729776437	0.108626470166386	0.259978102037889	0.417829306833523	0.676071921900368	0.73880973564986	TBX1
AMEX60DD000148	297.104257164174	-0.352257948129187	0.0917868046289993	-3.83778419515755	0.000124149513048198	0.000308092644740763	GNB1L
AMEX60DD000149	0.349512948541805	0.824039007563736	3.43426333415812	0.239946366187945	0.810371835585363	NA	LOC111947684
AMEX60DD000150	62.0685379943395	-0.888205621135336	0.208647651302275	-4.25696438752892	2.07221348651098e-05	5.55113845197784e-05	TXNRD2
AMEX60DD000151	0.253049210363727	-0.137722933218825	4.08045587180321	-0.0337518496819237	0.973075032434392	NA	TXNRD2
AMEX60DD000152	57.6210949411817	-1.26506161120484	0.227622194123684	-5.5577252300689	2.73313185578669e-08	8.98065490666315e-08	TXNRD2
AMEX60DD000153	118.434488081482	0.0526064445369266	0.139379499971378	0.37743315586388	0.705851730936299	0.764431023682384	TXNRD2
AMEX60DD000154	0.347629267446254	2.68809810388101	3.98870992028213	0.67392669750496	0.500357917849454	NA	AMEX60DD000154
AMEX60DD000155	67.5149443764465	-0.365333248085872	0.178995855079693	-2.04101512810572	0.0412493234290188	0.0678944050894075	COMT
AMEX60DD000156	333.771009120812	0.704489460022843	0.083267893442217	8.46051738431112	2.66193862218359e-17	1.23168441452702e-16	AMEX60DD000156
AMEX60DD000157	2259.91057614266	0.00813825073121662	0.0358840560935987	0.226792944197532	0.820584750477964	0.863474491882397	AMEX60DD000157
AMEX60DD000158	674.678973373655	-1.57213476667219	0.0909882052927613	-17.2784457239675	6.83656054817753e-67	6.45079783501905e-66	AMEX60DD000158
AMEX60DD000159	163.701994951096	-0.852649982680333	0.159284244411589	-5.35300892960317	8.65035785678916e-08	2.76301628917045e-07	LOC115355879
AMEX60DD000160	2629.11971672143	0.287139864895427	0.0349446941955706	8.21698033150405	2.08691278529929e-16	9.41305433622519e-16	ARVCF
AMEX60DD000161	66.5008221935823	-4.93113875700826	0.521716577737176	-9.45175784598589	3.33187480310772e-21	1.697630360381e-20	LOC105371409
AMEX60DD000162	0.0980715777005781	-0.137738449157525	4.08045587181216	-0.0337556521831356	0.973072000205208	NA	AMEX60DD000162
AMEX60DD000163	1580.61361249289	-0.836882974900755	0.0416406400708364	-20.0977452190241	7.72233932461014e-90	8.86668598100314e-89	TANGO2
AMEX60DD000164	2322.10189626735	0.698204259491837	0.030625412010586	22.7981997189293	4.77762113114538e-115	6.59563053804085e-114	DGCR8
AMEX60DD000165	2.42379498109485	-4.61991656139504	1.36558117025593	-3.3831138434116	0.0007166891688382	0.00162286441168403	AMEX60DD000165
AMEX60DD000166	827.494211043536	0.708040088281771	0.0516475787546571	13.709066433592	8.9603304603741e-43	6.52445530126692e-42	TRMT2A
AMEX60DD000167	11842.5288288926	1.91730477507965	0.018427738812068	104.04449480389	0	0	RANBP1
AMEX60DD000168	86.374402263562	-1.93517509858628	0.212609271715078	-9.10202590402383	8.86622834317227e-20	4.36181692343926e-19	AMEX60DD000168
AMEX60DD000169	1.35190148654344	3.04472790443679	1.62029520158921	1.87911925027642	0.0602282121931733	0.0950084207846752	AMEX60DD000169
AMEX60DD000170	6881.93730572122	-1.19705895122351	0.0225776389490318	-53.0196693252924	0	0	ZDHHC8
AMEX60DD000171	3922.74856415104	1.02589490766128	0.0249872266775037	41.0567735628262	0	0	PGAM5
AMEX60DD000172	3280.31622092226	0.520019777055198	0.0273549413669031	19.0100856031946	1.40722664464815e-80	1.49604094887328e-79	ANKLE2
AMEX60DD000173	48.1904313583549	-1.02566057506802	0.257225558876632	-3.98739759589729	6.68020228845528e-05	0.000170218416303759	ANKLE2
AMEX60DD000174	8.42251654757683	-2.53117010241356	1.28307648068929	-1.97273517246125	0.0485257424817503	0.0783620475606079	GOLGA3
AMEX60DD000175	109.5006219778	0.298035023042381	0.157300838980602	1.89468171291275	0.0581345818947245	0.0920747625254826	AMEX60DD000175
AMEX60DD000176	672.49338079761	0.761587772554586	0.056303032751976	13.5265852535778	1.08969020379204e-41	7.8269320856285e-41	AMEX60DD000176
AMEX60DD000177	869.568514500851	0.827360823959342	0.0499719665230672	16.5564992039573	1.43716477676415e-61	1.28802341107478e-60	AMEX60DD000177
AMEX60DD000178	70.9598393289493	-0.585839360492117	0.223986523294869	-2.61551164719354	0.00890938825578792	0.0169297334811288	GOLGA3
AMEX60DD000179	25.6905497545199	-1.09915805900456	0.337271169814777	-3.25897425388656	0.00111815814750866	0.00246333216546037	ANKLE2
AMEX60DD000180	343.512884366491	-1.29737589050304	0.102224798196578	-12.691400847847	6.59947301126361e-37	4.42916061929248e-36	ANKLE2
AMEX60DD000181	179.131537948202	-0.0313850585849905	0.155627599179709	-0.201667691016354	0.840176522439594	0.880961790519186	GOLGA3
AMEX60DD000182	0.175475513827648	1.78580689560305	4.08045587181216	0.437648868583391	0.661640840252184	NA	AMEX60DD000182
AMEX60DD000183	201.488595754246	-1.82359618206322	0.128015984163034	-14.2450663015706	4.81091174219424e-46	3.65241049814701e-45	LOC115073368
AMEX60DD000184	332.690945618008	-1.00779433989399	0.0881196665958706	-11.4366562973494	2.7425266112551e-30	1.65882381929453e-29	LOC104632589
AMEX60DD000185	0.0776267371180999	0	4.08045587181216	0	1	NA	AMEX60DD000185
AMEX60DD000186	5.28892659094587	-1.07078309063744	0.707366605255941	-1.5137597430826	0.130086786290573	0.186017699855112	LOC114595149
AMEX60DD000187	1088.29627526607	0.619156630917268	0.0515069003735597	12.0208482053232	2.76122353194622e-33	1.754561664862e-32	AMEX60DD000187
AMEX60DD000188	0.0980715777005781	-0.137738449157525	4.08045587181216	-0.0337556521831356	0.973072000205208	NA	AMEX60DD000188
AMEX60DD000189	50.8865351061915	-0.82955732682916	0.25751441007423	-3.22140157744972	0.00127565268648031	0.00278802058509242	AMEX60DD000189
AMEX60DD000190	2806.86559143877	0.541065808803156	0.0294839966281312	18.3511691317627	3.23085040744859e-75	3.27086703178451e-74	AMEX60DD000190
AMEX60DD000191	0	NA	NA	NA	NA	NA	AMEX60DD000191
AMEX60DD000192	100.603607499686	0.183868744443112	0.150261702171306	1.22365673878426	0.221081745862949	0.292410261919931	AMEX60DD000192
AMEX60DD000193	979.343017592372	-0.300010180165822	0.0484454231472451	-6.19274558205366	5.91251246474097e-10	2.1159007463986e-09	CHFR
AMEX60DD000194	14.9017321816057	-0.123209493387108	0.384684812983445	-0.320286866620882	0.748750878124773	0.799915410051985	AMEX60DD000194
AMEX60DD000195	630.7327814706	0.867004417954166	0.0568095243081271	15.2616031996968	1.37820102459963e-52	1.12959621512116e-51	CHFR
AMEX60DD000196	0.329485524705856	1.78582831074779	3.56007836054479	0.50162612445264	0.61593053923638	NA	AMEX60DD000196
AMEX60DD000197	0	NA	NA	NA	NA	NA	AMEX60DD000197
AMEX60DD000198	1322.95086923539	-0.906712647561872	0.0604721040785301	-14.9938994413755	8.04857531018174e-51	6.46479202522209e-50	FBRSL1
AMEX60DD000199	0.768353632614017	3.68064117327864	2.1741286525511	1.69292703491112	0.0904693566224105	0.135832391996332	AMEX60DD000199
AMEX60DD000200	0.889311472133588	1.82867945460426	1.81447767576055	1.00782692398668	0.313537558081599	0.393675158456312	AMEX60DD000200
AMEX60DD000201	1.40143740388224	-0.761088952265754	1.34502506056211	-0.565854848791948	0.571492457106901	0.646869782323498	AMEX60DD000201
AMEX60DD000202	10.2490349194516	-0.245970931497408	0.462196393491019	-0.532178387718612	0.59460245012047	0.667760080252416	AMEX60DD000202
AMEX60DD000203	0.0763832737601075	0	4.08045587181216	0	1	NA	AMEX60DD000203
AMEX60DD000204	1.83594071584593	-1.35317539711694	1.35957781085701	-0.995290880971321	0.319594811624379	0.400108737217732	AMEX60DD000204
AMEX60DD000205	14.8373493314177	-1.43969185416266	0.402851588165969	-3.57375245985011	0.00035190162785707	0.00082922997116869	AMEX60DD000205
AMEX60DD000206	6.46039572434561	-0.177041964289705	0.579094298086247	-0.30572216800404	0.759816193316235	0.809237112009985	AMEX60DD000206
AMEX60DD000207	0.677806572364	3.27526171002601	2.35431347569689	1.3911748557853	0.164172409992479	NA	AMEX60DD000207
AMEX60DD000208	0.169558835899588	1.78580689560305	4.08045587181216	0.437648868583391	0.661640840252184	NA	AMEX60DD000208
AMEX60DD000209	0.252677290692094	-0.137722998727287	4.08045587180336	-0.0337518657361243	0.973075019632287	NA	XELAEV_18041766MG
AMEX60DD000210	1598.51494555925	-0.622991580845643	0.0372389361223154	-16.7295751629251	7.98054902478367e-63	7.23363443797693e-62	GALNT9
AMEX60DD000211	0.422661086845336	2.67904629718797	3.02966662016638	0.884270988548847	0.376549945293892	NA	AMEX60DD000211
AMEX60DD000212	120.577489359022	2.27833106952128	0.143533615461025	15.8731532136452	9.72308515455296e-57	8.31481163692954e-56	AMEX60DD000212
AMEX60DD000213	17.730704683531	2.32992620447521	0.376707228435078	6.18497875433456	6.21108343857682e-10	2.22102285618532e-09	AMEX60DD000213
AMEX60DD000214	12.0551202003607	-0.0975878148476802	0.461488745947629	-0.211463043691979	0.83252596700519	0.874088715985304	AMEX60DD000214
AMEX60DD000215	1187.67818868376	0.802674109866584	0.049872516470724	16.0945179162509	2.78734049739183e-58	2.41663754006591e-57	COMT
AMEX60DD000216	1109.65360502679	0.163783826668347	0.0435604150980893	3.75992346031458	0.000169965350417105	0.00041534744511339	NOC4L
AMEX60DD000217	11.2566281309016	0.239057769705395	0.543702133209153	0.439685178894513	0.660165138518677	0.724752303997238	BANF1.S
AMEX60DD000218	4546.43267774284	0.52362406279347	0.0229336131356779	22.8321660305182	2.19792129416371e-115	3.04130496929702e-114	MAPK1
AMEX60DD000219	1.44957547803626	0.0125536876028186	1.24879169000127	0.0100526674731523	0.991979266919213	0.996743752700607	AMEX60DD000219
AMEX60DD000220	0.175475513827648	1.78580689560305	4.08045587181216	0.437648868583391	0.661640840252184	NA	AMEX60DD000220
AMEX60DD000221	0.196738857514465	-1.04247862156465	4.03694839910208	-0.258234319219072	0.79622607298995	NA	AMEX60DD000221
AMEX60DD000222	2.80976173289911	-3.73336867483233	1.3535733711175	-2.75815759566109	0.00581281664624502	0.0114225054380627	AMEX60DD000222
AMEX60DD000223	1895.17038917461	-0.652405454862806	0.0369244064287248	-17.6686781985824	7.30894568202487e-70	7.06590463801764e-69	PPM1F
AMEX60DD000224	1924.24349609867	-0.816247274574039	0.0395111887600617	-20.6586362038064	8.16375772900933e-95	9.76322111617202e-94	TOP3B
AMEX60DD000225	0.449245406346904	-0.0762280757946635	2.95880994907934	-0.0257630862091641	0.979446305006866	NA	AMEX60DD000225
AMEX60DD000226	46.5460279100905	1.66010417613833	0.209596500965949	7.92047657516968	2.36601950045942e-15	1.03414185661106e-14	ZBED9
AMEX60DD000227	0.86799508786475	2.72333745376511	1.92159673813975	1.41722630961661	0.156416771985128	0.21797434031476	AMEX60DD000227
AMEX60DD000228	18.8928276085195	-3.89072782415317	0.754644767884532	-5.1557076782761	2.52674819451168e-07	7.82790855765664e-07	AMEX60DD000228
AMEX60DD000229	112.428924577775	0.848170255811679	0.135397644430831	6.26429107668098	3.7452531814253e-10	1.3518701034691e-09	LOC115372353
AMEX60DD000230	28.2620035691788	1.23842537222644	0.28670909962348	4.31944913451578	1.56419155128494e-05	4.23401687009052e-05	AMEX60DD000230
AMEX60DD000231	0.53910508660662	0	2.68283393597651	0	1	NA	AMEX60DD000231
AMEX60DD000232	5.69750231736066	-2.08353174903685	0.839574033669716	-2.48165339264947	0.013077441097984	0.0240635212133897	LOC106732794
AMEX60DD000233	25.0933797137424	-2.41854568188779	0.415928457086498	-5.81481175591894	6.07021566355701e-09	2.06653282265686e-08	AMEX60DD000233
AMEX60DD000234	0.176294016931987	-0.137730442075622	4.08045587181216	-0.0337536898823158	0.973073565003033	NA	AMEX60DD000234
AMEX60DD000235	0.0776267371180999	0	4.08045587181216	0	1	NA	AMEX60DD000235
AMEX60DD000236	1208.35298029002	1.15060801403132	0.0428970632911776	26.8225357577789	1.76440500257615e-158	3.13630065698562e-157	SDF2L1
AMEX60DD000237	0.370409448101204	-1.61867231584383	3.00221882760352	-0.539158671899981	0.58977737433061	NA	LOC115073555
AMEX60DD000238	3.0775373497519	-0.291700944993859	0.889206975004582	-0.328046172818601	0.742876751679616	0.794974187664231	AMEX60DD000238
AMEX60DD000239	3.59663399794435	0.824407730119989	0.765341358656336	1.07717650535358	0.281401419399182	0.359384612809064	AMEX60DD000239
AMEX60DD000240	1.80084538478116	0.144587374771729	1.11866365656588	0.129250086854157	0.897159764971468	0.929166243578489	AMEX60DD000240
AMEX60DD000241	1.44981906570523	-1.61751812525828	1.70826242483893	-0.94687918070363	0.34370034786461	0.425779105003009	AMEX60DD000241
AMEX60DD000242	0.0773508955450488	0	4.08045587181216	0	1	NA	AMEX60DD000242
AMEX60DD000243	683.465744308327	-0.059105562954412	0.0575532382912337	-1.0269719777595	0.304433659333708	0.384168075630426	SH_R122_JSM5CED3F
AMEX60DD000244	4658.36434622721	1.35036617894229	0.0234384185914328	57.6133655807252	0	0	PARPI_0011654
AMEX60DD000245	35.8981311771282	-1.47161470422724	0.299363337596497	-4.91581472882556	8.84139836475058e-07	2.64050387820583e-06	TOP3B
AMEX60DD000246	0	NA	NA	NA	NA	NA	AMEX60DD000246
AMEX60DD000247	578.387017690241	-0.309708326544368	0.0649670172784384	-4.76716246979613	1.86838639524983e-06	5.44808688535444e-06	HIC2
AMEX60DD000248	0	NA	NA	NA	NA	NA	AMEX60DD000248
AMEX60DD000249	1.80900081546602	0.231311005120403	1.20933070080503	0.191271920051664	0.848312559479841	0.888441659783805	AMEX60DD000249
AMEX60DD000250	2157.91499726922	-0.319256967040036	0.0329991551987523	-9.67470121938477	3.86218112248457e-22	2.00801199965673e-21	PI4KA
AMEX60DD000251	1257.62225794196	-1.2617538552577	0.0489767382179493	-25.7623088259333	2.34653693974401e-146	3.92392392897606e-145	HCG_1999854
AMEX60DD000252	12.2111223135856	6.84960235031201	1.21173318743832	5.65273149346723	1.57917898418186e-08	5.25590682436274e-08	SERPIND1
AMEX60DD000253	2159.69484819256	0.711937459753994	0.0323219239937347	22.0264567137772	1.60660131968906e-107	2.09699324082976e-106	SNAP29
AMEX60DD000254	7324.68664107323	-1.06715745254735	0.0222279954421934	-48.0096127121595	0	0	CLTC
AMEX60DD000255	0.661716117998471	-2.61518355392227	2.15420378121208	-1.21399079173968	0.22475124048338	NA	AMEX60DD000255
AMEX60DD000256	8567.37098425516	-0.119987818519472	0.0203586117311454	-5.89371319145057	3.77612362024121e-09	1.29764533022958e-08	CLTCL1
AMEX60DD000257	2711.28750332395	-1.20060480959439	0.0316572973775586	-37.9250570658469	0	0	SLC25A1
AMEX60DD000258	0.776820908098455	-2.03600839987836	1.94033758154485	-1.04930627497167	0.294037178906909	0.373172248607631	AMEX60DD000258
AMEX60DD000259	179.49459657648	0.190785745364943	0.103578310510309	1.84194687502606	0.0654829210606123	0.102342400880249	SBSPON
AMEX60DD000260	619.804361070037	-0.391315733996785	0.0635794926360619	-6.15474766740798	7.51971253107148e-10	2.67729509169336e-09	THADA
AMEX60DD000261	0	NA	NA	NA	NA	NA	AMEX60DD000261
AMEX60DD000262	2.17876083221211	0.603081968830515	1.0530588722769	0.572695396912185	0.566850954694021	0.642552077776038	AMEX60DD000262
AMEX60DD000263	3.57677380325796	3.40886938100483	1.19698483934037	2.84788016436647	0.00440114935678727	0.00882797171595749	AMEX60DD000263
AMEX60DD000264	59.3096853560175	-0.164685840347741	0.180730308156312	-0.911224254679553	0.362177226818336	0.444389964419636	GSC2
AMEX60DD000265	814.210617892686	0.313151361348252	0.0516725207624692	6.06030742699319	1.35861622933232e-09	4.78197107085188e-09	ESS2
AMEX60DD000266	1.40949046496485	-1.06962452662937	1.65432565596751	-0.646562255001609	0.517915293303473	0.595600596389124	TSSK2
AMEX60DD000267	5872.07790095966	-0.0596668544153475	0.0219409482766151	-2.71942915425133	0.00653947019737764	0.0127333240318114	DGCR2
AMEX60DD000268	0.329752344664092	-0.137724639020629	3.57334816821592	-0.0385421829995903	0.969255399283435	NA	AMEX60DD000268
AMEX60DD000269	0.250329705919898	-0.137722998727287	4.08045587180336	-0.0337518657361243	0.973075019632287	NA	GSONMT00048522001
AMEX60DD000270	18.7151127995717	-0.207260113238059	0.311241175433059	-0.665914826178377	0.505465543339265	0.583848704445803	LOC115073307
AMEX60DD000271	0	NA	NA	NA	NA	NA	AMEX60DD000271
AMEX60DD000272	0.0773508955450488	0	4.08045587181216	0	1	NA	LOC109282924
AMEX60DD000273	0	NA	NA	NA	NA	NA	IGLC1
AMEX60DD000274	303.336040962005	3.65698719992203	0.114252741915597	32.0078725342417	8.47352744970083e-225	2.02633131243205e-223	AMEX60DD000274
AMEX60DD000275	0.173814633723127	1.78580689560305	4.08045587181216	0.437648868583391	0.661640840252184	NA	LOC107507477
AMEX60DD000276	0	NA	NA	NA	NA	NA	LOC107112699
AMEX60DD000277	0.271886211423705	0.824026216107527	4.08045587181216	0.201944645891139	0.839959998662684	NA	AMEX60DD000277
AMEX60DD000278	0.363950108641856	-0.0661106675325516	3.3052994168289	-0.0200014156647805	0.984042243255025	NA	IGLV
AMEX60DD000279	0.638183904837758	0.226639610911761	2.22616804137639	0.1018070544089	0.918909826139424	NA	IGLV
AMEX60DD000280	0.420724365167763	2.67375323006608	3.03762259503057	0.880212451158427	0.37874422958296	NA	IGLV
AMEX60DD000281	0	NA	NA	NA	NA	NA	HCG96018
AMEX60DD000282	0.614875516675062	-0.650938463585048	2.25903956906753	-0.28814832307419	0.773233204012924	NA	IGLV6
AMEX60DD000283	0	NA	NA	NA	NA	NA	IGLV6
AMEX60DD000284	6.55008418152164	2.20217771838141	0.624526008925324	3.52615853768986	0.000421634487241805	0.000984439032258318	AMEX60DD000284
AMEX60DD000285	0.173814633723127	1.78580689560305	4.08045587181216	0.437648868583391	0.661640840252184	NA	IG
AMEX60DD000286	0	NA	NA	NA	NA	NA	IG
AMEX60DD000287	1.56332664700774	2.63160238073308	1.43911636933944	1.82862375607679	0.0674559913682748	0.105025550379833	MONAX_5E002063
AMEX60DD000288	4.00422135182725	0.696219858957705	0.769574938678793	0.904681043996802	0.365634386333143	0.447952097857867	TREES_T100009970
AMEX60DD000289	0	NA	NA	NA	NA	NA	IG
AMEX60DD000290	3.26353989396873	5.85064524130154	1.3299219933767	4.3992394068517	1.08630935169322e-05	2.98119718973069e-05	LOC107526776
AMEX60DD000291	0.169558835899588	1.78580689560305	4.08045587181216	0.437648868583391	0.661640840252184	NA	LOC102250240
AMEX60DD000292	0.350897987073275	0.824039061497677	3.42628420819147	0.240505168697794	0.809938656799008	NA	IGLV
AMEX60DD000293	0	NA	NA	NA	NA	NA	IGLV
AMEX60DD000294	0.742286142002076	-2.62099133995258	2.0997482522466	-1.24824075321805	0.211942903763368	0.282100191714936	IGLV
AMEX60DD000295	2.72498450193967	4.41881012952513	1.36451121891783	3.23838314281477	0.00120209254730842	0.00263639900628853	LOC102250240
AMEX60DD000296	2.35235191165187	-4.42237653070956	1.42402593838523	-3.10554492829274	0.00189928764978605	0.00404550297835524	LOC607368
AMEX60DD000297	1.17328839346548	4.00448843609553	1.73893261986288	2.30284278433473	0.0212876903176348	0.0374283011191515	LOC102250240
AMEX60DD000298	3.31354674803045	1.71597230184652	0.834395519059567	2.05654544235876	0.039729970827705	0.0656609566766081	LOC102939850
AMEX60DD000299	3.87154107349401	1.91176976137179	0.760340892428486	2.51435873094463	0.0119249067079107	0.0221333607813535	AMEX60DD000299
AMEX60DD000300	0.175475513827648	1.78580689560305	4.08045587181216	0.437648868583391	0.661640840252184	NA	LOC102250240
AMEX60DD000301	2.11071500680564	0.144267401230619	1.07868597499224	0.133743651605053	0.893605286231637	0.926559536354695	LOC111092690
AMEX60DD000302	1.63223696579162	4.85079132417408	1.53280230469311	3.16465555233182	0.001552666418671	0.00335303317555487	IGLV5-48
AMEX60DD000303	2.64715203894668	5.00017633568657	1.39187584234563	3.59240112053395	0.00032764499376874	0.000775645139952966	LOC107112707
AMEX60DD000304	0.616920561150941	2.30498747793924	2.3088064816795	0.998345896994585	0.318111658913546	NA	AMEX60DD000304
AMEX60DD000305	1.72018910832262	4.9987994920089	1.52226447407341	3.28379173077112	0.00102420580474829	0.00226938790911009	AMEX60DD000305
AMEX60DD000306	8.64464129734554	2.78833114967553	0.574014824726183	4.85759431562699	1.18820543728635e-06	3.51700344927857e-06	AMEX60DD000306
AMEX60DD000307	1.84716018326319	2.40949644409613	1.38029490143191	1.74563887876173	0.0808737219896338	0.123166752451046	AMEX60DD000307
AMEX60DD000308	5.14916922763711	3.63082649795388	0.961673918480618	3.77552767958015	0.000159669291870456	0.000391562139158667	VPREB1
AMEX60DD000309	43.7010353446729	0.41211960790037	0.211031599136375	1.95288103576396	0.0508336933364286	0.0816899854884292	LOC100560921
AMEX60DD000310	3598.87349789228	-3.71839343258734	0.0485452449747427	-76.5964500647172	0	0	LOC113837993
AMEX60DD000311	1169.1069698523	-4.60329471812812	0.105116805286633	-43.7921862786436	0	0	LOC100336780
AMEX60DD000312	4.57126789429338	-0.87646553245679	0.916917821728506	-0.955882317571865	0.339131693464619	0.420860089257568	LOC102250240
AMEX60DD000313	0.153734169305156	0	4.0804558718034	0	1	NA	UY3_02104
AMEX60DD000314	0.0986672798138868	-0.137738449157525	4.08045587181216	-0.0337556521831356	0.973072000205208	NA	D623_10000469
AMEX60DD000315	0.783066634287119	2.71246007015477	2.13487460047003	1.27054772657728	0.203889593589865	0.272715777601466	PARPI_0029472
AMEX60DD000316	0.815320298769927	0.821521592422269	1.91828219960324	0.428258987437919	0.668462574621934	0.732086834071903	UY3_02104
AMEX60DD000317	1.30366750039637	3.52351148899766	1.65688749101503	2.12658464023958	0.0334546098237461	0.0562863791399352	LOC101951136
AMEX60DD000318	1.31284244589201	2.30490529286892	1.70996870800192	1.34792249827904	0.177683311038212	0.242936584311106	AMEX60DD000318
AMEX60DD000319	0.154977632663149	0	4.08045587180322	0	1	NA	LOC101951136
AMEX60DD000320	2.17171562884314	4.30495901129154	1.42334737833788	3.02453152112359	0.00249018521243898	0.00520462366404614	IGLV
AMEX60DD000321	0.0773508955450488	0	4.08045587181216	0	1	NA	BN2614_LOCUS2
AMEX60DD000322	5.96897870521014	5.76548052896431	1.2516085839217	4.6064565256489	4.09588644133303e-06	1.1631547655695e-05	BN2614_LOCUS2
AMEX60DD000323	3.07942637489039	4.17911126368315	1.35242023260282	3.09009815361914	0.00200090359471353	0.00424441834641211	XB5865391.L
AMEX60DD000324	0	NA	NA	NA	NA	NA	LOC107112706
AMEX60DD000325	0.175475513827648	1.78580689560305	4.08045587181216	0.437648868583391	0.661640840252184	NA	AMEX60DD000325
AMEX60DD000326	0.173814633723127	1.78580689560305	4.08045587181216	0.437648868583391	0.661640840252184	NA	IG
AMEX60DD000327	0	NA	NA	NA	NA	NA	IGLV81
AMEX60DD000328	0.0980715777005781	-0.137738449157525	4.08045587181216	-0.0337556521831356	0.973072000205208	NA	IG
AMEX60DD000329	0	NA	NA	NA	NA	NA	IG
AMEX60DD000330	0.708939764079259	1.78584410520454	2.32329118364418	0.768669944506642	0.442089271568304	NA	LOC102250240
AMEX60DD000331	0.196143155401156	-1.03867298064673	4.03728675877262	-0.257270053555101	0.796970308371664	NA	LOC101951136
AMEX60DD000332	8.42118470599642	1.78285493799064	0.49730517769856	3.5850319239413	0.000337036975856222	0.000796429555269726	LOC102944433
AMEX60DD000333	0.176018175358936	-0.137730442075622	4.08045587181216	-0.0337536898823158	0.973073565003033	NA	LOC102461666
AMEX60DD000334	578.678776545577	1.57368542017031	0.0642032853091588	24.5109796577001	1.12817384120424e-132	1.74466004825361e-131	AIMP1
AMEX60DD000335	81.1513012232316	0.666314859508574	0.166046077900518	4.01283106432528	5.99948504406898e-05	0.000153658314779648	AIMP1
AMEX60DD000336	2945.56177829168	2.88424990840374	0.0440304909721374	65.5057403340994	0	0	MMP11
AMEX60DD000337	3678.38838350481	0.143936501551871	0.0266200201905205	5.40707709917996	6.40615719987123e-08	2.06337853995852e-07	SMARCB1
AMEX60DD000338	83.4177525821557	0.42401768970524	0.162133382599073	2.61523989019435	0.00891648064127014	0.0169421343875155	DERL2
AMEX60DD000339	27.0039696161097	-1.45193797556472	0.310313939906163	-4.67893249012204	2.88372363878976e-06	8.27723448098196e-06	AMEX60DD000339
AMEX60DD000340	1272.44458346677	1.52111261375183	0.0404758631106499	37.5807332284311	0	0	CHCHD10
AMEX60DD000341	2911.26652672222	-1.95831678793896	0.0403036202900999	-48.5891037540367	0	0	C22ORF15
AMEX60DD000342	0.0986672798138868	-0.137738449157525	4.08045587181216	-0.0337556521831356	0.973072000205208	NA	AMEX60DD000342
AMEX60DD000343	0.0980715777005781	-0.137738449157525	4.08045587181216	-0.0337556521831356	0.973072000205208	NA	AMEX60DD000343
AMEX60DD000344	0.925234776911486	-0.774026364146908	1.78006616098062	-0.434830109753059	0.66368574782196	0.727802746718049	IGLV
AMEX60DD000345	0.791330896987376	2.72126882797243	2.03768331324144	1.335471910816	0.181721942666533	0.247649127041363	EGK_02836
AMEX60DD000346	2.88446449194419	0.312701536752115	0.898945752318089	0.347853622919692	0.727950116170948	0.782640228400931	LOC115661072
AMEX60DD000347	11.6909083906423	2.72505560895778	0.473937134662252	5.74982504989774	8.93358427157354e-09	3.01423455781192e-08	LOC102944433
AMEX60DD000348	0.175475513827648	1.78580689560305	4.08045587181216	0.437648868583391	0.661640840252184	NA	UY3_02104
AMEX60DD000349	0.518848983450363	3.26679347512064	2.63185965758987	1.24124911664637	0.214513735421873	NA	AMEX60DD000349
AMEX60DD000350	0.274365594632565	-1.0424070634748	3.9429388857043	-0.264373122102956	0.791492420409457	NA	LOC102939850
AMEX60DD000351	1.27116975563215	2.68052844908791	1.8500115151633	1.44892527809552	0.147358450967543	0.207068057922686	LOC105706714
AMEX60DD000352	6.88310640052974	1.53975121602204	0.573407265739543	2.68526631596857	0.00724720340338693	0.0139830594657029	LOC115661064
AMEX60DD000353	1.21260447733833	2.14613974731352	1.56010015464794	1.37564228868231	0.168932407371455	0.232855617707948	IGLV51
AMEX60DD000354	0.0986672798138868	-0.137738449157525	4.08045587181216	-0.0337556521831356	0.973072000205208	NA	LOC102939850
AMEX60DD000355	4.67897983632959	4.52271654551151	1.13131954993558	3.99773569348202	6.39513013901197e-05	0.000163330100515373	AMEX60DD000355
AMEX60DD000356	0.517188103345841	3.26307200522188	2.8215993489186	1.15646185078419	0.247492295185723	NA	AMEX60DD000356
AMEX60DD000357	3.8961605349893	5.17842130232042	1.29821753960043	3.98887023504109	6.63887241683384e-05	0.000169201318130858	AMEX60DD000357
AMEX60DD000358	4.01093798433844	1.45038133199758	0.705403294684868	2.05610229343417	0.039772657239104	0.0657187966840671	BN2614_LOCUS2
AMEX60DD000359	0.250197907483234	1.78581490268495	4.08045587181216	0.43765083088421	0.661639417550548	NA	AMEX60DD000359
AMEX60DD000360	0.175475513827648	1.78580689560305	4.08045587181216	0.437648868583391	0.661640840252184	NA	AMEX60DD000360
AMEX60DD000361	0.267630413600166	0.824026216107527	4.08045587181216	0.201944645891139	0.839959998662684	NA	AMEX60DD000361
AMEX60DD000362	16.4704097005196	-0.585103818484992	0.364671064182464	-1.60447009909246	0.108610470233951	0.159242836086987	SLC2A11
AMEX60DD000363	887.796783205484	-0.067105840124995	0.0470831581636606	-1.42526208398629	0.154081455954016	0.215186071440191	SLC2A11
AMEX60DD000364	17.353017830722	-1.95631607857084	0.433477648037458	-4.51307255963008	6.38951500591341e-06	1.78777339054345e-05	SLC2A11
AMEX60DD000365	126.189895882843	-1.75116564258495	0.144119030394413	-12.1508286434658	5.67870945474865e-34	3.65106967651538e-33	AMEX60DD000365
AMEX60DD000366	0.344013687360273	0.824038787947338	3.46656429121045	0.237710516443242	0.812105626503882	NA	AMEX60DD000366
AMEX60DD000367	9.94095614463794	6.55195745406941	1.21836708646842	5.3776546714349	7.54623776682406e-08	2.41964897140738e-07	SLC2A11
AMEX60DD000368	0.175475513827648	1.78580689560305	4.08045587181216	0.437648868583391	0.661640840252184	NA	AMEX60DD000368
AMEX60DD000369	0.196738857514465	-1.04247862156465	4.03694839910208	-0.258234319219072	0.79622607298995	NA	AMEX60DD000369
AMEX60DD000370	885.479125977465	-3.89348730705652	0.102920132363237	-37.8301816919085	0	0	LOC111772992
AMEX60DD000371	0.0773508955450488	0	4.08045587181216	0	1	NA	SLC2A11
AMEX60DD000372	0.253102250945748	1.78581490268495	4.08045587181216	0.437650830884211	0.661639417550548	NA	AMEX60DD000372
AMEX60DD000373	2.4107130201482	-0.137735521476207	1.77694278635415	-0.0775126371732018	0.938215738509834	0.960051924302702	SLC2A11
AMEX60DD000374	1.08097294150228	0	2.05642203192931	0	1	1	SLC2A9
AMEX60DD000375	9.72191231689781	1.86633772214901	0.491944369463296	3.79379831948307	0.000148360192904227	0.000364980348745763	AMEX60DD000375
AMEX60DD000376	0.59684009673297	1.71781550758559	2.34939279252056	0.731174247684068	0.464672727756104	NA	SLC2A9
AMEX60DD000377	0.173670590586739	-0.137730442075623	4.08045587181216	-0.0337536898823161	0.973073565003033	NA	AMEX60DD000377
AMEX60DD000378	8.05719467891957	1.82317013470855	1.27850047498271	1.42602225840644	0.153861917198594	0.214924619564968	DR999_PMT02494
AMEX60DD000379	0.0986672798138868	-0.137738449157525	4.08045587181216	-0.0337556521831356	0.973072000205208	NA	AMEX60DD000379
AMEX60DD000380	3.91895320900026	-1.63783762498291	0.897756976185179	-1.82436635796754	0.0680967044812998	0.105890844466178	AMEX60DD000380
AMEX60DD000381	0.272481913537014	0.824026216107527	4.08045587181216	0.201944645891139	0.839959998662684	NA	AMEX60DD000381
AMEX60DD000382	0.196143155401156	-1.03867298064673	4.03728675877262	-0.257270053555101	0.796970308371664	NA	AMEX60DD000382
AMEX60DD000383	0.328792266386276	1.78582830257371	3.56529365122864	0.500892346401339	0.6164468892314	NA	AMEX60DD000383
AMEX60DD000384	0.0986672798138868	-0.137738449157525	4.08045587181216	-0.0337556521831356	0.973072000205208	NA	IGLV5-48
AMEX60DD000385	3.280750078489	5.58667598298872	1.33115140888145	4.19687493527362	2.70623275293749e-05	7.17727473731188e-05	GTF2IRD2
AMEX60DD000386	0	NA	NA	NA	NA	NA	AMEX60DD000386
AMEX60DD000387	1.48306603148495	2.72069265689008	1.61575440873056	1.68385284433643	0.0922101115505564	0.138107424509184	AMEX60DD000387
AMEX60DD000388	457.070582152768	0.835886987913937	0.0771013947687547	10.8413990488883	2.19094553567653e-27	1.2581692416796e-26	COMT.S
AMEX60DD000389	0.268226115713474	0.824026216107527	4.08045587181216	0.201944645891139	0.839959998662684	NA	SLC2A9
AMEX60DD000390	0.447361725251353	1.73062408304537	2.93481053620356	0.589688520501255	0.55539949277153	NA	ROHU_010238
AMEX60DD000391	0.564258059312185	-1.06606344908901	2.51138819588196	-0.424491701775571	0.671207255891008	NA	LOC116219103
AMEX60DD000392	1.28294681824084	4.48527504706031	1.66451974136551	2.6946361377371	0.007046553420712	0.0136403437273299	SLC2A9
AMEX60DD000393	1.21151260062385	4.48987287099055	1.70501011685433	2.63334089728111	0.00845494382188528	0.0161286847999694	SLC2A11
AMEX60DD000394	2.00224779549792	4.18021348555508	1.45401880541843	2.87493770367854	0.00404107221000137	0.00815630253909061	SLC2A9
AMEX60DD000395	42.2178062782628	4.33297386101998	0.432070878171685	10.0283867298695	1.14369954118875e-23	6.14161110648044e-23	AMEX60DD000395
AMEX60DD000396	1.46679581364495	-1.8747268454862	1.57795665539645	-1.18807246008616	0.234804863335444	0.307838915421396	E1301_TTI003913
AMEX60DD000397	2.71589189035478	3.28651762346748	1.29830703980113	2.53138704691217	0.0113612403351802	0.0211692482867087	AMEX60DD000397
AMEX60DD000398	150.183540751107	0.424356078845532	0.123127364488995	3.44648064714698	0.000567939241966991	0.00130359998179188	URAD
AMEX60DD000399	11.8914653170314	-0.147127261862772	0.41942433557845	-0.350783799084669	0.725750552304648	0.780780491692739	AMEX60DD000399
AMEX60DD000400	4300.81903603178	0.884630732870771	0.0242338530968486	36.5039240493626	9.60853236766962e-292	2.9880338285988e-290	DDT
AMEX60DD000401	8.29074811738507	3.4489494190344	0.688521028890871	5.00921435121635	5.46526768909895e-07	1.65644038485471e-06	AMEX60DD000401
AMEX60DD000402	3570.22170131797	-0.382134398903731	0.0295092496623067	-12.9496481027725	2.3603353382465e-38	1.61472197527972e-37	AMEX60DD000402
AMEX60DD000403	1.49679521074315	-1.63090981728478	1.4256492406049	-1.14397691299774	0.252633211693918	0.327773364096175	AMEX60DD000403
AMEX60DD000404	3332.76647636764	-0.701940654034694	0.0294121138299384	-23.8656989461326	6.95838194488095e-126	1.0323181466058e-124	CABIN1
AMEX60DD000405	7.48348157576059	2.86812415888649	0.634869307386211	4.51766076185776	6.25265528761013e-06	1.75095418500557e-05	AMEX60DD000405
AMEX60DD000406	4.8042565394056	-4.35476920930061	1.27670372135269	-3.41094737680144	0.000647375844634167	0.0014756854440777	AMEX60DD000406
AMEX60DD000407	2.25840677376138	-2.3528436933961	1.49220694646094	-1.57675428262569	0.114852074775947	0.167234414786558	AMEX60DD000407
AMEX60DD000408	0.175475513827648	1.78580689560305	4.08045587181216	0.437648868583391	0.661640840252184	NA	AMEX60DD000408
AMEX60DD000409	5.10894944542017	-1.45172374801699	0.746140616272125	-1.94564364458553	0.0516975604973494	0.0828912112680193	TBX6
AMEX60DD000410	1.76558768321817	-2.39213362668085	1.47366999822729	-1.62324918710321	0.104536146977797	0.154088510900828	HARBI1
AMEX60DD000411	2.50539280067113	5.00529650644678	1.39759231366014	3.58137094596524	0.000341795961733477	0.000806719368143488	AMEX60DD000411
AMEX60DD000412	2001.36584822094	0.992890382879314	0.0325597855554139	30.494377218471	3.09389815097237e-204	6.80816896539091e-203	CRKL
AMEX60DD000413	0.268226115713474	0.824026216107527	4.08045587181216	0.201944645891139	0.839959998662684	NA	ANAPL_03341
AMEX60DD000414	1016.18398310125	-0.498677113299754	0.0495809028814241	-10.0578465562108	8.48336322388538e-24	4.56782386979401e-23	KLHL22
AMEX60DD000415	1492.3117036349	0.366796374143867	0.0386377690916129	9.49320788356509	2.24031625798309e-21	1.14507604944169e-20	MED15
AMEX60DD000416	324.494436864813	1.22134219011471	0.0881151485918601	13.8607516372904	1.09521362315727e-43	8.07701485279742e-43	CCDC74A
AMEX60DD000417	997.323907255673	-0.00325699231378562	0.0496616816788598	-0.0655836090055739	0.947709339133813	0.966034808917905	SMPD4
AMEX60DD000418	71.5120983736531	1.40873495612597	0.174233280187822	8.08533797106591	6.19920445029825e-16	2.75893187050167e-15	AMEX60DD000418
AMEX60DD000419	31.3501535064092	0.944034183974316	0.270287032921757	3.49270985651611	0.000478145725969609	0.00110893926181152	AMEX60DD000419
AMEX60DD000420	131.108482283495	-0.27282418610375	0.149460483961465	-1.82539343425445	0.0679416793996943	0.105677244439195	GGT5
AMEX60DD000421	0	NA	NA	NA	NA	NA	AMEX60DD000421
AMEX60DD000422	102.081902198819	1.1927295886814	0.14347162206846	8.31334846212487	9.30388054907952e-17	4.23548490460721e-16	AMEX60DD000422
AMEX60DD000423	82.0801801132677	-1.43138470986039	0.185404847695113	-7.72031976323624	1.16038228483304e-14	4.96908050859793e-14	AMEX60DD000423
AMEX60DD000424	1.19035453484936	0.824053523501943	1.95889797485656	0.420671997255132	0.673994611977194	0.736906030696212	E1301_TTI003913
AMEX60DD000425	0	NA	NA	NA	NA	NA	AMEX60DD000425
AMEX60DD000426	101.521526502383	-0.394987517403152	0.146172390162443	-2.70220331599009	0.00688816273960491	0.0133562093863966	AMEX60DD000426
AMEX60DD000427	84.2789973896163	-1.5091564040895	0.196778963324748	-7.66929746244729	1.72940947459302e-14	7.36679678797162e-14	AMEX60DD000427
AMEX60DD000428	1.80262085844745	3.88770353291488	1.48393723819183	2.61985711582522	0.00879666154751134	0.0167314148543819	AMEX60DD000428
AMEX60DD000429	27.6837755792837	-0.270584037048904	0.282073916325685	-0.959266424111633	0.337424545374755	0.419071829763619	AMEX60DD000429
AMEX60DD000430	1.91295351561835	-1.34711088120356	1.35052974726543	-0.997468499995065	0.318537156309405	0.399018405835029	AMEX60DD000430
AMEX60DD000431	834.83000971814	0.706883754910226	0.0555108739131933	12.7341492770522	3.81986994836321e-37	2.57260759512008e-36	GGT5
AMEX60DD000432	32.161498887183	2.54779319463241	0.281189163567511	9.06078016061492	1.2952081333109e-19	6.34424011725402e-19	HCG_2010666
AMEX60DD000433	29.9202480807346	-3.66069414898179	0.538985392326489	-6.79182441880417	1.1072425915356e-11	4.26364646265657e-11	LRRC75B
AMEX60DD000434	0.197334559627774	-1.04627506047287	4.03661171756393	-0.259196359144569	0.795483740122936	NA	LRRC75B
AMEX60DD000435	229.284029426536	-2.77095111068508	0.1822267101251	-15.2060645159142	3.22347867769229e-52	2.63012649998207e-51	AMEX60DD000435
AMEX60DD000436	1150.10994225282	-1.22853263849883	0.0488794016056361	-25.1339541431123	2.11681939842458e-139	3.39189979235511e-138	LRRC75B
AMEX60DD000437	0.370553491237592	-0.0799968732108465	3.26994589899505	-0.0244642803525991	0.980482275331257	NA	AMEX60DD000437
AMEX60DD000438	17.2718714715448	-4.03438463362792	0.753353280136075	-5.35523603600585	8.5444801737472e-08	2.73036390597972e-07	LRRC75A
AMEX60DD000439	4239.93677696512	0.981612823270156	0.0243395380960284	40.3299692622487	0	0	SNRPD3
AMEX60DD000440	598.427244582461	0.845824004255303	0.0592929903499641	14.2651601692377	3.60762698775594e-46	2.74306186213513e-45	GUCD1
AMEX60DD000441	172.77654638227	-0.642015693020292	0.130391463856496	-4.92375554374382	8.48988832472309e-07	2.53805835037889e-06	DPX16_9183
AMEX60DD000442	33.1118838889593	-2.3750456404026	0.474518781904659	-5.00516677310319	5.5813687205539e-07	1.69051560842453e-06	LOC107385925
AMEX60DD000443	15.7546142475555	-5.3755758537047	1.20262530955573	-4.46986755641332	7.82680481502987e-06	2.17386215621979e-05	AMEX60DD000443
AMEX60DD000444	259.108872778887	-0.413960740208385	0.0880677339528879	-4.70048134121215	2.59548972045515e-06	7.47969082719739e-06	UPB1
AMEX60DD000445	2.7108994733044	2.56190867757376	1.09726575784827	2.33481147046605	0.0195532717171351	0.0346681489177866	AMEX60DD000445
AMEX60DD000446	0.990277058435946	-2.83805428215528	1.80180771427803	-1.57511495797567	0.11522991200314	0.16769887368583	AMEX60DD000446
AMEX60DD000447	91.9340267049315	0.724628671942689	0.152760665913803	4.74355533610708	2.09999544344949e-06	6.09847727867156e-06	AMEX60DD000447
AMEX60DD000448	3192.13552815294	-0.537801929104224	0.028611904907548	-18.7964391340595	8.07595264510132e-79	8.47125523600459e-78	SPECC1L
AMEX60DD000449	239.09814180658	0.266619890987243	0.0936026025730922	2.84842390764771	0.00439363586018058	0.00881408284279378	AMEX60DD000449
AMEX60DD000450	460.187525536659	-1.27561011953712	0.120044140443562	-10.6261756285958	2.25157125421902e-26	1.27186566543082e-25	BCR
AMEX60DD000451	0	NA	NA	NA	NA	NA	AMEX60DD000451
AMEX60DD000452	20.4832391876008	1.47657630660577	0.351423552525614	4.20169990313369	2.64918167866101e-05	7.03157830705552e-05	AMEX60DD000452
AMEX60DD000453	1325.84817772077	-0.495854226190325	0.040613404074457	-12.209127441799	2.77852973737434e-34	1.79472083824443e-33	RAB36
AMEX60DD000454	127.964578491559	2.82424473578365	0.180023926232101	15.6881632063863	1.82253293915667e-55	1.53715521307615e-54	AMEX60DD000454
AMEX60DD000455	23.2246653410189	-0.868310412510329	0.480450740667946	-1.80728290959269	0.0707181793711295	0.109452380054152	AMEX60DD000455
AMEX60DD000456	5.57683083582112	-2.65579859657388	1.30152808875542	-2.04052345817098	0.0412982170360486	0.0679636637154017	AMEX60DD000456
AMEX60DD000457	47.7214177642863	-0.15218558095645	0.338760284463252	-0.449242688521119	0.653256595994788	0.71908101649453	RAB36
AMEX60DD000458	0.929490574735025	-0.76546747334552	1.71599582073559	-0.446077702577032	0.65554111865896	0.721012081317724	AMEX60DD000458
AMEX60DD000459	1008.47777023133	0.486817054256735	0.0448724420971704	10.848909297215	2.01819229452436e-27	1.15952065840197e-26	RSPH14
AMEX60DD000460	41.6521476978812	-1.50424790054545	0.254337823271715	-5.91436964111479	3.33148964088051e-09	1.1475514576463e-08	IDI1
AMEX60DD000461	2091.19945720556	-0.750710132636004	0.0334919272635887	-22.4146591125603	2.8320098769848e-111	3.79921109775235e-110	GNAZ
AMEX60DD000462	10.5337673440701	0.654099712424572	0.550019723280706	1.18922955802941	0.234349346153935	0.307329258264997	SLC5A1
AMEX60DD000463	5.62170708190511	-4.39329435760249	1.25052023650636	-3.51317334126177	0.000442788502669718	0.00103145500065153	AMEX60DD000463
AMEX60DD000464	13722.8797893762	-0.164729358344254	0.0169418398942322	-9.72322719212663	2.40050302842062e-22	1.25383585505424e-21	YWHAH
AMEX60DD000465	894.08522673569	-0.668301851590826	0.0564814205550773	-11.8322422669794	2.65941294612552e-32	1.66319635614699e-31	DEPDC5
AMEX60DD000466	4.27453409525095	-4.62015226137278	1.29033034037696	-3.58059646960098	0.00034281074385121	0.000809018752262281	AMEX60DD000466
AMEX60DD000467	1170.26648928374	-0.936201969073994	0.0498015291216667	-18.7986591091776	7.74496771572208e-79	8.12691877178329e-78	PRR14L
AMEX60DD000468	8.85053364734555	0.154938369285931	0.467896607968509	0.331138047695269	0.740540213377793	0.792927612284044	AMEX60DD000468
AMEX60DD000469	111.294632138058	-1.00653691224908	0.146183687030312	-6.8854256770824	5.76149891081985e-12	2.242823700925e-11	LOC340211
AMEX60DD000470	246.937038910943	-3.79982971314799	0.175697160902326	-21.6271548933019	9.97485646962758e-104	1.26874067238681e-102	LOC100130764
AMEX60DD000471	96.8614544146424	-4.86588339366022	0.410012889374382	-11.8676351884567	1.74325802191382e-32	1.09308964543228e-31	RTL1
AMEX60DD000472	12.0218043644121	-6.6337493309604	1.2066658061159	-5.49758623915398	3.85025033440291e-08	1.25438702971955e-07	LOC101950947
AMEX60DD000473	5277.94705856856	1.49767940507485	0.0227404554392728	65.8596926114487	0	0	PISD
AMEX60DD000474	258.758426547861	-0.211524873244745	0.0953837461944301	-2.21761968557592	0.0265807745074289	0.0457953495832897	SFI1
AMEX60DD000475	2905.56150445578	0.60818522022888	0.0277120073531622	21.9466317426291	9.32605400495121e-107	1.21145563010039e-105	EIF4ENIF1
AMEX60DD000476	4485.45624253869	0.548356298223134	0.0238908743008204	22.9525421011613	1.38980996870566e-116	1.94060933599993e-115	DRG1
AMEX60DD000477	1365.1593243259	0.0681162878222089	0.0404095735799244	1.68564728077332	0.0918637567113944	0.137654143393427	PATZ1
AMEX60DD000478	26.7524521089298	2.93672239491541	0.31959955174971	9.18875630093268	3.97409407491172e-20	1.97227933551856e-19	AMEX60DD000478
AMEX60DD000479	3409.25587632045	-0.350424263512705	0.0267612930460536	-13.0944443868859	3.54257157882757e-39	2.45294691244545e-38	PIK3IP1
AMEX60DD000480	0.251441370841227	1.78581490268495	4.08045587181216	0.43765083088421	0.661639417550548	NA	AMEX60DD000480
AMEX60DD000481	1.10081358054957	-0.981973878133846	1.59625646331945	-0.615173000516352	0.538440476310049	0.615525145275662	AMEX60DD000481
AMEX60DD000482	745.637520349052	0.292651616999665	0.0547471448282125	5.34551377826109	9.01609388389321e-08	2.87691818708921e-07	LIMK2
AMEX60DD000483	0.251441370841227	1.78581490268495	4.08045587181216	0.43765083088421	0.661639417550548	NA	LOC115100791
AMEX60DD000484	1196.66903762322	0.360570977736754	0.0436167413438911	8.26680230175553	1.3759986031354e-16	6.23560921175472e-16	RNF185
AMEX60DD000485	600.940488792129	1.31323818851569	0.0589337331239254	22.2833022600863	5.36527469199555e-110	7.13684115988168e-109	C12ORF43
AMEX60DD000486	0.350951027655296	2.69996179684625	3.96299959261339	0.681292473983265	0.495686444464679	NA	AMEX60DD000486
AMEX60DD000487	0.676641866860649	-0.0677861736959295	2.26917073016605	-0.0298726635218713	0.97616860746577	NA	HNF1A
AMEX60DD000488	2804.31288621322	0.187459082238556	0.0292629991418011	6.40601058456711	1.49376598542544e-10	5.4915518549908e-10	SPPL3
AMEX60DD000489	2280.09295503946	0.480130594710696	0.0323334259581952	14.8493572976606	7.02388062683353e-50	5.58178809489578e-49	ACADS
AMEX60DD000490	3053.39533658733	0.977822536592589	0.0276620504445353	35.348881260744	1.04307220296495e-273	3.02516219330097e-272	UNC119B
AMEX60DD000491	4.01951886906103	-1.55470740626774	0.820780270486145	-1.89418223387228	0.0582008254419373	0.0921699210672558	LOC115401458
AMEX60DD000492	4374.91042040823	1.53147807411354	0.0251510067105945	60.8913230287687	0	0	MLEC
AMEX60DD000493	5.91544567103991	-0.471275711060086	0.636404109925993	-0.740529018762765	0.458979059920313	0.538473991904786	AMEX60DD000493
AMEX60DD000494	123.110739835902	-2.20695905811965	0.171320739785236	-12.8820308672858	5.68204570673579e-38	3.86899008450456e-37	AMEX60DD000494
AMEX60DD000495	0.231360906423256	0	4.08045587179448	0	1	NA	DPX16_12726
AMEX60DD000496	409.694836597926	0.279938011001607	0.0716824533097454	3.90525153752723	9.41274257577775e-05	0.000236422993910388	HCFC1
AMEX60DD000497	701.42144029099	-0.503044438523157	0.0538674255051897	-9.33856470409363	9.76488154278128e-21	4.92333692144341e-20	CABP1
AMEX60DD000498	488.067709062276	0.578549085314674	0.0651752115456913	8.8768271186827	6.87946020632977e-19	3.31277153372332e-18	POP5
AMEX60DD000499	6795.89171581374	-0.200053498097526	0.0222631206958879	-8.98586953869755	2.56696375734582e-19	1.24907754984967e-18	RNF10
AMEX60DD000500	557.783326957153	0.477949596089609	0.0634334375421056	7.53466333544288	4.8959632660069e-14	2.05568613425772e-13	COQ5
AMEX60DD000501	21604.9258345046	0.976763178964833	0.0166997620045169	58.4896466608709	0	0	LOC110406354
AMEX60DD000502	13.5177371403511	0.994370192044935	0.404327996615586	2.45931570499267	0.0139202146916092	0.0254880890359691	AMEX60DD000502
AMEX60DD000503	14563.8759908649	0.712471487788759	0.0182408346858526	39.0591494336245	0	0	AMEX60DD000503
AMEX60DD000504	728.792272038202	1.55454912025568	0.0537400929602285	28.9271758686045	5.43652946532248e-184	1.09965662937517e-182	TRIAP1
AMEX60DD000505	1454.76091967604	0.446158991645032	0.0385237155007469	11.5814112383937	5.11962227338619e-31	3.1362469526082e-30	GATC
AMEX60DD000506	303.938839723725	-1.46720015424229	0.0932319160378015	-15.7371018058602	8.42133403901581e-56	7.12579915460888e-55	AMEX60DD000506
AMEX60DD000507	8701.06532931748	0.511468531174515	0.0191516982545078	26.7061711383286	3.99078491994762e-157	7.05604737973718e-156	COX6A1
AMEX60DD000508	2.44465589270566	-3.84009778176042	1.38483051938134	-2.77297310249629	0.0055546711743015	0.0109525986823676	AMEX60DD000508
AMEX60DD000509	11444.5458124859	-0.250102382941864	0.020111219164255	-12.4359632749857	1.6671879262048e-35	1.09568528120261e-34	MSI1
AMEX60DD000510	6.65544552051516	-3.1460171704435	0.910799731986046	-3.45412614865778	0.000552079068503643	0.00126997288837793	MSI1
AMEX60DD000511	1.16256374507155	-2.03437987323411	1.71210871074361	-1.18823054895301	0.234742591205565	0.307770761849706	PLA2G1B
AMEX60DD000512	0.175422473245627	-0.137730442075622	4.08045587181216	-0.0337536898823158	0.973073565003034	NA	PLA2G1B
AMEX60DD000513	223.938225873383	0.429015914582745	0.0961193238700058	4.46336800249404	8.06813086278621e-06	2.23901857969492e-05	AMEX60DD000513
AMEX60DD000514	208.70761259243	-1.50323217950664	0.133072549975768	-11.2963355686832	1.36808324942248e-29	8.16836213745595e-29	LOC107985532
AMEX60DD000515	1.15054590628415	-3.49274496386789	1.66367207703807	-2.09941911755003	0.0357799708998091	0.0597567960607781	AMEX60DD000515
AMEX60DD000516	0.251165529268176	1.78581490268495	4.08045587181216	0.43765083088421	0.661639417550548	NA	AMEX60DD000516
AMEX60DD000517	18.5245298671636	-1.39347748532206	0.422888817206511	-3.29513912079066	0.000983729651834813	0.0021856924701467	AMEX60DD000517
AMEX60DD000518	92.6324978495068	-1.38900010800746	0.184495669176563	-7.52863259179371	5.12744343324417e-14	2.15182152975987e-13	WDR3
AMEX60DD000519	25.8696925527792	-2.60541556657464	0.440076091278047	-5.92037517650214	3.21208010090744e-09	1.10712124314473e-08	SIRT4
AMEX60DD000520	14.5381716251666	-2.49846774963512	0.702530562111888	-3.55638300222049	0.000375995812525471	0.000883015325784982	EEF1A1
AMEX60DD000521	2.34810020116518	-1.39820455236926	1.10735071962576	-1.26265737456855	0.206712338976539	0.275991624431399	EEF1A1
AMEX60DD000522	33.2121663012075	-1.27332049383672	0.3424983117762	-3.71774239479682	0.000201011085674641	0.000487451679085848	EEF1A1
AMEX60DD000523	0.253102250945748	1.78581490268495	4.08045587181216	0.437650830884211	0.661639417550548	NA	SIRT4
AMEX60DD000524	0.0776267371180999	0	4.08045587181216	0	1	NA	SIRT4
AMEX60DD000525	4007.05296153464	1.2171746044348	0.0258119617312181	47.1554474281858	0	0	PXN
AMEX60DD000526	54538.0583122777	1.03897228823213	0.0147292383085341	70.5380866592507	0	0	RPLP0
AMEX60DD000527	8849.45116875942	-1.00998135162377	0.0221033471513781	-45.6935931335088	0	0	DR999_PMT12737
AMEX60DD000528	2.15850196522865	2.41114638259142	1.34948599929616	1.78671463345968	0.0739836227257217	0.113857242191329	LOC111559199
AMEX60DD000529	56.1493792168967	1.66411128231464	0.215645676475058	7.71687756284377	1.19214068058862e-14	5.10359640336266e-14	LOC111559199
AMEX60DD000530	1519.42793579524	0.848794235136501	0.038345532279346	22.1354140803956	1.44182699852286e-108	1.89849016231558e-107	RAB35
AMEX60DD000531	150.69317133341	0.626044227237744	0.110781899994411	5.65114181350316	1.59385524675416e-08	5.30298321324556e-08	AMEX60DD000531
AMEX60DD000532	327.937137294658	0.17350294385226	0.0748213101042737	2.31889743190089	0.0204005984181953	0.0359817411360275	BICDL1
AMEX60DD000533	148.650126994049	0.246797827825002	0.121642032008447	2.028886099238	0.0424698929375114	0.069681044073743	VMP1
AMEX60DD000534	0.153734169305156	0	4.0804558718034	0	1	NA	AMEX60DD000534
AMEX60DD000535	1389.04407259901	-0.384654904963505	0.0411281017374753	-9.3526053650323	8.55148064208986e-21	4.31664717605265e-20	CIT
AMEX60DD000536	21.8742489370241	2.20618682085629	0.332097807316534	6.64318394235436	3.06978337065856e-11	1.16071333817772e-10	AMEX60DD000536
AMEX60DD000537	16.8795043510573	1.95814555506966	0.360926322429017	5.42533318681617	5.78465319188427e-08	1.86872938705696e-07	AMEX60DD000537
AMEX60DD000538	11.1352009136111	0.91437094538179	0.426336323146693	2.14471743489511	0.0319754460466749	0.0540515577868245	AMEX60DD000538
AMEX60DD000539	3245.30719692734	0.42856801971391	0.0265988443538001	16.1122796920567	2.0916815655739e-58	1.81612961009168e-57	PRKAB1
AMEX60DD000540	6.38007744060847	-3.13095723379057	1.09976176776584	-2.84694133362272	0.00441414962687211	0.00885108081621409	AMEX60DD000540
AMEX60DD000541	3.88314823994576	0.995015030339749	0.824121248176897	1.2073648538257	0.227291664589011	0.299468024688178	AMEX60DD000541
AMEX60DD000542	34.7886673962135	-1.94593201018504	0.293954858699866	-6.61983278246091	3.59605419679192e-11	1.355589180333e-10	AMEX60DD000542
AMEX60DD000543	7.21735131710212	-2.63540739640389	0.809983869861494	-3.25365417073619	0.00113930884874199	0.00250697388981393	AMEX60DD000543
AMEX60DD000544	45.9281248693071	-0.95955753277099	0.23322173250204	-4.11435727912962	3.88259688378115e-05	0.000101301036433976	TMEM233
AMEX60DD000545	160.59602402545	-1.40082205682522	0.148782438382653	-9.41523792762729	4.72012151714454e-21	2.39659123059905e-20	NCOR2
AMEX60DD000546	89.9041560736695	0.877475366782682	0.160000304900204	5.48421059153595	4.15319788375404e-08	1.35043821412299e-07	AMEX60DD000546
AMEX60DD000547	41.0566458684734	-1.76077563549793	0.309435288560568	-5.69028711524375	1.2682593923507e-08	4.24232660385349e-08	NCOR2
AMEX60DD000548	3875.32978129889	0.00419752307956039	0.0266558460882813	0.157471012762403	0.874873651321715	0.911554790528635	NCOR2
AMEX60DD000549	0.173814633723127	1.78580689560305	4.08045587181216	0.437648868583391	0.661640840252184	NA	AMEX60DD000549
AMEX60DD000550	0.173814633723127	1.78580689560305	4.08045587181216	0.437648868583391	0.661640840252184	NA	AMEX60DD000550
AMEX60DD000551	249.331102606059	1.54695924667472	0.0918833593185888	16.8361198169836	1.32654840092104e-63	1.21268210731715e-62	AMEX60DD000551
AMEX60DD000552	1966.10177984419	0.132324024815045	0.032915233556998	4.02014540124424	5.81622331117812e-05	0.000149156175540872	RFLNA
AMEX60DD000553	0	NA	NA	NA	NA	NA	AMEX60DD000553
AMEX60DD000554	10.8168491805484	2.78835097918682	0.559421135246446	4.98435043566676	6.21703137143397e-07	1.8772516831473e-06	DNAH10
AMEX60DD000555	5.42848029636752	-0.00649069179622236	0.689828433547042	-0.00940913925923254	0.992492703827312	0.997175924088525	DNAH10
AMEX60DD000556	28.4567749991371	-1.2383882537002	0.41360861843323	-2.99410650191786	0.00275249846915774	0.00571276149599855	AMEX60DD000556
AMEX60DD000557	15.9091949100316	-4.88963849521694	1.04543137504639	-4.67714917681706	2.90890645823991e-06	8.34711482468037e-06	AMEX60DD000557
AMEX60DD000558	0.615855383159728	2.30161681140059	2.4349979852429	0.94522329190798	0.344544890604621	NA	DPX16_23792
AMEX60DD000559	1424.31592726686	0.164790582029312	0.0390424425277925	4.22080616272932	2.43430192417279e-05	6.48164980317325e-05	CCDC92
AMEX60DD000560	2.06895181064846	-0.589729835074862	1.18028899407589	-0.499648677599158	0.61732247604712	0.688134855833279	AMEX60DD000560
AMEX60DD000561	215.340346919227	0.769013645401365	0.108592196308306	7.08166582447642	1.42431795596024e-12	5.68321386735665e-12	DNAH10
AMEX60DD000562	34.8597780388703	0.997985273435728	0.33942093539081	2.94025845013551	0.00327938582660628	0.00671879500055724	DNAH10
AMEX60DD000563	4.03998890253221	1.50202834767995	0.737275308010615	2.03726929596065	0.0416230629497504	0.068428617420714	AMEX60DD000563
AMEX60DD000564	157.307385704414	-6.66274605709153	0.59331880497518	-11.2296222557285	2.91723035749617e-29	1.73055449880737e-28	OJAV_G00236990
AMEX60DD000565	854.800994930036	0.668240113742056	0.0493570463857314	13.5388999681966	9.21586404569395e-42	6.62665037353636e-41	ATP6V0A2
AMEX60DD000566	479.804545879033	0.93124431816782	0.0662630614878786	14.05374725009	7.30633901795668e-45	5.46714452379169e-44	TCTN2
AMEX60DD000567	15.4012179431351	-0.739552404942915	0.400804877701891	-1.84516817555543	0.0650130783605124	0.101687776238888	AMEX60DD000567
AMEX60DD000568	0.677557926171259	-1.61675702759206	2.15390350118314	-0.750617205786596	0.452883063269826	NA	LOC108716549
AMEX60DD000569	679.295623453682	-0.0424085530206472	0.0564478927949372	-0.751286734027578	0.452480111226733	0.532028259539321	GTF2H3
AMEX60DD000570	1376.40573428114	-0.057070185112186	0.0406157469153764	-1.40512459936026	0.159984230356618	0.222112875225013	EIF2B1
AMEX60DD000571	526.840619931311	1.67459295347314	0.0644327405387231	25.9897831362107	6.46107202312174e-149	1.0948141072994e-147	DDX55
AMEX60DD000572	5382.54359502825	0.997943644486109	0.0233330626546249	42.7695094835013	0	0	TMED2
AMEX60DD000573	569.163113518381	1.65320553862445	0.0615347614403293	26.8662053760877	5.45478341536327e-159	9.73659311778088e-158	RILPL1
AMEX60DD000574	0.1552534742362	0	4.08045587180317	0	1	NA	LOC116219103
AMEX60DD000575	366.705989315479	0.939460111887885	0.0739625323745755	12.7018381027043	5.7757019111554e-37	3.8802133028099e-36	SNRNP35
AMEX60DD000576	1051.26396166682	-0.237755273352636	0.0546909230845853	-4.34725288847149	1.37853244890858e-05	3.7496182880892e-05	RILPL2
AMEX60DD000577	0	NA	NA	NA	NA	NA	AMEX60DD000577
AMEX60DD000578	0.959182365852326	1.8229191011183	1.73269727207954	1.05207016279911	0.292767360205536	0.371860414720367	AMEX60DD000578
AMEX60DD000579	1026.75011664626	0.796407427029055	0.0459894767346048	17.3171665253977	3.49130671199392e-67	3.30211607954506e-66	KMT5A
AMEX60DD000580	4.12786330354691	-4.02649792261301	1.27460063699989	-3.15902707540648	0.00158296783432576	0.00341341880071282	LOC106705792
AMEX60DD000581	0.442040749436601	1.71210627897015	2.95462219348477	0.579467074587577	0.562274056849218	NA	AMEX60DD000581
AMEX60DD000582	201.882141200456	-1.15661501333506	0.124056312508196	-9.32330640779483	1.12770115714861e-20	5.67712373870554e-20	SBNO1
AMEX60DD000583	356.445378443388	0.305648271977237	0.0792929571560473	3.85467112010624	0.00011588530533418	0.000288373381665057	FLJ10833
AMEX60DD000584	7.73361767719837	2.29438572883533	0.550188551352028	4.170180792016	3.04358090678691e-05	8.02961033620858e-05	AMEX60DD000584
AMEX60DD000585	712.073704562882	1.02882134904912	0.0531156011240051	19.3694757712937	1.39672365249689e-83	1.52469931720843e-82	CDK2AP1
AMEX60DD000586	365.498174882417	0.713099727952821	0.0759885139680401	9.38430942672129	6.33300734323839e-21	3.20626582637197e-20	C12ORF65
AMEX60DD000587	582.432441447413	0.171346721796411	0.0618093343330159	2.7721819632166	0.00556819008863593	0.010977855192542	MPHOSPH9
AMEX60DD000588	3.0961837658534	1.99381127294271	1.02819632887749	1.93913479064783	0.0524849273488732	0.0840095819459011	AMEX60DD000588
AMEX60DD000589	30.1695097987118	0.658320912565029	0.254245570607336	2.58931123556035	0.00961681316681609	0.0181725381183192	AMEX60DD000589
AMEX60DD000590	1.1528489754321	-2.39629087292857	1.712932448865	-1.39894067306411	0.161830774427539	0.224322558047181	AMEX60DD000590
AMEX60DD000591	1462.72912471008	-0.362741313125214	0.039017623969335	-9.29685809187925	1.44657103201444e-20	7.26100989827919e-20	PITPNM2
AMEX60DD000592	1201.35069134367	-0.0371529669419439	0.0435667671274014	-0.852782278595477	0.393780053115798	0.475722815047135	ARL6IP4
AMEX60DD000593	225.70106023125	0.313214159958075	0.0984448121607842	3.18162179482369	0.00146452929670948	0.00317323520245968	OGFOD2
AMEX60DD000594	143.388965768217	-0.318406647483027	0.128351578480368	-2.48073807313348	0.013111067646757	0.0241224292570961	GIN1
AMEX60DD000595	2156.41236081714	0.309830027265969	0.0322031233949409	9.6211172893448	6.51199293495118e-22	3.37104655895483e-21	CIRBP
AMEX60DD000596	798.018386948879	2.51046213556158	0.0649095565929115	38.6763100433155	0	0	ABCB9
AMEX60DD000597	2338.44871922877	0.917498579129383	0.0317792410549069	28.871003481303	2.76164294379831e-183	5.57283712018012e-182	VPS37B
AMEX60DD000598	1318.91874999772	-0.630704077845993	0.0410626525145802	-15.3595551973183	3.05664554070084e-53	2.52255470332707e-52	HIP1R
AMEX60DD000599	261.881515899165	-0.437770839669967	0.0972513377840623	-4.50143771432735	6.74953451230506e-06	1.88454033758102e-05	CCDC62
AMEX60DD000600	0.0986672798138868	-0.137738449157525	4.08045587181216	-0.0337556521831356	0.973072000205208	NA	AMEX60DD000600
AMEX60DD000601	2404.11038383684	1.4047330618178	0.0306611363567377	45.8147749474757	0	0	DENR
AMEX60DD000602	5.38578745178614	3.30762604105735	0.792846176693313	4.17183829384447	3.02152043870963e-05	7.97563025053491e-05	HCAR3
AMEX60DD000603	100.616070435474	1.10243280393139	0.139038760616356	7.92896023414142	2.20988289344759e-15	9.67098546523963e-15	OGFOD2
AMEX60DD000604	3.61071481894668	-5.07891298308753	1.29086865099758	-3.93449246688465	8.33726834843847e-05	0.00021057682461217	PITPNM2
AMEX60DD000605	5543.1207748018	-0.36535649597673	0.0242008563381537	-15.0968416518687	1.69877670896703e-51	1.3765060678618e-50	CIRBP
AMEX60DD000606	9.00712972147679	5.24902529483843	1.07571069060347	4.87958829515189	1.06307522948401e-06	3.15803173280806e-06	AMEX60DD000606
AMEX60DD000607	5.01696850687247	-4.28134821518144	1.27502614524759	-3.35785131241373	0.000785508542517525	0.00176852482091848	RPS2
AMEX60DD000608	29.7086658836857	-0.232027363369296	0.315158417822242	-0.736224546920293	0.461594056017904	0.540926720325582	KNTC1
AMEX60DD000609	362.900605823706	-0.00950271026302904	0.0762112874329837	-0.124689013702665	0.90076975531439	0.931695467274671	XELAEV_18000201MG
AMEX60DD000610	2349.55317180756	0.464935408419925	0.0309467427164408	15.0237268160995	5.13382781008112e-51	4.13414785373854e-50	RSRC2
AMEX60DD000611	63.6130783603089	0.290398227107129	0.179591682102701	1.61699152047066	0.105880111293858	0.15580086124134	LOC115100635
AMEX60DD000612	1415.37966454322	0.690019416398187	0.03956314102072	17.4409664803108	4.03197526026056e-68	3.84509314268266e-67	ZCCHC8
AMEX60DD000613	0.272481913537014	0.824026216107527	4.08045587181216	0.201944645891139	0.839959998662684	NA	AMEX60DD000613
AMEX60DD000614	1607.78145491544	-0.319280901312494	0.0378465484094842	-8.43619602659679	3.27832775544265e-17	1.51139548669783e-16	CLIP1
AMEX60DD000615	1085.89143910107	-0.283896211379679	0.0473847969753573	-5.99129318898043	2.08178941065597e-09	7.26071839221032e-09	VPS33A
AMEX60DD000616	18.8053807249392	-1.34515447891606	0.3946691042025	-3.40830955499845	0.000653666953661651	0.00148900484167684	PARPI_0014259
AMEX60DD000617	0.0776267371180999	0	4.08045587181216	0	1	NA	AMEX60DD000617
AMEX60DD000618	1091.90499085632	-0.0486583016498158	0.0458036488323641	-1.0623236988804	0.288088759282663	0.366672906154146	DIABLO
AMEX60DD000619	701.272605984838	0.608670305225155	0.0530226741200214	11.4794343236514	1.67371954548552e-30	1.01605101304271e-29	B3GNT4
AMEX60DD000620	423.151427058791	0.0925370170011795	0.070798057873284	1.30705586821046	0.19119373798629	0.258251393606549	LRRC43
AMEX60DD000621	9.27700415285299	-3.22813245635008	0.709163050185281	-4.55203137770174	5.31304090368006e-06	1.49524865168855e-05	AMEX60DD000621
AMEX60DD000622	64.8003629757822	0.849756647432759	0.187064588573261	4.54258421603918	5.55687855101572e-06	1.56115489254061e-05	AMEX60DD000622
AMEX60DD000623	0.173814633723127	1.78580689560305	4.08045587181216	0.437648868583391	0.661640840252184	NA	AMEX60DD000623
AMEX60DD000624	1485.83545902366	1.08623310361009	0.0381345242698921	28.4842442486607	1.83618519342221e-178	3.62582945520917e-177	BCL7A
AMEX60DD000625	698.828846641052	1.1870441864595	0.0586319437934047	20.2456904830269	3.8771238405704e-91	4.49304810437746e-90	WDR66
AMEX60DD000626	77.6080821917402	-0.194946349640561	0.164371269271702	-1.18601231531722	0.235617436078488	0.308708063667676	CYRIA
AMEX60DD000627	276.787404040006	0.784808692195935	0.0995343466706285	7.88480276856554	3.15032692094054e-15	1.37133765248246e-14	WDR66
AMEX60DD000628	2305.14436110403	-0.061481820288871	0.0313807689088897	-1.95921968857347	0.0500870643404073	0.0806265768144219	PSMD9
AMEX60DD000629	170.036696558571	0.34473236867619	0.110443222009141	3.12135378165315	0.00180021621713948	0.00384955456411326	AMEX60DD000629
AMEX60DD000630	966.86509250378	-3.611892911075	0.0793120193242017	-45.5402969417631	0	0	HPD
AMEX60DD000631	511.014468612282	-0.174373452442988	0.0642660782713284	-2.71330470340498	0.00666158215922652	0.0129496014734345	SETD1B
AMEX60DD000632	430.147181580384	-1.42739818376365	0.0906447429534969	-15.7471700757753	7.18242927460031e-56	6.08092696133983e-55	SETD1B
AMEX60DD000633	4.16544039394013	1.72168059802286	1.17778090916418	1.46180039481593	0.143795915899639	0.202695124160279	D4764_17G0006420
AMEX60DD000634	669.230492669288	0.243654476788501	0.0565144826691939	4.31136348207815	1.6225093593019e-05	4.3859212065488e-05	HARBI1
AMEX60DD000635	0.579486348470681	-1.02932702962769	2.35787897309256	-0.436547864149976	0.66243927981707	NA	AMEX60DD000635
AMEX60DD000636	4.65442146743166	-2.65566313389263	1.31203543449137	-2.02407881988503	0.0429620424902595	0.0703977906084572	AMEX60DD000636
AMEX60DD000637	3.81651906365231	-1.17740506835321	0.869077562502026	-1.35477559098814	0.175489065685491	0.240403465933105	AMEX60DD000637
AMEX60DD000638	320.62811056167	0.665637939237633	0.0822434550631828	8.09350651339079	5.79711939361099e-16	2.58152164006053e-15	RHOF
AMEX60DD000639	0.425673421310883	2.69261552327696	3.01735690220582	0.892375549378509	0.372191672094518	NA	AMEX60DD000639
AMEX60DD000640	614.232197508935	1.38657064081423	0.0592076914917479	23.4187587098795	2.75253599538342e-121	3.96079205569458e-120	TMEM120B
AMEX60DD000641	365.567488475636	-0.0508460012004363	0.0817048413032254	-0.622313199431293	0.533735943556265	0.610800623048762	MORN3
AMEX60DD000642	558.776583471996	-0.147247228711735	0.0606705658094699	-2.42699613473444	0.015224418055294	0.0276493361992518	ORAI1
AMEX60DD000643	2099.07488796473	0.719173297389489	0.0323568552203237	22.2263039004411	1.9124797249473e-109	2.5327022333565e-108	KDM2B
AMEX60DD000644	0.173814633723127	1.78580689560305	4.08045587181216	0.437648868583391	0.661640840252184	NA	AMEX60DD000644
AMEX60DD000645	0.467938364270495	-0.654528473693521	2.81844385172211	-0.232230446348468	0.81635903131179	NA	AMEX60DD000645
AMEX60DD000646	2169.82827623283	-0.275780725573433	0.0329355116320085	-8.37335483519297	5.60006578750294e-17	2.5659606080401e-16	RNF34
AMEX60DD000647	515.543619509637	-0.312919800008927	0.0686997577673514	-4.55488942288	5.2413142081922e-06	1.47568731685359e-05	ANAPC5
AMEX60DD000648	32.0052208392112	0.689746729589387	0.252468810068268	2.73200768603012	0.00629496724280416	0.0122960556322503	AMEX60DD000648
AMEX60DD000649	0.573898552697693	0.824050379289045	2.55318069176215	0.322754430169337	0.7468812269005	NA	AMEX60DD000649
AMEX60DD000650	663.051196876094	-0.692804175919926	0.05629198362321	-12.3073327910632	8.27116248644045e-35	5.38381411976398e-34	CAMKK2
AMEX60DD000651	0.273494050946205	-1.03866497356205	4.03728675876694	-0.257268070271847	0.796971839291328	NA	AMEX60DD000651
AMEX60DD000652	1092.38372785811	0.0442336239145908	0.0458647039457277	0.964437140310184	0.334826809243104	0.416277561571603	P2RX4
AMEX60DD000653	1257.88281742712	-0.0647079538068418	0.0430216124396316	-1.50408016198	0.13256072758892	0.189001829063293	P2RX7
AMEX60DD000654	0.0773508955450488	0	4.08045587181216	0	1	NA	AMEX60DD000654
AMEX60DD000655	740.747161606854	0.384977641437334	0.0531747039818587	7.23986430782341	4.4913387033026e-13	1.82397188146339e-12	IFT81
AMEX60DD000656	0.462997654419564	0	2.91943681075204	0	1	NA	AMEX60DD000656
AMEX60DD000657	1.27799628274627	-1.39233879116251	1.63021212384133	-0.854084429136556	0.393058210723064	0.475013812922547	AMEX60DD000657
AMEX60DD000658	14720.6594837181	0.868712711550722	0.0176031059735278	49.3499677191697	0	0	ATP2A2
AMEX60DD000659	1013.96115162839	-0.481471170559237	0.0479769231121423	-10.0354741264636	1.06446769307516e-23	5.71973336435321e-23	ANAPC7
AMEX60DD000660	0.369866786569917	-0.0661387032727761	3.2736919451855	-0.0202030931377168	0.983881360423091	NA	ANAPC7
AMEX60DD000661	477.073696762336	2.53955797969955	0.0759665740577444	33.4299395648559	5.03685596206659e-245	1.30744106690832e-243	UBE2G1
AMEX60DD000662	3602.49209977963	0.987512706107837	0.0265031925407144	37.2601415693906	7.25984779579371e-304	2.34795250442124e-302	ARPC3
AMEX60DD000663	551.274209614853	0.293313062567888	0.0593411956193101	4.94282360688469	7.69991462725484e-07	2.30904817551078e-06	AMEX60DD000663
AMEX60DD000664	29.8000877393094	0.137526747745837	0.256287787947626	0.536610615929703	0.591536609609233	0.665403617712721	AMEX60DD000664
AMEX60DD000665	1622.52350292086	0.753321044926336	0.037930471995822	19.8605766099961	8.92797089249969e-88	1.00997987226327e-86	GPN3
AMEX60DD000666	7.70181885434493	-2.54617150192671	0.677266811438162	-3.7594806934655	0.000170266415815512	0.000416032188143657	FAM216A
AMEX60DD000667	1426.15286171439	1.00887997381685	0.0382812922422732	26.3543865612448	4.57137028757904e-153	7.9073208166068e-152	VPS29
AMEX60DD000668	0.543904221284073	-0.654704246674621	2.47663942136183	-0.264351863669608	0.791508799713078	NA	RAD9B
AMEX60DD000669	1847.13368427162	0.600173740469444	0.0330438687210923	18.1629380486658	1.01447308798558e-73	1.01416798329747e-72	PPTC7
AMEX60DD000670	420.693497815407	1.04443115171529	0.072626019511083	14.380949950808	6.81526296292752e-47	5.22582101240394e-46	TCTN1
AMEX60DD000671	12.3872523253315	1.25483588031523	0.447489580547759	2.80416781722429	0.00504466403750413	0.0100138200372137	AMEX60DD000671
AMEX60DD000672	322.236649392843	1.44483873606891	0.0802403480963461	18.0063866913197	1.73597148347771e-72	1.71737178901188e-71	HVCN1
AMEX60DD000673	4044.89760470735	1.07124950786796	0.025384133386155	42.2015395038951	0	0	PPP1CC
AMEX60DD000674	0.154977632663149	0	4.08045587180322	0	1	NA	AMEX60DD000674
AMEX60DD000675	8.81659787066425	-2.76108146900223	0.904631114562432	-3.05216283693466	0.00227198812286846	0.00477677958280504	CCDC63
AMEX60DD000676	113.063560267505	1.47692057683814	0.171496630770703	8.61195097653459	7.1827561115115e-18	3.37674757337909e-17	MYL2
AMEX60DD000677	0	NA	NA	NA	NA	NA	AMEX60DD000677
AMEX60DD000678	837.639197040281	-0.712761106906211	0.0539606567827045	-13.208903475294	7.79516887232848e-40	5.45625343904022e-39	CUX2
AMEX60DD000679	1.6163037977333	2.30488917587247	1.65470072592907	1.39293416613348	0.163639699531612	0.22653610602442	LOC102352108
AMEX60DD000680	247.362319352303	-0.144943426813123	0.0957810762780685	-1.51327832642356	0.130208975636292	0.186156832264531	PHETA1
AMEX60DD000681	1221.26570888037	-0.284501507115651	0.0436852418904681	-6.51253134477269	7.38947876930541e-11	2.7526291478339e-10	ATXN2
AMEX60DD000682	0.0980715777005781	-0.137738449157525	4.08045587181216	-0.0337556521831356	0.973072000205208	NA	AMEX60DD000682
AMEX60DD000683	408.962608835599	-0.302619320704517	0.0753241190132544	-4.01756203283661	5.880335843557e-05	0.000150735724344159	ATXN2
AMEX60DD000684	979.416655504474	0.425356704812062	0.0465213457788211	9.14325881358543	6.05981438696846e-20	2.99447319459116e-19	BRAP
AMEX60DD000685	0.194391272742268	-1.0274049677654	4.03829368005095	-0.254415614406835	0.799174489193727	NA	LOC100336828
AMEX60DD000686	995.64354975558	0.614089201945864	0.0459480167045202	13.3648685185894	9.70062657077503e-41	6.87687072254279e-40	ACAD10
AMEX60DD000687	3.92738875718299	1.40887151143172	0.822344428655293	1.71323774119261	0.0866688109564764	0.130859472005145	UBE2I
AMEX60DD000688	1.23188318197283	-0.65305455938996	1.77570796318493	-0.367771375096293	0.713043714770084	0.770145945581992	AMEX60DD000688
AMEX60DD000689	3511.30931109975	0.426506494793186	0.0269448260932224	15.828882818452	1.96682352010352e-56	1.67610005490434e-55	ALDH2
AMEX60DD000690	185.58502137243	-1.30584931407284	0.118802306159409	-10.9917842194128	4.18568687392138e-28	2.43403651511774e-27	AMEX60DD000690
AMEX60DD000691	287.492442861755	-0.705822608480217	0.0973387410836602	-7.25119927196901	4.13097378195676e-13	1.68001919060656e-12	MAPKAPK5
AMEX60DD000692	0	NA	NA	NA	NA	NA	AMEX60DD000692
AMEX60DD000693	0	NA	NA	NA	NA	NA	AMEX60DD000693
AMEX60DD000694	37.4686948383863	-0.448648186181139	0.262929884454389	-1.70634154847837	0.0879445065872814	0.132544792516946	TMEM116
AMEX60DD000695	0.271886211423705	0.824026216107527	4.08045587181216	0.201944645891139	0.839959998662684	NA	MDA_GLEAN10011711
AMEX60DD000696	231.043235473448	1.56609099147077	0.101439224323162	15.4387122133502	8.98768949463298e-54	7.45014460851871e-53	ERP29
AMEX60DD000697	21.4984911918436	5.70694833584835	0.749919718921215	7.6100790416046	2.73928346407421e-14	1.15893655934442e-13	AMEX60DD000697
AMEX60DD000698	0	NA	NA	NA	NA	NA	AMEX60DD000698
AMEX60DD000699	16.0658137211587	-1.37858807550525	0.400408947870791	-3.44295022085797	0.000575405216610191	0.001320129027962	AMEX60DD000699
AMEX60DD000700	933.452209847883	0.434389142097111	0.0481443716067463	9.02263603407883	1.83616791520755e-19	8.96463473706228e-19	NAA25
AMEX60DD000701	6.74001854908574	-0.127146911039953	0.546870781458103	-0.23249900223403	0.816150462088119	0.859383943677736	AMEX60DD000701
AMEX60DD000702	20.2879665421573	-0.523363876537773	0.330904290669315	-1.58161707567821	0.113737013466366	0.165776199505959	AMEX60DD000702
AMEX60DD000703	739.579313587139	0.570740205242288	0.0532149605574101	10.7251832804903	7.75332116727978e-27	4.41596108596558e-26	TRAFD1
AMEX60DD000704	1735.94153490869	-0.359002531547737	0.0363530265107868	-9.87545098731221	5.31931387266417e-23	2.8170046701119e-22	KIAA0614
AMEX60DD000705	84.6787152966843	-1.11199936097198	0.210165079635787	-5.29107577195537	1.21598970589983e-07	3.85069842719375e-07	HECTD4
AMEX60DD000706	84.183906237068	-0.831975699438408	0.181317895643286	-4.58849192180781	4.46459580972139e-06	1.26456019923902e-05	HECTD4
AMEX60DD000707	0	NA	NA	NA	NA	NA	AMEX60DD000707
AMEX60DD000708	49660.6737822632	0.786610288397476	0.0152870139240021	51.4561112005283	0	0	RPL6
AMEX60DD000709	1418.70594699252	0.0440225428812198	0.040822396672704	1.07839192378079	0.280858889644231	0.358814278077288	PTPN11
AMEX60DD000710	0.0773508955450488	0	4.08045587181216	0	1	NA	AMEX60DD000710
AMEX60DD000711	4395.44348552157	-0.686476965143585	0.024862825467277	-27.6105773274677	8.30624537605034e-168	1.5559776873508e-166	RPH3A
AMEX60DD000712	18.4933343103641	-0.655529445949928	0.420118260829015	-1.56034504345605	0.118678364329233	0.171898387158544	PSMB6
AMEX60DD000713	1.60669067839368	-0.585938691745471	1.29143262174585	-0.453712165760035	0.650036009436069	0.716353020031659	LOC111606693
AMEX60DD000714	9.31372978352566	-4.19844628065545	1.06481923338772	-3.94287231955615	8.05115232289299e-05	0.000203659808812131	AMEX60DD000714
AMEX60DD000715	4.09973753374231	-3.53221005706121	1.29057554881076	-2.73692621893858	0.00620162003159036	0.0121303517516138	AMEX60DD000715
AMEX60DD000716	134.53800869422	-0.387991119389856	0.128675150496531	-3.01527620440061	0.00256745332881116	0.00535265575697513	WSCD2
AMEX60DD000717	0.526126826014049	-0.0816945614889476	2.60089834603448	-0.0314101324311675	0.974942460627902	NA	AMEX60DD000717
AMEX60DD000718	206.450870513607	2.17987626783674	0.192033902392649	11.3515178344894	7.28863259097846e-30	4.37405682230113e-29	CMKLR1
AMEX60DD000719	0.342261804701385	0.824038716092694	3.47706744729197	0.236992445094638	0.81266265126858	NA	AMEX60DD000719
AMEX60DD000720	0	NA	NA	NA	NA	NA	AMEX60DD000720
AMEX60DD000721	0.0773508955450488	0	4.08045587181216	0	1	NA	AMEX60DD000721
AMEX60DD000722	33.9916194457351	0.19140030995954	0.253440623787664	0.755207697562718	0.450124370740526	0.529726821859271	PTPN11
AMEX60DD000723	68.3758874441786	-3.02700937881767	0.294916412715685	-10.2639570003717	1.02421747493749e-24	5.6185000422169e-24	AMEX60DD000723
AMEX60DD000724	8.1218919866459	-1.94942947012672	0.683650534208	-2.85149995879856	0.00435134919026246	0.008735109033779	USP30
AMEX60DD000725	16.2894609182924	0.345311784760419	0.37689534878113	0.916200706315823	0.359561635120285	0.441833023608406	USP30
AMEX60DD000726	21.6960177026737	1.54010703153091	0.512008321501615	3.00797265758121	0.00262996798956514	0.00547475062151793	AMEX60DD000726
AMEX60DD000727	829.242344820225	0.708823135481628	0.0743800103095906	9.52975312226103	1.57657706641914e-21	8.09558522468161e-21	AMEX60DD000727
AMEX60DD000728	27.2816459378433	-0.22251166253124	0.300310977616316	-0.740937491853948	0.458731341721166	0.538215029372124	SART3
AMEX60DD000729	568.37759518287	1.06872243273307	0.0599519189133045	17.8263256974065	4.4149985568363e-71	4.32337469153239e-70	FICD
AMEX60DD000730	1988.04427008633	0.771201611654581	0.0339940247263023	22.6863873243546	6.10510697801359e-114	8.35500367585793e-113	SART3
AMEX60DD000731	341.391736771452	-0.102336414018861	0.0860936864901859	-1.1886633990348	0.234572148878434	0.307580995215746	SART3
AMEX60DD000732	184.842901752888	-2.06992134391481	0.257804308533483	-8.02904092522556	9.82375865303727e-16	4.34584197950851e-15	TMEM119
AMEX60DD000733	0	NA	NA	NA	NA	NA	TMEM119
AMEX60DD000734	0.252826409372697	1.78581490268495	4.08045587181216	0.437650830884211	0.661639417550548	NA	AMEX60DD000734
AMEX60DD000735	1646.81513870102	0.803181019404892	0.0356304708690523	22.541970392609	1.60992433212876e-112	2.18226082102238e-111	ISCU
AMEX60DD000736	142.657350861478	1.88912117853934	0.138423156954471	13.6474360222884	2.09107244896665e-42	1.51670562209447e-41	SELPLG
AMEX60DD000737	1.3136180286785	-0.763960975529695	1.48695760167831	-0.513774551922275	0.607409621918916	0.679528299215672	AMEX60DD000737
AMEX60DD000738	2052.84277841209	0.727900474731063	0.0327558701619175	22.2219855901533	2.10552526150569e-109	2.78588649815145e-108	AMEX60DD000738
AMEX60DD000739	1882.97392925575	-0.210718613055676	0.0365251040485713	-5.76914477164696	7.96748367003449e-09	2.69556394088495e-08	CORO1C
AMEX60DD000740	23.3116791871674	0.677487927691834	0.303827332366729	2.22984522957298	0.0257577195250346	0.0445376376216476	AMEX60DD000740
AMEX60DD000741	4.03486450263265	-0.761328037547279	0.754019115110272	-1.00969328534322	0.312642260468853	0.392867890292191	AMEX60DD000741
AMEX60DD000742	0.858599018649324	-1.88085277268727	1.89410187886052	-0.993005072049653	0.320707482724142	0.401224675511779	SSH1
AMEX60DD000743	0.447957427364662	1.73061863214153	2.93265382333012	0.590120326638608	0.555109982215531	NA	SSH1
AMEX60DD000744	108.338592358731	-0.670979860739493	0.153780696609796	-4.36322552525588	1.28158705311297e-05	3.49577919133144e-05	SSH1
AMEX60DD000745	352.888127023291	-0.362365412060891	0.0777604352936909	-4.66002293701527	3.16174149049356e-06	9.04832433439568e-06	DAO
AMEX60DD000746	0.468109106130149	-2.03669695303545	2.60813967955622	-0.780900259675509	0.434861159347462	NA	AMEX60DD000746
AMEX60DD000747	4.45877703510284	2.07191303889931	0.727298154315402	2.84878082888796	0.00438871021089416	0.00880449669186625	CYB5A
AMEX60DD000748	1092.83945359201	-0.233591297366969	0.0420120981132058	-5.56009596896431	2.69626346580742e-08	8.86145760429494e-08	SVOP
AMEX60DD000749	113.583192426042	-0.747868353183747	0.141612622561792	-5.28108539800126	1.28420811043112e-07	4.06113846000607e-07	SVOP
AMEX60DD000750	27.802436008378	1.32425240322581	0.263130706635987	5.03267908240665	4.83672424000559e-07	1.47130451333578e-06	AMEX60DD000750
AMEX60DD000751	148.64215513718	0.169487224007341	0.118766640475559	1.42706085925046	0.153562353215312	0.21457805835444	USP30
AMEX60DD000752	3.65175066420606	-1.05052649977241	0.806168470283045	-1.30311037766532	0.19253708116619	0.259842979210887	AMEX60DD000752
AMEX60DD000753	202.627537113418	-0.348180602362754	0.103736581615407	-3.35639170812086	0.000789666391160505	0.00177748465128909	ALKBH2
AMEX60DD000754	217.103371270288	-0.0227149457447456	0.100313734188614	-0.226439040760221	0.82085996622874	0.863719703487294	UNG
AMEX60DD000755	18.082237683864	-2.72619319350583	0.591531866001312	-4.60870047785352	4.05193557599996e-06	1.15094668336132e-05	ACACB
AMEX60DD000756	43.7419685787302	0.176394569589429	0.221002097268867	0.7981578988132	0.424778865672067	0.505165253938326	ACACB
AMEX60DD000757	318.653124528489	-1.21072032679425	0.0906784727073128	-13.3517944297777	1.15629559779766e-40	8.1893321741749e-40	ACACB
AMEX60DD000758	106.179319833167	-1.10217501319651	0.163041106310417	-6.76010509336254	1.37891681962667e-11	5.29003277455137e-11	FOXN4
AMEX60DD000759	26.4195854932968	-1.1981987513806	0.31582461602279	-3.79387384830745	0.000148315047784806	0.000364899294340248	FOXN4
AMEX60DD000760	0.349832809082063	0.824039020067504	3.43241514634508	0.240075569222727	0.810271673363074	NA	AMEX60DD000760
AMEX60DD000761	39.8588787759068	-7.23694980113001	1.18614893054239	-6.10121512972301	1.0526511451767e-09	3.72279367054097e-09	LOC111606693
AMEX60DD000762	171.147652308256	-0.00284180810051321	0.103118151385287	-0.0275587572346519	0.978014076119711	0.985657899919057	MYO1H
AMEX60DD000763	1589.17270145959	0.790074388606994	0.0375984782960198	21.0134671511595	4.93933838437619e-98	6.04480454518299e-97	KCTD10
AMEX60DD000764	114.424751438462	-0.872529832368374	0.15614671448106	-5.58788467159332	2.29852201395631e-08	7.58132134173284e-08	UBE3B
AMEX60DD000765	25.5527611728751	-0.694042973134877	0.289276946666056	-2.39923361033013	0.0164294293069442	0.0296246644051922	AMEX60DD000765
AMEX60DD000766	254.819966817346	-1.14899417796847	0.100176607291681	-11.4696854787963	1.87338937595104e-30	1.13587994671568e-29	AMEX60DD000766
AMEX60DD000767	0.251805747005734	-0.137723017410976	4.0804558718034	-0.0337518703149479	0.973075015980995	NA	AMEX60DD000767
AMEX60DD000768	1.34098190786141	-3.202321581336	1.59308000919875	-2.01014485326862	0.04441586004434	0.0724131376378908	AMEX60DD000768
AMEX60DD000769	709.796633931827	0.0665814917137101	0.0552944995669211	1.20412504381433	0.228541251586424	0.30087970966002	UBE3B
AMEX60DD000770	27.1801618027439	-0.233406937680391	0.318408599310665	-0.733042192282817	0.463532696091122	0.542843614534182	AMEX60DD000770
AMEX60DD000771	1.00293056160963	-0.760455068720328	1.71719243405977	-0.442847903145291	0.657875751755976	0.722875596471453	ALDH3B1
AMEX60DD000772	0.253049210363727	-0.137722933218825	4.08045587180321	-0.0337518496819237	0.973075032434392	NA	AMEX60DD000772
AMEX60DD000773	0.323293005204744	1.78582785923871	3.60081518829524	0.495950990498958	0.619928989268223	NA	AMEX60DD000773
AMEX60DD000774	24.8793949390689	6.96344557316587	1.03745124268415	6.71207020307735	1.91882330462782e-11	7.31954325549835e-11	AMEX60DD000774
AMEX60DD000775	0.0986672798138868	-0.137738449157525	4.08045587181216	-0.0337556521831356	0.973072000205208	NA	AMEX60DD000775
AMEX60DD000776	626.396284145629	0.733497406761618	0.0584590096855885	12.5472089025559	4.11769706496581e-36	2.73107250627463e-35	MMAB
AMEX60DD000777	742.733238963766	-1.47032342729508	0.0567816960405552	-25.8943203500813	7.71664506121309e-148	1.29947173459753e-146	MVK
AMEX60DD000778	346.755776731943	-3.9371981964062	0.150334966995349	-26.1895038466201	3.49974611126535e-151	6.00679315344888e-150	LOC115821825
AMEX60DD000779	0.594670797327553	1.71369255237614	2.35368875758012	0.728088005203385	0.466559715925256	NA	ALDH3B1
AMEX60DD000780	3.77038886738385	-2.39313431876546	1.33711197362469	-1.78977854209029	0.0734895200763758	0.113235555997739	UBE3B
AMEX60DD000781	1.23447596352421	0.825112865592556	1.73498809964865	0.475572636930276	0.634378873389253	0.702709607742915	ACACB
AMEX60DD000782	24.540762244505	0.18004765449907	0.287463750289442	0.626331682926224	0.531097409258126	0.608316331158608	AMEX60DD000782
AMEX60DD000783	1.50031957691247	2.68070410542396	1.78967604656336	1.49787114297675	0.134166732411341	0.190871054369912	AMEX60DD000783
AMEX60DD000784	10.6324654093797	0.18722120239914	0.422140420961447	0.443504561758701	0.657400820383045	0.722463954806945	AMEX60DD000784
AMEX60DD000785	0.735577124162849	0.824052010636968	2.33170705936002	0.353411466217007	0.723779990948541	0.779305087700572	AMEX60DD000785
AMEX60DD000786	2.41783584520403	5.0016416418134	1.41143409818356	3.54365935203794	0.000394614755305905	0.000924527764095187	AMEX60DD000786
AMEX60DD000787	0.77267707817281	0	2.2939122177843	0	1	1	AMEX60DD000787
AMEX60DD000788	1.1630207805637	-0.764841580505612	1.5650726045971	-0.48869399301926	0.625058357192479	0.695010065555481	AMEX60DD000788
AMEX60DD000789	1.78147355926499	3.99762265515745	1.55940733656714	2.56355255064899	0.0103607015372668	0.0194601821272244	LOC108698892
AMEX60DD000790	0.176294016931987	-0.137730442075622	4.08045587181216	-0.0337536898823158	0.973073565003033	NA	AMEX60DD000790
AMEX60DD000791	0.0986672798138868	-0.137738449157525	4.08045587181216	-0.0337556521831356	0.973072000205208	NA	AMEX60DD000791
AMEX60DD000792	0.265878530941278	0.824026216107525	4.08045587181216	0.201944645891139	0.839959998662684	NA	AMEX60DD000792
AMEX60DD000793	0	NA	NA	NA	NA	NA	AMEX60DD000793
AMEX60DD000794	2.65436878742702	3.40890115629754	1.24761186108045	2.73234109312282	0.00628859988577958	0.0122844202672619	ROHU_001488
AMEX60DD000795	1744.8853833193	-0.488621321854158	0.0362617767615623	-13.4748312270264	2.19987806250448e-41	1.57330987611485e-40	FAM222A
AMEX60DD000796	0	NA	NA	NA	NA	NA	AMEX60DD000796
AMEX60DD000797	0	NA	NA	NA	NA	NA	AMEX60DD000797
AMEX60DD000798	0.69472311567291	0.82361240545956	2.16382486099573	0.380628035247065	0.703479275370807	NA	AMEX60DD000798
AMEX60DD000799	0.0773508955450488	0	4.08045587181216	0	1	NA	AMEX60DD000799
AMEX60DD000800	26.9192401640929	0.231586659426095	0.273646765019857	0.846297815394567	0.397386626256225	0.479189742072684	AMEX60DD000800
AMEX60DD000801	0.271886211423705	0.824026216107527	4.08045587181216	0.201944645891139	0.839959998662684	NA	AMEX60DD000801
AMEX60DD000802	227.832902297653	1.19120192507699	0.111168934024298	10.715241047617	8.63320732413309e-27	4.91289766613592e-26	TRPV4
AMEX60DD000803	9928.63460834738	0.301669251828388	0.0204077617035202	14.7820841996774	1.91158053647587e-49	1.51147993469571e-48	YBX1
AMEX60DD000804	547.99934455105	0.132117938970462	0.0575230042811315	2.2967844016763	0.021631071820036	0.0379728981937152	GLTP
AMEX60DD000805	7111.19190841071	-3.1276463454121	0.0306125379362033	-102.168802597489	0	0	LOC108634846
AMEX60DD000806	10223.0209655487	-3.39295910049496	0.0271431334242545	-125.002483960201	0	0	AMEX60DD000806
AMEX60DD000807	0.0986672798138868	-0.137738449157525	4.08045587181216	-0.0337556521831356	0.973072000205208	NA	CHK1
AMEX60DD000808	2304.14616333672	-3.74642501761347	0.0581741053225772	-64.4002171900957	0	0	LOC100337476
AMEX60DD000809	686.800082798986	-2.31258745797746	0.0756013250568506	-30.5892450461476	1.701452180814e-205	3.76344868327036e-204	LOC108176166
AMEX60DD000810	9138.98950360851	-2.30870114288763	0.0231593272330489	-99.6877465245652	0	0	LOC257642
AMEX60DD000811	44.9188734202749	-0.109103341765405	0.207403619956547	-0.526043575267699	0.598857931167608	0.671606300493343	XELAEV_18029838MG
AMEX60DD000812	996.278106964135	0.423604537417815	0.045635401180535	9.28236690068798	1.65754769216746e-20	8.3109355164471e-20	TCHP
AMEX60DD000813	381.573022276961	0.0750156379961481	0.0739551808197148	1.01433918712224	0.310420931323061	0.390576938635236	LOC114552212
AMEX60DD000814	7.58681120843921	-2.23458531800507	0.923240433899488	-2.42037202439982	0.0155046357137383	0.0281113140613452	LOC115400030
AMEX60DD000815	326.524236974611	0.200927761647387	0.0826965429188948	2.42969965315779	0.0151113395047165	0.027465647961548	GIT2
AMEX60DD000816	17.9940346943828	-6.66279162807038	1.1985692602912	-5.55895420382433	2.7139589036272e-08	8.91863509209768e-08	AMEX60DD000816
AMEX60DD000817	381.215703692478	-0.303708050352058	0.0805682219988865	-3.76957617801539	0.000163524993435061	0.000400410370665299	ANKRD13A
AMEX60DD000818	222.737098377321	0.665545390294482	0.0995444929431724	6.68590868883552	2.29496095960574e-11	8.72432201125425e-11	AMEX60DD000818
AMEX60DD000819	319.607731412472	0.868785993490433	0.0821811379484213	10.5715984857219	4.03556684708345e-26	2.26847083422301e-25	DR999_PMT02416
AMEX60DD000820	0.465121303620394	-0.649885850865012	2.82775060382712	-0.229824316891824	0.818228288292395	NA	SLC6A4
AMEX60DD000821	0.661716117998471	-2.61518355392227	2.15420378121208	-1.21399079173968	0.22475124048338	NA	LOC106484380
AMEX60DD000822	0.175422473245627	-0.137730442075622	4.08045587181216	-0.0337536898823158	0.973073565003034	NA	AMEX60DD000822
AMEX60DD000823	0.175475513827648	1.78580689560305	4.08045587181216	0.437648868583391	0.661640840252184	NA	AMEX60DD000823
AMEX60DD000824	1897.112979137	-1.19148978953528	0.0373982474224593	-31.8595087110882	9.72031539072584e-223	2.31154972360059e-221	LC27
AMEX60DD000825	2.33419633397673	1.14847897958119	1.16654771838051	0.984510930402056	0.32486435982558	0.405585601725317	XELAEV_18029838MG
AMEX60DD000826	1645.53638632089	-3.71023957187709	0.0678819313416182	-54.6572482330414	0	0	CDH1D
AMEX60DD000827	0.173814633723127	1.78580689560305	4.08045587181216	0.437648868583391	0.661640840252184	NA	AMEX60DD000827
AMEX60DD000828	99.4490484056804	-1.63281517180819	0.17318106411324	-9.42837012908367	4.16510494926619e-21	2.11730296792264e-20	SGSM1
AMEX60DD000829	1197.60512324718	-0.325338936333533	0.0401556151011359	-8.10195374953502	5.40835061128841e-16	2.41073108675116e-15	AMEX60DD000829
AMEX60DD000830	2.16789819767665	-2.5274595547335	1.43759951014945	-1.75811102945545	0.0787286194729939	0.120280728296424	TMEM211
AMEX60DD000831	14.4159349865663	-3.46168460323081	1.06295798413603	-3.25665233705777	0.00112734419187462	0.00248247240396903	KIAA1671
AMEX60DD000832	21.0997853022587	-0.519742875028288	0.313689680527758	-1.65686953473848	0.0975458549109854	0.145049670478268	CRYBB3
AMEX60DD000833	0.445832643583495	-0.0667016398531763	2.78729254421918	-0.0239306204120966	0.9809079497155	NA	CRYBB2
AMEX60DD000834	0.904219900751826	3.2667390659426	1.8958232740924	1.72312425455717	0.0848660575454965	0.128529994306236	CRYBB2
AMEX60DD000835	0.251805747005734	-0.137723017410976	4.0804558718034	-0.0337518703149479	0.973075015980995	NA	AMEX60DD000835
AMEX60DD000836	2.29527088440225	-0.0713589782766078	1.68209947453993	-0.0424225673669656	0.966161838383765	0.978708120107973	AMEX60DD000836
AMEX60DD000837	0.175698314818678	-0.137730442075622	4.08045587181216	-0.0337536898823158	0.973073565003034	NA	AMEX60DD000837
AMEX60DD000838	361.65733771671	-0.806512410979583	0.0768622215162996	-10.4929625382809	9.30637760459738e-26	5.19760277082302e-25	GRK3
AMEX60DD000839	31.6705644426068	-0.809979942118825	0.251928431113415	-3.21511922469037	0.00130390354544996	0.00284545009253563	GRK3
AMEX60DD000840	80.8000743616976	-0.455401164329227	0.15847085379978	-2.87372190790746	0.00405665983414649	0.00818445074172689	GRK3
AMEX60DD000841	916.863832797495	-0.188301244060076	0.0452285488632684	-4.16332711954422	3.13643519836886e-05	8.26546823417926e-05	GRK3
AMEX60DD000842	5.28972800348223	-0.174483689984104	0.803456574699661	-0.217166298065739	0.828078748170124	0.870228820397563	MYO18B
AMEX60DD000843	60.610265349501	1.26284829272164	0.179055346666665	7.05283766294116	1.75305334522202e-12	6.97305463045632e-12	MYO18B
AMEX60DD000844	83.413469598394	-0.00785350151203867	0.203963591346467	-0.0385044284629121	0.969285500701129	0.980644176637961	AMEX60DD000844
AMEX60DD000845	4628.56030189707	-0.153129679915556	0.0277876183498191	-5.51071624735171	3.57376447559795e-08	1.16640560824774e-07	SEZ6L
AMEX60DD000846	722.708335836286	-0.0145404878194476	0.0536761470017533	-0.270892912991178	0.786473395919595	0.832766011125566	ASPHD2
AMEX60DD000847	16.0190520238521	-1.01268373969365	0.476059106448584	-2.12722270402157	0.0334015835595334	0.0562066471913039	LOC115073103
AMEX60DD000848	443.220872891518	-0.338812613593772	0.0775061239367699	-4.3714302352441	1.23435292062083e-05	3.37139614473594e-05	HPS4
AMEX60DD000849	0.349421945987438	0.824039004001002	3.43478976141981	0.239909590175434	0.810400346065068	NA	AMEX60DD000849
AMEX60DD000850	168.087355916964	0.576790965026227	0.116198053956182	4.96386079962867	6.91054813622512e-07	2.07952480051613e-06	SRRD
AMEX60DD000851	1936.09940594452	0.30950898695469	0.0354720327147427	8.7254370067733	2.65154671042935e-18	1.26030618667309e-17	CLUH
AMEX60DD000852	0.523104781273902	3.27634813365521	2.80319240006168	1.16879174386429	0.242487547566212	NA	AMEX60DD000852
AMEX60DD000853	0	NA	NA	NA	NA	NA	AMEX60DD000853
AMEX60DD000854	0.0980715777005781	-0.137738449157525	4.08045587181216	-0.0337556521831356	0.973072000205208	NA	AMEX60DD000854
AMEX60DD000855	0	NA	NA	NA	NA	NA	AMEX60DD000855
AMEX60DD000856	0	NA	NA	NA	NA	NA	AMEX60DD000856
AMEX60DD000857	379.501765058799	0.627227385344894	0.0729664787738976	8.59610325021293	8.24686092460607e-18	3.86970577084958e-17	TPST2
AMEX60DD000858	0	NA	NA	NA	NA	NA	AMEX60DD000858
AMEX60DD000859	4.13585412710672	2.01623892227835	0.785359495184854	2.56728152475419	0.01024993574103	0.019270806789131	CRYBB1
AMEX60DD000860	5.49774250523979	1.7858503817126	1.70274948337251	1.04880394864398	0.29426835975543	0.373418018997999	CRYBA4
AMEX60DD000861	1222.10008880004	-0.430393627217756	0.0445074447625081	-9.6701491068368	4.03789338032915e-22	2.09863826209046e-21	RDH14
AMEX60DD000862	335.425184717106	0.222839619696036	0.0815492933312634	2.73257572926885	0.00628412231717357	0.0122772075924437	TPST2
AMEX60DD000863	0.250053864346847	-0.137723017410976	4.0804558718034	-0.0337518703149479	0.973075015980995	NA	AMEX60DD000863
AMEX60DD000864	26.6192475040337	-0.366698927772472	0.274349414223679	-1.33661276008229	0.181349071723204	0.247270519344198	TCHP
AMEX60DD000865	0.517737318529034	1.71756324528242	2.59029109314107	0.663077308118156	0.507281042947354	NA	AMEX60DD000865
AMEX60DD000866	0.176294016931987	-0.137730442075622	4.08045587181216	-0.0337536898823158	0.973073565003033	NA	AMEX60DD000866
AMEX60DD000867	13902.6107659239	-0.054501020317445	0.016820511548447	-3.24015236757035	0.00119465843760347	0.0026212477039382	AMEX60DD000867
AMEX60DD000868	0.0980715777005781	-0.137738449157525	4.08045587181216	-0.0337556521831356	0.973072000205208	NA	AMEX60DD000868
AMEX60DD000869	0	NA	NA	NA	NA	NA	AMEX60DD000869
AMEX60DD000870	7.83541025218137	-5.35487773239173	1.23363141119147	-4.34074366444664	1.42001303029726e-05	3.85946305209165e-05	AMEX60DD000870
AMEX60DD000871	71.0621748226044	0.071997455726635	0.179234027125187	0.401695241028915	0.687908327318395	0.749013326413646	AMEX60DD000871
AMEX60DD000872	0.173814633723127	1.78580689560305	4.08045587181216	0.437648868583391	0.661640840252184	NA	AMEX60DD000872
AMEX60DD000873	0.60107857431257	-1.61865436665153	2.26932942408812	-0.713274304501629	0.47567603456747	NA	AMEX60DD000873
AMEX60DD000874	0	NA	NA	NA	NA	NA	AMEX60DD000874
AMEX60DD000875	0.169558835899588	1.78580689560305	4.08045587181216	0.437648868583391	0.661640840252184	NA	NYNRIN
AMEX60DD000876	0.6527785299106	2.67972528539785	2.25996194243199	1.18573912024118	0.235725340315975	NA	CCDC159
AMEX60DD000877	0.408079883608897	1.78583528669879	3.16247755249267	0.56469500796652	0.572281230279342	NA	AMEX60DD000877
AMEX60DD000878	0.718438812050047	-2.35478242493441	2.03891332057821	-1.15492032013731	0.248123057346003	0.322944744692875	AMEX60DD000878
AMEX60DD000879	12.5589101803708	-1.49748852884172	0.499732071831674	-2.99658279556274	0.00273024085576329	0.00567010659083753	AMEX60DD000879
AMEX60DD000880	2.71784905829915	5.38438612097438	1.36549788523223	3.94316694240697	8.04126381714138e-05	0.0002034268727357	H2BC18
AMEX60DD000881	98.8583194703969	-0.61304434699567	0.156577315171184	-3.91528202106056	9.02985948973772e-05	0.000227225702565499	CHUK
AMEX60DD000882	0.176018175358936	-0.137730442075622	4.08045587181216	-0.0337536898823158	0.973073565003033	NA	AMEX60DD000882
AMEX60DD000883	1254.04491121569	-1.25106886179021	0.0538279153878545	-23.2420084035522	1.71352618320738e-119	2.43813789759011e-118	AMEX60DD000883
AMEX60DD000884	0.251165529268176	1.78581490268495	4.08045587181216	0.43765083088421	0.661639417550548	NA	TUBA3C
AMEX60DD000885	0.0773508955450488	0	4.08045587181216	0	1	NA	AMEX60DD000885
AMEX60DD000886	2.12537287939215	-0.402160899871013	1.19630977923763	-0.336167861243514	0.736744287025932	0.789853637290404	AMEX60DD000886
AMEX60DD000887	0.0776267371180999	0	4.08045587181216	0	1	NA	AMEX60DD000887
AMEX60DD000888	987.206385148132	-1.43808171177339	0.0551431646900933	-26.0790565767391	6.30144579892405e-150	1.07446025945062e-148	MN1
AMEX60DD000889	859.234308981482	0.166455438771451	0.0481043435431015	3.46029955948379	0.000539574770166446	0.00124292899240005	AMEX60DD000889
AMEX60DD000890	102.226741975057	-0.172223602068158	0.140049820314766	-1.22973097488508	0.218797863579606	0.289741794823049	AMEX60DD000890
AMEX60DD000891	360.964742783522	-0.157025374969175	0.0824595915902685	-1.90427058806469	0.0568749526797032	0.090352392765632	PITPNB
AMEX60DD000892	50.9401165904171	-0.379582869873557	0.212315639558249	-1.78782340605398	0.0738045033661531	0.113644354821538	PITPNB
AMEX60DD000893	1.2001754193689	2.13615035204301	1.62747800092454	1.31255252042086	0.189333777483643	0.256114909778239	AMEX60DD000893
AMEX60DD000894	0.174454851460686	-0.137730442075622	4.08045587181216	-0.0337536898823158	0.973073565003034	NA	AMEX60DD000894
AMEX60DD000895	1.46703563901563	0	1.90779853549083	0	1	1	AMEX60DD000895
AMEX60DD000896	1747.84733943357	-0.569198172073019	0.0361536342974854	-15.7438714843838	7.56690052154052e-56	6.40552903232615e-55	TTC28
AMEX60DD000897	45.5855450131829	-0.0664276025387252	0.20496067377475	-0.324099259215593	0.745862887746549	0.797314114445901	AMEX60DD000897
AMEX60DD000898	8.63102055873988	-1.76099278968194	0.64194047946447	-2.74323375143912	0.00608373614756592	0.0119134025391492	AMEX60DD000898
AMEX60DD000899	21.4366800603282	-3.64899828858718	0.677430601674016	-5.38652709158701	7.18321062653544e-08	2.30633677599608e-07	LOC103796406
AMEX60DD000900	93.2079706492052	0.83140978286346	0.16520849086598	5.03248821235171	4.84154384912015e-07	1.47254601250791e-06	CHEK2
AMEX60DD000901	387.921432823998	0.405465394818584	0.0740396500181488	5.47632781515304	4.34242906788251e-08	1.41074124987537e-07	HSCB
AMEX60DD000902	7.48235798067213	2.68152636423588	0.645167797983883	4.15632394024549	3.23409181774697e-05	8.51195098048813e-05	SLC2A9
AMEX60DD000903	26.1564699106731	-2.4787136858487	0.413756192220928	-5.99075912929219	2.08863791311114e-09	7.28248156277771e-09	APLNR
AMEX60DD000904	0	NA	NA	NA	NA	NA	APLNR
AMEX60DD000905	249.580601501515	-0.0161820079727301	0.1047836897083	-0.154432507747894	0.877268723623814	0.913499056228964	RABGEF1
AMEX60DD000906	1881.19492952728	0.00267638972196003	0.0350402154982299	0.0763805154707232	0.939116370718211	0.960729246192456	MORC2
AMEX60DD000907	0.231085064850205	0	4.0804558717945	0	1	NA	AMEX60DD000907
AMEX60DD000908	0.368205906465395	-0.0661308364787095	3.28246494976179	-0.0201466999620235	0.98392634651111	NA	AMEX60DD000908
AMEX60DD000909	890.556064814251	1.37925686486973	0.0534064036698526	25.8256832531922	4.56489882455527e-147	7.6613471660811e-146	SMTN
AMEX60DD000910	3319.05989235972	-0.00625658164866362	0.0271212316377413	-0.230689436683144	0.817556080513452	0.860712545912177	AMEX60DD000910
AMEX60DD000911	1127.37297589732	-0.999353615646064	0.0485738961284206	-20.5738821733376	4.70451388389636e-94	5.59269768927651e-93	SELENOM
AMEX60DD000912	0.348401283620476	-1.02799064226336	3.18358488747219	-0.322903481012439	0.746768339952713	NA	AMEX60DD000912
AMEX60DD000913	515.133079862246	-1.70501232146419	0.0842904366819392	-20.2278264128334	5.57048970373513e-91	6.44543685851634e-90	INPP5J
AMEX60DD000915	189.418902762645	-2.01001947210368	0.139834307172349	-14.3742942111215	7.50310480984721e-47	5.74882529110998e-46	LOC105373926
AMEX60DD000914	0.0773508955450488	0	4.08045587181216	0	1	NA	LOC105373926
AMEX60DD000916	12.017645162754	-2.4059843347705	0.577116336806713	-4.16897630741704	3.05970789602091e-05	8.06966599818052e-05	AMEX60DD000916
AMEX60DD000917	150.436098689796	-0.539895372191748	0.125845351530175	-4.29014950196466	1.785528784802e-05	4.80942503274089e-05	LOC115635630
AMEX60DD000918	41.7918065227481	1.31184497886331	0.231196653909702	5.67415209813406	1.39377257715282e-08	4.65176554003502e-08	AMEX60DD000918
AMEX60DD000919	28.8572671974123	0.19002397440738	0.276147351416947	0.688125283231373	0.491373890098296	0.570054617038508	PLA2G3
AMEX60DD000920	315.122236129096	0.458677101392151	0.0811675503929836	5.65099105703455	1.59525391979329e-08	5.30734166642973e-08	OAS3
AMEX60DD000921	507.099968786747	0.47717674283269	0.0652620802992339	7.31169985150308	2.63783820887333e-13	1.08078569960494e-12	OASL
AMEX60DD000922	64.920467127921	1.12512570911864	0.194711352846163	5.77842890346295	7.54013934051863e-09	2.55445114671825e-08	OAS3
AMEX60DD000923	2317.44028802229	2.56446134539989	0.0344670832874408	74.4032015709995	0	0	LOC115073459
AMEX60DD000924	0.0986672798138868	-0.137738449157525	4.08045587181216	-0.0337556521831356	0.973072000205208	NA	AMEX60DD000924
AMEX60DD000925	51.3792893288055	2.25457920915985	0.213612246001994	10.5545410029479	4.83999288213115e-26	2.7178456510903e-25	LOC115073459
AMEX60DD000926	0.169558835899588	1.78580689560305	4.08045587181216	0.437648868583391	0.661640840252184	NA	LOC115073459
AMEX60DD000927	66.8734187165597	0.907470756271964	0.177527924338752	5.11170712805926	3.19260517223298e-07	9.83270462063332e-07	OAS3
AMEX60DD000928	6.24217729235883	3.68100141925498	1.41877502114907	2.59449268868134	0.00947306283696746	0.0179200194650933	P2RX2
AMEX60DD000929	4.24658238925712	-1.0271448331452	0.845738967936958	-1.21449391843769	0.22455917076417	0.296406810323674	AMEX60DD000929
AMEX60DD000930	10.7040987976226	-0.947686606551699	0.540022815486052	-1.75490105116897	0.0792762343493909	0.12103229532005	TEP1
AMEX60DD000931	1.47790664720884	-3.61664213232606	1.53616013443965	-2.35433927182684	0.0185556664217124	0.0330728539230808	AMEX60DD000931
AMEX60DD000932	0.251165529268176	1.78581490268495	4.08045587181216	0.43765083088421	0.661639417550548	NA	AMEX60DD000932
AMEX60DD000933	864.53247334071	-1.04702766692506	0.0606260850247494	-17.2702503633153	7.8799816057409e-67	7.42831352504632e-66	POLE
AMEX60DD000934	313.072740339571	0.487806938920851	0.0824976310151576	5.91298117192267	3.35970596404021e-09	1.15707089875355e-08	PXMP2
AMEX60DD000935	2702.3208573511	1.51759283870465	0.0307214606955816	49.3984597198178	0	0	PES1
AMEX60DD000936	4.89980943175619	-5.03371428335245	1.26346084529308	-3.98406828522239	6.77453921781647e-05	0.00017251201501549	LOC109072652
AMEX60DD000937	627.771628990977	-1.11260045220508	0.0595001983755849	-18.6991049203227	5.03426757478773e-78	5.24208662608249e-77	GAL3ST1
AMEX60DD000938	359.298910015883	-1.01858470471017	0.0766276490025854	-13.2926524298794	2.55362792852361e-40	1.80090365652316e-39	LOC115077192
AMEX60DD000939	0.348125442047425	-1.02798943195533	3.18480493976388	-0.32277940137569	0.746862314027117	NA	ZP3
AMEX60DD000940	49.7527893783538	1.02929808391611	0.217784654863799	4.72621950596027	2.28738383474184e-06	6.62144997824151e-06	ZP3
AMEX60DD000941	728.827616138822	0.0322947995661918	0.054690228864131	0.590504012086383	0.554852796748764	0.631079793462068	MTFP1
AMEX60DD000942	5039.03616200675	-1.41895780595581	0.0265325642565344	-53.4798593998073	0	0	SEC14L2
AMEX60DD000943	0.484321582195527	1.78583758190498	3.12876043187826	0.570781183407163	0.5681479795175	NA	AMEX60DD000943
AMEX60DD000944	14.4905606176262	-4.80604458550057	1.04858695311777	-4.58335340832795	4.57577705710391e-06	1.2944581223671e-05	LOC112587105
AMEX60DD000945	841.019907401078	-0.890460439079119	0.05659523464693	-15.7338412789392	8.86649662285656e-56	7.50141722198464e-55	RNF215
AMEX60DD000946	345.612939851154	0.991406310001338	0.0809288557162932	12.2503438511085	1.67285136205758e-34	1.08439916245535e-33	CCDC157
AMEX60DD000947	4.75817231640203	2.34666766523834	0.705347692563393	3.32696582122501	0.000877971414568995	0.00196457555168451	AMEX60DD000947
AMEX60DD000948	3792.89592675122	-0.56688940939784	0.0283747542579619	-19.9786544138535	8.44700179979801e-89	9.63586294919951e-88	SF3A1
AMEX60DD000949	1865.3948237712	0.0355294590392515	0.0357891112131083	0.992744939310993	0.320834268681934	0.401358115827077	TBC1D10A
AMEX60DD000950	46.6683539395639	-2.39143338264523	0.292029001720335	-8.18902700950028	2.63346442442519e-16	1.18479166435227e-15	AMEX60DD000950
AMEX60DD000951	52587.7449723864	-2.00506717676536	0.0164290391712866	-122.044092527923	0	0	LOC113837993
AMEX60DD000952	884.2243550816	2.21302247092919	0.0524936230913962	42.1579296798798	0	0	CASTOR1
AMEX60DD000953	41.8859181514922	-1.74102629236144	0.331427562682215	-5.25311256031774	1.49550075820893e-07	4.7089149229111e-07	LOC115073421
AMEX60DD000954	0	NA	NA	NA	NA	NA	AMEX60DD000954
AMEX60DD000955	0.307744180183364	0	3.69526102394137	0	1	NA	AMEX60DD000955
AMEX60DD000956	53.6392477736118	0.282194055499796	0.193541720278979	1.45805284304092	0.144825978121367	0.203948744362527	LIF
AMEX60DD000957	2.37739189577989	0.632496470304432	0.952173882396496	0.664265720786755	0.506520256666436	0.584834426801741	AMEX60DD000957
AMEX60DD000958	0	NA	NA	NA	NA	NA	AMEX60DD000958
AMEX60DD000959	0.0763832737601075	0	4.08045587181216	0	1	NA	HORMAD2
AMEX60DD000960	0.0773508955450488	0	4.08045587181216	0	1	NA	HORMAD2
AMEX60DD000961	0.913070206027285	-1.65586529958209	1.80624086160374	-0.916746672485233	0.359275402840943	0.44156291653546	AMEX60DD000961
AMEX60DD000962	1737.10683241749	0.575644120179447	0.0357428186252447	16.1051685994589	2.34657555155441e-58	2.03655799826811e-57	LOC115100538
AMEX60DD000963	1657.83093547788	-0.13263820578043	0.0374371660034768	-3.54295530190806	0.000395669759814175	0.000926854321086904	MTMR3
AMEX60DD000964	400.508497978848	0.0226734101593093	0.071986164892448	0.314968997073047	0.752785193430699	0.8034077216893	TMEM62
AMEX60DD000965	1283.48711590544	-0.516840825910993	0.0445022375985293	-11.6138166034167	3.50609081472645e-31	2.15619720039791e-30	ASCC2
AMEX60DD000966	0.271886211423705	0.824026216107527	4.08045587181216	0.201944645891139	0.839959998662684	NA	ASCC2
AMEX60DD000967	5252.12509745167	0.226351212907258	0.0217661508432309	10.3992301871624	2.49944229108915e-25	1.3861028006344e-24	UQCR10
AMEX60DD000968	928.878566336781	0.632391513792036	0.0478120724801562	13.2266074442705	6.16059237310074e-40	4.31920040857e-39	ZMAT5
AMEX60DD000969	0.391725832370042	-2.03689496047877	3.06563950685972	-0.664427424007614	0.506416785483548	NA	AMEX60DD000969
AMEX60DD000970	224.055949953894	0.85831198929085	0.0906451619188065	9.46892223613286	2.82745857694692e-21	1.44271278846911e-20	CABP7
AMEX60DD000971	335.76458572406	0.0106839834493909	0.072281988915655	0.147809760213681	0.882492906416045	0.917836802542845	CABP7
AMEX60DD000972	528.331892891535	-0.689677882206214	0.0645664010213977	-10.6816838370417	1.24001767246075e-26	7.03782369367021e-26	AMEX60DD000972
AMEX60DD000973	10.8768328364351	0.0610924876515889	0.44196141153356	0.138230365948928	0.890058356898046	0.923666145346005	AMEX60DD000973
AMEX60DD000974	79.8975097232564	1.25698194039372	0.172092224685453	7.30411814183477	2.79091078174385e-13	1.14248613774834e-12	AMEX60DD000974
AMEX60DD000975	14.7497108200178	-2.08398619103937	0.524035792180136	-3.97680124552066	6.98484978484339e-05	0.000177663364505696	AMEX60DD000975
AMEX60DD000976	1586.23847424844	-0.188660698733603	0.0393656668632811	-4.79251880550713	1.64700328124439e-06	4.82299825388676e-06	NF2
AMEX60DD000977	21.7514936464589	-0.697976498082008	0.336772738890786	-2.07254453071499	0.0382146878838327	0.0633846395571252	AMEX60DD000977
AMEX60DD000978	116.091356408472	0.305448051449333	0.132218032234049	2.31018452088772	0.0208779406461405	0.0367608058838726	ROHU_019343
AMEX60DD000979	0.251441370841227	1.78581490268495	4.08045587181216	0.43765083088421	0.661639417550548	NA	AMEX60DD000979
AMEX60DD000980	0.403788033652003	-0.137727017772505	3.17948615348447	-0.0433173824712422	0.965448535019173	NA	AMEX60DD000980
AMEX60DD000981	1289.38836388501	-0.676331669200045	0.0408311336841388	-16.5641168435833	1.26625675386981e-61	1.13553168611418e-60	NIPSNAP1
AMEX60DD000982	0.194986974855577	-1.03123198394693	4.03795083983738	-0.255384977393251	0.798425772496172	NA	AMEX60DD000982
AMEX60DD000983	0	NA	NA	NA	NA	NA	LOC111947684
AMEX60DD000984	7.43167446566063	1.65135812933023	0.518661586923654	3.18388361691669	0.00145313424496811	0.00314967312077556	AMEX60DD000984
AMEX60DD000985	0.891195153229139	0.826518569812733	1.73556754438819	0.476223799232252	0.633914946023973	0.702377760194562	AMEX60DD000985
AMEX60DD000986	2.44549096093194	-2.77076915270009	1.38391016652955	-2.00213078833606	0.0452706669967562	0.0736582423993124	AMEX60DD000986
AMEX60DD000987	1683.75193003998	-0.00897034409260284	0.038542918527318	-0.232736503496614	0.815966021743599	0.859235097642743	THOC5
AMEX60DD000988	30231.3223572944	0.263164867240562	0.0154701170278425	17.0111749488985	6.78630314324842e-65	6.28250177420455e-64	NEFH
AMEX60DD000989	19.4122105055167	-2.17603011789279	0.453404213908472	-4.79931604326038	1.59208392249046e-06	4.66788676681771e-06	LOC115100900
AMEX60DD000990	2.13410480806735	-2.24179524761719	1.42212645822522	-1.57636842676768	0.114940920344601	0.167339347058377	LOC115084588
AMEX60DD000991	38.9943988926337	-1.19516265197987	0.244398094731971	-4.89022900645193	1.00718731657322e-06	2.99691821788386e-06	LOC115100900
AMEX60DD000992	26.907353472645	-0.905945318263114	0.29998452797059	-3.01997347793861	0.00252796821324864	0.00527787682793959	E1301_TTI005140
AMEX60DD000993	5.80958039745888	-1.10231424246456	0.802868643338996	-1.37296960294803	0.169761796661081	0.233772648802638	AMEX60DD000993
AMEX60DD000994	3222.69409589918	0.375507873790601	0.0278451478223237	13.4855765962051	1.90172921245148e-41	1.36170730300858e-40	AP1B1
AMEX60DD000995	10.7002775427516	-0.98384655171548	0.469996702820087	-2.09330522067958	0.0363219169169399	0.0605554205576892	AMEX60DD000995
AMEX60DD000996	1063.60759982106	-1.01739058504127	0.0453390294841406	-22.4396198290294	1.61620467392164e-111	2.1740278338597e-110	RASL10B
AMEX60DD000997	784.609216349636	-0.143178592143704	0.0552684584042101	-2.59060224000742	0.00958081575911875	0.0181089675722506	GAS2L1
AMEX60DD000998	0.0776267371180999	0	4.08045587181216	0	1	NA	AMEX60DD000998
AMEX60DD000999	0	NA	NA	NA	NA	NA	AMEX60DD000999
AMEX60DD001000	10334.3149884833	0.24785881992037	0.019265839706481	12.8651968300655	7.06616950045211e-38	4.80599128738264e-37	EWSR1
AMEX60DD001001	344.61042671038	-0.0846041545689476	0.0785667608514676	-1.07684412150953	0.281549910272666	0.359536413947285	RHBDD3
AMEX60DD001002	0.849620677235498	-0.650466526712499	1.94626604292733	-0.334212544619106	0.738219178494456	0.791051111965046	AMEX60DD001002
AMEX60DD001003	5.12834900993947	-0.235375504666392	0.626373538413154	-0.37577498127186	0.707084188987433	0.765494657357284	AMEX60DD001003
AMEX60DD001004	3996.52537868706	-0.532869629507385	0.0277519943029852	-19.2011292482164	3.62132786955255e-82	3.91315313511049e-81	EMID1
AMEX60DD001005	63.3364102187777	0.0471929721305901	0.187703199845714	0.251423375677033	0.801486796844667	0.846192197575658	AMEX60DD001005
AMEX60DD001006	0.58037521240098	2.69088271925801	2.47470672374358	1.08735418764589	0.276880309307953	NA	AMEX60DD001006
AMEX60DD001007	71.6133261736633	-0.826406916009752	0.196956640241208	-4.19588247950246	2.71811166622469e-05	7.2075012060608e-05	AMEX60DD001007
AMEX60DD001008	4206.28252224755	-0.950440327628764	0.0251652652056924	-37.7679440236446	0	0	DTX1
AMEX60DD001009	0.252081588578786	-0.137722998727287	4.08045587180336	-0.0337518657361243	0.973075019632287	NA	AMEX60DD001009
AMEX60DD001010	5.31541657384855	-0.038707045250763	0.646703102793831	-0.0598528831600531	0.952272806365714	0.967856972989459	AMEX60DD001010
AMEX60DD001011	307.032055038753	-0.2106427952736	0.0828394359790986	-2.54278403497035	0.0109973178308669	0.0205487498971435	RASAL1
AMEX60DD001012	612.442592501524	-0.627114935337873	0.0605441927132743	-10.3579700584624	3.85046877345654e-25	2.12901993950145e-24	RASAL1
AMEX60DD001013	7.80667455902991	0.954248852898871	0.522057247371598	1.82786247620013	0.0675701938836661	0.105177352955467	AMEX60DD001013
AMEX60DD001014	38.6272112146564	1.48239098071866	0.235435720072936	6.29637244620072	3.04691780282277e-10	1.10483345842529e-09	AMEX60DD001014
AMEX60DD001015	747.707627020993	0.684390396404074	0.0547149894364136	12.5082797868294	6.72651441827469e-36	4.44609821778846e-35	CCDC42
AMEX60DD001016	435.990305373914	0.828957139531124	0.0688808455390889	12.0346539454238	2.33611526636651e-33	1.48522419102371e-32	AMEX60DD001016
AMEX60DD001017	1339.552979194	1.47214052463683	0.0418196280822747	35.2021429205584	1.85414455481396e-271	5.3054604018952e-270	DDX54
AMEX60DD001018	0.502331058536351	2.687333455852	2.98183681450935	0.901234246882884	0.367463785755114	NA	AMEX60DD001018
AMEX60DD001019	1787.05742468117	-0.276248763400684	0.0352223619632559	-7.84299371203067	4.39930028375486e-15	1.90669275318813e-14	RITA1
AMEX60DD001020	917.27615464641	0.722191461906904	0.0499156443610973	14.4682387886744	1.92334139070545e-47	1.48640354028272e-46	IQCD
AMEX60DD001021	16484.8983237621	-1.66342427553275	0.0181191309493935	-91.8048597462358	0	0	LOC113837993
AMEX60DD001022	25478.3330979146	-1.25372795714969	0.0158235921280075	-79.2315643001575	0	0	LOC113837993
AMEX60DD001023	17054.945081528	-3.03037724879216	0.0205978402835668	-147.121115955532	0	0	LOC100336617
AMEX60DD001024	0.232328528208198	0	4.08045587179442	0	1	NA	LOC100336617
AMEX60DD001025	30165.7001663184	-2.44448900535185	0.0182159704864188	-134.194826851217	0	0	LOC113837993
AMEX60DD001026	0	NA	NA	NA	NA	NA	AMEX60DD001026
AMEX60DD001027	0.462445971273461	0	2.92109280051172	0	1	NA	PARPI_0016114
AMEX60DD001028	236.709000966659	-1.28351110412932	0.123560063155105	-10.3877504701348	2.81923874334635e-25	1.56214755039728e-24	TPCN1
AMEX60DD001029	548.155526373228	0.0994577402940635	0.0640168183881935	1.55361892074921	0.120275343365986	0.173937455448569	AMEX60DD001029
AMEX60DD001030	523.761337872529	1.03494671417991	0.0761775041282906	13.5859887511798	4.84938608093681e-42	3.49829356154583e-41	SLC8B1
AMEX60DD001031	2374.43395189693	0.131601478568746	0.0327105068792889	4.02321734280649	5.74084727951187e-05	0.000147311564278318	PLBD2
AMEX60DD001032	4316.47925009313	3.45305741379326	0.033491768565111	103.101674283943	0	0	DR999_PMT12787
AMEX60DD001033	626.575230396084	-0.928751206734353	0.0684199361058144	-13.5742776096429	5.69019342955859e-42	4.10039327083403e-41	SDSL
AMEX60DD001034	0.194986974855577	-1.03123198394693	4.03795083983738	-0.255384977393251	0.798425772496172	NA	AMEX60DD001034
AMEX60DD001035	2.23413157524561	1.30823006061028	1.0507545017645	1.24503873969934	0.213117510491219	0.28348703618743	AMEX60DD001035
AMEX60DD001036	1.21215281836141	3.3049668714794	1.67227115479946	1.97633431755016	0.0481169252854672	0.0777856887733905	AMEX60DD001036
AMEX60DD001037	1157.16088251307	-1.40500007229684	0.0470517707058126	-29.8607268381351	6.37077239412618e-196	1.35216762641134e-194	LHX5
AMEX60DD001038	129.773385693295	0.145580396142361	0.123396468739883	1.17977765189733	0.238088660186467	0.311420779491435	AMEX60DD001038
AMEX60DD001039	1.7209307929918	0.243017674218878	1.52198401536831	0.159671633712966	0.873139747190522	0.910181670712813	LOC108717408
AMEX60DD001040	561.879026359426	0.603588036163807	0.0630046362502936	9.58005747015157	9.69909517636146e-22	5.0010019182356e-21	RBM19
AMEX60DD001041	0.544368124960719	0.822109918541016	2.61180915816062	0.314766458327297	0.752938980504514	NA	AMEX60DD001041
AMEX60DD001042	0.173814633723127	1.78580689560305	4.08045587181216	0.437648868583391	0.661640840252184	NA	AMEX60DD001042
AMEX60DD001043	1.44412042164833	-2.77267346625073	1.54517550549668	-1.79440682070577	0.0727482590537172	0.112269121374826	AMEX60DD001043
AMEX60DD001044	0.0773508955450488	0	4.08045587181216	0	1	NA	AMEX60DD001044
AMEX60DD001045	0	NA	NA	NA	NA	NA	AMEX60DD001045
AMEX60DD001046	3.58067348955618	-0.266791423775303	0.793945632509255	-0.336032358956509	0.736846464937313	0.789920946138268	TXNL4B
AMEX60DD001047	28.4979909179851	0.416954559524406	0.310170774363882	1.34427416760823	0.178859745767836	0.244394270320206	AMEX60DD001047
AMEX60DD001048	17.4640098042665	0.534574615682305	0.369012376004817	1.44866310845717	0.147431687773786	0.207156374592109	AMEX60DD001048
AMEX60DD001049	0.663016341680438	-1.3956385353189	2.18374460266136	-0.639103370246694	0.522755687587468	NA	LOC112547415
AMEX60DD001050	5.16218804792369	1.90192240663519	0.687419481213815	2.76675662912093	0.00566170037990686	0.0111482543648584	TBX5
AMEX60DD001051	0.154701791090098	0	4.08045587180325	0	1	NA	AMEX60DD001051
AMEX60DD001052	3.83279349635416	3.5617550132631	0.997486741267372	3.57072917955547	0.000355988821569183	0.000838398865267756	AMEX60DD001052
AMEX60DD001053	0.448969564773853	-0.0762290724566124	2.95980434638655	-0.025754767388485	0.979452940263764	NA	AMEX60DD001053
AMEX60DD001054	1.0230388593312	-1.07383084520458	1.76547592758237	-0.608238735191973	0.543029147448977	0.619894300081415	TBX5
AMEX60DD001055	0.615855383159728	2.30161681140059	2.4349979852429	0.94522329190798	0.344544890604621	NA	AMEX60DD001055
AMEX60DD001056	85.9434104281611	-1.16033979826804	0.167038292008223	-6.9465497061651	3.74328080495679e-12	1.46960614909563e-11	TBX3
AMEX60DD001057	2.03658566863487	-2.07360990981561	1.45839104099695	-1.42184767426855	0.155070476203632	0.216340073500495	AMEX60DD001057
AMEX60DD001058	0.173814633723127	1.78580689560305	4.08045587181216	0.437648868583391	0.661640840252184	NA	AMEX60DD001058
AMEX60DD001059	0.426641043095824	2.69260661024732	3.01349914408588	0.893514974288835	0.37158145672139	NA	AMEX60DD001059
AMEX60DD001060	0.484134275213932	-0.13773073603887	2.73591959029529	-0.0503416608175993	0.959850125307185	NA	TMEM167A
AMEX60DD001061	3.60319911197307	-2.17714552371457	1.17173416466505	-1.8580541468951	0.0631613254137093	0.0991278779565631	AMEX60DD001061
AMEX60DD001062	0	NA	NA	NA	NA	NA	AMEX60DD001062
AMEX60DD001063	13.3252107859479	0.560649029010178	0.411806095095305	1.36143936597254	0.173374882818173	0.238024964750164	AMEX60DD001063
AMEX60DD001064	0.250197907483234	1.78581490268495	4.08045587181216	0.43765083088421	0.661639417550548	NA	AMEX60DD001064
AMEX60DD001065	20.7675561652809	1.27412410327288	0.307604173662332	4.14208977759688	3.44155567046603e-05	9.02978244497998e-05	AMEX60DD001065
AMEX60DD001066	54.0086595698514	1.02321246196907	0.196074738089087	5.21848185003907	1.80395652275416e-07	5.64569132071487e-07	AMEX60DD001066
AMEX60DD001067	712.949852943479	-0.00426055904869368	0.0573035434114003	-0.0743507084388442	0.940731329152843	0.961838665832856	MED13L
AMEX60DD001068	0.0986672798138868	-0.137738449157525	4.08045587181216	-0.0337556521831356	0.973072000205208	NA	ACTC1
AMEX60DD001069	1.05651352298058	-0.0691115224558035	1.92442150098612	-0.0359128820897029	0.971351824072027	0.981597713574666	ACTC1
AMEX60DD001070	9.68352350613062	-0.538261404606239	0.685319305005835	-0.785416959181758	0.432209140592491	0.51241281034993	MED13L
AMEX60DD001071	21.1428707847277	0.433689786244385	0.290060785318218	1.49516862739165	0.134870438975939	0.19167620201445	AMEX60DD001071
AMEX60DD001072	383.995064915477	-0.169811783464914	0.0757851366239172	-2.24070036724486	0.0250454903091104	0.0434316371380661	C12ORF49
AMEX60DD001073	420.003714901462	-0.933699590218256	0.0763500009354196	-12.2292020796178	2.17060304889524e-34	1.40507975355945e-33	RNFT2
AMEX60DD001074	2792.12902155271	-0.693461595082202	0.0296061008693427	-23.4229288801851	2.49596729910012e-121	3.59592380062023e-120	LOC115478516
AMEX60DD001075	488.69528885845	-0.554992079666476	0.072373352353856	-7.6684589232919	1.74075089189051e-14	7.41405234649723e-14	D4764_17G0000900
AMEX60DD001076	0.291306669897267	-1.61080991272661	3.99501865284668	-0.403204603707875	0.686797713232798	NA	AMEX60DD001076
AMEX60DD001077	33.0533143205861	0.797310834294501	0.303618192430566	2.6260311607541	0.00863869086027046	0.0164550683375793	AMEX60DD001077
AMEX60DD001078	31.1130890533973	0.0305625198442821	0.268200633273112	0.11395394362533	0.909274303198462	0.937536989614744	FBXW8
AMEX60DD001079	442.255553858039	0.0102249098124612	0.066655766535375	0.153398728181075	0.8780838477817	0.914077402402301	TESC
AMEX60DD001080	66.9870557629753	-0.301217631285403	0.191460334374277	-1.57326389442403	0.115657725920817	0.1682396444932	AMEX60DD001080
AMEX60DD001081	0	NA	NA	NA	NA	NA	AMEX60DD001081
AMEX60DD001082	9.68847933325314	-1.4983959359677	0.554552974693013	-2.70198881684328	0.00689260806399145	0.0133642327365927	AMEX60DD001082
AMEX60DD001083	221.514559451603	-0.960041617627632	0.104293433312048	-9.20519717435292	3.41044511059271e-20	1.69677159368853e-19	FBXO21
AMEX60DD001084	2755.88887100343	-0.458087102921516	0.0288065317414508	-15.9021956212228	6.11823022563109e-57	5.24374661022718e-56	NOS1
AMEX60DD001085	0.271886211423705	0.824026216107527	4.08045587181216	0.201944645891139	0.839959998662684	NA	AMEX60DD001085
AMEX60DD001086	0	NA	NA	NA	NA	NA	AMEX60DD001086
AMEX60DD001087	1177.41740937802	-0.869014703120376	0.0430539955427859	-20.1842986269828	1.34523242809405e-90	1.55202365286778e-89	LOC115816455
AMEX60DD001088	8.81193517985474	-3.76218887511867	1.07404035846766	-3.50283752883012	0.00046033015147314	0.00106969370914016	KSR2
AMEX60DD001089	55.485259618901	-0.284486010067421	0.187840109786582	-1.51451151934826	0.129896154440114	0.185778188535934	KSR2
AMEX60DD001090	2.47037032346447	3.1490263740777	1.26431665927058	2.49069436124845	0.0127493741775818	0.023516263511717	AMEX60DD001090
AMEX60DD001091	2149.55189533802	0.303792344106769	0.032537053320057	9.33681182246151	9.92784999941874e-21	5.00466021707997e-20	RFC5
AMEX60DD001092	1234.454796937	-0.086735110732339	0.0421203547843401	-2.05922080135436	0.0394730913555941	0.0652833016001301	WSB2
AMEX60DD001093	5.21781319471094	0.0165754902761736	0.735490006356531	0.0225366628137957	0.982019866723525	0.98864586942508	AMEX60DD001093
AMEX60DD001094	7.43919812598897	3.40995761551841	1.13816364527126	2.99601698726347	0.00273531195477195	0.00567984954806396	VSIG10
AMEX60DD001095	2.19781392436531	-0.174533418080183	1.41132225832113	-0.123666594961666	0.901579261937473	0.932154440417183	AMEX60DD001095
AMEX60DD001096	0.328516424813225	1.78582493263595	3.86697903280235	0.461813968342566	0.644214733034459	NA	AMEX60DD001096
AMEX60DD001097	2.71656573106774	4.00322408533144	1.45750609757009	2.74662596060867	0.00602117599820113	0.0118005503725759	AMEX60DD001097
AMEX60DD001098	0.173814633723127	1.78580689560305	4.08045587181216	0.437648868583391	0.661640840252184	NA	SLC66A1
AMEX60DD001099	216.049934646408	-0.589254120959153	0.0992683751572899	-5.93597024254185	2.92112784133511e-09	1.00933772812868e-08	E1301_TTI023775
AMEX60DD001100	1.41506161581653	-3.20049423965135	1.56888620275608	-2.03997857462766	0.0413524597496204	0.0680435721835787	AMEX60DD001100
AMEX60DD001101	7.75391115226721	-0.634981118939595	0.50656807641878	-1.25349612124917	0.210025209787654	0.279908859803424	AMEX60DD001101
AMEX60DD001102	723.480901814972	-0.538906158978456	0.0585611414801887	-9.20245311749547	3.49869527357292e-20	1.73995458073656e-19	LOC112944919
AMEX60DD001103	54.1966777242338	0.0397610295140665	0.205453855013412	0.193527785163588	0.846545647935023	0.886862992142603	LOC102935661
AMEX60DD001104	36.0921854361237	-0.612330959454477	0.264193292313716	-2.31773847886859	0.0204635384337791	0.0360831790513342	LOC102935661
AMEX60DD001105	16.3020418398774	0.00219733035231979	0.37666596722307	0.00583363123703312	0.995345462102529	0.999471506058882	AMEX60DD001105
AMEX60DD001106	0.943728943606901	1.78584578534266	2.12857563344251	0.83898629547612	0.401477000058327	0.483164859495284	AMEX60DD001106
AMEX60DD001107	173.000729372845	1.5031121663743	0.115621406597616	13.0002930305581	1.21875399557658e-38	8.37492696259768e-38	AMEX60DD001107
AMEX60DD001108	19.541283688365	1.05131947831542	0.347813467510124	3.0226531647594	0.00250569245094387	0.00523484027811285	AMEX60DD001108
AMEX60DD001109	29.3570773091642	-1.27701879057809	0.316128131685513	-4.03956074320042	5.35513981667441e-05	0.000137863571064611	AMEX60DD001109
AMEX60DD001110	26.4978234208037	-0.150262788277676	0.271641956522	-0.553164872619767	0.58015051815442	0.655009355817928	AMEX60DD001110
AMEX60DD001111	38.9509583106945	-0.909577693149534	0.249082233318877	-3.65171646740892	0.000260493394731566	0.000623882827378875	AMEX60DD001111
AMEX60DD001112	0.173814633723127	1.78580689560305	4.08045587181216	0.437648868583391	0.661640840252184	NA	AMEX60DD001112
AMEX60DD001113	5.29700650722106	6.26495573182791	1.26612682251725	4.94812653867661	7.49311925345555e-07	2.24917629645689e-06	LOC107385082
AMEX60DD001114	3.1245259585465	0.406310560550024	0.933674307678328	0.435173761566123	0.663436306357868	0.72758254819737	FANCL
AMEX60DD001115	0	NA	NA	NA	NA	NA	AMEX60DD001115
AMEX60DD001116	0.468534066383803	-0.656890161070437	2.64016044746274	-0.248806909330728	0.803510146275581	NA	AMEX60DD001116
AMEX60DD001117	0.251165529268176	1.78581490268495	4.08045587181216	0.43765083088421	0.661639417550548	NA	AMEX60DD001117
AMEX60DD001118	1905.4102211962	0.327275070289231	0.0341455460195385	9.58470747845005	9.27200098421585e-22	4.78408384690931e-21	PEBP1
AMEX60DD001119	0.961661749061186	0.818125938005173	1.66085216978293	0.492594074830936	0.622299435499599	0.692534406383677	ROHU_007131
AMEX60DD001120	1.53955757825331	2.41088025498529	1.44752485473268	1.66551907354331	0.0958092415428775	0.142747610438604	AMEX60DD001120
AMEX60DD001121	5104.38032964334	0.882176278034396	0.0223670709979202	39.4408493680922	0	0	PEBP1
AMEX60DD001122	18.7613571329623	-0.635537126468891	0.341290786365057	-1.86215729184408	0.0625809223795038	0.0982895851899322	AMEX60DD001122
AMEX60DD001123	2116.11653939729	-0.44992789540358	0.0341113448031393	-13.1899782315874	1.00214178457234e-39	6.99978370937802e-39	TAOK3
AMEX60DD001124	0.194391272742268	-1.0274049677654	4.03829368005095	-0.254415614406835	0.799174489193727	NA	AMEX60DD001124
AMEX60DD001125	21.8430889420738	-0.145162628409435	0.395336521082845	-0.367187498923265	0.713479163470476	0.770446240773273	AMEX60DD001125
AMEX60DD001126	54.5014989707377	-1.8112649409599	0.28918474349917	-6.26334888571016	3.7679629080256e-10	1.35973918403491e-09	AMEX60DD001126
AMEX60DD001127	0.0773508955450488	0	4.08045587181216	0	1	NA	AMEX60DD001127
AMEX60DD001128	716.891625437387	0.909536314090801	0.0532789098279996	17.0712260635035	2.43041793511625e-65	2.2604813600789e-64	SUDS3
AMEX60DD001129	165.704859770286	-4.27360161449733	0.277151049552424	-15.419756199368	1.20558624632465e-53	9.98375588790263e-53	OJAV_G00236990
AMEX60DD001130	76.9664207262258	-4.45097202938235	0.557910706001312	-7.97792905119817	1.48808885185808e-15	6.54382861857801e-15	AMEX60DD001130
AMEX60DD001131	0.0776267371180999	0	4.08045587181216	0	1	NA	AMEX60DD001131
AMEX60DD001132	2.10942017665935	-3.20120706950904	1.43861928005026	-2.22519405509232	0.0260682137751987	0.0450263673960072	AMEX60DD001132
AMEX60DD001133	0.882799092092219	1.82294003804617	1.81946088059821	1.00191219139969	0.316386003945704	0.396648615361333	AMEX60DD001133
AMEX60DD001134	14.8617103549169	-0.239920322861074	0.420417798099854	-0.570671184582176	0.568222555174647	0.643765350423387	AMEX60DD001134
AMEX60DD001135	0.908918832594515	-1.61706111746965	1.92634434686369	-0.839445512481928	0.401219353206504	0.482925754713464	AMEX60DD001135
AMEX60DD001136	0.517188103345841	3.26307200522188	2.8215993489186	1.15646185078419	0.247492295185723	NA	AMEX60DD001136
AMEX60DD001137	0.270134328764817	0.824026216107526	4.08045587181216	0.201944645891139	0.839959998662684	NA	AMEX60DD001137
AMEX60DD001138	62.0074452803762	-5.28469450308517	0.656108534951926	-8.0546041113036	7.9736462289879e-16	3.53653966770055e-15	AMEX60DD001138
AMEX60DD001139	7.12597688526264	-3.53332604689856	1.08319410424836	-3.26195095878071	0.00110648283901305	0.00243976713557504	AMEX60DD001139
AMEX60DD001140	59.6180498596767	0.583928746585403	0.187364972869695	3.11653100172305	0.00182992438660527	0.00390819332141233	AMEX60DD001140
AMEX60DD001141	15514.4537943805	-2.86210029252563	0.0219116740134443	-130.619882842796	0	0	LOC100336828
AMEX60DD001142	565.622862575016	-1.72341649845852	0.0735966947566429	-23.4170366503172	2.8660161137451e-121	4.12210279128839e-120	SRRM4
AMEX60DD001143	0.656890284597751	0.824051289922345	2.32048067203373	0.355120945351432	0.722498985862907	NA	AMEX60DD001143
AMEX60DD001144	122.106205712183	0.0192042363806782	0.121769191687607	0.15771014091927	0.874685209206338	0.911431788114952	HSPB8
AMEX60DD001145	3.40760331976246	1.06544528932733	0.763168823946814	1.39608073062689	0.162690185768851	0.225362424349359	HSPB1
AMEX60DD001146	847.788557012724	-0.264787433520034	0.0603878229288465	-4.38478190929365	1.16102038070739e-05	3.17864790969545e-05	CCDC60
AMEX60DD001147	0.231085064850205	0	4.0804558717945	0	1	NA	AMEX60DD001147
AMEX60DD001148	190.794811699487	-0.968217988777623	0.113267403875946	-8.54807257556681	1.25161010949906e-17	5.8436469817829e-17	AMEX60DD001148
AMEX60DD001149	422.773494499685	0.0855957682645405	0.0704490220865492	1.21500293019516	0.224364973804371	0.296222364461431	KREMEN1
AMEX60DD001150	191.628547141383	-0.119076531698374	0.10222377241615	-1.16486144938593	0.244075080314916	0.31828386307053	AMEX60DD001150
AMEX60DD001151	181.038693752685	-2.08415466562942	0.15778529976286	-13.2088012556414	7.80576078454937e-40	5.46302818178919e-39	KIAA1133
AMEX60DD001152	0	NA	NA	NA	NA	NA	AMEX60DD001152
AMEX60DD001153	101.702978612376	0.477325811655343	0.147451582984341	3.2371698017378	0.00120721556696007	0.0026467615171255	AMEX60DD001153
AMEX60DD001154	0.0773508955450488	0	4.08045587181216	0	1	NA	AMEX60DD001154
AMEX60DD001155	0.252677290692094	-0.137722998727287	4.08045587180336	-0.0337518657361243	0.973075019632287	NA	AMEX60DD001155
AMEX60DD001156	23.9386011885797	-0.0418233049154527	0.29846574675737	-0.140127654077008	0.888559131359025	0.922446298148197	AMEX60DD001156
AMEX60DD001157	5.20077996529109	0.560197278030884	0.61441679679004	0.911754497854844	0.361897968304286	0.444092851215843	AMEX60DD001157
AMEX60DD001158	6808.58194820741	1.33368739777908	0.0222436244563227	59.9581871379772	0	0	XBP1
AMEX60DD001159	341.867031444611	-0.467397837614	0.0813191179639451	-5.74769930265639	9.04659362876687e-09	3.05081608610292e-08	CCDC117
AMEX60DD001160	7.51509707366205	0.20146355371465	0.584957342068247	0.34440725712123	0.730540031943896	0.784606996917323	AMEX60DD001160
AMEX60DD001161	0	NA	NA	NA	NA	NA	AMEX60DD001161
AMEX60DD001162	1968.15066303124	-0.00932451180699657	0.0405195285390967	-0.230123896876033	0.81799549613202	0.861084248646522	TCN2
AMEX60DD001163	14.4546604333549	3.0723296685913	0.592843477220158	5.18236227038788	2.19093142855896e-07	6.82500178234703e-07	SLC35E4
AMEX60DD001164	1.1907704734882	0.824053558889576	1.97051328860127	0.418192337832198	0.67580649742311	0.738549642072358	AMEX60DD001164
AMEX60DD001165	4.55837642725922	-0.245582130620297	0.680974221219836	-0.360633520282726	0.718373427711307	0.774724566092699	LOC106704024
AMEX60DD001166	23.0538911602469	1.14596697315502	0.299577006518249	3.82528347710564	0.000130621695168623	0.000323295990126956	SYNRG
AMEX60DD001167	0.695507376546857	0.816855432536851	2.08487812748417	0.39180008738571	0.695205930489824	NA	AMEX60DD001167
AMEX60DD001168	6.78479580681845	4.1450537727282	0.929244838004355	4.4606691403636	8.17041456323781e-06	2.26614242605064e-05	LOC113744033
AMEX60DD001169	340.553125781351	-0.0831822287512089	0.0797542095181006	-1.04298229841185	0.296956491231289	0.376104740259716	LOC101590776
AMEX60DD001170	0.274142793641535	0.824026216107527	4.08045587181216	0.201944645891139	0.839959998662684	NA	AMEX60DD001170
AMEX60DD001171	2133.05588294642	-0.393924072287954	0.0339521037901167	-11.6023464914897	4.00931998833311e-31	2.46188047559469e-30	OSBP2
AMEX60DD001172	2236.08156841375	-0.770185661362489	0.0321355858487383	-23.9667533987941	6.18100083083199e-127	9.23169350250473e-126	AMEX60DD001172
AMEX60DD001173	40.0132443610945	0.979125010648144	0.320123870406187	3.05858169653449	0.00222387433138985	0.00468352161195768	LOC100493526
AMEX60DD001174	4.73405303863282	-2.23422888364004	0.965847315872408	-2.31323196422817	0.0207098890422975	0.0364863838278832	LOC105373926
AMEX60DD001175	124.764059026353	-0.0089268866211028	0.135397823070178	-0.0659307987283955	0.947432920081537	0.965984870694129	COPE
AMEX60DD001176	0.250329705919898	-0.137722998727287	4.08045587180336	-0.0337518657361243	0.973075019632287	NA	LOC101937899
AMEX60DD001177	5.69786971192803	4.77717481250322	1.11584434382818	4.28121972291759	1.85871720155999e-05	5.000933879114e-05	AMEX60DD001177
AMEX60DD001178	0.327404759891895	-0.137724455182145	3.58864534990479	-0.0383778394780077	0.969386429497839	NA	AMEX60DD001178
AMEX60DD001179	2712.66634120596	-0.788583586142588	0.0319198209706755	-24.705138129285	9.41805132361437e-135	1.47281977729873e-133	LZTR1
AMEX60DD001180	0	NA	NA	NA	NA	NA	AMEX60DD001180
AMEX60DD001181	639.783884270698	1.27900362242116	0.0586597178701963	21.8037806668516	2.13622836074806e-105	2.75166448396724e-104	DGCR6
AMEX60DD001182	0.0773508955450488	0	4.08045587181216	0	1	NA	AMEX60DD001182
AMEX60DD001183	311.126325535242	-1.50833332107042	0.0917991658888977	-16.4307954921499	1.15138574870984e-60	1.02407777786245e-59	TAB3
AMEX60DD001184	72.321604366784	0.549716407698924	0.172161230350193	3.19303252294809	0.00140787088949567	0.00305766928238067	NDUFB1
AMEX60DD001185	77.7506237184585	-1.40079219486882	0.173733665171642	-8.06287136971922	7.4522927960788e-16	3.30898391521326e-15	AIFM3
AMEX60DD001186	290.640388399225	-0.424583214197551	0.0809427242827925	-5.24547719340616	1.55878342369504e-07	4.90069517137942e-07	AIFM3
AMEX60DD001187	6.59386142859607	0.17948511261456	0.550228215267642	0.326201215485206	0.744272121824289	0.796082977457021	AMEX60DD001187
AMEX60DD001188	0.175422473245627	-0.137730442075622	4.08045587181216	-0.0337536898823158	0.973073565003034	NA	LOC115479634
AMEX60DD001189	2627.77076389753	0.227568354759402	0.0295944414045034	7.68956411945567	1.47637132059229e-14	6.30553564520509e-14	SLC7A4
AMEX60DD001190	23.744650618869	0.201673708818447	0.30368383677343	0.664091019664343	0.506632057479684	0.584901037606936	AMEX60DD001190
AMEX60DD001191	476.725676201837	0.24702755830743	0.0739332789238782	3.34122281471879	0.000834102555943112	0.00187145251161317	LRRC74B
AMEX60DD001192	124.123294420593	1.4549996316339	0.166823925017015	8.72176836437284	2.73890187889583e-18	1.30110343166411e-17	AMEX60DD001192
AMEX60DD001193	6.63975441709666	-1.36875037833612	0.674456292949894	-2.02941301407326	0.0424162406742243	0.0696044681171715	AMEX60DD001193
AMEX60DD001194	27.2388080137031	0.231630933263763	0.276741146926797	0.836994916860099	0.402595425276735	0.484250839015693	AMEX60DD001194
AMEX60DD001195	19.2733290233811	-2.93900011976401	0.590651474236526	-4.97586182031112	6.49579748575323e-07	1.95934944125624e-06	LOC106732742
AMEX60DD001196	11.4706419978398	0.981406293625038	0.408796919058679	2.40071842000396	0.0163629222191626	0.0295136368689538	AMEX60DD001196
AMEX60DD001197	16.2002773009523	0.316180633583852	0.331703768860172	0.953201812178191	0.340487828408117	0.422359077607382	AMEX60DD001197
AMEX60DD001198	7.25582391018412	-2.42379724667407	0.808700952373556	-2.99714899501499	0.00272517485064423	0.00565997853595341	AMEX60DD001198
AMEX60DD001199	8.02839879250549	-0.246283761191675	0.480352175349085	-0.51271499085581	0.608150701879377	0.680103039042407	PROM2
AMEX60DD001200	5.04639279085774	2.28358847775665	0.697218048178214	3.27528595067715	0.00105555071098189	0.00233494935446126	PROM2
AMEX60DD001201	298.993820180074	-1.02120729927269	0.0868667090849699	-11.7560261005603	6.57570361023056e-32	4.08681311319534e-31	KCNIP3
AMEX60DD001202	1416.17729562729	0.395624492936189	0.0386096645767701	10.2467736322739	1.22359800475516e-24	6.70055974926878e-24	FAHD2A
AMEX60DD001203	0.252081588578786	-0.137722998727287	4.08045587180336	-0.0337518657361243	0.973075019632287	NA	GPAT2
AMEX60DD001204	0.194391272742268	-1.0274049677654	4.03829368005095	-0.254415614406835	0.799174489193727	NA	GPAT2
AMEX60DD001205	0.424508715807532	-1.0283500820776	2.87564277002277	-0.357607034085618	0.720637413546641	NA	GPAT2
AMEX60DD001206	3.16877998844308	-0.177520389492712	1.01608989310804	-0.174709334968098	0.861308032351256	0.8996420358572	AMEX60DD001206
AMEX60DD001207	124.053724626576	0.973281446455401	0.143164477676088	6.79834454924962	1.05828117863988e-11	4.07852363802779e-11	ADRA2B
AMEX60DD001208	2.1895407339894	-2.08852435480776	1.29958635589643	-1.60706854556589	0.108039332401489	0.158529756137088	ASTL
AMEX60DD001209	2369.93839141719	0.0611548887298562	0.0318329140312941	1.92112128565222	0.0547164186943025	0.0872081183622139	STARD7
AMEX60DD001210	0	NA	NA	NA	NA	NA	AMEX60DD001210
AMEX60DD001211	1077.44575912505	-0.380803474992573	0.0478882856490438	-7.95191287036971	1.8365340635948e-15	8.05715692132307e-15	CIAO1
AMEX60DD001212	2542.95752799409	0.822935016340405	0.0306179675795709	26.8775193585837	4.02306985915082e-159	7.18746837302812e-158	TMEM127
AMEX60DD001213	3002.40116022497	-0.383120940136067	0.0299804059618394	-12.7790444406831	2.14690975295807e-37	1.45030940881774e-36	SNRNP200
AMEX60DD001214	285.672653474136	-1.6910802523821	0.115878000659634	-14.5936264239601	3.08360878388778e-48	2.40201120632175e-47	SNRNP200
AMEX60DD001215	1.66289593152955	-1.1741742314588	1.37249869881558	-0.855501161838674	0.392273761497028	0.474161572918446	HARBI1
AMEX60DD001216	47.2745738508068	-0.236203775047473	0.206763057262838	-1.14238867510655	0.253292496529736	0.328471035856933	ITPRIPL1
AMEX60DD001217	1977.63178749719	-0.0547050987608735	0.0377550781230128	-1.44894677697751	0.147352446512058	0.207068057922686	NCAPH
AMEX60DD001218	95.8088813197142	-0.0203512916699043	0.156782690097092	-0.129805730832282	0.896720128731709	0.928855627268371	PARPI_0007353
AMEX60DD001219	5.42009978150256	1.33729734648451	0.791042177932908	1.6905512547751	0.0909225412274051	0.136424854216022	AMEX60DD001219
AMEX60DD001220	2.66067555879221	1.23855047082949	0.952621813928724	1.30014918062979	0.193549844380035	0.261039025515548	AMEX60DD001220
AMEX60DD001221	0.924717781916326	3.68504806053547	1.89199378820418	1.94770621526892	0.0514501260002547	0.0825475688846734	AMEX60DD001221
AMEX60DD001222	4.87171314983748	2.18789410599248	0.744111380288853	2.94027771103726	0.00327918196263609	0.00671871841615104	NEURL3
AMEX60DD001223	88.5169143539884	2.7659232903931	0.20051214204975	13.7942932638306	2.75842902594717e-43	2.02381760245826e-42	ARID5A
AMEX60DD001224	2647.59871628709	-0.486864440405223	0.0329118236580786	-14.7929949267857	1.62556648892591e-49	1.2866899611776e-48	KANSL3
AMEX60DD001225	0.251441370841227	1.78581490268495	4.08045587181216	0.43765083088421	0.661639417550548	NA	AMEX60DD001225
AMEX60DD001226	0.59406755170712	-0.067523197902476	2.3661004715282	-0.028537755989231	0.977233255357653	NA	AMEX60DD001226
AMEX60DD001227	0	NA	NA	NA	NA	NA	AMEX60DD001227
AMEX60DD001228	0.271886211423705	0.824026216107527	4.08045587181216	0.201944645891139	0.839959998662684	NA	DYSF
AMEX60DD001229	17.8915480650335	-2.77718190057949	0.561464513875411	-4.94631776710247	7.56304625829259e-07	2.26925522153434e-06	FER1L5
AMEX60DD001230	0.0773508955450488	0	4.08045587181216	0	1	NA	AMEX60DD001230
AMEX60DD001231	0.0963196950416902	-0.137738449157526	4.08045587181216	-0.0337556521831359	0.973072000205207	NA	AMEX60DD001231
AMEX60DD001232	0.816659508431228	-1.39186528666128	1.88852463525888	-0.737011983150795	0.461115062151835	0.54050302481523	LOC105903676
AMEX60DD001233	51.7352599629886	-1.73172550033068	0.227361097401959	-7.61663063786636	2.60383048117975e-14	1.10272073435693e-13	AMEX60DD001233
AMEX60DD001234	853.351349241394	-0.435180795425637	0.0600831784362407	-7.24297227197199	4.38956680362244e-13	1.78385221078814e-12	LMAN2L
AMEX60DD001235	1337.86562994504	0.213685641922426	0.0390886297768376	5.46669563866494	4.58502328929665e-08	1.48785721577827e-07	CNNM4
AMEX60DD001236	1209.23980520512	-0.565963984965814	0.0444632702086156	-12.7287980013703	4.09088483563141e-37	2.75420075937322e-36	CNNM3
AMEX60DD001237	6.77627077000865	1.24001452234786	0.580108020741741	2.13755796853548	0.0325526361613404	0.0549449708532306	AMEX60DD001237
AMEX60DD001238	1.37663887747468	-2.39364745164341	1.58650877841857	-1.508751470023	0.131362306868885	0.187608477218196	ANKRD1
AMEX60DD001239	0.194986974855577	-1.03123198394693	4.03795083983738	-0.255384977393251	0.798425772496172	NA	AMEX60DD001239
AMEX60DD001240	203.984558420744	-0.486363131508794	0.106548796207603	-4.56469851204275	5.00212678092529e-06	1.41033527899874e-05	ANKRD39
AMEX60DD001241	2133.72453169173	-0.551850096077399	0.0352695369595957	-15.6466498754886	3.50174701851293e-55	2.94388826207202e-54	SEMA4C
AMEX60DD001242	0.0980715777005781	-0.137738449157525	4.08045587181216	-0.0337556521831356	0.973072000205208	NA	AMEX60DD001242
AMEX60DD001243	36.6153149384971	0.997588760173105	0.252258467216116	3.95462943695145	7.66533646582636e-05	0.000194294603441357	D9C73_028124
AMEX60DD001244	9.02001344445081	-5.39162393543918	1.22477214582338	-4.4021444754645	1.07186139789293e-05	2.94289698782718e-05	AMEX60DD001244
AMEX60DD001245	0.0773508955450488	0	4.08045587181216	0	1	NA	AMEX60DD001245
AMEX60DD001246	9768.66339270567	0.115898272383089	0.0189253948338659	6.12395532037701	9.12805027661463e-10	3.23759265012986e-09	COX5B
AMEX60DD001247	7634.67597588477	0.277019409324235	0.0201079846135896	13.7765874923645	3.52547221362972e-43	2.5815206643727e-42	ACTR1B
AMEX60DD001248	1520.42042272263	-0.0145804893076425	0.0389287328986937	-0.374543125911292	0.70800027766572	0.766175416688588	MARCHF5
AMEX60DD001249	10.6876997762528	-0.997703186801089	0.483505388187685	-2.06347894185991	0.039067146511496	0.0646744925592338	PARPI_0027357
AMEX60DD001250	5.80866719879529	-4.35532054853316	1.26503019427563	-3.44285896751031	0.000575599400886528	0.0013205239016044	AMEX60DD001250
AMEX60DD001251	0.249086242561905	-0.137723083259551	4.08045587180355	-0.0337518864525001	0.973075003112423	NA	LOC110391220
AMEX60DD001252	645.74843039595	-0.151781628145087	0.0533314974838256	-2.84600349335999	0.00442717091994455	0.00887540594679585	NPY1R
AMEX60DD001253	25.266116179534	0.355247644354448	0.263034867077671	1.35057244806084	0.176832431569182	0.241977816431418	AMEX60DD001253
AMEX60DD001254	11.3274262939869	-0.147521848834852	0.42296712563139	-0.348778521769597	0.727255589230219	0.78204810235123	AMEX60DD001254
AMEX60DD001255	8804.83408371795	0.405898838369231	0.0191882826819652	21.1534739766331	2.56350542460397e-99	3.16377179383054e-98	PURB
AMEX60DD001256	5.425276156057	-0.0503036411116987	0.816523041286984	-0.0616071299499537	0.950875698851627	0.967679737616562	H2AZ2
AMEX60DD001257	16.072962012617	0.630823807529217	0.470102343876936	1.34188611425931	0.179632924716382	0.245299489937933	AMEX60DD001257
AMEX60DD001258	15.3871329408863	1.91188123518662	0.473636294384035	4.03660204645641	5.42309428528914e-05	0.000139588977103644	LOC115092887
AMEX60DD001259	0.0980715777005781	-0.137738449157525	4.08045587181216	-0.0337556521831356	0.973072000205208	NA	AMEX60DD001259
AMEX60DD001260	1.78157359599422	2.40960573559413	1.41464017528939	1.70333472616187	0.0885054454495053	0.133266000909372	B3GALT2
AMEX60DD001261	0.253369070903984	-0.137722951827692	4.08045587180325	-0.0337518542424107	0.973075028797722	NA	AMEX60DD001261
AMEX60DD001262	14.2961982338051	3.09751385382438	0.49964559136831	6.19942196496051	5.66709067592523e-10	2.02965024136213e-09	AMEX60DD001262
AMEX60DD001263	3809.28574524543	2.42103710186017	0.0285528652220635	84.7913889913006	0	0	VAMP5
AMEX60DD001264	17.227888655554	2.0653212794874	0.409775661464382	5.04012676620845	4.65223585882115e-07	1.417057353281e-06	PHYPO_G00144010
AMEX60DD001265	11.5960435981276	1.20218254674863	0.41479432163878	2.89826182286927	0.00375237194351937	0.00761522007070928	AMEX60DD001265
AMEX60DD001266	0.251441370841227	1.78581490268495	4.08045587181216	0.43765083088421	0.661639417550548	NA	AMEX60DD001266
AMEX60DD001267	805.879990513486	0.892630492929447	0.0516935990913458	17.2677180273734	8.23342519567632e-67	7.75783143791662e-66	RNF181
AMEX60DD001268	0.270134328764817	0.824026216107526	4.08045587181216	0.201944645891139	0.839959998662684	NA	AMEX60DD001268
AMEX60DD001269	1475.96665761873	0.196209826153954	0.0400573567634728	4.8982219998318	9.67077383989889e-07	2.88086502558541e-06	TMEM150A
AMEX60DD001270	5.27125217095368	-1.22667122787245	0.705915422158142	-1.73770283148403	0.0822631895545945	0.125040549689569	AMEX60DD001270
AMEX60DD001271	77.7021914090451	0.495034772124233	0.171727534347645	2.88267559424737	0.00394313296277887	0.00797476782818365	AMEX60DD001271
AMEX60DD001272	20.2967858811085	-0.0619000817013229	0.353054879318575	-0.175327081786251	0.860822633154024	0.899190624607126	AMEX60DD001272
AMEX60DD001273	295.860605978094	1.01761629393062	0.0832401971993504	12.2250586635871	2.28416744570679e-34	1.47763332913319e-33	C2ORF68
AMEX60DD001274	1264.65704046021	0.260536852198967	0.0430351021261374	6.05405446547621	1.41244818774676e-09	4.96618675261587e-09	USP39
AMEX60DD001275	1182.70020578208	0.350220406725034	0.0481840678867087	7.26838604719882	3.63807856619169e-13	1.48278962379006e-12	LOC115469246
AMEX60DD001276	13217.2680417747	-2.28806908277122	0.0271783340601562	-84.1872455356106	0	0	PSAP
AMEX60DD001277	0.152766547520215	0	4.08045587180355	0	1	NA	AMEX60DD001277
AMEX60DD001278	979.065764785033	-1.08216879146377	0.0642534533814546	-16.8421887776092	1.19724885979484e-63	1.09498309048067e-62	PSAPL1
AMEX60DD001279	3.84066247200362	5.68038318661482	1.31033307870292	4.3350681433134	1.45714976372543e-05	3.95554578572749e-05	AMEX60DD001279
AMEX60DD001280	5.43320327044535	-3.82716181261587	1.25700156987046	-3.04467544381053	0.00232931527433333	0.00488966178580001	AMEX60DD001280
AMEX60DD001281	2522.54890516421	-1.08173484419465	0.0317804833741822	-34.0377089756106	6.16985807045772e-254	1.65466135397412e-252	PAX8
AMEX60DD001282	1763.07050181412	0.10429508727296	0.0369238096887644	2.82460255732215	0.00473392957065131	0.00943725965652248	PSD4
AMEX60DD001283	1.49133572143692	-0.920832849767368	1.32813778147447	-0.693326296873414	0.488104803764558	0.566820383495546	AMEX60DD001283
AMEX60DD001284	166.090946498387	-1.4585644757442	0.12317276381006	-11.8416152291053	2.37827966243164e-32	1.48877619546568e-31	AMEX60DD001284
AMEX60DD001285	0	NA	NA	NA	NA	NA	AMEX60DD001285
AMEX60DD001286	224.473327336765	4.4869822183299	0.166532677086389	26.9435542431248	6.78795027816121e-160	1.21780102261752e-158	IL1B
AMEX60DD001287	87.8475391146937	4.22293633637849	0.281269601383042	15.013838380023	5.95967832051344e-51	4.796603084113e-50	IL1B
AMEX60DD001288	406.899504927996	-1.35992913373237	0.0999469938007425	-13.6065036277486	3.66355445830931e-42	2.64667701460472e-41	CKAP2L
AMEX60DD001289	49.6400835907109	-1.28395244018797	0.259091442246039	-4.95559571191354	7.21090148947712e-07	2.16652936586519e-06	AMEX60DD001289
AMEX60DD001290	68.7432672544705	0.278544027606812	0.196709061425112	1.41602031746186	0.156769555915484	0.218389664017119	AMEX60DD001290
AMEX60DD001291	11.0720937781355	-3.42410266748195	1.06917374771699	-3.20256896953693	0.00136207680053707	0.00296542388216774	AMEX60DD001291
AMEX60DD001292	225.506715811561	-0.808559287778533	0.10148352127565	-7.96739487963096	1.62054204165919e-15	7.117917445056e-15	LOC115092864
AMEX60DD001293	6.73303666069419	1.086298247607	0.585017230697222	1.85686538892599	0.0633303078385575	0.0993544228485126	AMEX60DD001293
AMEX60DD001294	0.696803880486871	2.30805648036845	2.21348257010055	1.04272629545197	0.297075075651256	NA	AMEX60DD001294
AMEX60DD001295	0.175475513827648	1.78580689560305	4.08045587181216	0.437648868583391	0.661640840252184	NA	AMEX60DD001295
AMEX60DD001296	0.154701791090098	0	4.08045587180325	0	1	NA	AMEX60DD001296
AMEX60DD001297	10.6174524281994	-1.29140057620423	0.516151623608368	-2.50197910291586	0.0123501214319536	0.0228502834286797	XELAEV_18009995MG
AMEX60DD001298	5.23030051789169	1.48714939691736	0.638542790577102	2.32897374907844	0.0198604564195756	0.0351409382964971	AMEX60DD001298
AMEX60DD001299	1.47945291936188	2.71527170268797	1.65681855627525	1.63884674782511	0.101245180514925	0.149880041580746	AMEX60DD001299
AMEX60DD001300	8.5242996675072	-2.29163717574233	0.917806882479915	-2.49686205179714	0.0125297688891866	0.0231504533915268	AMEX60DD001300
AMEX60DD001301	16871.1616302154	0.902225306354633	0.0161174403863323	55.978200305287	0	0	SLC20A1
AMEX60DD001302	313.127794952846	0.314417936354017	0.0797068570716175	3.94467863751684	7.9907067054378e-05	0.000202190629958451	AMEX60DD001302
AMEX60DD001303	1434.61685867454	-0.444456073478637	0.0406427979066736	-10.9356662525849	7.78321495382298e-28	4.50067958941854e-27	SEC24C
AMEX60DD001304	1035.19978814534	1.03301277012581	0.0447495976182145	23.0842918173043	6.65897143476698e-118	9.38340977119591e-117	MRPS24
AMEX60DD001305	0.949799718473303	-2.35489255542268	1.79116854397926	-1.31472415777861	0.188602624548316	0.255394422447547	CCDC150
AMEX60DD001306	125.801138407929	0.493589216085325	0.122105855873015	4.04230585467282	5.29281313286775e-05	0.000136335283005745	AMEX60DD001306
AMEX60DD001307	6953.87732896605	-0.400912029702466	0.0205761616837136	-19.4842962387779	1.49216892181946e-84	1.64297848601955e-83	CAMK2B
AMEX60DD001308	1.24873663089777	1.78584695680347	1.95299236984637	0.914415736782402	0.360498435934623	0.442729580222098	AMEX60DD001308
AMEX60DD001309	9.88184327302007	-0.499544268530002	0.451957154777397	-1.10529120570299	0.269033427336764	0.345870391586018	AMEX60DD001309
AMEX60DD001310	0.718136271753729	0.248586146554001	2.04045538663375	0.121828758512631	0.903034637592614	0.933215338211674	AMEX60DD001310
AMEX60DD001311	1674.62241621486	0.0964404008276667	0.0379508692067449	2.54119083023602	0.0110475603666427	0.0206336079867946	NUDCD3
AMEX60DD001312	2.43671098690194	3.51959947520808	1.28586333164676	2.73714895555863	0.00619742243852573	0.0121229339046612	AMEX60DD001312
AMEX60DD001313	0.439693164664405	1.71209037209671	2.96337689006479	0.577749788707866	0.563433059410921	NA	AMEX60DD001313
AMEX60DD001314	0.251858787587756	1.78581490268495	4.08045587181216	0.437650830884211	0.661639417550548	NA	AB205_0084520
AMEX60DD001315	293.821647465562	0.0170824302204856	0.0917978598190781	0.186087456223412	0.852376178590096	0.89197165799291	OGDH
AMEX60DD001316	64.5159182774644	-2.37014792052083	0.310956259577527	-7.62212641656088	2.49530473164195e-14	1.05758357089751e-13	OGDH
AMEX60DD001317	1126.13702836066	0.789562407478698	0.0445492451429737	17.7233622016428	2.76859245052828e-70	2.68825744076612e-69	OGDH
AMEX60DD001318	4.53233692271926	-0.0504125982077652	0.650762679259696	-0.0774669473441751	0.938252084432424	0.960051924302702	AMEX60DD001318
AMEX60DD001319	4.52857298217206	4.28335241983094	1.13839666105856	3.76261857255273	0.000168143545128813	0.000411164156945691	LOC108785592
AMEX60DD001320	583.26057346031	0.363247874858318	0.0605647775641027	5.99767537284936	2.00162150841357e-09	6.9860011719886e-09	AMEX60DD001320
AMEX60DD001321	600.369285306346	-0.600642389982927	0.0577513079297281	-10.4004984737972	2.46639561493257e-25	1.36802987329791e-24	MCHR1
AMEX60DD001322	94.0494858430666	-2.08565741887398	0.18617347852158	-11.2027633336196	3.95210174340678e-29	2.3386623628871e-28	AMEX60DD001322
AMEX60DD001323	41.9173493788623	-1.83204212758245	0.26017181391566	-7.0416625844656	1.899593865215e-12	7.55092347485675e-12	AMEX60DD001323
AMEX60DD001324	3100.38919709792	0.551696926820666	0.0287497988641532	19.189592575152	4.5217051636762e-82	4.88256024820563e-81	PGAM2
AMEX60DD001325	0.272481913537014	0.824026216107527	4.08045587181216	0.201944645891139	0.839959998662684	NA	AMEX60DD001325
AMEX60DD001326	1841.79552307237	1.09918391098852	0.0356778784700149	30.8085558369823	2.01276294353236e-208	4.51208813928169e-207	PGAM1
AMEX60DD001327	40.1308604366349	0.74708870817863	0.211484973184522	3.53258530348059	0.000411517438552582	0.000962018886593658	AMEX60DD001327
AMEX60DD001328	54.4247889283188	0.390980384724819	0.186526817024104	2.09610816805122	0.0360725966047968	0.0601975110304319	HARBI1
AMEX60DD001329	18.6915976575829	-0.415721882178109	0.333515193297466	-1.24648558906077	0.212586176596336	0.282874593975581	AMEX60DD001329
AMEX60DD001330	0.616776518014553	0.826155950183282	2.24394910631082	0.368170538208653	0.712746076924134	NA	LOC108785592
AMEX60DD001331	85955.6908892393	0.560488273503606	0.0140556662752261	39.8763219422402	0	0	LOC111571239
AMEX60DD001332	12.3346338751745	0.601504375494513	0.394425813149516	1.52501270312777	0.127255929232791	0.182641929520637	AMEX60DD001332
AMEX60DD001333	0.369813745987895	-1.61615961342275	3.23573974741006	-0.49947144689753	0.617447297058401	NA	AMEX60DD001333
AMEX60DD001334	343.838233218416	0.153612695965047	0.0738030269466342	2.08138747582971	0.0373984541006465	0.0621665918139102	LOC113138288
AMEX60DD001335	4742.63406796528	-0.436365369858855	0.0239782350689168	-18.1983940271117	5.31430672050473e-74	5.32962788637679e-73	ZMIZ2
AMEX60DD001336	0.250053864346847	-0.137723017410976	4.0804558718034	-0.0337518703149479	0.973075015980995	NA	AMEX60DD001336
AMEX60DD001337	0.175422473245627	-0.137730442075622	4.08045587181216	-0.0337536898823158	0.973073565003034	NA	AMEX60DD001337
AMEX60DD001338	959.675066384423	0.462323719487415	0.0481432562829918	9.60308369608034	7.7587699896721e-22	4.01125659744285e-21	LOC727726
AMEX60DD001339	55.3113503301927	0.491174263134012	0.207968611554594	2.36177113201081	0.0181878667416049	0.0324908620572569	AMEX60DD001339
AMEX60DD001340	16.0519014851082	-0.130474750823871	0.360281454027303	-0.362146731022083	0.717242383978444	0.773769789909995	LOC112545154
AMEX60DD001341	4616.26495880249	0.218663604202494	0.0245474393121631	8.9077969160778	5.20566424451104e-19	2.51364137743188e-18	OGDH
AMEX60DD001342	1099.08562675938	0.848077669622202	0.0433908414986538	19.5450846383911	4.54237564534839e-85	5.02643646407407e-84	AMEX60DD001342
AMEX60DD001343	4040.3285235145	0.802739171977687	0.0245118455989241	32.7490302081913	3.13431962322227e-235	7.79113467788264e-234	TMED4
AMEX60DD001344	1.2592033006535	-2.35499060357071	1.65485761708474	-1.42307747763783	0.154713696542664	0.215912809729683	AMEX60DD001344
AMEX60DD001345	527.9107422472	0.683740319026341	0.0625820091815741	10.925509231296	8.70507323660211e-28	5.0284026056418e-27	DDX56
AMEX60DD001346	22.3630178877655	-0.0288588441011336	0.334612941321976	-0.0862454511983881	0.9312713004522	0.954744169028221	DDX56
AMEX60DD001347	273.007266718779	-0.95998878230367	0.103374078374146	-9.28655227115196	1.59366981990907e-20	7.99266158129082e-20	LOC115092844
AMEX60DD001348	0.173814633723127	1.78580689560305	4.08045587181216	0.437648868583391	0.661640840252184	NA	AMEX60DD001348
AMEX60DD001349	0.175475513827648	1.78580689560305	4.08045587181216	0.437648868583391	0.661640840252184	NA	AMEX60DD001349
AMEX60DD001350	20.609232524605	0.92923765815887	0.358090226309826	2.59498190647314	0.00945958986428597	0.0178973621540589	LOC115370481
AMEX60DD001351	22.7316473224109	-1.19037971028655	0.355138378763287	-3.3518757235753	0.000802660412681916	0.00180503562397897	NPC1L1
AMEX60DD001352	0	NA	NA	NA	NA	NA	NPC1L1
AMEX60DD001353	0.0773508955450488	0	4.08045587181216	0	1	NA	AMEX60DD001353
AMEX60DD001354	341.404762579376	-0.936636091893842	0.0905297616676374	-10.346167654042	4.35573756680513e-25	2.40661640130284e-24	LOC115092844
AMEX60DD001355	5341.18357267483	0.273121649094237	0.0228385839163509	11.958782124784	5.84123160795788e-33	3.68896526881292e-32	YKT6
AMEX60DD001356	1.01919175783481	2.71903815810963	1.86485333405784	1.45804396970625	0.144828423761116	0.203948744362527	AMEX60DD001356
AMEX60DD001357	0.329432484123834	-0.137727548255282	3.32117782557454	-0.0414694892862161	0.966921615944166	NA	GCK
AMEX60DD001358	153.038118329537	1.90538275755176	0.123757934584878	15.3960452228214	1.73990152648686e-53	1.43826731324623e-52	MPHOSPH10
AMEX60DD001359	109.25119898529	3.11019051196365	0.167875048413098	18.5268182577691	1.25491338167186e-76	1.28988107631319e-75	MYL7
AMEX60DD001360	0.615808896229612	0.82615798946745	2.24540580772717	0.367932596693378	0.712923493867818	NA	GCK
AMEX60DD001361	1435.74053208225	-0.164345599596982	0.0421379114619788	-3.90018379874551	9.61196889493052e-05	0.000241214379213775	POLD2
AMEX60DD001362	5962.97740127327	-0.329753441531465	0.0246137378917839	-13.3971298053652	6.28469590495732e-41	4.46745782803144e-40	AEBP1
AMEX60DD001363	7.58716700174864	0.238876353976371	0.653940516824722	0.365287587831781	0.714896742686188	0.771656688647147	AMEX60DD001363
AMEX60DD001364	43.7903251690911	1.52685331874815	0.278135957832983	5.48959340117039	4.02860042062022e-08	1.31142122071028e-07	Y956_11202
AMEX60DD001365	1080.78748739601	0.165766031582104	0.0441214891700815	3.75703619030404	0.000171937639047333	0.000419841358996043	ELMOD3
AMEX60DD001366	7533.02362579634	0.612972425498005	0.020197668530531	30.3486724010462	2.61588797583437e-202	5.70177811913014e-201	DBNL
AMEX60DD001367	2155.67999427141	0.923818318759902	0.031632761289368	29.2044791888087	1.70118921864223e-187	3.48819579608642e-186	UBE2D4
AMEX60DD001368	0.0773508955450488	0	4.08045587181216	0	1	NA	AMEX60DD001368
AMEX60DD001369	873.398113036005	-0.232406967119413	0.054896403910135	-4.23355539827092	2.30025485599496e-05	6.13866407421456e-05	TCF7L1
AMEX60DD001370	14.6278604562998	1.9346779687253	0.400103395680332	4.83544501149658	1.32848095978455e-06	3.91593619005958e-06	AMEX60DD001370
AMEX60DD001371	0.175698314818678	-0.137730442075622	4.08045587181216	-0.0337536898823158	0.973073565003034	NA	AMEX60DD001371
AMEX60DD001372	0.154977632663149	0	4.08045587180322	0	1	NA	AMEX60DD001372
AMEX60DD001373	31.6212577291859	0.625053416787178	0.251968996960568	2.48067589396721	0.0131133547248826	0.024125895264573	FBN2
AMEX60DD001374	17.5212864781049	-2.5127282310704	0.534787218342663	-4.69855700526557	2.62006062926091e-06	7.54795452693625e-06	BAYA_14209
AMEX60DD001375	0.686746939245429	3.67198834016998	3.97323221769505	0.924181658403085	0.355391743487573	NA	AMEX60DD001375
AMEX60DD001376	6241.39403076266	-0.374437305783753	0.0216296379593686	-17.3113071280775	3.86539265378847e-67	3.65304333061873e-66	TGOLN2
AMEX60DD001377	1095.64008102666	0.335893465917775	0.0480342395976117	6.99279240665812	2.69468098342291e-12	1.06435273699604e-11	LOC112551351
AMEX60DD001378	0.252826409372697	1.78581490268495	4.08045587181216	0.437650830884211	0.661639417550548	NA	LOC112551351
AMEX60DD001379	105.065893163508	2.80304541946096	0.187963452859757	14.9127150880355	2.72444919242827e-50	2.17606786919461e-49	LOC115092832
AMEX60DD001380	6.62387030099342	-2.08377928005304	0.827344012238397	-2.51863704726083	0.0117810026621403	0.0218879937672704	RETSAT
AMEX60DD001381	654.753857778922	1.13239052252499	0.0587789170211746	19.2652498533964	1.05156649354491e-82	1.14063318422369e-81	RETSAT
AMEX60DD001382	1651.51987647697	0.938021168925594	0.0366097261112484	25.62218482802	8.63560177719922e-145	1.43364407750661e-143	DUSP11
AMEX60DD001383	831.523045592804	0.211528551295026	0.0524930815729825	4.02964628778618	5.58608439396855e-05	0.000143537299317125	STAMBP
AMEX60DD001384	13.2649716923604	1.75764832205262	0.429226361080514	4.09492165771925	4.2231116487607e-05	0.000109831007636551	ACTG2
AMEX60DD001385	775.127548181193	0.0811114100902486	0.0525836233223281	1.54252227148841	0.122946730120846	0.177273683164412	C2ORF42
AMEX60DD001386	522.950452332741	0.0328352670859549	0.0623281165636063	0.526813080456976	0.598323398453163	0.67110746632641	AMEX60DD001386
AMEX60DD001387	6539.33815948144	0.76941682225819	0.0212443368832803	36.2175024094884	3.2287224558963e-287	9.84612242513696e-286	TIA1
AMEX60DD001388	2045.95689960794	-0.467406786148501	0.0339696342752768	-13.759547199149	4.46313410956928e-43	3.26133659066621e-42	PCYOX1
AMEX60DD001389	3819.72463790497	0.826429838660405	0.0265355647758708	31.1442339984371	6.07098177188036e-213	1.39012239332241e-211	SNRPG
AMEX60DD001390	1230.21531374711	1.34935310654327	0.0420807417725286	32.0658108604009	1.32178212208935e-225	3.17100512946471e-224	FAM136A
AMEX60DD001391	0.251805747005734	-0.137723017410976	4.0804558718034	-0.0337518703149479	0.973075015980995	NA	AMEX60DD001391
AMEX60DD001392	702.402950282643	3.50678073006391	0.0801055113139594	43.7770219869106	0	0	TGFA
AMEX60DD001393	34.5271123013744	1.89119249230415	0.250525739434481	7.54889496214319	4.38966709241222e-14	1.8453071135615e-13	AMEX60DD001393
AMEX60DD001394	3.78525658895223	-3.53063644599308	1.29671231284649	-2.72276002241605	0.0064739065105819	0.0126171587733269	OJAV_G00236990
AMEX60DD001395	0	NA	NA	NA	NA	NA	AMEX60DD001395
AMEX60DD001396	6.78703694357929	-0.931617446222888	0.65252614855027	-1.42770898651752	0.153375638496651	0.214375480704829	AMEX60DD001396
AMEX60DD001397	76.5335227455232	-0.0790337540078402	0.156356438988053	-0.505471693518673	0.613227575018935	0.68445595069653	QRFPR
AMEX60DD001398	21.9847920422969	0.172094317033175	0.29123193037984	0.590918436754928	0.554575072146073	0.630859853540009	AMEX60DD001398
AMEX60DD001399	1490.360694367	0.688435689083325	0.0418463556190615	16.4515088327007	8.18046856857208e-61	7.28570698712124e-60	GMCL1
AMEX60DD001400	5902.84940115672	0.222235752037683	0.0228226654683849	9.73750206107761	2.08619338045546e-22	1.09099835975361e-21	ANXA4
AMEX60DD001401	4352.2153307151	-0.579904208730069	0.0253059755722198	-22.9157025412872	3.24024928790402e-116	4.51071650520877e-115	AAK1
AMEX60DD001402	2887.43236904491	-0.604617824800659	0.0311128851847439	-19.4330362231122	4.05642814589e-84	4.45002216400606e-83	NFU1
AMEX60DD001403	3943.38981077562	0.323196943105169	0.0261640022877299	12.3527333299744	4.70840742933481e-35	3.07648174415158e-34	GFPT1
AMEX60DD001404	1441.43007803597	-1.56098361819563	0.0544897249646804	-28.6473022061947	1.73202186649742e-180	3.45549624262333e-179	ANTXR1
AMEX60DD001405	76.7876839344849	-0.418825770854767	0.154225249695906	-2.71567575141288	0.00661406604617782	0.0128668487343904	GKN1
AMEX60DD001406	29.4960359868207	-5.44280141142285	1.03456760357591	-5.2609432120339	1.43318296478238e-07	4.51721030126213e-07	GKN2
AMEX60DD001407	0.637176664307198	-0.137732879947557	2.40004218702323	-0.0573876912215394	0.954236367826042	NA	GKN1
AMEX60DD001408	0.371618669228804	-0.0766696567967664	3.53061389572501	-0.0217156729852564	0.98267476148675	NA	GKN1
AMEX60DD001409	0	NA	NA	NA	NA	NA	GKN1
AMEX60DD001410	0	NA	NA	NA	NA	NA	GKN1
AMEX60DD001411	0	NA	NA	NA	NA	NA	AMEX60DD001411
AMEX60DD001412	4.49378311227375	2.14974563957237	0.805531844160042	2.66872831304887	0.00761390111146504	0.0146410069516688	GKN1
AMEX60DD001413	2.42054310494814	2.82223544638879	1.2886095609363	2.19014007962052	0.0285140792818163	0.0487987869794809	AB205_0084520
AMEX60DD001414	0.960294030773655	3.03914334747905	1.85956498532679	1.63433027157422	0.102189520709794	0.151053768883771	GKN1
AMEX60DD001415	2.14927595045685	4.17690264477205	1.44339973645336	2.89379479522097	0.00380616816954565	0.00771863658894574	BMP10
AMEX60DD001416	264.524472933175	1.55986195964787	0.0963774058839493	16.1849340656267	6.44188525801756e-59	5.62837147718613e-58	ARHGAP25
AMEX60DD001417	7653.62931031566	-0.514502319935197	0.0200588836853964	-25.6495988512946	4.2718386544114e-145	7.09979584363174e-144	CDS2
AMEX60DD001418	5649.24414100685	0.990049726027609	0.0223132155297005	44.3705536169711	0	0	PCNA.L
AMEX60DD001419	1524.2391748836	-0.0343047977348978	0.0391095061271088	-0.877147300797014	0.380406635701081	0.462677409941802	TMEM230
AMEX60DD001420	2149.40568563797	0.370868195766728	0.0325653330583187	11.3884355213739	4.77485765159129e-30	2.8744268337862e-29	SLC23A2
AMEX60DD001421	4343.42216334736	-1.50563579615234	0.0310979942153253	-48.4158491292778	0	0	RASSF2
AMEX60DD001422	9513.42799171323	-0.0153140299370491	0.0194302193160161	-0.788155279566297	0.430605883787389	0.51085620999677	PRNP
AMEX60DD001423	0.0986672798138868	-0.137738449157525	4.08045587181216	-0.0337556521831356	0.973072000205208	NA	AMEX60DD001423
AMEX60DD001424	0.175475513827648	1.78580689560305	4.08045587181216	0.437648868583391	0.661640840252184	NA	AMEX60DD001424
AMEX60DD001425	13.5960594367942	-1.09419546233661	0.432528484650665	-2.52976509332175	0.011413891493466	0.0212620553515694	AMEX60DD001425
AMEX60DD001426	0.194391272742268	-1.0274049677654	4.03829368005095	-0.254415614406835	0.799174489193727	NA	AMEX60DD001426
AMEX60DD001427	0.862862670810636	2.71551543242367	1.92531327199856	1.41042783629952	0.158413390784789	0.220264228055019	AMEX60DD001427
AMEX60DD001428	0.0773508955450488	0	4.08045587181216	0	1	NA	AMEX60DD001428
AMEX60DD001429	0.250053864346847	-0.137723017410976	4.0804558718034	-0.0337518703149479	0.973075015980995	NA	AMEX60DD001429
AMEX60DD001430	0.0773508955450488	0	4.08045587181216	0	1	NA	AMEX60DD001430
AMEX60DD001431	0.175475513827648	1.78580689560305	4.08045587181216	0.437648868583391	0.661640840252184	NA	AMEX60DD001431
AMEX60DD001432	16.6659503591644	-0.0502561910848636	0.375513842642874	-0.133833125115067	0.893534532761403	0.926518286440336	AMEX60DD001432
AMEX60DD001433	0.271742168287317	-1.02743216048793	3.96775939220561	-0.258945177599793	0.79567753994417	NA	AMEX60DD001433
AMEX60DD001434	631.966741577323	-0.00516531468716924	0.0546537967808754	-0.094509713714468	0.924704266556709	0.949586241852752	LRRTM4
AMEX60DD001435	2.48794573813746	1.70121158582936	0.952067555194459	1.7868601619156	0.0739600927378378	0.113831003696214	AMEX60DD001435
AMEX60DD001436	194.022967731996	-0.45500427029176	0.101935792909156	-4.46363595461759	8.05804285522922e-06	2.23653022273078e-05	LRRTM4
AMEX60DD001437	0	NA	NA	NA	NA	NA	AMEX60DD001437
AMEX60DD001438	21.2394956682956	-6.96419051214976	1.19496549784477	-5.82794275207972	5.61148202243391e-09	1.91384707499439e-08	AMEX60DD001438
AMEX60DD001439	0.231360906423256	0	4.08045587179448	0	1	NA	AMEX60DD001439
AMEX60DD001440	0	NA	NA	NA	NA	NA	AMEX60DD001440
AMEX60DD001441	5.59406391173559	-4.35658501236262	1.24713278158775	-3.49328080913418	0.000477124496945534	0.00110669947281431	AMEX60DD001441
AMEX60DD001442	13593.7712356285	-1.90487696234725	0.0192296529251421	-99.0593522286975	0	0	LOC103092306
AMEX60DD001443	136.811417360234	1.79954097375811	0.130207971487386	13.8205130853485	1.91698593462436e-43	1.40957481185258e-42	HNRNPL
AMEX60DD001444	9997.41213806599	-2.95523827837702	0.0254525682643802	-116.107665351506	0	0	LOC100336636
AMEX60DD001445	13.9074581588018	-1.33614151731569	0.417462758627769	-3.20062446218601	0.00137130130316811	0.0029840952744555	AMEX60DD001445
AMEX60DD001446	20961.2570520631	-2.14551981097618	0.0173984357322447	-123.316822500304	0	0	ROHU_028321
AMEX60DD001447	0.0773508955450488	0	4.08045587181216	0	1	NA	AMEX60DD001447
AMEX60DD001448	4.14636172549555	2.14676952593666	1.28246161996563	1.67394446158489	0.0941415149429248	0.140598949679623	AMEX60DD001448
AMEX60DD001449	97.7856988293593	0.00174229479472211	0.135943764979833	0.0128162905814811	0.989774359558395	0.994979409618742	ADRA1A
AMEX60DD001450	35444.4328691312	-0.715134752573494	0.0162242185745347	-44.0782247408795	0	0	DPYSL2
AMEX60DD001451	1.84964629878954	1.82886490008025	1.18697162852335	1.54078232042955	0.123369773694575	0.177785117649601	AMEX60DD001451
AMEX60DD001452	5119.751436817	-0.4941389958718	0.023649624812903	-20.8941579319348	6.05144808577353e-97	7.35018761404795e-96	BNIP3L
AMEX60DD001453	0.911497743315513	-0.0783134560937023	2.02196002525623	-0.0387314561690101	0.969104493822177	0.980544991078127	AMEX60DD001453
AMEX60DD001454	997.866850412873	1.68359033838621	0.0487479265287036	34.5366553671752	2.26093417954005e-261	6.25121135999261e-260	CYP2B6
AMEX60DD001455	46.1149404542592	-3.87229135531171	0.420387064594235	-9.211252394384	3.22341728788609e-20	1.60572394612273e-19	AMEX60DD001455
AMEX60DD001456	1.40662724917991	0.242419534949701	1.61508821899886	0.150096776199611	0.880688263392873	0.916214706066949	AMEX60DD001456
AMEX60DD001457	0.952519222917133	-2.35811595557823	1.77624274542203	-1.32758653717566	0.184314734487406	0.250497891919192	AMEX60DD001457
AMEX60DD001458	97.7137908846928	1.60728797051098	0.19184574081883	8.37802269495691	5.38242682905486e-17	2.4668047647339e-16	DPX16_21124
AMEX60DD001459	4.09300037957437	0.8235693566934	0.834117914230804	0.987353637468473	0.323469304332776	0.404088431294262	CYP2J2
AMEX60DD001460	14.1214415153941	-0.398451589726898	0.423902448251664	-0.93996057670878	0.347237782936998	0.429423348601444	AMEX60DD001460
AMEX60DD001461	36.7106679229288	2.18610017064791	0.309671670533	7.05941285131197	1.67207603020404e-12	6.65405075085919e-12	CYP2J2
AMEX60DD001462	0.868864974777837	1.78584540405573	2.15400225704134	0.829082420047554	0.407057770765088	0.488381169472353	AMEX60DD001462
AMEX60DD001463	0.267630413600166	0.824026216107527	4.08045587181216	0.201944645891139	0.839959998662684	NA	AMEX60DD001463
AMEX60DD001464	41.8388002115653	-1.91534771646137	0.298125694013604	-6.42463147230098	1.32189370376799e-10	4.87106879866025e-10	AMEX60DD001464
AMEX60DD001465	12.2728083949408	-0.511510555765538	0.430549399558927	-1.1880415029949	0.234817058884389	0.307848158709206	AMEX60DD001465
AMEX60DD001466	146.526480735107	0.869694796283629	0.124050648840501	7.01080409020551	2.36952333797233e-12	9.37964408584587e-12	ENV
AMEX60DD001467	1399.55267615962	-0.369696625886598	0.0430284772793674	-8.59190585542453	8.55384648792676e-18	4.01123711157327e-17	MTERF4
AMEX60DD001468	0.231360906423256	0	4.08045587179448	0	1	NA	CYP2J2
AMEX60DD001469	0	NA	NA	NA	NA	NA	AMEX60DD001469
AMEX60DD001470	0	NA	NA	NA	NA	NA	AMEX60DD001470
AMEX60DD001471	0.274142793641535	0.824026216107527	4.08045587181216	0.201944645891139	0.839959998662684	NA	AMEX60DD001471
AMEX60DD001472	2.96543652228938	-1.39881908584033	1.04811802766792	-1.33460073094318	0.182007058676965	0.247936030571472	CYP2J2
AMEX60DD001473	1.73036158407422	5.00418853939502	1.51111948212792	3.31157701199659	0.000927717012345056	0.0020682302810429	CYP2J2
AMEX60DD001474	0.700686777188131	0.829030801907334	2.24826310464203	0.368742786462856	0.712319453638995	NA	AMEX60DD001474
AMEX60DD001475	967.897061951327	0.0688875951456294	0.0458598876436312	1.50213179066077	0.13306307610813	0.189607515532679	N338_02708
AMEX60DD001476	1.8517630370073	0.086905169353558	1.27926054398053	0.0679339089777169	0.945838245632545	0.965217913663054	AMEX60DD001476
AMEX60DD001477	185.037782038718	-0.182714890262325	0.109687064942102	-1.66578338438329	0.095756566726227	0.142679788329314	CAPN10
AMEX60DD001478	33.4803874707156	0.453123421587086	0.252927279997855	1.79151660347167	0.0732104326238619	0.11290665544775	AMEX60DD001478
AMEX60DD001479	3.80194930726312	-1.98706149137207	0.993254487283825	-2.00055626912488	0.0454402302851048	0.0739039865830811	AMEX60DD001479
AMEX60DD001480	1127.60978552489	1.39716461138343	0.0450693775902612	31.0003085484219	5.33913253915773e-211	1.21325855709413e-209	RNPEPL1
AMEX60DD001481	11.4068990304777	0.0967580234849917	0.402843201734471	0.240187802768901	0.810184668939116	0.85406408104523	RNPEPL1
AMEX60DD001482	6141.0594234503	0.00660223609683657	0.0213000597613603	0.309963266338504	0.75658889072742	0.806546458147792	ABCC5
AMEX60DD001483	18.9484433596074	-4.16451366029595	0.750208159017091	-5.55114418610459	2.83805878414413e-08	9.31724187505687e-08	LOC103174533
AMEX60DD001484	18.9961964650013	2.54816969606192	0.381675397277519	6.6762744317238	2.45092826511889e-11	9.30659008431768e-11	AMEX60DD001484
AMEX60DD001485	129.153278376638	3.0263263447944	0.154480997863015	19.5902822137255	1.87150028674134e-85	2.07824063022101e-84	AMEX60DD001485
AMEX60DD001486	0.172702968801798	-0.137730442075623	4.08045587181216	-0.0337536898823161	0.973073565003033	NA	HTR3E
AMEX60DD001487	3337.03462011071	0.154513845919674	0.0282000902971759	5.47919684977561	4.27260806546157e-08	1.38881233103003e-07	EIF2B5
AMEX60DD001488	0.44738842397462	-1.62099319619924	2.73721220602437	-0.592205892050159	0.553712724393069	NA	AMEX60DD001488
AMEX60DD001489	239.268825898897	-3.57004904796988	0.171008505576101	-20.876441414086	8.76842159346105e-97	1.06373114513374e-95	LOC100336828
AMEX60DD001490	1.43808536712	-2.24181819285001	1.52959976750295	-1.46562404132013	0.142750737943162	0.201373653808065	AMEX60DD001490
AMEX60DD001491	1.1854878157332	-3.20224982837122	1.67526386520268	-1.91148982252046	0.055941663464839	0.0890020902605432	AMEX60DD001491
AMEX60DD001492	1709.22205350504	-0.0776241294572268	0.0364126766455147	-2.13178861342479	0.0330242281297581	0.0556358050812244	DVL3
AMEX60DD001493	0.194986974855577	-1.03123198394693	4.03795083983738	-0.255384977393251	0.798425772496172	NA	AMEX60DD001493
AMEX60DD001494	229.884570932732	0.687206698473395	0.0941590573649474	7.29836000598304	2.91296372324138e-13	1.19163613675494e-12	POMK
AMEX60DD001495	18413.0761950294	0.173834353383259	0.0158017339642142	11.000966968368	3.78055968784438e-28	2.20101632035716e-27	AP2M1
AMEX60DD001496	3.919785889063	-2.50013276849641	1.15258974951167	-2.16914367801352	0.0300717775362977	0.0511922665818353	MMP23B
AMEX60DD001497	2.55085658182616	-1.87905407775949	1.42723499556129	-1.31656950929829	0.187982964809104	0.254706809359273	AMEX60DD001497
AMEX60DD001498	2.20017662862404	-3.07211137457982	1.38716973491076	-2.21466147744167	0.0267833088649573	0.0461190587966766	MMP23B
AMEX60DD001499	2509.04117456831	0.697605700065181	0.0296961629015316	23.4914423920136	4.98890778884405e-122	7.22052082298299e-121	ABCF3
AMEX60DD001500	478.23393100936	0.0272619810450794	0.0726156154902884	0.375428630068217	0.707341715733913	0.76568432210648	PHF13
AMEX60DD001501	343.961102732884	0.275528824042138	0.0795199656800516	3.46490119413189	0.00053042631952377	0.00122270255623926	LOC115082225
AMEX60DD001502	0.196738857514465	-1.04247862156465	4.03694839910208	-0.258234319219072	0.79622607298995	NA	LOC115082225
AMEX60DD001503	129.998223652789	0.154157556089998	0.134099597090157	1.1495750877339	0.250318923728392	0.325341193537899	CCDC150
AMEX60DD001504	19.9022551087136	1.24739144768697	0.329039532097759	3.79100784557512	0.000150037214128565	0.000368908794104557	AMEX60DD001504
AMEX60DD001505	53.5085284060624	-2.71423192534562	0.309607342457472	-8.76669107328567	1.8399373233693e-18	8.77467957371528e-18	AMEX60DD001505
AMEX60DD001506	292.686925222031	-2.22559331935411	0.110139018369972	-20.2071287023645	8.4736154353177e-91	9.79129700127324e-90	ORF2P
AMEX60DD001507	304.888202886279	-1.53212836147512	0.0930786154989711	-16.4605839188922	7.04178660693678e-61	6.27717783471754e-60	VWA5B2
AMEX60DD001508	2803.91049501077	0.631292014255018	0.0294159085851877	21.4609048170929	3.61205871129773e-102	4.54313005706045e-101	ALG3
AMEX60DD001509	149.885998555417	1.46779122595835	0.120552405930478	12.1755448564404	4.19582766575507e-34	2.70434946566258e-33	EEF1AKMT4
AMEX60DD001510	845.883436556383	0.166310808109649	0.0516061564877021	3.22269317129405	0.0012699150524756	0.0027763933722995	RPL13A
AMEX60DD001511	0	NA	NA	NA	NA	NA	AMEX60DD001511
AMEX60DD001512	24206.3618422009	-0.0373657559687024	0.0150542370113777	-2.48207570669056	0.0130619520673133	0.0240387166218047	CAMK2N2
AMEX60DD001513	148.290490481139	-0.598045204490413	0.124972934142852	-4.78539780306998	1.70649000965039e-06	4.99133311778463e-06	PUM1
AMEX60DD001514	628.084076481691	0.43425365101024	0.0591312087765589	7.3438994398232	2.07459018528255e-13	8.5334029950382e-13	MUL1
AMEX60DD001515	1.7581689034043	1.24008566486156	1.33341458808458	0.930007572995664	0.352367163501808	0.434607959732842	AMEX60DD001515
AMEX60DD001516	5121.16905906795	-0.766781348243486	0.0241319915598649	-31.7744744084346	1.45827017746398e-221	3.44594080797888e-220	ECE2
AMEX60DD001517	8921.60314361415	0.493843222220333	0.0201844961468076	24.4664627062509	3.36213204787197e-132	5.18461558474937e-131	PSMD2
AMEX60DD001518	11.4434112162693	-0.138534773995025	0.468296030077924	-0.295827350857475	0.767361934394374	0.815806948572011	AMEX60DD001518
AMEX60DD001519	0.0773508955450488	0	4.08045587181216	0	1	NA	AMEX60DD001519
AMEX60DD001520	13518.3494654628	0.241192157622969	0.0172778965759005	13.9595787347974	2.75054806367863e-44	2.04435766144124e-43	EIF4G1
AMEX60DD001521	0.469129768497112	-0.659256745125767	2.81453729117513	-0.234232727060622	0.81480430909679	NA	AMEX60DD001521
AMEX60DD001522	0.251441370841227	1.78581490268495	4.08045587181216	0.43765083088421	0.661639417550548	NA	AMEX60DD001522
AMEX60DD001523	3905.20320292869	-1.44382549527563	0.0269920525054193	-53.4907634380803	0	0	FAM131A
AMEX60DD001524	3.72026339678218	-1.01551256446516	0.765368470888915	-1.32682832268453	0.184565479164835	0.250764624052283	HSPB7
AMEX60DD001525	0.173814633723127	1.78580689560305	4.08045587181216	0.437648868583391	0.661640840252184	NA	AMEX60DD001525
AMEX60DD001526	2.04224256089472	1.82409190922674	1.43590254764266	1.2703452001122	0.203961694171408	0.272793921664551	AMEX60DD001526
AMEX60DD001527	373.171520009627	-0.292028626722187	0.0951821829630424	-3.0681017983752	0.0021542321942679	0.00454693691210488	CHRD
AMEX60DD001528	35.9355031869815	1.55200049809303	0.263624796059695	5.88715675190734	3.92896038647567e-09	1.34900469323776e-08	AMEX60DD001528
AMEX60DD001529	590.564310086071	1.58568713729783	0.0705885041313507	22.4638155576606	9.37790684020206e-112	1.26459076417167e-110	FSD1L
AMEX60DD001530	259.169542343359	-1.45774874091644	0.108954895443796	-13.3793780901604	7.98123728077373e-41	5.66469026077406e-40	LOC115098873
AMEX60DD001531	804.740612328906	1.63245474770689	0.0532131222807547	30.6776726818244	1.13014093419608e-206	2.516508834195e-205	POLR2H
AMEX60DD001532	0.0980715777005781	-0.137738449157525	4.08045587181216	-0.0337556521831356	0.973072000205208	NA	AMEX60DD001532
AMEX60DD001533	8.72860050895396	6.36251019291689	1.22492501405436	5.19420382465512	2.05597794867309e-07	6.41362213894724e-07	TEDDM1
AMEX60DD001534	2.78565166006197	-0.0672615616582069	0.881756131115943	-0.0762813654304635	0.939195250875295	0.960765766972804	LOC113028410
AMEX60DD001535	2.87933026498712	-0.438495713873261	0.92963768753204	-0.471684528020114	0.63715198229581	0.705154774235561	DHRS4
AMEX60DD001536	0.349093063832366	-1.02777637372054	3.42288568528831	-0.300266052745484	0.763974225172332	NA	AMEX60DD001536
AMEX60DD001537	0.521052525086172	1.71757014260303	2.58253474588799	0.665071455606866	0.506004790768832	NA	AMEX60DD001537
AMEX60DD001538	0.779316973627961	-3.02983001118447	3.93998567308836	-0.768995184901151	0.441896169003116	0.521589517356724	AMEX60DD001538
AMEX60DD001539	3.81058420479794	1.2689389608815	0.72535414649209	1.74940608945059	0.08022084901672	0.122284116031907	DHRS4L2
AMEX60DD001540	0	NA	NA	NA	NA	NA	AMEX60DD001540
AMEX60DD001541	0.0986672798138868	-0.137738449157525	4.08045587181216	-0.0337556521831356	0.973072000205208	NA	AMEX60DD001541
AMEX60DD001542	604.59468420129	-0.970569235519582	0.0760653973348239	-12.759668252929	2.7537132180923e-37	1.85875642221231e-36	AEBP1
AMEX60DD001543	0.946440149421605	-0.137734492035122	2.10338562190161	-0.0654822827545055	0.947790012370682	0.966054835741551	AMEX60DD001543
AMEX60DD001544	0	NA	NA	NA	NA	NA	AMEX60DD001544
AMEX60DD001545	0.175422473245627	-0.137730442075622	4.08045587181216	-0.0337536898823158	0.973073565003034	NA	DCP1B
AMEX60DD001546	0.371618669228804	-0.0766696567967664	3.53061389572501	-0.0217156729852564	0.98267476148675	NA	DCP1B
AMEX60DD001547	258.667588681187	0.980566274566665	0.0956503479734432	10.2515703846568	1.16436219235623e-24	6.37851297317873e-24	TRIM69
AMEX60DD001548	0.175475513827648	1.78580689560305	4.08045587181216	0.437648868583391	0.661640840252184	NA	AMEX60DD001548
AMEX60DD001549	0	NA	NA	NA	NA	NA	AMEX60DD001549
AMEX60DD001550	0.71157937608811	1.41010903140994	2.11616595865908	0.666350871792427	0.505186856415709	0.583610209937147	AMEX60DD001550
AMEX60DD001551	0.0773508955450488	0	4.08045587181216	0	1	NA	AMEX60DD001551
AMEX60DD001552	1018.83892283181	0.652638397089374	0.0469436572798263	13.9025895063749	6.10905205302317e-44	4.51980712793968e-43	EPHB3
AMEX60DD001553	0.169558835899588	1.78580689560305	4.08045587181216	0.437648868583391	0.661640840252184	NA	AMEX60DD001553
AMEX60DD001554	5.36804351884798	5.62781407107008	1.261585577489	4.46090552356458	8.16140662350464e-06	2.26385387620552e-05	AB205_0079130
AMEX60DD001555	9.40013726094193	-4.12993214067016	1.06495589029333	-3.87803117322787	0.000105305226391504	0.000263238867994838	LOC111772992
AMEX60DD001556	0.232328528208198	0	4.08045587179442	0	1	NA	AMEX60DD001556
AMEX60DD001557	3012.39922608892	-0.117327021172454	0.0275081402030184	-4.26517461037151	1.99745926187901e-05	5.35832059526294e-05	SLC7A14
AMEX60DD001558	0.770138767648077	0.823653115786489	2.0241476644562	0.406913551935831	0.684071482203775	0.745743111347866	AMEX60DD001558
AMEX60DD001559	39050.7665657449	-1.29463156363591	0.0160053693753204	-80.8873280758005	0	0	CLDN11
AMEX60DD001560	5.68784447150116	0.20711044954681	0.591355348428782	0.350230111382433	0.726166010454458	0.781171267687501	LOC108708171
AMEX60DD001561	60.8562490276515	-1.16354261163344	0.233725088187887	-4.97825295801404	6.41607679876601e-07	1.93627916384428e-06	SLC7A14
AMEX60DD001562	0.736811565906026	-1.03883850531653	2.14412127820894	-0.484505478246223	0.628027177407052	0.697546308240709	AMEX60DD001562
AMEX60DD001563	9608.23823484526	1.09822672892372	0.019368379015136	56.7020465711397	0	0	RPL22L1
AMEX60DD001564	47380.3421239903	0.79476629957943	0.0158562552951761	50.1232027855416	0	0	EIF5A
AMEX60DD001565	0	NA	NA	NA	NA	NA	AMEX60DD001565
AMEX60DD001566	0	NA	NA	NA	NA	NA	UY3_13470
AMEX60DD001567	0.71294709437564	-1.06849804715583	2.01429581935565	-0.530457362264509	0.595794863763076	0.668835571478712	AMEX60DD001567
AMEX60DD001568	3464.20021513044	0.724794976233709	0.0259023112080954	27.9818650316882	2.70102027694756e-172	5.17640759802456e-171	SLC2A2
AMEX60DD001569	2742.83095598181	-0.635665944573497	0.0303933910707313	-20.9146107814748	3.94232005267168e-97	4.79717090484954e-96	TNIK
AMEX60DD001570	2.63559707347846	-0.398504688237698	0.907641340615288	-0.439055241762735	0.660621509286618	0.725186792838032	AMEX60DD001570
AMEX60DD001571	1.05864619379623	0.416841268971732	1.61216360164943	0.258560153910716	0.795974630511565	0.84116417693419	LOC115460730
AMEX60DD001572	5.9099284553798	-1.49882688668745	0.969321962785859	-1.54626320689131	0.122041013971981	0.176180040244452	CNGB3.L
AMEX60DD001573	130.073054822432	-0.186380892279209	0.137344921927959	-1.35702790946265	0.174772342678166	0.239624620342355	PLD1
AMEX60DD001574	0.789027152516803	1.78584480321175	2.24265795208547	0.796307257444709	0.425853468325153	0.50614140992095	AMEX60DD001574
AMEX60DD001575	106.110999407288	-0.323273398778125	0.144951014635091	-2.23022515290394	0.0257324992139351	0.0444991731832759	TMEM212
AMEX60DD001576	0.0980715777005781	-0.137738449157525	4.08045587181216	-0.0337556521831356	0.973072000205208	NA	AMEX60DD001576
AMEX60DD001577	0.173814633723127	1.78580689560305	4.08045587181216	0.437648868583391	0.661640840252184	NA	AMEX60DD001577
AMEX60DD001578	1.642122208792	-2.06914803147474	1.50315960990052	-1.37653248387353	0.168656837508033	0.23254005995577	AMEX60DD001578
AMEX60DD001579	4.83317116971152	-5.20455499729957	1.26286693863318	-4.12122198949362	3.76868063095802e-05	9.84619446799181e-05	AMEX60DD001579
AMEX60DD001580	2575.09364915801	1.04449696940193	0.0305907027018305	34.1442620518628	1.62684304042923e-255	4.39049493887964e-254	FNDC3B
AMEX60DD001581	90.1876409690072	-1.10600960195759	0.182294108971809	-6.06717138691863	1.3018261627378e-09	4.5858618174229e-09	TNFSF10
AMEX60DD001582	1223.81182460075	-0.602723232010477	0.0443835196689805	-13.5798881320293	5.27068769563389e-42	3.79900959167772e-41	NLGN1
AMEX60DD001583	6.10456993609793	-0.898355263673291	0.611239303436261	-1.46972758234447	0.141635549298987	0.200003261326308	AMEX60DD001583
AMEX60DD001584	0.0980715777005781	-0.137738449157525	4.08045587181216	-0.0337556521831356	0.973072000205208	NA	AMEX60DD001584
AMEX60DD001585	0	NA	NA	NA	NA	NA	AMEX60DD001585
AMEX60DD001586	10.2717904902919	-0.353964661844182	0.459089041576412	-0.77101527108716	0.440697879975054	0.520517116186656	TSG101
AMEX60DD001587	0.371149193350901	-0.0839169449801695	3.53339208826809	-0.0237496838402958	0.981052275192701	NA	AMEX60DD001587
AMEX60DD001588	1.90668113961324	1.23357656315584	1.34109592227231	0.919827241787228	0.357663045111865	0.440132768045353	AMEX60DD001588
AMEX60DD001589	0	NA	NA	NA	NA	NA	AMEX60DD001589
AMEX60DD001590	0.154010010878207	0	4.08045587180336	0	1	NA	AMEX60DD001590
AMEX60DD001591	5.1177026704062	-1.98410853787399	0.85222446914935	-2.32815251110359	0.0199040068058704	0.0352096660618171	SPATA16
AMEX60DD001592	9.59001236508824	0.961554907761153	0.677938956387056	1.41835027874128	0.156088524307585	0.217587861102291	AMEX60DD001592
AMEX60DD001593	37.1768084704778	3.93168136510089	0.439303319966023	8.94981027096488	3.56093869940428e-19	1.72782486629435e-18	AMEX60DD001593
AMEX60DD001594	0.599070638287481	3.2724665166705	2.64727015982334	1.2361664352719	0.216396704254245	NA	AMEX60DD001594
AMEX60DD001595	0.0776267371180999	0	4.08045587181216	0	1	NA	NAALADL2
AMEX60DD001596	391.376348226012	-0.173870971828087	0.0757245917017931	-2.29609652453193	0.0216703629810925	0.038035177267879	BRCC3
AMEX60DD001597	0.0986672798138868	-0.137738449157525	4.08045587181216	-0.0337556521831356	0.973072000205208	NA	NAALADL2
AMEX60DD001598	0.0980715777005781	-0.137738449157525	4.08045587181216	-0.0337556521831356	0.973072000205208	NA	AMEX60DD001598
AMEX60DD001599	0.0776267371180999	0	4.08045587181216	0	1	NA	NAALADL2
AMEX60DD001600	1.81390585264193	0.236705394253661	1.17417770680125	0.201592478619361	0.840235325704125	0.881008008824092	AMEX60DD001600
AMEX60DD001601	0.0773508955450488	0	4.08045587181216	0	1	NA	AMEX60DD001601
AMEX60DD001602	15.2107962154832	1.56184766932342	0.368325947910034	4.2403954382951	2.2312635570703e-05	5.96013041415376e-05	AMEX60DD001602
AMEX60DD001603	1506.24460435748	-0.725509009308578	0.0417654845520842	-17.3710186075735	1.36776218995439e-67	1.2963083692278e-66	TBL1XR1
AMEX60DD001604	0.462997654419564	0	2.91943681075204	0	1	NA	AMEX60DD001604
AMEX60DD001605	0.0773508955450488	0	4.08045587181216	0	1	NA	AMEX60DD001605
AMEX60DD001606	368.736292305405	0.769490534693056	0.0762452172409857	10.092312180854	5.97453634418553e-24	3.2253763290202e-23	AMEX60DD001606
AMEX60DD001607	15.7948519649612	-1.1933392866203	0.395857835818816	-3.01456527733479	0.00257347825438062	0.00536353458673893	AMEX60DD001607
AMEX60DD001608	122.714059834402	0.777697917910763	0.122487068965491	6.34922465268452	2.1640282083592e-10	7.89886138131697e-10	AMEX60DD001608
AMEX60DD001609	291.161054977688	0.926670707198844	0.0810004825333367	11.4403109489806	2.62941436322925e-30	1.59089008171435e-29	KCNMB2
AMEX60DD001610	12.4172107471769	3.99336763122958	0.612846164992113	6.51610120017798	7.21583020420838e-11	2.68894838551442e-10	AMEX60DD001610
AMEX60DD001611	2298.60822066737	-0.446917565850377	0.0314847991922896	-14.194709107747	9.8795542333052e-46	7.47677066641939e-45	ZMAT3
AMEX60DD001612	345.663101694724	0.400924786089497	0.0829625998544999	4.83259669770041	1.34763617711187e-06	3.97005257257299e-06	PIK3CA
AMEX60DD001613	0.245942109659695	1.78581490268495	4.08045587181216	0.43765083088421	0.661639417550548	NA	AMEX60DD001613
AMEX60DD001614	545.94390368458	0.512309452920648	0.0620401196095398	8.25771220534318	1.48491055374574e-16	6.72407237203626e-16	AMEX60DD001614
AMEX60DD001615	4.03830851527962	3.48793621100722	0.995437733543543	3.50392203698258	0.00045845955734556	0.0010657619397828	KCNMB3
AMEX60DD001616	771.544564309232	-0.124028426924723	0.0528030061612365	-2.34888950348768	0.0188294936953381	0.0334960535999129	ZNF639
AMEX60DD001617	0	NA	NA	NA	NA	NA	AMEX60DD001617
AMEX60DD001618	4.59525662679334	4.41106676336033	1.13733172670169	3.87843463766953	0.000105130764357777	0.000262835696684545	AMEX60DD001618
AMEX60DD001619	217.052089529693	0.671503291057672	0.0935481059569515	7.17816020098452	7.06557415561434e-13	2.85158470744497e-12	LOC116035472
AMEX60DD001620	49.0536006692769	-0.376767395556406	0.234018048772231	-1.60999289385201	0.107399407644954	0.157714543447204	MFN1
AMEX60DD001621	1.64826903553218	0.143878342547924	1.20601438332404	0.119300685412527	0.905037140498091	0.934671307332041	AMEX60DD001621
AMEX60DD001622	10.9727551438785	-0.126470922052806	0.51223661445796	-0.246899418126593	0.804986066657071	0.849227300365439	AMEX60DD001622
AMEX60DD001623	2267.5494757591	0.0423563318386437	0.0319344574104205	1.32635201200639	0.184723126147284	0.250950322048143	MFN1
AMEX60DD001624	8998.594944071	-0.137132824028966	0.0205187335790055	-6.6832986305392	2.33622810132253e-11	8.87894300694466e-11	GNB4
AMEX60DD001625	23.2633098787084	-0.671661289820696	0.306360930729278	-2.19238558983953	0.0283516762520039	0.0485444566595095	AMEX60DD001625
AMEX60DD001626	6.06688798364695	0.0340257436301884	0.631812285801862	0.0538541975121688	0.957051328763344	0.970761271171078	AMEX60DD001626
AMEX60DD001627	134.04332235989	-1.11736061918456	0.140190092512715	-7.97032514322098	1.5825743778808e-15	6.95319358036159e-15	E1301_TTI003913
AMEX60DD001628	802.660877312764	0.724700678884242	0.0545785304729866	13.278127362607	3.10051276800888e-40	2.18375373673346e-39	ACTL6A
AMEX60DD001629	3.05299369152507	-0.497565564839476	1.01209507045039	-0.491619393638641	0.622988430857595	0.693146455576309	AMEX60DD001629
AMEX60DD001630	332.07755513447	0.989850328230016	0.0778096252778822	12.7214380572449	4.49510439456425e-37	3.02328109414982e-36	AMEX60DD001630
AMEX60DD001631	0.443924430532153	-0.0792014268031055	2.79309612307034	-0.0283561407532379	0.977378104730254	NA	AMEX60DD001631
AMEX60DD001632	612.351774380626	0.0970740499218288	0.0564679509566552	1.71909991910886	0.0855961795385561	0.129465357554752	TTC14
AMEX60DD001633	450.94805859998	1.00904041145136	0.0743582744301199	13.5699815411886	6.03372297435056e-42	4.34689600242436e-41	CCDC39
AMEX60DD001634	1419.36483271849	0.093707367909403	0.0400162789868491	2.34173117246106	0.0191945348506089	0.0340906972566384	FXR1
AMEX60DD001635	4.15900600659763	-0.982654783444726	0.794001875598843	-1.23759755945614	0.215865319835316	0.286492476296229	AMEX60DD001635
AMEX60DD001636	10.3677669677593	-0.937285470886685	0.451443475030538	-2.0761967394108	0.0378757587289182	0.062869178168691	AMEX60DD001636
AMEX60DD001637	23.0722969793669	-0.960716106971856	0.349391397545324	-2.74968449057831	0.00596526716940725	0.0116982584490323	AMEX60DD001637
AMEX60DD001638	12.2903532754853	1.54997374287573	0.420320719914169	3.68759775438203	0.000226381136657733	0.000546118706898857	AMEX60DD001638
AMEX60DD001639	2519.23826140627	0.363752509360418	0.0328456747822827	11.0745938931548	1.6663390373346e-28	9.76784532985242e-28	AMEX60DD001639
AMEX60DD001640	7765.09823849708	1.42031545622569	0.0216516030579465	65.5986280749965	0	0	SOX2
AMEX60DD001641	542.733137484774	1.08779913385602	0.0648774322725771	16.7669880843268	4.25539197357445e-63	3.8688438316807e-62	LOC113406115
AMEX60DD001642	165.63949415682	-0.466595016687442	0.126659741132761	-3.68384628386671	0.0002297408169061	0.000553509404732454	AMEX60DD001642
AMEX60DD001643	246.745745385969	0.390433334236989	0.0963188090539339	4.05355234426087	5.04457059544881e-05	0.000130198752422954	AMEX60DD001643
AMEX60DD001644	18.3325610330347	1.29671028449999	0.380486173146297	3.40803523496608	0.000654324450429883	0.00149044582625046	AMEX60DD001644
AMEX60DD001645	100.134569455159	0.133419701319814	0.139095903735582	0.95919216696303	0.337461945807578	0.419092181941114	HOMER1
AMEX60DD001646	0.0773508955450488	0	4.08045587181216	0	1	NA	AMEX60DD001646
AMEX60DD001647	0.172702968801798	-0.137730442075623	4.08045587181216	-0.0337536898823161	0.973073565003033	NA	AMEX60DD001647
AMEX60DD001648	1758.35953279488	0.952587804265576	0.0362556099836975	26.2742181056646	3.78044878202269e-152	6.50724429016057e-151	ATP11B
AMEX60DD001649	1089.84216169747	0.540704971010562	0.0443252364083572	12.1985806466813	3.16289089339403e-34	2.04210734793948e-33	DCUN1D1
AMEX60DD001650	2301.97151130606	0.596902089617516	0.0323772118249308	18.4358706625224	6.77197683277681e-76	6.90257100270361e-75	MCCC1
AMEX60DD001651	0.0773508955450488	0	4.08045587181216	0	1	NA	AMEX60DD001651
AMEX60DD001652	926.198060622533	-0.530808149576865	0.0500233244418462	-10.6112129791363	2.64295402872826e-26	1.4909789312358e-25	MCF2L
AMEX60DD001653	0.406560578677853	1.78583520353204	3.16816355935745	0.563681505096989	0.572970906485471	NA	AMEX60DD001653
AMEX60DD001654	60.7643728224581	-0.183536043718924	0.20223371582847	-0.907544238936873	0.36411906632985	0.446388115493241	AMEX60DD001654
AMEX60DD001655	51.165221215373	-0.00670919534630719	0.210378598985682	-0.0318910544069352	0.974558932561848	0.98263919873678	AMEX60DD001655
AMEX60DD001656	6.40576993648684	-2.39758507778468	0.93525988388426	-2.56354957493439	0.0103607903518725	0.0194601821272244	AMEX60DD001656
AMEX60DD001657	5858.01838427779	0.959161584140037	0.0231795434409634	41.3796581707035	0	0	LAMP3
AMEX60DD001658	20.0557348167196	0.450030314905228	0.401585175863941	1.12063477925216	0.262443354491229	0.338584013323829	AMEX60DD001658
AMEX60DD001659	47.9598268549748	-0.996066322752041	0.232938365582592	-4.27609389402567	1.90201030133061e-05	5.11373597327281e-05	LOC113983590
AMEX60DD001660	120.822060843999	-1.339217911425	0.178632431469767	-7.49705918687928	6.52655141421287e-14	2.72960033702771e-13	FAM221A
AMEX60DD001661	60.1910957448901	1.05646646383789	0.182239623780902	5.79712820911014	6.7460118668422e-09	2.29112437995631e-08	AQP11
AMEX60DD001662	215.573710524039	-1.80368632910417	0.127841339848352	-14.1087877461526	3.35292155028819e-45	2.52088467198848e-44	MCF2L2
AMEX60DD001663	1168.90302574773	1.62012810921188	0.0488879391855063	33.1396278142196	7.98937038837986e-241	2.03326248012567e-239	B3GNT5
AMEX60DD001664	10.26473750375	0.38448126967227	0.428271371878988	0.897751507380484	0.369318042668993	0.451614321342582	AMEX60DD001664
AMEX60DD001665	641.985524449218	0.886767296846928	0.0593485144535707	14.9416932337988	1.76434466428031e-50	1.41241998867032e-49	RFC4
AMEX60DD001666	0	NA	NA	NA	NA	NA	AMEX60DD001666
AMEX60DD001667	4007.47282556806	0.440038943421957	0.0240376326665599	18.3062512655051	7.37774655524781e-75	7.43766355338815e-74	EIF4A2
AMEX60DD001668	69.1390113427383	-0.471623764771267	0.175496318143464	-2.68737127798731	0.00720168538945923	0.0139037540002622	AMEX60DD001668
AMEX60DD001669	174.561926345846	1.01500853417502	0.110001890420094	9.22719173551236	2.77820016018704e-20	1.3871757655371e-19	AMEX60DD001669
AMEX60DD001670	0.0776267371180999	0	4.08045587181216	0	1	NA	AMEX60DD001670
AMEX60DD001671	4266.56910655573	2.12846507765302	0.0260902888731768	81.5807401749883	0	0	AMEX60DD001671
AMEX60DD001672	18.6459563256194	8.42273816939803	1.19824899478408	7.02920528709957	2.07713184880179e-12	8.2429497099893e-12	KNG1
AMEX60DD001673	0.838198693691096	-2.84167413884261	1.86780290560766	-1.52139935659759	0.128159650246323	0.183692223877395	AMEX60DD001673
AMEX60DD001674	53.9647977990931	3.85652689597905	0.305085667348579	12.6407999742995	1.25767794733247e-36	8.40775273126217e-36	FETUB
AMEX60DD001675	6.565512668328	6.92896319865484	1.24997937120588	5.54326203957295	2.96888051199314e-08	9.73604049293362e-08	KNG1
AMEX60DD001676	15.8182092881311	7.21184702913657	1.20220697930341	5.99883976161518	1.98732342038971e-09	6.93731242058095e-09	KNG1
AMEX60DD001677	51.8806425472127	9.91051251095184	1.18503589535477	8.36304836823941	6.11181426668501e-17	2.79701752489137e-16	KNG1
AMEX60DD001678	2.69563825516143	4.62791674021713	1.37271432893923	3.37136186506726	0.000747975385537617	0.00168916974664025	KNG1
AMEX60DD001679	105.719522629129	6.89715465407052	0.489606169017301	14.0871481826178	4.55591238692019e-45	3.42105107849158e-44	FETUB
AMEX60DD001680	22.4678403923259	7.73066628663954	1.19465672548735	6.47103567218094	9.73334504749993e-11	3.60843609196366e-10	FETUB
AMEX60DD001681	1.72993662382056	3.88903612440902	1.50369847117501	2.58631381155165	0.00970085649574717	0.0183202337558723	FETUB
AMEX60DD001682	0.499044360605443	2.6793146039439	2.63870307031186	1.01539071754187	0.309919616076692	NA	AMEX60DD001682
AMEX60DD001683	0.251165529268176	1.78581490268495	4.08045587181216	0.43765083088421	0.661639417550548	NA	D9C73_028081
AMEX60DD001684	0.407804042035846	1.78583527167778	3.16350674877667	0.564511288736263	0.572406219682444	NA	ROHU_026682
AMEX60DD001685	56.9351014581587	6.5832990335603	0.602091693227699	10.93404726823	7.92338510168098e-28	4.58084817280681e-27	AHSG
AMEX60DD001686	3.3243102242361	-2.53108891740134	1.34432270157323	-1.88279861259447	0.059727665162807	0.094308332990818	AMEX60DD001686
AMEX60DD001687	76.0871440938428	-0.521064135026711	0.162428146905654	-3.20796699927489	0.0013367683644231	0.00291350447253981	ANOS1
AMEX60DD001688	3.2186052230935	0.0168492938353449	1.03765046440808	0.0162379282940488	0.987044577043999	0.992835787261849	AMEX60DD001688
AMEX60DD001689	1262.4647918398	0.950627123262654	0.0578193005196499	16.441345964391	9.6746180287043e-61	8.61002150667017e-60	SENP5
AMEX60DD001690	2478.74781149604	1.20296761499429	0.0309305109787105	38.8925878341386	0	0	NCBP2
AMEX60DD001691	0	NA	NA	NA	NA	NA	NCBP2AS2
AMEX60DD001692	990.720967249011	-0.301181994425245	0.0453005624006276	-6.64852660683684	2.9604147147282e-11	1.12028039473542e-10	PARPI_0014716
AMEX60DD001693	268.612743660682	-1.36294030656649	0.10365690804482	-13.1485718827072	1.73418923017845e-39	1.20679239381294e-38	PIGZ
AMEX60DD001694	10.3474465759201	-2.81995411428614	0.78476038751954	-3.5933950784639	0.000326397114353769	0.000772813302177076	MELTF
AMEX60DD001695	0.345034349727236	2.67877434146925	3.6704289810054	0.729825956402372	0.465496576347698	NA	AMEX60DD001695
AMEX60DD001696	0.175475513827648	1.78580689560305	4.08045587181216	0.437648868583391	0.661640840252184	NA	AMEX60DD001696
AMEX60DD001697	997.794357315195	-0.478433241810474	0.0458101089063618	-10.4438355033911	1.56362548682989e-25	8.70115700595292e-25	DLG1
AMEX60DD001698	83.6082117947191	-1.48818978555778	0.186097962688406	-7.99680858435583	1.27685504338263e-15	5.62817083804844e-15	DLG1
AMEX60DD001699	13.3306157485762	1.19619657018267	0.384350765056535	3.11225234586621	0.00185665719851445	0.00395892777981171	AMEX60DD001699
AMEX60DD001700	1421.74040627713	0.282524330917477	0.0413091774432889	6.83926305008952	7.96016024622744e-12	3.08466520629715e-11	BDH1
AMEX60DD001701	191.120049594766	1.95960612077652	0.119770376883217	16.3613588916669	3.60982068513494e-60	3.19453913966859e-59	BDH1
AMEX60DD001702	0.915549589236145	-2.84163320225415	1.77016146757842	-1.60529604462665	0.108428669233078	0.159011351688853	AMEX60DD001702
AMEX60DD001703	2881.99284812726	0.194201250523581	0.0285306280483309	6.80676395186969	9.98185069378022e-12	3.85088716687251e-11	PPP1R2
AMEX60DD001704	1140.75839157656	-0.128682018815458	0.0464968835637752	-2.767540724293	0.00564809883578969	0.0111251333138981	ACAP2
AMEX60DD001705	0	NA	NA	NA	NA	NA	AMEX60DD001705
AMEX60DD001706	3.68448689377977	3.30620768281091	1.39133300121035	2.37628783327555	0.0174878152599987	0.0313507404535203	AMEX60DD001706
AMEX60DD001707	17.4858978600345	2.2108932017515	0.500580262477026	4.41666075847921	1.00237359064397e-05	2.75983694608669e-05	AMEX60DD001707
AMEX60DD001708	8.20672827859622	2.04549294655499	0.636500505521892	3.21365486564353	0.00131057101465325	0.0028593234009894	XELAEV_18000510MG
AMEX60DD001709	3.91631663447434	0.628354830776732	0.870335569549425	0.721968459937852	0.470313869057001	0.549638053273014	AMEX60DD001709
AMEX60DD001710	114.843148435763	0.829023558597463	0.139729422783185	5.93306364604281	2.97333521053229e-09	1.0267839796639e-08	LSG1
AMEX60DD001711	2.31901600985604	1.31230588771667	1.04486907478973	1.25595246273392	0.209133205813493	0.278856702848835	ENV
AMEX60DD001712	1.25409184894291	-0.137735241249159	1.95224435005343	-0.0705522550214525	0.943754110638344	0.963877892515468	AMEX60DD001712
AMEX60DD001713	32.507475000171	0.808701140823842	0.24329938811738	3.32389303187924	0.000887702380636704	0.00198479106271507	AMEX60DD001713
AMEX60DD001714	0.175698314818678	-0.137730442075622	4.08045587181216	-0.0337536898823158	0.973073565003034	NA	AMEX60DD001714
AMEX60DD001715	3.13316343525378	-1.75855161321529	1.22190436480192	-1.43918923924981	0.150096913370958	0.210431813876588	FAM43A
AMEX60DD001716	0.0776267371180999	0	4.08045587181216	0	1	NA	FAM43A
AMEX60DD001717	0.64395653962943	-1.0729505697579	2.15171467614583	-0.498649092118374	0.618026614135575	NA	AMEX60DD001717
AMEX60DD001718	75.3754487546166	-0.270816538995751	0.176092290373119	-1.53792388310654	0.12406722694823	0.178669707145317	TIMELESS
AMEX60DD001719	1391.66224501134	1.2362255000369	0.0399820920533287	30.9194801109457	6.53729396330001e-210	1.47878779739949e-208	LSG1
AMEX60DD001720	22.9881901483251	2.83856208707087	0.35490765597032	7.99803002082391	1.26425552229643e-15	5.57345537946065e-15	TMEM44
AMEX60DD001721	0.169558835899588	1.78580689560305	4.08045587181216	0.437648868583391	0.661640840252184	NA	E1301_TTI023775
AMEX60DD001722	0.173814633723127	1.78580689560305	4.08045587181216	0.437648868583391	0.661640840252184	NA	LOC340211
AMEX60DD001723	0	NA	NA	NA	NA	NA	AMEX60DD001723
AMEX60DD001724	67.9632807231331	0.202167442079157	0.203348588837289	0.994191517310814	0.320129637068582	0.40065254973304	ATP13A3
AMEX60DD001725	3.50573870069291	1.67301526642253	0.933022277388716	1.79311395554762	0.072954704609259	0.112561589679496	ATP13A3
AMEX60DD001726	30.7283403817492	0.961443853128325	0.308821223041325	3.11327001318063	0.00185026654661093	0.00394712974709685	ATP13A3
AMEX60DD001727	0.0980715777005781	-0.137738449157525	4.08045587181216	-0.0337556521831356	0.973072000205208	NA	AMEX60DD001727
AMEX60DD001728	22.7649188591936	-0.646550950506801	0.32203591069384	-2.00769830021062	0.0446753613804908	0.0727826668332388	GP5
AMEX60DD001729	1.30981137953705	3.68265232180649	1.6959773489713	2.17140419006198	0.0299006324594175	0.0509291656706094	AMEX60DD001729
AMEX60DD001730	1061.83525644499	0.725165112732865	0.0457687809962112	15.8440993390865	1.54417561275239e-56	1.31742642609726e-55	LRRC15
AMEX60DD001731	88.9520667870724	2.38113344158417	0.178686849430434	13.3257340938858	1.64011519997773e-40	1.15926016119394e-39	CPN2
AMEX60DD001732	0.447361725251353	1.73062408304537	2.93481053620356	0.589688520501255	0.55539949277153	NA	AMEX60DD001732
AMEX60DD001733	40.8878388742151	-0.444345612468801	0.227463537265655	-1.95348062291782	0.0507626711470309	0.0815846174940678	LRRC15
AMEX60DD001734	0	NA	NA	NA	NA	NA	AMEX60DD001734
AMEX60DD001735	1220.52765073474	0.580710434597288	0.0401648825259688	14.4581634023659	2.22660150678665e-47	1.71965949856795e-46	SKIL
AMEX60DD001736	1711.52630213479	-0.239099953275903	0.0364951491943204	-6.5515543450118	5.69412582079065e-11	2.13104982867046e-10	PRKCI
AMEX60DD001737	278.319574079482	0.13849970823705	0.0804667256748235	1.72120472251779	0.0852136811826852	0.128971591938744	PHC3
AMEX60DD001738	8.86755630529232	-0.568612970624356	0.492158785767892	-1.15534454949773	0.247949359472252	0.322780315396614	MEGF6
AMEX60DD001739	67.7235125170771	-0.140630825186524	0.173703160379078	-0.809604297812549	0.418167637190444	0.498799961490802	GPR160
AMEX60DD001740	3193.55906717769	0.0383317971789673	0.0275112975584838	1.39331113327102	0.163525725422484	0.226409756178045	SEC62
AMEX60DD001741	27.6315092756724	-1.43500567961915	0.330313815039317	-4.3443707598132	1.39675444126923e-05	3.797801032948e-05	AMEX60DD001741
AMEX60DD001742	89.4170043027826	0.112238229646797	0.155058359928327	0.723845071614826	0.469160855115674	0.548526278129575	AMEX60DD001742
AMEX60DD001743	193.769483135388	4.30920125142943	0.200303790813561	21.5133284993112	1.16814240210269e-102	1.47607806130112e-101	LRRC31
AMEX60DD001744	57.381264454965	2.0995713454904	0.217669098718706	9.64570238885253	5.12590650358075e-22	2.65834478566563e-21	LRRIQ4
AMEX60DD001745	160.362567938178	2.01417522763135	0.124780103520684	16.1417980174818	1.29707092471807e-58	1.12898381681309e-57	LRRC34
AMEX60DD001746	352.727201575327	-0.521040871875788	0.0818424507942173	-6.36638891943597	1.93530339594933e-10	7.08387818343572e-10	MYNN
AMEX60DD001747	27.1256612885751	0.806269362053224	0.268330615925443	3.00476097098532	0.00265789635594669	0.00552926722885165	LOC115089817
AMEX60DD001748	19.6212998037689	1.09560709342721	0.305367497420542	3.58783139227937	0.000333439791915435	0.000788458666161495	PARPI_0029192
AMEX60DD001749	3.68782827674815	6.00317123176186	1.30451913069316	4.60182690350587	4.18801196488658e-06	1.18852692635343e-05	AMEX60DD001749
AMEX60DD001750	1.39696436000625	-3.03260103481546	1.55444453548549	-1.9509226386571	0.0510662491652957	0.0820196451212814	AMEX60DD001750
AMEX60DD001751	0.0986672798138868	-0.137738449157525	4.08045587181216	-0.0337556521831356	0.973072000205208	NA	AMEX60DD001751
AMEX60DD001752	0	NA	NA	NA	NA	NA	ACTA1
AMEX60DD001753	29.8920077708262	-0.239166897783394	0.252820985338861	-0.945993060911594	0.344152125510754	0.426241693546947	AMEX60DD001753
AMEX60DD001754	24.5532406492296	-0.712415851742746	0.337395970270015	-2.11151262764818	0.0347282736893504	0.0581806034435014	AMEX60DD001754
AMEX60DD001755	0.0980715777005781	-0.137738449157525	4.08045587181216	-0.0337556521831356	0.973072000205208	NA	AMEX60DD001755
AMEX60DD001756	338.108924929028	-1.16195683002164	0.0859135593465667	-13.5247199494368	1.11768472462843e-41	8.0241555608313e-41	MECOM
AMEX60DD001757	290.593962040737	-0.242024603120618	0.0864756957129079	-2.79875866999809	0.00512994622183244	0.010173514827467	MEGF6
AMEX60DD001758	0	NA	NA	NA	NA	NA	AMEX60DD001758
AMEX60DD001759	8.78402883841497	-1.98446110685899	0.608560881071633	-3.26090810070554	0.00111056027422974	0.00244785567609924	LOC111559199
AMEX60DD001760	68.6348584803452	-1.05983184566086	0.184715586577332	-5.73764166467435	9.60039687099161e-09	3.23429586478136e-08	MEGF6
AMEX60DD001761	4161.91411728033	-0.0601812392790778	0.0276487794494307	-2.17663276562167	0.0295079784341087	0.0503255619881874	GOLIM4
AMEX60DD001762	4.45491985543197	0.631429131678643	0.843258055352927	0.748797035107329	0.453979547032217	0.533571105310303	TRPV6
AMEX60DD001763	7.3491018740861	1.97580270740188	0.649364527127086	3.04267114211368	0.00234488436329426	0.00492035916478299	TRPV6
AMEX60DD001764	14.6114495661816	1.74095637380058	0.395489106128685	4.40203370161632	1.07240893523782e-05	2.94413010063088e-05	LOC101943397
AMEX60DD001765	11.7529831740117	4.2662187226362	1.33514606013554	3.19531986051257	0.00139675946662991	0.00303507944098059	LOC115099641
AMEX60DD001766	5290.79656410206	0.0901399563298093	0.0215625084644617	4.18040213078055	2.90994034468644e-05	7.69298120816894e-05	SERPINI1
AMEX60DD001767	1293.21964012189	0.788745297511517	0.0434991159469166	18.1324443116051	1.76726036818494e-73	1.76201836942578e-72	PDCD10
AMEX60DD001768	1142.08140556326	0.759089975788096	0.0422901108273901	17.9495858709468	4.83495475791087e-72	4.77210513156257e-71	AMEX60DD001768
AMEX60DD001769	161.674218674903	-0.174126430061948	0.107864153259006	-1.61431230673857	0.10645970202757	0.156503609133012	WDR49
AMEX60DD001770	8.9593187339646	1.34549880836116	0.466572159925459	2.88379574249806	0.00392913514573236	0.00794968260650137	AMEX60DD001770
AMEX60DD001771	10.2149097338465	-0.240292995781062	0.445877657600982	-0.538921364828963	0.589941114614182	0.663858506104866	WDR49
AMEX60DD001772	0	NA	NA	NA	NA	NA	AMEX60DD001772
AMEX60DD001773	173.345762337926	0.636688602183079	0.115770807293469	5.49956087435003	3.80738247994125e-08	1.24075876111027e-07	ZBBX
AMEX60DD001774	73.0023324596714	-0.0488464865770676	0.185201850396799	-0.263747292332193	0.791974651354352	0.837612729615951	N337_00967
AMEX60DD001775	97.8982942742327	1.25277540974757	0.148859450355479	8.41582718971432	3.90132075567173e-17	1.79460154880719e-16	AMEX60DD001775
AMEX60DD001776	17.2619959892437	-1.68890066020954	0.416346701572645	-4.0564766187174	4.98185470867318e-05	0.000128668881520044	AMEX60DD001776
AMEX60DD001777	9.15554944590369	-1.87663872589291	0.600715686655015	-3.12400486217142	0.00178407508645923	0.00381763100651009	AMEX60DD001777
AMEX60DD001778	15.7177289050785	0.917763192496335	0.358170878766043	2.5623612831344	0.0103963108805526	0.0195226938862979	AMEX60DD001778
AMEX60DD001779	0.176018175358936	-0.137730442075622	4.08045587181216	-0.0337536898823158	0.973073565003033	NA	AMEX60DD001779
AMEX60DD001780	0.766451973214579	3.6791839421202	2.15607424031803	1.7064272988937	0.0879285515327609	0.132524933091155	AMEX60DD001780
AMEX60DD001781	0.814162804978429	-2.61437424205482	1.92885041110325	-1.3554053891403	0.175288433578464	0.240205614902355	AMEX60DD001781
AMEX60DD001782	3.93466326129272	-2.56804455660733	1.15149077920222	-2.23019116000784	0.025734754881578	0.0445017876900166	AMEX60DD001782
AMEX60DD001783	4.90841042911962	1.08616764027066	0.718665031665004	1.51136842953694	0.130694608239095	0.186802030533469	AMEX60DD001783
AMEX60DD001784	7.75208728301302	-2.08470290961081	0.686253772391602	-3.03780174839053	0.00238310679977983	0.00499478215029343	AMEX60DD001784
AMEX60DD001785	156.210800227275	-1.33024026815983	0.133672010883677	-9.95152432708913	2.48349593794176e-23	1.32400007982653e-22	HCG_1642748
AMEX60DD001786	31.7636974466873	-2.24149069682728	0.371318280322711	-6.03657513139188	1.57419475536693e-09	5.52061547407035e-09	AMEX60DD001786
AMEX60DD001787	6.18245370970071	-0.913301338010767	0.646039337776696	-1.41369307502827	0.157452039502709	0.219158646076856	AMEX60DD001787
AMEX60DD001788	1414.25073799638	-1.20447289606909	0.0413753586556994	-29.1108750522741	2.61489622681609e-186	5.33610064948363e-185	SLITRK3
AMEX60DD001789	0.293654254669464	-1.6213355228653	3.9943839850965	-0.405903771123329	0.684813307066143	NA	MGAM
AMEX60DD001790	3.85446548382897	-4.73506870412185	1.28617721049609	-3.68150567859579	0.000231860624148599	0.00055839175913939	AMEX60DD001790
AMEX60DD001791	0.67424403286004	3.26990579757624	2.24712599641806	1.45515017973558	0.145627689796023	NA	AMEX60DD001791
AMEX60DD001792	7.48479640971199	2.00267460087573	0.540399746608318	3.7059132863126	0.000210630359522489	0.000509869145565786	AMEX60DD001792
AMEX60DD001793	0.175475513827648	1.78580689560305	4.08045587181216	0.437648868583391	0.661640840252184	NA	AMEX60DD001793
AMEX60DD001794	0.323568846777795	1.78582789099879	3.59916037967099	0.49617902583214	0.61976810762062	NA	AMEX60DD001794
AMEX60DD001795	0.0986672798138868	-0.137738449157525	4.08045587181216	-0.0337556521831356	0.973072000205208	NA	AMEX60DD001795
AMEX60DD001796	0	NA	NA	NA	NA	NA	AMEX60DD001796
AMEX60DD001797	0.231360906423256	0	4.08045587179448	0	1	NA	AMEX60DD001797
AMEX60DD001798	6.96281885871146	-0.532152097850345	0.64892156260506	-0.820056118514616	0.412184116273614	0.493285329430601	OTOL1
AMEX60DD001799	19.854149273474	-0.874163402787805	0.330909672891704	-2.64169794478595	0.00824915878637882	0.0157667923749878	OTOL1
AMEX60DD001800	173.617596569549	-1.00069047885605	0.112731906694992	-8.8767280550263	6.88558743552986e-19	3.3154552345294e-18	SPTSSB
AMEX60DD001801	0.0773508955450488	0	4.08045587181216	0	1	NA	AMEX60DD001801
AMEX60DD001802	1581.45441385896	0.852950453925943	0.0372063718843739	22.9248489096613	2.62640354266859e-116	3.65789052059932e-115	NMD3
AMEX60DD001803	4238.50980361116	-0.854715947585512	0.0255799773256381	-33.4134755752442	8.73666425111765e-245	2.26290950421156e-243	PPM1L
AMEX60DD001804	0.694324497278011	3.68576185731775	2.23196114662813	1.65135574285686	0.0986659561843611	NA	AMEX60DD001804
AMEX60DD001805	0	NA	NA	NA	NA	NA	AMEX60DD001805
AMEX60DD001806	4938.17554069472	0.934997379546433	0.0236938056456507	39.4616801340253	0	0	KPNA4
AMEX60DD001807	274.500767925498	0.646711240061254	0.0904784946415399	7.14767904377069	8.82573676065338e-13	3.54999315538429e-12	TRIM59
AMEX60DD001808	122.814234366113	-2.29075372523354	0.178744867505394	-12.8157734384425	1.33797525622554e-37	9.06200311642362e-37	LOC115438963
AMEX60DD001809	9.36240729166565	-2.28417263268475	0.59209797603813	-3.85776125763627	0.000114430338078983	0.000284918684475311	TRIM59
AMEX60DD001810	1725.98034947217	0.0939997289912777	0.0369633639927312	2.54305124960387	0.0109889109896733	0.0205356067818387	SMC4
AMEX60DD001811	419.265217238127	0.720381771959576	0.0708135123159042	10.1729422591821	2.61876392316403e-24	1.42441711864318e-23	IFT80
AMEX60DD001812	0.349644746978468	-1.02777861752367	3.42006233832844	-0.300514585949331	0.763784672312992	NA	AMEX60DD001812
AMEX60DD001813	97.5999863877635	0.376657650874443	0.165069410300062	2.28181375452761	0.0225003383796136	0.039379870295707	C3ORF80
AMEX60DD001814	144.162461409933	-0.0430260201137093	0.125258703168992	-0.343497250292151	0.731224409087004	0.785172894321596	CARD8
AMEX60DD001815	263.947302520993	0.0146312637090193	0.0925464688896608	0.158096401565181	0.874380836088593	0.911237270689972	AMEX60DD001815
AMEX60DD001816	4744.08135387223	0.481160682203551	0.0236312781247281	20.3611789283652	3.69583205808042e-92	4.32399342391607e-91	SCHIP1
AMEX60DD001817	62.9711422170614	-0.352241685820533	0.17537753579076	-2.00847665142694	0.0445926647443459	0.0726598125540224	IQCJ
AMEX60DD001818	3.88351705720872	-1.98400008244661	0.985197939954297	-2.01380859823828	0.0440296326507251	0.0719324189923868	AMEX60DD001818
AMEX60DD001819	77.6867336389213	0.151660030445841	0.156882614297389	0.966710244631388	0.333688904308875	0.415095732101306	AMEX60DD001819
AMEX60DD001820	0.728468545351127	2.67629411389108	2.16590420093986	1.23564750127441	0.216589619767669	0.287236053983354	P2RY4
AMEX60DD001821	0.0980715777005781	-0.137738449157525	4.08045587181216	-0.0337556521831356	0.973072000205208	NA	AMEX60DD001821
AMEX60DD001822	1270.09169909116	0.983809261479517	0.0435614322442806	22.5844103555316	6.16764875626328e-113	8.38878746043975e-112	MFSD1
AMEX60DD001823	5168.11568519868	0.246890299796283	0.0217980778252659	11.32624178037	9.72902655083791e-30	5.82631484926167e-29	RARRES1
AMEX60DD001824	1054.06938492493	0.630869720247856	0.0441424570992389	14.2916765786183	2.46600273647743e-46	1.88076323427556e-45	GFM1
AMEX60DD001825	4.54017408899823	-0.0509636170164639	0.660434581418729	-0.077166790550224	0.938490860147131	0.960204263826726	AMEX60DD001825
AMEX60DD001826	5.2246014293012	0.502123655370411	0.663737598677038	0.756509283745933	0.449343908368453	0.52900603528986	FLJ12662
AMEX60DD001827	788.862921204705	1.08186161992793	0.048526603512227	22.2941962063209	4.20657309083346e-110	5.60052695083996e-109	MLF1
AMEX60DD001828	230.220841112053	-1.1651669313994	0.1046660356365	-11.1322352500859	8.74155332312012e-29	5.14737347139969e-28	SHOX2
AMEX60DD001829	0	NA	NA	NA	NA	NA	AMEX60DD001829
AMEX60DD001830	2.36800090210868	-0.982353797235352	1.01105260897134	-0.97161491748171	0.331242158437721	0.412498039871077	LOC108717037
AMEX60DD001831	4.74385661987791	1.40863279826055	0.660807888722728	2.13168278148629	0.0330329332593231	0.0556473368463502	AMEX60DD001831
AMEX60DD001832	0.0980715777005781	-0.137738449157525	4.08045587181216	-0.0337556521831356	0.973072000205208	NA	AMEX60DD001832
AMEX60DD001833	27.746389988752	0.0195841646005451	0.277904931110433	0.0704707344425018	0.943818993155261	0.963908474839389	AMEX60DD001833
AMEX60DD001834	5.71573166107096	-0.465147915111119	0.660638600722462	-0.70408830880067	0.481377780420389	0.560618887749152	AMEX60DD001834
AMEX60DD001835	889.862622138869	-0.0441160985674018	0.0487448527026215	-0.905041170942531	0.365443576283104	0.447745833971633	SLC66A1
AMEX60DD001836	3.06513970918544	0.672364423732345	0.833992245780051	0.806199850339697	0.420127625004824	0.500708644090764	AMEX60DD001836
AMEX60DD001837	51.9082440272676	0.193287800114253	0.184029467227315	1.05030896967985	0.293576082571062	0.372705641375625	VEPH1
AMEX60DD001838	2814.47413694245	0.688437393298168	0.0286526830204362	24.0269783045151	1.4532031126027e-127	2.17860307274479e-126	PTX3
AMEX60DD001839	4.24788326752151	0.534265448868341	0.762753596508454	0.70044304125732	0.483650664603932	0.562871497628571	AMEX60DD001839
AMEX60DD001840	1.28233379588359	2.14057514074201	1.58381465313035	1.35153134018001	0.176525287584173	0.241623833426433	AMEX60DD001840
AMEX60DD001841	7.64044905101915	-0.699881782137612	0.503130922112541	-1.39105300703633	0.164209353509376	0.227214311398279	VEPH1
AMEX60DD001842	28.3827377446381	0.189105760556457	0.261141422475149	0.724150763843114	0.468973182139644	0.548349718273615	AMEX60DD001842
AMEX60DD001843	13.9210668235498	-2.02753744673608	0.458754855207847	-4.41965338070912	9.88593358932967e-06	2.72327430256341e-05	VEPH1
AMEX60DD001844	0.761592618939958	-1.65688457131014	2.00360018723727	-0.826953691591928	0.408263309403488	0.489444784968933	AMEX60DD001844
AMEX60DD001845	10.9340762357759	-4.42490478938991	1.0604787101482	-4.17255409943265	3.01204050581905e-05	7.95095771394006e-05	AMEX60DD001845
AMEX60DD001846	1.06048535926753	0.415295198975853	1.56931538406637	0.264634631886264	0.791290938582342	0.837037577123487	ANKRD65
AMEX60DD001847	439.706131835487	1.1482233020045	0.0674568175218966	17.0216049939175	5.67923104957881e-65	5.26658016364537e-64	CCNL1
AMEX60DD001848	22.7202137563851	1.79144647797726	0.305016923534808	5.87326911968155	4.27283974205982e-09	1.46447011197184e-08	EOD39_14575
AMEX60DD001849	258.172935246827	-0.546834733821281	0.103850250900235	-5.26560821067831	1.3972598682044e-07	4.40661069724112e-07	LEKR1
AMEX60DD001850	2.96233851204973	4.26528742207127	1.42816563344252	2.98654954453007	0.002821451159914	0.00584613747748907	AMEX60DD001850
AMEX60DD001851	0.343373469622715	2.67293692759882	3.68198006130231	0.725950951144859	0.467868839870341	NA	AMEX60DD001851
AMEX60DD001852	0.0986672798138868	-0.137738449157525	4.08045587181216	-0.0337556521831356	0.973072000205208	NA	AMEX60DD001852
AMEX60DD001853	0	NA	NA	NA	NA	NA	AMEX60DD001853
AMEX60DD001854	1831.41218470954	1.71072067727106	0.036561571033333	46.7901304271472	0	0	TIPARP
AMEX60DD001855	0	NA	NA	NA	NA	NA	LOC111947684
AMEX60DD001856	0	NA	NA	NA	NA	NA	LOC107747345
AMEX60DD001857	4195.11550218975	0.49571790087525	0.0242973511647648	20.4021375628024	1.60063560203706e-92	1.87709191182049e-91	SSR3
AMEX60DD001858	711.08534872829	-0.283542749976875	0.0510861210642004	-5.55028927760133	2.85197286517221e-08	9.36189391940438e-08	KCNAB1
AMEX60DD001859	7.6479687091095	-5.76168955399772	1.22571273372078	-4.70068507529289	2.5929013245771e-06	7.4733114336961e-06	AMEX60DD001859
AMEX60DD001860	4.99796414004835	1.07182613283678	0.624173674482736	1.7171921480428	0.0859440697360341	0.129916009712903	AMEX60DD001860
AMEX60DD001861	1858.05596736367	1.08745650586182	0.0351207228337727	30.9633862323616	1.67797705271042e-210	3.80578934866451e-209	GMPS
AMEX60DD001862	13.7379140748725	-1.23509516307565	0.685042067100691	-1.80294790990421	0.0713963957716553	0.11040497135867	LOC102079249
AMEX60DD001863	381.379254513946	1.42105915256016	0.0785852518102308	18.0830260109334	4.3361929532699e-73	4.31040200664636e-72	SLC33A1
AMEX60DD001864	22.4332721766558	0.401992849423002	0.296703489297229	1.35486390933642	0.175460920163908	0.240385606953615	AMEX60DD001864
AMEX60DD001865	251.105025696969	-0.592391632436892	0.0947409073764279	-6.25275447366343	4.03275880600197e-10	1.45327967765289e-09	C3ORF33
AMEX60DD001866	8.52915355275243	-2.84925264463833	0.791959858818839	-3.59772356251468	0.000321014537646356	0.000760851759485691	PHYPO_G00119740
AMEX60DD001867	674.780001406217	-0.00254687916075975	0.0535045159098632	-0.0476011999632025	0.96203407568311	0.975071534358854	PLCH1
AMEX60DD001868	0	NA	NA	NA	NA	NA	AMEX60DD001868
AMEX60DD001869	22.7558866449248	0.926795365883578	0.285100463509728	3.25076765738739	0.00115093874046554	0.00253126141222328	AMEX60DD001869
AMEX60DD001870	16.0451588681321	-0.218478686672757	0.358142203553612	-0.610033345707193	0.541839718615183	0.618784465302912	MME
AMEX60DD001871	0.349237106968754	0.824038996757313	3.43585983570189	0.239834869919534	0.810458273466233	NA	TBC1D15
AMEX60DD001872	2.82846903946001	4.52788349785247	1.36343387860162	3.32094102172114	0.000897144934397871	0.00200420245470403	AMEX60DD001872
AMEX60DD001873	0.447957427364662	1.73061863214153	2.93265382333012	0.590120326638608	0.555109982215531	NA	AMEX60DD001873
AMEX60DD001874	647.962045158705	-0.278920587192893	0.0567259305832375	-4.91698565938227	8.78869870664091e-07	2.6254202457224e-06	GPR149
AMEX60DD001875	1595.92935510097	0.15032075567738	0.038985740530042	3.8557881326262	0.000115357366771381	0.000287155182587173	DHX36
AMEX60DD001876	118.137138893551	-0.328062920304154	0.141765985905939	-2.31411588758548	0.0206613661530253	0.0364073291022769	LOC112547415
AMEX60DD001877	947.323633018342	-1.94757437499887	0.0580195705702447	-33.5675420527446	4.99452229789735e-247	1.30551445228394e-245	ARHGEF26
AMEX60DD001878	18.3569261514012	-2.51109171554927	0.48565247318754	-5.17055271863011	2.33402614619091e-07	7.25564775699562e-07	AMEX60DD001878
AMEX60DD001879	2.31352608482192	3.5277150283356	1.43867386855729	2.45206026566202	0.0142040870399257	0.0259594030109608	AMEX60DD001879
AMEX60DD001880	0.786931056027449	1.40327313699162	1.96793081292659	0.713070361912143	0.475802218394477	0.555097949321992	LOC113490914
AMEX60DD001881	19.0653878670057	-0.850241860228251	0.366004393520305	-2.32303730578328	0.0201771484306577	0.0356359519704552	AMEX60DD001881
AMEX60DD001882	20.5754186174855	-2.32064413369492	0.454135387608544	-5.11002709107371	3.22112620352561e-07	9.91901302158231e-07	AMEX60DD001882
AMEX60DD001883	0	NA	NA	NA	NA	NA	AMEX60DD001883
AMEX60DD001884	0.58611710511231	-2.61868010245547	2.36804872832235	-1.10583877398109	0.268796309115769	NA	AMEX60DD001884
AMEX60DD001885	1135.13678488314	1.566437689439	0.0465166336276179	33.6747861416389	1.35265806052706e-248	3.54965952094102e-247	RAP2B
AMEX60DD001886	0.0773508955450488	0	4.08045587181216	0	1	NA	AMEX60DD001886
AMEX60DD001887	0	NA	NA	NA	NA	NA	AMEX60DD001887
AMEX60DD001888	36.0591673222287	-2.59433586824902	0.394647826485626	-6.57379996578675	4.90471143965789e-11	1.84032794969027e-10	AMEX60DD001888
AMEX60DD001889	1410.67810196757	-0.325791456787794	0.0407052560076086	-8.00367050208204	1.20764269945882e-15	5.32819688769412e-15	P2RY1
AMEX60DD001890	0.0773508955450488	0	4.08045587181216	0	1	NA	AMEX60DD001890
AMEX60DD001891	0.578714332296459	2.68676988481578	2.61243333688279	1.02845490711036	0.303735891874481	NA	AMEX60DD001891
AMEX60DD001892	55.6298671845449	-2.72561522618961	0.286238569593026	-9.52218015225862	1.69583339315095e-21	8.69526982423581e-21	DPX16_0184
AMEX60DD001893	0.154701791090098	0	4.08045587180325	0	1	NA	AMEX60DD001893
AMEX60DD001894	0.0980715777005781	-0.137738449157525	4.08045587181216	-0.0337556521831356	0.973072000205208	NA	AMEX60DD001894
AMEX60DD001895	2031.25087868175	-0.295148323843348	0.0351970001202574	-8.38561021777188	5.04632877061765e-17	2.31418673260976e-16	MBNL1
AMEX60DD001896	17.4701667830966	0.784465839191287	0.383294589408215	2.04663948009926	0.0406934954645771	0.0670921251208756	AMEX60DD001896
AMEX60DD001897	21.5125886500767	0.252671995178361	0.345428238385095	0.73147463669914	0.464489291124263	0.543818943067997	D4764_06G0007210
AMEX60DD001898	0.539521025245459	0	2.9105371109233	0	1	NA	AMEX60DD001898
AMEX60DD001899	6.04143775837815	5.00297865087602	1.31020660101176	3.81846545957917	0.000134284381319797	0.000331949392791526	SUCNR1
AMEX60DD001900	37.4839991139617	1.77518178129	0.288183998805267	6.15989016964657	7.27954135659759e-10	2.59425527695484e-09	[PROVISIONAL:CYSLTR2]
AMEX60DD001901	251.598082480837	-0.0924966575820742	0.101090761919022	-0.914986254195689	0.36019884638161	0.442461554091822	AADAC
AMEX60DD001902	1.05474217405048	-2.24400716595655	1.73558404422844	-1.29294065212159	0.196031586054633	0.263933973690245	AADAC
AMEX60DD001903	0.347629267446254	2.68809810388101	3.98870992028213	0.67392669750496	0.500357917849454	NA	LOC100130764
AMEX60DD001904	84.2749755934068	-2.4980958800693	0.215662313205922	-11.5833677332582	5.00407852822972e-31	3.06609346135218e-30	AADAC
AMEX60DD001905	6.57278637517117	-0.886090984024145	0.583657253370544	-1.51817008853584	0.128971525905419	0.184617071103235	AADAC
AMEX60DD001906	1.38029897318491	-2.39306039204912	1.5651356889122	-1.52897950574008	0.126269524617399	0.18139590859104	DPX16_1217
AMEX60DD001907	3.44662545112665	-2.70002398595539	1.16712391487251	-2.31339958983731	0.0207006796240231	0.0364712327227488	AMEX60DD001907
AMEX60DD001908	0.251165529268176	1.78581490268495	4.08045587181216	0.43765083088421	0.661639417550548	NA	AMEX60DD001908
AMEX60DD001909	609.583587258902	-0.756739892066556	0.0658104428983875	-11.498781329203	1.33791073529535e-30	8.13845822633097e-30	IGSF10
AMEX60DD001910	10.965965604851	-1.7338225578502	0.566698779347009	-3.05951348589111	0.00221696806173973	0.00467094982287526	LOC113107952
AMEX60DD001911	0	NA	NA	NA	NA	NA	AMEX60DD001911
AMEX60DD001912	49.0062621840979	-1.41356862127926	0.248493033937849	-5.68856437896289	1.2811181420779e-08	4.28462049618808e-08	P2RY12
AMEX60DD001913	7.42523341443557	1.23830902454241	0.698916355499976	1.77175568263326	0.0764351220429605	0.1171550933004	P2RY13
AMEX60DD001914	1.26646395560496	4.2645160567155	1.68548341059907	2.53014418884122	0.0114015661000409	0.0212397566130408	GPR87
AMEX60DD001915	44.6600338827621	0.656009120228427	0.219971569576977	2.9822450305282	0.00286142881541542	0.00592384377301599	P2RY14
AMEX60DD001916	5.48568178194644	2.82517631328977	0.800833360783699	3.52779548360103	0.000419035780165091	0.000978715259352685	GPR171
AMEX60DD001917	3.85830461472079	2.41125994913312	0.940021435399054	2.56511166483081	0.0103142605349565	0.0193819986283767	AMEX60DD001917
AMEX60DD001918	9.61563027365759	-0.176556952771084	0.609786861333508	-0.289538794563369	0.772169096785754	0.820028778822954	CLRN1
AMEX60DD001919	5.10075924254763	-0.0248102341688539	0.670280431079514	-0.0370147076036459	0.970473278804905	0.981302553102899	MINDY4B
AMEX60DD001920	43.2316950986837	0.349254985592346	0.204987366427372	1.70378785619497	0.0884207275201204	0.133185362493929	SIAH2
AMEX60DD001921	880.286266880145	0.618071526015005	0.0499907809032199	12.3637101651116	4.10751658888489e-35	2.68532487484878e-34	ERICH6
AMEX60DD001922	1.85950299060735	-0.760986060309986	1.1872473929537	-0.640966714120773	0.521544309302605	0.599071572005481	AMEX60DD001922
AMEX60DD001923	0.370553491237592	-0.0799968732108465	3.26994589899505	-0.0244642803525991	0.980482275331257	NA	AMEX60DD001923
AMEX60DD001924	3976.13107033892	0.936178944407248	0.0250514311181457	37.3702779690354	1.18795555430476e-305	3.86712495784344e-304	SELENOT
AMEX60DD001925	1614.76378220115	0.760045946151805	0.0370127028311667	20.5347323490195	1.05393487975939e-93	1.24869369753988e-92	EIF2A
AMEX60DD001926	0.890376650124801	1.83343407373829	1.89754525856614	0.966213620181951	0.333937298861211	0.415327009904255	AMEX60DD001926
AMEX60DD001927	558.147006882757	0.452027494199742	0.0611300283192304	7.39452453447568	1.41915151711343e-13	5.86967189077358e-13	SERP1
AMEX60DD001928	1513.9554334818	0.719059780348436	0.0374633973037941	19.1936618699451	4.18113141650851e-82	4.51562192982919e-81	TSC22D2
AMEX60DD001929	0.981649554151517	-0.0690423045885543	1.93835775886087	-0.0356189688270596	0.97158618298159	0.981597713574666	AMEX60DD001929
AMEX60DD001930	0.0776267371180999	0	4.08045587181216	0	1	NA	AMEX60DD001930
AMEX60DD001931	0.274142793641535	0.824026216107527	4.08045587181216	0.201944645891139	0.839959998662684	NA	AMEX60DD001931
AMEX60DD001932	27541.1492205355	0.600810419470987	0.0162127361033591	37.0579287567943	1.33841420756231e-300	4.28006407626234e-299	PFN2
AMEX60DD001933	1034.16422936972	-0.00462109413117649	0.0460928009198027	-0.100256309856647	0.920140842354838	0.945945076521806	RNF13
AMEX60DD001934	46.853383261514	-1.25414210179941	0.24442139059199	-5.13106524253819	2.8810701899196e-07	8.89612383770807e-07	LOC107982656
AMEX60DD001935	35.8977667300032	-1.62988348470663	0.3344490585194	-4.8733385344904	1.09727954188077e-06	3.25737680723443e-06	LOC116223618
AMEX60DD001936	0.154977632663149	0	4.08045587180322	0	1	NA	LOC109072201
AMEX60DD001937	6.55161471466853	-4.03513921039115	1.08500918622198	-3.71899082665056	0.000200020314940933	0.000485147376501781	ANKUB1
AMEX60DD001938	36.0692803627945	-3.073692808792	0.346648182391312	-8.86689434685189	7.52142148607254e-19	3.61899228270762e-18	AMEX60DD001938
AMEX60DD001939	1647.92139430026	-0.72495598439543	0.0407818304118109	-17.7764454678688	1.07588571675985e-70	1.0496069493751e-69	COMMD2
AMEX60DD001940	2033.78214799774	0.712721708843332	0.0353107193733332	20.184287420142	1.34553750044528e-90	1.55207633943786e-89	WWTR1
AMEX60DD001941	84.2707010871283	0.0513391626640339	0.153736329943764	0.333942944278776	0.73842261324481	0.791226594238139	GGT1
AMEX60DD001942	4.07764372929937	5.24386992131233	1.29190879036367	4.05900939789734	4.92813304850661e-05	0.000127347351022824	TM4SF4
AMEX60DD001943	18.5845056831619	-0.699610235991356	0.381224173286461	-1.83516756023142	0.0664808660933253	0.103688107504714	LOC102351696
AMEX60DD001944	3.41157678171341	-2.34541095883623	1.16949480964932	-2.00549069519986	0.0449106144965565	0.0731333427474364	AMEX60DD001944
AMEX60DD001945	21.8245126668653	6.24963753049332	1.04409359811114	5.98570620660778	2.15452965695913e-09	7.50785197642275e-09	TM4SF1
AMEX60DD001946	115.98757241927	3.92045609652364	0.210938200345294	18.5858042313155	4.18676769504922e-77	4.32050163384245e-76	CP
AMEX60DD001947	6.10876653241342	1.88271947019731	0.602730113554337	3.12365257327993	0.00178621230944737	0.00382193094084522	TM4SF18
AMEX60DD001948	0.350897987073275	0.824039061497677	3.42628420819147	0.240505168697794	0.809938656799008	NA	AMEX60DD001948
AMEX60DD001949	438.3530110689	-0.00353704736322567	0.0751401078813125	-0.0470726947692517	0.962455289623028	0.97543236141888	HPS3
AMEX60DD001950	35.1372446159849	-2.08823705247727	0.372680650750109	-5.60328809202783	2.10323211133407e-08	6.95098230696754e-08	HPS3
AMEX60DD001951	3962.66031847132	0.38767816312764	0.0273185819833717	14.1910060838301	1.04153664917257e-45	7.87828328613059e-45	VWA5A
AMEX60DD001952	0.462445971273461	0	2.92109280051172	0	1	NA	AMEX60DD001952
AMEX60DD001953	1.20562751829769	1.71006398414091	1.88224617110701	0.908523024453897	0.363601954768607	0.445872933220924	AMEX60DD001953
AMEX60DD001954	147.878533897703	1.56334279671542	0.131018381963152	11.9322401428763	8.03808623627122e-33	5.06567069400232e-32	AMEX60DD001954
AMEX60DD001955	3203.96713269373	1.39186529163902	0.0293749183902557	47.3827798650406	0	0	VWA5A
AMEX60DD001956	925.680791953342	0.393648721275757	0.0501086941220681	7.85589662977053	3.9692233122886e-15	1.72328981366266e-14	HLTF
AMEX60DD001957	1423.41109602355	0.470985687561916	0.0375463324570239	12.5441196713691	4.28145842316826e-36	2.83874357685066e-35	GYG1
AMEX60DD001958	284.335728994512	-2.58673431876274	0.131067376901784	-19.7359127794335	1.06014849368991e-86	1.19029470209148e-85	CPA3
AMEX60DD001959	15.5831492923467	-2.2637078496748	0.516685469915992	-4.3812105845416	1.18021734862752e-05	3.22972760716621e-05	CPA3
AMEX60DD001960	2.41917459596894	-2.07287275083882	1.41215207559128	-1.46788209759271	0.142136251864256	0.200629806113574	LOC114595149
AMEX60DD001961	1.00201563687935	2.30493116269724	1.82028200249315	1.26624949295785	0.205423773152889	0.27454015919219	AMEX60DD001961
AMEX60DD001962	0.252826409372697	1.78581490268495	4.08045587181216	0.437650830884211	0.661639417550548	NA	CPB1
AMEX60DD001963	165.795918442609	-1.06689480631213	0.120772122212417	-8.83394931518756	1.0104344842576e-18	4.84658618423125e-18	AGTR1
AMEX60DD001964	0	NA	NA	NA	NA	NA	AMEX60DD001964
AMEX60DD001965	0	NA	NA	NA	NA	NA	AMEX60DD001965
AMEX60DD001966	1.92797935194625	-3.94056898929307	1.44347657521502	-2.72991543953949	0.00633505728343653	0.0123679037877304	AMEX60DD001966
AMEX60DD001967	0.0776267371180999	0	4.08045587181216	0	1	NA	AMEX60DD001967
AMEX60DD001968	0.390534428143424	-2.03302260111099	3.34917944873652	-0.60702110240105	0.543836907838408	NA	HARBI1
AMEX60DD001969	805.175895843465	-1.65254626668214	0.0680539360649133	-24.2828903401834	2.9725742652899e-130	4.5313391959446e-129	ZIC4
AMEX60DD001970	2654.78293603605	-0.722573151781219	0.0314939718871894	-22.9432208287179	1.72198060812948e-116	2.40218101528569e-115	ZIC1
AMEX60DD001971	0	NA	NA	NA	NA	NA	ZIC1
AMEX60DD001972	615.579470366804	-1.0604808492176	0.0683737818601922	-15.5100510804862	2.96642801552758e-54	2.46887357108146e-53	HARBI1
AMEX60DD001973	654.679087021847	-0.52261209421971	0.0623175558964893	-8.38627392717036	5.01793319340592e-17	2.30134124503958e-16	AMEX60DD001973
AMEX60DD001974	0	NA	NA	NA	NA	NA	AMEX60DD001974
AMEX60DD001975	0.173814633723127	1.78580689560305	4.08045587181216	0.437648868583391	0.661640840252184	NA	AMEX60DD001975
AMEX60DD001976	0.371618669228804	-0.0766696567967664	3.53061389572501	-0.0217156729852564	0.98267476148675	NA	AMEX60DD001976
AMEX60DD001977	13.3679520529458	-2.00414728201925	0.526648135845069	-3.80547683664229	0.000141531259912585	0.000348926545926481	AMEX60DD001977
AMEX60DD001978	0	NA	NA	NA	NA	NA	AMEX60DD001978
AMEX60DD001979	193.718477593117	-1.46780094807397	0.128561874442033	-11.4170779980016	3.43592545059852e-30	2.07445299253492e-29	AMEX60DD001979
AMEX60DD001980	87.6110590839253	-2.52299453295947	0.222447657674897	-11.3419694292614	8.12940861935159e-30	4.87471213182045e-29	LOC115536027
AMEX60DD001981	0.272481913537014	0.824026216107527	4.08045587181216	0.201944645891139	0.839959998662684	NA	AMEX60DD001981
AMEX60DD001982	0.350897987073275	0.824039061497677	3.42628420819147	0.240505168697794	0.809938656799008	NA	AMEX60DD001982
AMEX60DD001983	3.63095992735259	-2.57002909391093	1.16395415104684	-2.20801574666793	0.0272431754964392	0.0468327446143643	AMEX60DD001983
AMEX60DD001984	59.587741847536	0.161517833351125	0.203345221872963	0.794303558566187	0.427018732885418	0.507234163708564	AMEX60DD001984
AMEX60DD001985	2.94669605822438	0.996112491559719	0.902661262640743	1.10352856911748	0.269797691966431	0.346718834695122	AMEX60DD001985
AMEX60DD001986	0.176294016931987	-0.137730442075622	4.08045587181216	-0.0337536898823158	0.973073565003033	NA	AMEX60DD001986
AMEX60DD001987	1.09995151773573	1.78584648173134	2.01345784725771	0.886954988485915	0.375103134624477	0.457351865643376	AMEX60DD001987
AMEX60DD001988	6.30333248809831	-0.94177537861166	0.79766982258976	-1.18065815195821	0.237738552245705	0.311017230960206	AMEX60DD001988
AMEX60DD001989	4.55804555940857	2.14413601751262	0.801311324768922	2.67578399460526	0.00745546786046788	0.0143589632726297	AMEX60DD001989
AMEX60DD001990	1.91120294620538	0.560424948291657	1.13117065311472	0.495438019673253	0.620290962799626	0.6907009459201	AMEX60DD001990
AMEX60DD001991	96.4349137438472	-0.129917337480625	0.139560124422505	-0.930905858806146	0.351902263615148	0.434079295673055	PLSCR5
AMEX60DD001992	59.7153402010633	0.331798257684662	0.218921184056048	1.51560598904725	0.12961901176964	0.185437442307903	PLSCR1
AMEX60DD001993	0.0986672798138868	-0.137738449157525	4.08045587181216	-0.0337556521831356	0.973072000205208	NA	AMEX60DD001993
AMEX60DD001994	0.0963196950416902	-0.137738449157526	4.08045587181216	-0.0337556521831359	0.973072000205207	NA	PLSCR1
AMEX60DD001995	0.169558835899588	1.78580689560305	4.08045587181216	0.437648868583391	0.661640840252184	NA	CCNB3
AMEX60DD001996	0.173814633723127	1.78580689560305	4.08045587181216	0.437648868583391	0.661640840252184	NA	OR5AR1
AMEX60DD001997	0.251165529268176	1.78581490268495	4.08045587181216	0.43765083088421	0.661639417550548	NA	AMEX60DD001997
AMEX60DD001998	0.272337870400626	-1.03123878323243	3.96208137301761	-0.260277032737218	0.794650087456119	NA	OR10K2
AMEX60DD001999	0	NA	NA	NA	NA	NA	OR6K3
[truncated: 97,089 more rows]
