# Supplementary material for: Transcriptome Profiling after Early Spinal Cord Injury in the Axolotl and Its Comparison with Rodent Animal Models through RNA-Seq Data Analysis
Source: Genes (Basel). 2023 Dec 8;14(12):2189. doi: 10.3390/genes14122189 (PMC10742908; doi:10.3390/genes14122189)
Supplement: Supplementary file 1 [file genes-14-02189-s001.zip › Supp Table S3.csv]

	baseMean	log2FoldChange	lfcSE	stat	pvalue	padj	Gene_symbol
AMEX60DD000001	17.4300135365093	-0.389896497069399	0.314732480642317	-1.23881874623707	0.215412629909	0.320435258615176	ZNF568
AMEX60DD000002	37.0235425969865	-0.351859953988216	0.208307454272785	-1.68913760295608	0.0911930631887069	0.158383486951554	ZNF268
AMEX60DD000003	1054.16552010004	-0.530022017336704	0.0384609894146844	-13.7807691742413	3.32708307224696e-43	3.07785157904215e-42	ZNF850
AMEX60DD000004	106.60503824033	0.415728011131685	0.118074727387033	3.5208890194511	0.000430102587281989	0.0012564150825011	ZNF268
AMEX60DD000005	88.8411376690003	0.23178849927972	0.134900347213843	1.71822018302363	0.0857564614937222	0.150459657964737	AMEX60DD000005
AMEX60DD000006	137.100675614563	-0.0407144721111997	0.11370534685799	-0.358069987351161	0.720290938586702	0.804630529217582	ZNF268
AMEX60DD000007	0.0980715777005781	-1.30278893062922	4.08052381408439	-0.31927002267025	0.749521762523291	NA	ZNF268
AMEX60DD000008	3.1497005055243	-1.14899012288297	0.715708459195049	-1.60538849041302	0.10840833574615	0.182935169501138	AMEX60DD000008
AMEX60DD000009	3.3956553990971	-0.95632276752864	0.69778407076221	-1.37051389906912	0.170526539687857	0.265230501785029	AMEX60DD000009
AMEX60DD000010	0.636678021743117	3.09770933436709	2.33683345384566	1.32560124439732	0.184971813828728	0.283624061666005	LOC102367500
AMEX60DD000011	5.57934336655536	-1.10358196203176	0.511897211153871	-2.15586633016454	0.0310941042476302	0.0631277838600437	AMEX60DD000011
AMEX60DD000012	1.75173837559628	-2.04175527090124	1.15919914695027	-1.76134987355095	0.0781792035711369	0.139170728437484	AMEX60DD000012
AMEX60DD000013	1.12052667864718	2.24746609742584	1.55011516666205	1.44987040044607	0.147094662893567	0.235062166058221	AMEX60DD000013
AMEX60DD000014	2.39009562804533	0.880397464305457	1.16373632881286	0.756526579524729	0.449333542573608	0.568977008228443	AMEX60DD000014
AMEX60DD000015	0.0986672798138868	-1.30278893062922	4.08052381408439	-0.31927002267025	0.749521762523291	NA	AMEX60DD000015
AMEX60DD000016	1122.24813792805	0.502189006848437	0.0348839511283268	14.3959898636782	5.48341402093463e-47	5.29030099035082e-46	FZD10
AMEX60DD000017	0.348721144160733	-0.342504883529379	3.12716688347163	-0.109525617369402	0.912785604266786	NA	AMEX60DD000017
AMEX60DD000018	280.287013676073	-1.12450810538732	0.0762448093649113	-14.748651282022	3.13874707380063e-49	3.11403133597312e-48	AMEX60DD000018
AMEX60DD000019	31.543101706281	-1.45436030302274	0.231799313228996	-6.27422179454851	3.51387312915965e-10	1.56595470061957e-09	AMEX60DD000019
AMEX60DD000020	33.4866493188741	-0.540684879191322	0.232450452822365	-2.32602205169506	0.0200173743105028	0.0427676404842525	AMEX60DD000020
AMEX60DD000021	31.1571691438598	0.688493337917942	0.220002971813307	3.12947289867608	0.00175120225773672	0.00466767563493044	LOC106702273
AMEX60DD000022	0.173814633723127	0	4.08052381408439	0	1	NA	AMEX60DD000022
AMEX60DD000023	0.309263485114407	2.52013088254419	3.91196765371859	0.644210562464299	0.519438902516023	NA	AMEX60DD000023
AMEX60DD000024	4.96207266250819	-2.10737346858065	0.633032602218657	-3.32901253615487	0.000871544813889258	0.00243898744224796	AMEX60DD000024
AMEX60DD000025	92.5355092674456	0.0832898351544606	0.169500727515211	0.491383349059586	0.62315533881848	0.722383223826773	AMEX60DD000025
AMEX60DD000026	60.8149509811535	0.506796319216334	0.149410144521828	3.39198065056616	0.000693893402354147	0.00197093109641978	LOC114595149
AMEX60DD000027	61.5911252074572	-1.83735587734607	0.160771751689093	-11.4283501799447	3.01788166940859e-30	2.29350817236873e-29	LOC115074266
AMEX60DD000028	30.989781028662	-1.15783656409591	0.216056255805987	-5.35895875718415	8.37029585744105e-08	3.3011285243426e-07	KDM6B
AMEX60DD000029	181.050644269096	-0.107735537702364	0.0928130436375861	-1.16078013908311	0.245731321819651	0.355533375634683	PARPI_0010196
AMEX60DD000030	186.096233777572	-0.107321109046871	0.0870470089873365	-1.23290978398217	0.217609424729533	0.322907858068672	PARPI_0006348
AMEX60DD000031	26.1623698096649	0.44477821583695	0.231938499525368	1.91765583008914	0.0551546659014329	0.103633245527697	GLT1D1
AMEX60DD000032	0.425620380728861	0.551471085804446	2.85439541550881	0.193200662672079	0.846801819776241	NA	AMEX60DD000032
AMEX60DD000033	39.0237181816312	0.201436371868968	0.194508133192902	1.03561927494927	0.300379796067064	0.416217605602012	GLT1D1
AMEX60DD000034	14.3934740760977	1.82303415700396	0.362498118508383	5.02908584603262	4.92823728086815e-07	1.85776815413343e-06	ENV
AMEX60DD000035	0.371618669228804	-2.20349869533142	3.53065914349237	-0.624104056998212	0.532559249732998	NA	AMEX60DD000035
AMEX60DD000036	1307.43912614759	1.19298977835149	0.0390779237816197	30.5284841901611	1.09162114061462e-204	3.13109264871543e-203	SLC15A4
AMEX60DD000037	0.175475513827648	0	4.08052381408439	0	1	NA	AMEX60DD000037
AMEX60DD000038	2986.19371004963	-0.0334992356602659	0.0236681393016293	-1.41537259153954	0.156959281376797	0.248157813680443	TMEM132C
AMEX60DD000039	58.5045651907621	1.16633008754228	0.159545575276762	7.31032550115578	2.66496025621824e-13	1.34318444327439e-12	AMEX60DD000039
AMEX60DD000040	26.2726942886472	1.45478169796216	0.241224718116698	6.03081520550633	1.63134646711628e-09	7.04929774060183e-09	AMEX60DD000040
AMEX60DD000041	0.544277122406352	-2.19686582327053	2.53460898919074	-0.866747428356574	0.38608041253649	NA	AMEX60DD000041
AMEX60DD000042	227.156627874699	0.244417937965428	0.0775827778057295	3.15041488431183	0.00163038755216931	0.00436757282824051	ATP5MG
AMEX60DD000043	1.58700290330484	-1.33956336567174	1.48981721156904	-0.899146120255213	0.368574834898577	0.488297261647914	AMEX60DD000043
AMEX60DD000044	452.454168280538	-1.78164081016876	0.0626229698419454	-28.4502765465365	4.83483919445604e-178	1.2198168616283e-176	TMEM132B
AMEX60DD000045	38.0377724953482	-0.661218370864695	0.188710233458919	-3.50388189736748	0.000458528664840068	0.0013339507776684	KIAA1786
AMEX60DD000046	13.7680757546074	-3.34146190608683	0.50144884717403	-6.66361469353855	2.67173361889061e-11	1.2492083174734e-10	TMEM132B
AMEX60DD000047	37.7683841411743	-2.08016585455769	0.220724330608212	-9.42427075812498	4.33104591557827e-21	2.71758906105197e-20	TMEM132B
AMEX60DD000048	3558.21578634728	-1.42515325466936	0.0237556053573034	-59.9922937443148	0	0	AACS
AMEX60DD000049	0.523051740691881	-0.341001753174665	2.79279471178348	-0.122100543851611	0.902819391171603	NA	AMEX60DD000049
AMEX60DD000050	4936.8452662442	-0.216682636810474	0.0235122283109003	-9.21574229142796	3.09131928447314e-20	1.90174011418547e-19	BRI3BP
AMEX60DD000051	680.182531018932	0.498147014112493	0.0476087461281014	10.4633508467567	1.27273425198442e-25	8.80467437671368e-25	DHX37
AMEX60DD000052	0.424012541206361	0.62079021336837	3.30842258163126	0.187639335076199	0.851159388952108	NA	AMEX60DD000052
AMEX60DD000053	213.939913119386	-0.528592768744495	0.0792271667959046	-6.67186257090565	2.52577042485532e-11	1.18275626393373e-10	UBC
AMEX60DD000054	0	NA	NA	NA	NA	NA	UBC
AMEX60DD000055	159.615741199347	0.489151119328043	0.0963769708550114	5.07539420453375	3.86693465766398e-07	1.46639817316019e-06	SCARB1
AMEX60DD000056	0.903099214215683	1.46512046620351	1.78157275957672	0.822374757543781	0.410863641214955	0.531485044343333	AMEX60DD000056
AMEX60DD000057	0.0980715777005781	-1.30278893062922	4.08052381408439	-0.31927002267025	0.749521762523291	NA	AMEX60DD000057
AMEX60DD000058	384.709659830457	0.0175001195537259	0.059334367174181	0.294940696044719	0.768039183053273	0.840819896000129	ZNF268
AMEX60DD000059	334.517156640227	-0.414263521188997	0.0684797214458194	-6.04943350297882	1.45356045580936e-09	6.29518580366022e-09	ZNF268
AMEX60DD000060	71.1332327362452	-0.277034031724521	0.150461106101571	-1.84123351809939	0.0655873454607155	0.120018472220147	ZNF84
AMEX60DD000061	10.7991189804545	-0.847323048187007	0.367300132791349	-2.30689556725084	0.021060642713845	0.0447390703803988	OJAV_G00236990
AMEX60DD000062	3.49742600419882	-0.341461657459839	0.68265752227275	-0.500194674956517	0.616938007519611	0.716956533523667	D5F01_LYC25363
AMEX60DD000063	0	NA	NA	NA	NA	NA	CASR
AMEX60DD000064	0.268226115713474	-1.30278893062922	4.08052381408439	-0.31927002267025	0.749521762523291	NA	AMEX60DD000064
AMEX60DD000065	0	NA	NA	NA	NA	NA	PIWIL1
AMEX60DD000066	253.961806425435	-0.35372940816985	0.0849187660117903	-4.16550339557145	3.10666299187419e-05	0.000102284301604425	AMEX60DD000066
AMEX60DD000067	409.390505878484	-0.384981735715982	0.0595409555899129	-6.46583065222426	1.00743853030265e-10	4.59330239698636e-10	RIMBP2
AMEX60DD000068	65.2935924179167	0.321043831652329	0.143450998107413	2.23800347078755	0.0252208287906476	0.0524286551933527	AMEX60DD000068
AMEX60DD000069	78.3866249933545	0.26895562448814	0.178391124164191	1.50767380242861	0.131638033630421	0.214361064887112	AMEX60DD000069
AMEX60DD000070	9.96451943685848	0.0915113317525056	0.387359404072771	0.236243991472358	0.813243345173229	0.874382418712246	AMEX60DD000070
AMEX60DD000071	5.02815001255962	-0.134352192970187	0.661879975089568	-0.202985734614507	0.839146182235307	0.893825169145249	AMEX60DD000071
AMEX60DD000072	15822.9192416174	0.511616016513758	0.0164915675185556	31.0228858438174	2.64899065362221e-211	7.75329991260417e-210	RAN
AMEX60DD000073	0.271886211423705	-1.30278893062922	4.08052381408439	-0.31927002267025	0.749521762523291	NA	AMEX60DD000073
AMEX60DD000074	146.654839594543	-0.474083296955768	0.108176435386023	-4.38250063670542	1.17324823022037e-05	4.00382168561577e-05	STX2
AMEX60DD000075	14186.5058215335	0.539537180424731	0.0170035741910385	31.7308099087242	5.84207819507651e-221	1.78539821268283e-219	RAN
AMEX60DD000076	0.0980715777005781	-1.30278893062922	4.08052381408439	-0.31927002267025	0.749521762523291	NA	AMEX60DD000076
AMEX60DD000077	24.9477030716596	-0.154502042635631	0.253751467297393	-0.608871524098643	0.542609600326502	0.65406793093043	AMEX60DD000077
AMEX60DD000078	0.523104781273902	0	2.92512285572913	0	1	NA	AMEX60DD000078
AMEX60DD000079	8.83985111740472	1.18775787984718	0.430064127156824	2.76181574989643	0.00574809063740055	0.0139044213687038	AMEX60DD000079
AMEX60DD000080	1.29711533550385	3.01409195722541	1.59759167384906	1.88664726197752	0.0592077854291202	0.11006399143329	AMEX60DD000080
AMEX60DD000081	152.869159672042	-1.40829737995962	0.097516351998256	-14.4416536416868	2.82970602200071e-47	2.73948802202209e-46	ADGRD1
AMEX60DD000082	36.9210294759404	-1.35166568694226	0.193860498274992	-6.97236259562749	3.11662008944691e-12	1.50685145045055e-11	ADGRD1
AMEX60DD000083	1.90276417934717	-0.343974474557895	1.61400958053934	-0.213117988087128	0.831234934464977	0.888239338628817	AMEX60DD000083
AMEX60DD000084	777.048764594688	-1.19497678073177	0.0453858149556418	-26.3293009478774	8.86015179553436e-153	1.96856405436231e-151	ADGRD1
AMEX60DD000085	15.759555285743	-0.823586859039774	0.283748697984243	-2.90252207284316	0.00370171072769095	0.00930730083430327	ADGRD1
AMEX60DD000086	27.462197274081	-1.29500677581953	0.235933216567508	-5.48887009069783	4.04512982237517e-08	1.62541246648638e-07	ADGRD1
AMEX60DD000087	0.173814633723127	0	4.08052381408439	0	1	NA	LOC112843268
AMEX60DD000088	0.175475513827648	0	4.08052381408439	0	1	NA	ROHU_011646
AMEX60DD000089	0.832207658129982	0.876825977010649	1.81798693337825	0.482305984114693	0.629588596895667	0.728114709677121	AMEX60DD000089
AMEX60DD000090	0.175475513827648	0	4.08052381408439	0	1	NA	AMEX60DD000090
AMEX60DD000091	0	NA	NA	NA	NA	NA	AMEX60DD000091
AMEX60DD000092	0.252826409372697	0.620788442525625	4.08052381408439	0.152134498120781	0.879080855320221	NA	AMEX60DD000092
AMEX60DD000093	0.517684277947012	-0.33939574085494	2.42102583329303	-0.140186749016759	0.888512441269539	NA	AMEX60DD000093
AMEX60DD000094	0.154010010878207	1.51486300133373	4.03796381571775	0.375155169899526	0.707545068577373	NA	AMEX60DD000094
AMEX60DD000095	924.334297927196	0.573092661879012	0.0434896661840547	13.1776744262327	1.17971576828085e-39	1.03952328660685e-38	DNAI1
AMEX60DD000096	0.292462850442846	-2.7810731142054	3.99477102940963	-0.696178352584179	0.486317142674291	NA	AMEX60DD000096
AMEX60DD000097	2.57376637895952	-3.34066429045647	1.07299469329738	-3.11340243462937	0.00184943646639562	0.00490721921322569	PRG4
AMEX60DD000098	12.9137523357721	0.685637507833895	0.400621810520337	1.71143330150541	0.0870011540470337	0.152210021069735	AMEX60DD000098
AMEX60DD000099	4.56502882697331	0.88186873818178	0.70529831670571	1.25034856498849	0.211172244918839	0.315261653582461	LOC100130764
AMEX60DD000100	14.3940321729841	0.937044812691282	0.359543274084484	2.60620871041826	0.00915506573039725	0.0212193497372472	AMEX60DD000100
AMEX60DD000101	20.9834988133289	0.288321066293082	0.278695402033578	1.03453829589318	0.300884583314194	0.416738980342396	AMEX60DD000101
AMEX60DD000102	406.944684187884	-1.3044765661367	0.0616720615036217	-21.1518236026551	2.65478344563932e-99	4.22100291275571e-98	M959_06098
AMEX60DD000103	3138.12732616235	-0.412212177007501	0.024647654044223	-16.7241951817364	8.734816312222e-63	1.01731714142214e-61	SFSWAP
AMEX60DD000104	700.492187386379	-0.4240334550787	0.0482176889475638	-8.79414721721382	1.44138490101586e-18	8.49241322907989e-18	SFSWAP
AMEX60DD000105	311.81708034449	-0.337616927104939	0.0698106643073625	-4.83617983662895	1.32358183739272e-06	4.85313340377332e-06	AMEX60DD000105
AMEX60DD000106	77.970449672781	-1.03606822256119	0.131236578130554	-7.89466044695641	2.9110668129426e-15	1.55932652940538e-14	LOC115396492
AMEX60DD000107	42.0982271655756	-0.272470614886078	0.173476799283441	-1.57064585011678	0.1162649336029	0.194114108292457	ULK1
AMEX60DD000108	557.776150629737	-1.15398401314026	0.0547249338733831	-21.0869878035893	1.0472083297032e-98	1.65817405297723e-97	MMP17
AMEX60DD000109	844.337666895569	-0.151386354356551	0.0441596453622031	-3.42816055506925	0.000607685952778619	0.0017387330718731	BLOC1S2
AMEX60DD000110	3989.60187333672	-0.44622299267971	0.0220203817390119	-20.2640897859263	2.66849256039372e-91	3.99243553031611e-90	ULK1
AMEX60DD000111	0.328784722879151	1.13308833462981	3.48138754557043	0.32547032463292	0.744825138573329	NA	LOC115100672
AMEX60DD000112	0.329432484123834	1.13991450707729	3.21507280348927	0.354553248635665	0.722924305629465	NA	LOC103188037
AMEX60DD000113	0.292462850442846	-2.7810731142054	3.99477102940963	-0.696178352584179	0.486317142674291	NA	AMEX60DD000113
AMEX60DD000114	0.0980715777005781	-1.30278893062922	4.08052381408439	-0.31927002267025	0.749521762523291	NA	LOC103188037
AMEX60DD000115	0.0776267371180999	0.620788442525624	4.08052381408439	0.152134498120781	0.879080855320221	NA	DPX16_4744
AMEX60DD000116	0	NA	NA	NA	NA	NA	AMEX60DD000116
AMEX60DD000117	0	NA	NA	NA	NA	NA	AMEX60DD000117
AMEX60DD000118	0.173814633723127	0	4.08052381408439	0	1	NA	AMEX60DD000118
AMEX60DD000119	11.9308015343179	-0.13345464094988	0.382860864696802	-0.34857216617208	0.727410526803103	0.810615333927794	MMP17
AMEX60DD000120	310.417241990539	0.423683884835397	0.074812577283879	5.66327080575921	1.48514495681209e-08	6.10496837030621e-08	AMEX60DD000120
AMEX60DD000121	18.0559429549459	-0.878736890676046	0.283746134392721	-3.09691228941933	0.00195547723818386	0.00516279174330414	PPIL2
AMEX60DD000122	849.451341962351	0.488540646432567	0.0591497649712975	8.2593844061702	1.46425656366013e-16	8.142085843291e-16	PUS1
AMEX60DD000123	163.854204530605	-0.22027461210245	0.139086358568042	-1.58372549522669	0.113256200359277	0.189831540354085	RTL1
AMEX60DD000124	2708.78368098861	-0.0280001050811806	0.0251047856558572	-1.11532938241391	0.2647092987146	0.377374750748669	EP400
AMEX60DD000125	1.51976395015874	-3.14847766660046	1.39576137180108	-2.25574208472161	0.0240867882828201	0.0503191073136047	AMEX60DD000125
AMEX60DD000126	7989.39300940669	-0.0534441592472095	0.0179197612078119	-2.98241470003022	0.00285984329073176	0.00733758989011913	YPEL1
AMEX60DD000127	0	NA	NA	NA	NA	NA	AMEX60DD000127
AMEX60DD000128	1235.43830469898	0.537606327070072	0.035711621887546	15.0541000003575	3.24485184170849e-51	3.29626655926631e-50	PPIL2
AMEX60DD000129	1404.8926464677	0.23673845206403	0.0335377302954608	7.05886921918719	1.67862961229793e-12	8.2035416073045e-12	HIRA
AMEX60DD000130	0.173814633723127	0	4.08052381408439	0	1	NA	AMEX60DD000130
AMEX60DD000131	1303.97935646146	0.225111109070086	0.0404200589338416	5.56929195572282	2.5577659075434e-08	1.03818772863599e-07	NLVCF
AMEX60DD000132	752.942105348443	-0.088582563265844	0.0457411651810222	-1.93660487036733	0.0527936621667034	0.0997843457911085	C22ORF39
AMEX60DD000133	1587.14250468324	0.0845629914192031	0.0325212352985046	2.60023921733045	0.00931587950474081	0.021541026540311	UFD1
AMEX60DD000134	1133.21453503525	-0.4076689819789	0.0371460387789758	-10.9747632689609	5.05380590117949e-28	3.67658561078722e-27	CDC45
AMEX60DD000135	19.5620349825265	-1.49507646476301	0.320463159002333	-4.66536143941629	3.08075034953813e-06	1.1000817768946e-05	AMEX60DD000135
AMEX60DD000136	0.0776267371180999	0.620788442525624	4.08052381408439	0.152134498120781	0.879080855320221	NA	CLDN5
AMEX60DD000137	9076.65175283192	0.720695010604013	0.0173531325063465	41.5311189688915	0	0	SEPTIN2
AMEX60DD000138	0.308435960395254	2.51654545300975	3.91897870296285	0.642143181616981	0.520780220651352	NA	PGBD4
AMEX60DD000139	0.175475513827648	0	4.08052381408439	0	1	NA	AMEX60DD000139
AMEX60DD000140	0	NA	NA	NA	NA	NA	AMEX60DD000140
AMEX60DD000141	9831.6400642669	-1.18471121228921	0.0169713354720962	-69.8065991469604	0	0	SEPTIN5
AMEX60DD000142	160.368244709653	-0.259768096103999	0.0934563829494177	-2.77956505383475	0.00544317497709936	0.0132317795823266	AMEX60DD000142
AMEX60DD000143	0	NA	NA	NA	NA	NA	AMEX60DD000143
AMEX60DD000144	0.331547491168187	1.14840642582813	3.78630524917736	0.303305293749796	0.761657212265667	NA	AMEX60DD000144
AMEX60DD000145	196.44585430768	-0.0390678304475767	0.0865618496526516	-0.451328507932131	0.651752801279409	0.747614861753191	GP1BB
AMEX60DD000146	68.7939622410874	-0.113411578773933	0.153001890580168	-0.741242989507433	0.458546121894694	0.577633668978183	CAMKK1
AMEX60DD000147	32.5114729776437	-0.0776786391457965	0.228661004057637	-0.339710916017042	0.734074240349005	0.815768825308548	TBX1
AMEX60DD000148	297.104257164174	0.207745792231826	0.0724922752342357	2.86576454609214	0.00416003527684393	0.0103632513925939	GNB1L
AMEX60DD000149	0.349512948541805	-0.34100107205857	3.43430383935093	-0.0992926333865144	0.920905927220238	NA	LOC111947684
AMEX60DD000150	62.0685379943395	0.0163580191225709	0.150570156905676	0.108640513224797	0.913487626007439	0.943202381866002	TXNRD2
AMEX60DD000151	0.253049210363727	0.560943011274845	4.03726194013436	0.138941445859264	0.889496419520971	NA	TXNRD2
AMEX60DD000152	57.6210949411817	-0.0981587625190607	0.153424668704079	-0.639784744840393	0.522312551683642	0.63670064845141	TXNRD2
AMEX60DD000153	118.434488081482	0.341608624836216	0.115235533261491	2.96443826975697	0.00303236074963378	0.00774026507625996	TXNRD2
AMEX60DD000154	0.347629267446254	0	4.03257575160752	0	1	NA	AMEX60DD000154
AMEX60DD000155	67.5149443764465	-0.460919762182471	0.151781461021542	-3.03673293879451	0.00239157242067729	0.00622190559962625	COMT
AMEX60DD000156	333.771009120812	0.74821084813464	0.0729095357553987	10.2621809394697	1.04323517611957e-24	7.08339899007084e-24	AMEX60DD000156
AMEX60DD000157	2259.91057614266	0.87958370633564	0.0287585495230407	30.5851206310296	1.93048430043551e-205	5.5527109353003e-204	AMEX60DD000157
AMEX60DD000158	674.678973373655	1.42692330228442	0.0474390698769138	30.0790741889909	9.10076212641962e-199	2.53828454219484e-197	AMEX60DD000158
AMEX60DD000159	163.701994951096	1.45566440451394	0.0992354244341295	14.6687980911512	1.02138251923967e-48	1.00766050268815e-47	LOC115355879
AMEX60DD000160	2629.11971672143	1.53987002378351	0.0274500258482331	56.097215802171	0	0	ARVCF
AMEX60DD000161	66.5008221935823	-0.881676514927431	0.13792481481449	-6.39244298506614	1.63256109467487e-10	7.38391731052805e-10	LOC105371409
AMEX60DD000162	0.0980715777005781	-1.30278893062922	4.08052381408439	-0.31927002267025	0.749521762523291	NA	AMEX60DD000162
AMEX60DD000163	1580.61361249289	0.077239254889017	0.0303659270747142	2.54361589879909	0.0109711653376393	0.024973010219725	TANGO2
AMEX60DD000164	2322.10189626735	-0.0603738772981548	0.0292217375050364	-2.06606048965259	0.0388227683221622	0.0764676975414557	DGCR8
AMEX60DD000165	2.42379498109485	-4.82318310373023	1.36558549334831	-3.53195250478545	0.000412503436888308	0.00120752360194448	AMEX60DD000165
AMEX60DD000166	827.494211043536	0.465803769026922	0.0465013012408384	10.0170050428147	1.28332894428045e-23	8.5251448041479e-23	TRMT2A
AMEX60DD000167	11842.5288288926	0.674683389521542	0.018504415444936	36.4606702399874	4.66108643448536e-291	1.83615215035216e-289	RANBP1
AMEX60DD000168	86.374402263562	-0.185316094131611	0.12493071950486	-1.48335089132663	0.137981207713986	0.222776734498595	AMEX60DD000168
AMEX60DD000169	1.35190148654344	1.8759142501764	1.62063244411289	1.15751986638972	0.247060027472837	0.357063461239244	AMEX60DD000169
AMEX60DD000170	6881.93730572122	-0.30738886296755	0.0174760791215232	-17.5891205819145	2.98473656751458e-69	3.69782032296684e-68	ZDHHC8
AMEX60DD000171	3922.74856415104	0.0915469323042165	0.0244345724537195	3.74661486210212	0.000179236951816927	0.000546654514053398	PGAM5
AMEX60DD000172	3280.31622092226	0.36906492175357	0.0245840231781514	15.0123891064978	6.09135352361604e-51	6.16044619079954e-50	ANKLE2
AMEX60DD000173	48.1904313583549	0.443085267252959	0.17261419204971	2.56691099376903	0.010260894665551	0.023504495437006	ANKLE2
AMEX60DD000174	8.42251654757683	2.73915459007942	0.530184096864085	5.16642163784405	2.38618175832042e-07	9.17410572929043e-07	GOLGA3
AMEX60DD000175	109.5006219778	1.14935165336173	0.125661448922119	9.14641414069692	5.88547221769305e-20	3.59411070278805e-19	AMEX60DD000175
AMEX60DD000176	672.49338079761	0.303600363340213	0.0518599922934129	5.8542307839636	4.79222788159078e-09	2.02173344297925e-08	AMEX60DD000176
AMEX60DD000177	869.568514500851	0.396171446004307	0.0460080578990755	8.61091435055484	7.24801279868396e-18	4.18948603564797e-17	AMEX60DD000177
AMEX60DD000178	70.9598393289493	1.27062582515589	0.151435989081615	8.39051425530752	4.84020237723497e-17	2.73035807236608e-16	GOLGA3
AMEX60DD000179	25.6905497545199	-0.111472821591239	0.241080367063727	-0.462388633918796	0.643802648670482	0.740784853622879	ANKLE2
AMEX60DD000180	343.512884366491	0.515464898821106	0.0638243596017531	8.07630349975259	6.67596021197745e-16	3.6454186352933e-15	ANKLE2
AMEX60DD000181	179.131537948202	2.22994909660252	0.108627230183467	20.5284539874232	1.19930207898247e-93	1.82941818242608e-92	GOLGA3
AMEX60DD000182	0.175475513827648	0	4.08052381408439	0	1	NA	AMEX60DD000182
AMEX60DD000183	201.488595754246	-0.688368854698497	0.0824577417362586	-8.34814100172968	6.93457592972004e-17	3.89325822494971e-16	LOC115073368
AMEX60DD000184	332.690945618008	-0.406077038149571	0.0656251939590945	-6.18782229280247	6.100103923963e-10	2.68663594866884e-09	LOC104632589
AMEX60DD000185	0.0776267371180999	0.620788442525624	4.08052381408439	0.152134498120781	0.879080855320221	NA	AMEX60DD000185
AMEX60DD000186	5.28892659094587	-0.72065637168338	0.554006420123862	-1.3008087009574	0.193323942958412	0.293602875409453	LOC114595149
AMEX60DD000187	1088.29627526607	1.49844532974482	0.0421713501662273	35.5323062657084	1.55903529061385e-276	5.80735932829562e-275	AMEX60DD000187
AMEX60DD000188	0.0980715777005781	-1.30278893062922	4.08052381408439	-0.31927002267025	0.749521762523291	NA	AMEX60DD000188
AMEX60DD000189	50.8865351061915	0.916419567901314	0.169456339150892	5.40799814567747	6.37330843771709e-08	2.53022685840703e-07	AMEX60DD000189
AMEX60DD000190	2806.86559143877	0.466712189280869	0.0262665319908383	17.7683216590473	1.24355964016882e-70	1.56233590926675e-69	AMEX60DD000190
AMEX60DD000191	0	NA	NA	NA	NA	NA	AMEX60DD000191
AMEX60DD000192	100.603607499686	0.324286363618413	0.12737564243069	2.54590561766839	0.0108994653546945	0.0248226429589356	AMEX60DD000192
AMEX60DD000193	979.343017592372	-0.0184753244238328	0.0393061271750626	-0.470036753851299	0.63832875897895	0.735846895360777	CHFR
AMEX60DD000194	14.9017321816057	-0.141612918334661	0.327462022072149	-0.432456006466179	0.665410020125604	0.759491223437977	AMEX60DD000194
AMEX60DD000195	630.7327814706	0.113435133947369	0.0540748186912817	2.09774413844975	0.0359277535459768	0.0715755294483987	CHFR
AMEX60DD000196	0.329485524705856	1.51495538986805	3.5112507083911	0.431457482158038	0.666135761557013	NA	AMEX60DD000196
AMEX60DD000197	0	NA	NA	NA	NA	NA	AMEX60DD000197
AMEX60DD000198	1322.95086923539	0.175699255733665	0.0508386380273747	3.45601814979892	0.00054821840580132	0.00157766753233804	FBRSL1
AMEX60DD000199	0.768353632614017	0.620791874623523	2.36509351935394	0.262480899610727	0.792950709180283	0.858844071150173	AMEX60DD000199
AMEX60DD000200	0.889311472133588	-2.19741492214422	2.03979402152341	-1.07727294960061	0.281358343348193	0.395229568901631	AMEX60DD000200
AMEX60DD000201	1.40143740388224	-4.37057161674349	1.58232062923213	-2.76212768512312	0.00574260155912691	0.013892234359171	AMEX60DD000201
AMEX60DD000202	10.2490349194516	-0.602710236486459	0.411060000431993	-1.46623421362588	0.142584490724836	0.228900092470911	AMEX60DD000202
AMEX60DD000203	0.0763832737601075	0.620788442525624	4.08052381408439	0.152134498120781	0.879080855320221	NA	AMEX60DD000203
AMEX60DD000204	1.83594071584593	-0.512629182021609	1.03132421438349	-0.497059193289719	0.619147309752288	0.718859604280566	AMEX60DD000204
AMEX60DD000205	14.8373493314177	-2.22609629356811	0.371839638011863	-5.98671057628634	2.14127312174186e-09	9.1992175094929e-09	AMEX60DD000205
AMEX60DD000206	6.46039572434561	-1.06281488805652	0.556037154114096	-1.91140984049861	0.0559519330877065	0.104925415111324	AMEX60DD000206
AMEX60DD000207	0.677806572364	1.51944041828025	2.42731109245202	0.625976795065579	0.531330161822247	0.644849455333999	AMEX60DD000207
AMEX60DD000208	0.169558835899588	0	4.08052381408439	0	1	NA	AMEX60DD000208
AMEX60DD000209	0.252677290692094	0.553074314753536	4.03796381571203	0.13696861586562	0.891055602183846	NA	XELAEV_18041766MG
AMEX60DD000210	1598.51494555925	-1.36823467990871	0.0347626391211216	-39.3593442414267	0	0	GALNT9
AMEX60DD000211	0.422661086845336	0.620790654680761	3.08608264069675	0.201158143496962	0.840574919110847	NA	AMEX60DD000211
AMEX60DD000212	120.577489359022	0.358705214728841	0.15368447929104	2.33403669897949	0.0195938003611925	0.0419645299841288	AMEX60DD000212
AMEX60DD000213	17.730704683531	0.300360166683503	0.407391582771869	0.737276319358072	0.460954329939708	0.579967677297732	AMEX60DD000213
AMEX60DD000214	12.0551202003607	0.576365884574051	0.366167414585297	1.57405017927883	0.115475849111133	0.192995403092069	AMEX60DD000214
AMEX60DD000215	1187.67818868376	1.67704436578385	0.0413039782925493	40.6024900048519	0	0	COMT
AMEX60DD000216	1109.65360502679	-0.0994416009710549	0.0385560226169302	-2.57914572670132	0.00990449941188786	0.0227687815106087	NOC4L
AMEX60DD000217	11.2566281309016	1.72657221854159	0.413001975017082	4.18054228062754	2.90814729644204e-05	9.59483041025439e-05	BANF1.S
AMEX60DD000218	4546.43267774284	-0.344964655159047	0.022202762674491	-15.5370149299205	1.94850320982139e-54	2.07195773662937e-53	MAPK1
AMEX60DD000219	1.44957547803626	-3.04544532216445	1.55744987396415	-1.95540503298057	0.0505352825494583	0.0960847208108467	AMEX60DD000219
AMEX60DD000220	0.175475513827648	0	4.08052381408439	0	1	NA	AMEX60DD000220
AMEX60DD000221	0.196738857514465	-2.20753663524074	4.03701561695412	-0.546823902778532	0.58449971978087	NA	AMEX60DD000221
AMEX60DD000222	2.80976173289911	0.280578700006555	0.740751436297045	0.378775775865038	0.704854377409025	0.79263311394005	AMEX60DD000222
AMEX60DD000223	1895.17038917461	-0.241213875601443	0.0295115592649841	-8.17353883051671	2.99472916138909e-16	1.65063748758582e-15	PPM1F
AMEX60DD000224	1924.24349609867	0.394948140997614	0.0281872899514051	14.0115683940707	1.32447304141761e-44	1.24279787625312e-43	TOP3B
AMEX60DD000225	0.449245406346904	-1.24127536230881	2.95883688815647	-0.419514629980905	0.674840064926827	NA	AMEX60DD000225
AMEX60DD000226	46.5460279100905	-0.513244914442406	0.236565022262709	-2.16957227883182	0.0300392633125055	0.0612830811902906	ZBED9
AMEX60DD000227	0.86799508786475	-0.341002305385125	2.13564523550713	-0.159671793664808	0.87313962118397	0.915202175785497	AMEX60DD000227
AMEX60DD000228	18.8928276085195	-0.368911768334411	0.263222401514871	-1.40152117073352	0.161058281270134	0.252928584343453	AMEX60DD000228
AMEX60DD000229	112.428924577775	0.156273833989441	0.128008577601922	1.22080751866033	0.2221589063954	0.328466154072102	LOC115372353
AMEX60DD000230	28.2620035691788	0.780376848952348	0.267561877258069	2.91662196778377	0.00353844347538136	0.00892776284703389	AMEX60DD000230
AMEX60DD000231	0.53910508660662	3.32236357821975	2.47140317623873	1.34432277588803	0.178844033632901	NA	AMEX60DD000231
AMEX60DD000232	5.69750231736066	-0.493818229526952	0.511299902466131	-0.965809356006404	0.334139585989129	0.452047035251229	LOC106732794
AMEX60DD000233	25.0933797137424	-0.683057472664069	0.229832359189963	-2.9719812957213	0.00295884709193196	0.00757049535635464	AMEX60DD000233
AMEX60DD000234	0.176294016931987	-0.341000244051797	4.08052381408439	-0.0835677622747345	0.933400099227534	NA	AMEX60DD000234
AMEX60DD000235	0.0776267371180999	0.620788442525624	4.08052381408439	0.152134498120781	0.879080855320221	NA	AMEX60DD000235
AMEX60DD000236	1208.35298029002	0.386333243819367	0.041143975189115	9.38978895557898	6.0120598783301e-21	3.75935269627317e-20	SDF2L1
AMEX60DD000237	0.370409448101204	-1.82194397427352	3.00224797093256	-0.606859923601709	0.543943876355374	NA	LOC115073555
AMEX60DD000238	3.0775373497519	-0.721028217172759	0.807539369399512	-0.892870669214452	0.371926435970379	0.491806916201383	AMEX60DD000238
AMEX60DD000239	3.59663399794435	-0.800029197115874	0.810356059377704	-0.987256389160882	0.323516964245115	0.44106578044535	AMEX60DD000239
AMEX60DD000240	1.80084538478116	-2.34083486655052	1.36929280719365	-1.70952104199543	0.0873544774080878	0.152747932803395	AMEX60DD000240
AMEX60DD000241	1.44981906570523	1.98256931870663	1.29202040999243	1.53447213633277	0.124913542982709	0.20560644392887	AMEX60DD000241
AMEX60DD000242	0.0773508955450488	0.620788442525624	4.08052381408439	0.152134498120781	0.879080855320221	NA	AMEX60DD000242
AMEX60DD000243	683.465744308327	0.178056878889699	0.0475179044310996	3.74715343661417	0.000178852691771032	0.000545563580191359	SH_R122_JSM5CED3F
AMEX60DD000244	4658.36434622721	0.284288502103655	0.0232332133926068	12.2362971191114	1.98901728767487e-34	1.62613248554852e-33	PARPI_0011654
AMEX60DD000245	35.8981311771282	-0.141813642980813	0.194277472936866	-0.729954126111667	0.46541822570666	0.584438331648725	TOP3B
AMEX60DD000246	0	NA	NA	NA	NA	NA	AMEX60DD000246
AMEX60DD000247	578.387017690241	0.333142851935089	0.0503098468539883	6.62182202426402	3.5479808672949e-11	1.64989545788291e-10	HIC2
AMEX60DD000248	0	NA	NA	NA	NA	NA	AMEX60DD000248
AMEX60DD000249	1.80900081546602	-0.119331979010611	1.11217692280279	-0.107295859646039	0.914554269106084	0.944050582613929	AMEX60DD000249
AMEX60DD000250	2157.91499726922	-0.215527522420459	0.0276547667267808	-7.79350354135307	6.51762538428243e-15	3.44921334436544e-14	PI4KA
AMEX60DD000251	1257.62225794196	-0.194925235428821	0.0340788340420496	-5.71983287891551	1.06628879091812e-08	4.41588483546791e-08	HCG_1999854
AMEX60DD000252	12.2111223135856	-1.30279793601302	1.68111463788506	-0.774960794852165	0.438362826367766	0.55897452439813	SERPIND1
AMEX60DD000253	2159.69484819256	0.248081310036039	0.0299144737725262	8.29301935653235	1.10409365424304e-16	6.16553196153067e-16	SNAP29
AMEX60DD000254	7324.68664107323	-0.401389414690636	0.0181299626911956	-22.1395609868277	1.31511274640577e-108	2.22719657555816e-107	CLTC
AMEX60DD000255	0.661716117998471	-2.8184519690124	2.15421601812565	-1.30834231353673	0.190757229257213	0.290363268400192	AMEX60DD000255
AMEX60DD000256	8567.37098425516	-0.515108957529999	0.0191050401306268	-26.9619406192317	4.13259428323252e-160	9.51825294894351e-159	CLTCL1
AMEX60DD000257	2711.28750332395	-0.99501787915429	0.025293754259817	-39.3384813078155	0	0	SLC25A1
AMEX60DD000258	0.776820908098455	-0.0227135280840782	1.67153374094611	-0.0135884352960904	0.989158330917176	0.999771472556957	AMEX60DD000258
AMEX60DD000259	179.49459657648	-0.734483580017675	0.0999542007853424	-7.34820121862634	2.0089192404995e-13	1.01718871898763e-12	SBSPON
AMEX60DD000260	619.804361070037	0.299715080235349	0.0489119015942105	6.12765135818855	8.9185744229668e-10	3.89924984937133e-09	THADA
AMEX60DD000261	0	NA	NA	NA	NA	NA	AMEX60DD000261
AMEX60DD000262	2.17876083221211	-0.562587973025221	1.05313312529672	-0.534204042690912	0.593200372459064	0.698060740842986	AMEX60DD000262
AMEX60DD000263	3.57677380325796	2.74523596262945	1.1755165814782	2.33534431235104	0.0195254410360116	0.0418355746016243	AMEX60DD000263
AMEX60DD000264	59.3096853560175	-0.951902810261811	0.169964390072338	-5.6006014545557	2.13609343219655e-08	8.70243023547325e-08	GSC2
AMEX60DD000265	814.210617892686	0.10509739375605	0.045799919987067	2.29470692930746	0.0217499254292839	0.0459939816586102	ESS2
AMEX60DD000266	1.40949046496485	1.11832757078327	1.24046991924048	0.901535420921774	0.367303709605485	0.486895926083384	TSSK2
AMEX60DD000267	5872.07790095966	-0.0848641936082755	0.0194970497018692	-4.35266847579198	1.34490447148865e-05	4.5671007767672e-05	DGCR2
AMEX60DD000268	0.329752344664092	1.13840582443429	3.47506833851476	0.327592356045823	0.743219902286191	NA	AMEX60DD000268
AMEX60DD000269	0.250329705919898	0.553074314753536	4.03796381571203	0.13696861586562	0.891055602183846	NA	GSONMT00048522001
AMEX60DD000270	18.7151127995717	-2.22064766768796	0.365897442387961	-6.06904397362093	1.28673913858479e-09	5.58802319499173e-09	LOC115073307
AMEX60DD000271	0	NA	NA	NA	NA	NA	AMEX60DD000271
AMEX60DD000272	0.0773508955450488	0.620788442525624	4.08052381408439	0.152134498120781	0.879080855320221	NA	LOC109282924
AMEX60DD000273	0	NA	NA	NA	NA	NA	IGLC1
AMEX60DD000274	303.336040962005	0.313718909683347	0.134097530186341	2.33948313028141	0.0193104436472356	0.0414412115904362	AMEX60DD000274
AMEX60DD000275	0.173814633723127	0	4.08052381408439	0	1	NA	LOC107507477
AMEX60DD000276	0	NA	NA	NA	NA	NA	LOC107112699
AMEX60DD000277	0.271886211423705	-1.30278893062922	4.08052381408439	-0.31927002267025	0.749521762523291	NA	AMEX60DD000277
AMEX60DD000278	0.363950108641856	-2.19294222720392	3.30533666067605	-0.663455028134831	0.507039172833206	NA	IGLV
AMEX60DD000279	0.638183904837758	-2.78976004261048	2.3017675350755	-1.21200772888604	0.22550942209195	0.332436737438559	IGLV
AMEX60DD000280	0.420724365167763	0.620790640886482	3.09327438713548	0.200690453930718	0.840940624516804	NA	IGLV
AMEX60DD000281	0	NA	NA	NA	NA	NA	HCG96018
AMEX60DD000282	0.614875516675062	-0.921336418016087	2.18113587232099	-0.422411290240105	0.672724838442825	NA	IGLV6
AMEX60DD000283	0	NA	NA	NA	NA	NA	IGLV6
AMEX60DD000284	6.55008418152164	0.143051508421625	0.677316964664371	0.21120319715085	0.832728716059995	0.889419057713965	AMEX60DD000284
AMEX60DD000285	0.173814633723127	0	4.08052381408439	0	1	NA	IG
AMEX60DD000286	0	NA	NA	NA	NA	NA	IG
AMEX60DD000287	1.56332664700774	-0.343060742001814	1.67784167451637	-0.204465503040208	0.837989747113433	0.893102913203926	MONAX_5E002063
AMEX60DD000288	4.00422135182725	-0.342507075394446	0.759199241813768	-0.451142541417953	0.651886818529414	0.747699846357872	TREES_T100009970
AMEX60DD000289	0	NA	NA	NA	NA	NA	IG
AMEX60DD000290	3.26353989396873	1.51719239585946	1.64112752030066	0.924481721920982	0.355235563628069	0.474255526895251	LOC107526776
AMEX60DD000291	0.169558835899588	0	4.08052381408439	0	1	NA	LOC102250240
AMEX60DD000292	0.350897987073275	-0.341001081392574	3.42632443170763	-0.0995238741074568	0.920722333202482	NA	IGLV
AMEX60DD000293	0	NA	NA	NA	NA	NA	IGLV
AMEX60DD000294	0.742286142002076	-1.92443944272762	2.01477109220384	-0.955165303976338	0.339494108684633	0.457703046678678	IGLV
AMEX60DD000295	2.72498450193967	1.8766013203134	1.4553182253898	1.28947833372372	0.197231843924405	0.298538515627147	LOC102250240
AMEX60DD000296	2.35235191165187	-2.73046703755156	1.07745039999322	-2.53419279214035	0.0112706703837186	0.0255800955209344	LOC607368
AMEX60DD000297	1.17328839346548	2.51486151001271	1.76885769533295	1.42174326213355	0.155100796076733	0.245697558611668	LOC102250240
AMEX60DD000298	3.31354674803045	-0.82765784445934	0.975997174247148	-0.848012541734834	0.396430986093862	0.516778653158474	LOC102939850
AMEX60DD000299	3.87154107349401	-2.34038914679719	1.22329556765682	-1.9131837052922	0.0557245387987929	0.104560516519946	AMEX60DD000299
AMEX60DD000300	0.175475513827648	0	4.08052381408439	0	1	NA	LOC102250240
AMEX60DD000301	2.11071500680564	-0.758149197632842	1.04608556230605	-0.724748744224642	0.468606185436843	0.587699854592273	LOC111092690
AMEX60DD000302	1.63223696579162	0.620792522740987	1.8723375973113	0.331560143658096	0.740221419348709	0.820196615358486	IGLV5-48
AMEX60DD000303	2.64715203894668	4.10285893750499	1.37912412169818	2.97497438624521	0.0029301301261136	0.0075029403266691	LOC107112707
AMEX60DD000304	0.616920561150941	-1.30279585265412	2.4544677150349	-0.530785491564552	0.595567435051646	0.699323522793347	AMEX60DD000304
AMEX60DD000305	1.72018910832262	0	1.86976388119685	0	1	1	AMEX60DD000305
AMEX60DD000306	8.64464129734554	-0.0776052980883259	0.670533544471896	-0.115736637977518	0.907861268447531	0.938840521842304	AMEX60DD000306
AMEX60DD000307	1.84716018326319	1.66020930951581	1.34844679865878	1.23120119471315	0.218247624699044	0.323706743189119	AMEX60DD000307
AMEX60DD000308	5.14916922763711	2.07503504440976	0.977588121472195	2.12260664673878	0.0337868275200233	0.0678721953158185	VPREB1
AMEX60DD000309	43.7010353446729	-0.401697977463482	0.201016376467767	-1.99833458607734	0.0456803982595514	0.0879917154031333	LOC100560921
AMEX60DD000310	3598.87349789228	-1.11831520644131	0.0219700845933262	-50.901725102188	0	0	LOC113837993
AMEX60DD000311	1169.1069698523	-1.54501986049976	0.0353396885627084	-43.7191136463526	0	0	LOC100336780
AMEX60DD000312	4.57126789429338	1.04628140373605	0.617382007863702	1.69470666525649	0.0901310806381609	0.156879566324766	LOC102250240
AMEX60DD000313	0.153734169305156	1.51261876796622	4.0381646780196	0.374580753528864	0.707972289028489	NA	UY3_02104
AMEX60DD000314	0.0986672798138868	-1.30278893062922	4.08052381408439	-0.31927002267025	0.749521762523291	NA	D623_10000469
AMEX60DD000315	0.783066634287119	-1.30279624493073	2.32856386856172	-0.55948486641057	0.575830856650348	0.682181188883679	PARPI_0029472
AMEX60DD000316	0.815320298769927	-2.78910304300156	2.09164655266626	-1.3334485405511	0.182384652065369	0.280452761584333	UY3_02104
AMEX60DD000317	1.30366750039637	-1.30279727902455	1.95824472985941	-0.665288285554625	0.505866121753132	0.62223078175512	LOC101951136
AMEX60DD000318	1.31284244589201	2.726533626556	1.56882514539912	1.73794615324218	0.0822203022288841	0.145285658089993	AMEX60DD000318
AMEX60DD000319	0.154977632663149	1.52273169785504	4.03726194014005	0.377169408483369	0.706047712828677	NA	LOC101951136
AMEX60DD000320	2.17171562884314	-1.30279766639714	1.80001317350784	-0.723771184328761	0.4692062228119	0.588283772764835	IGLV
AMEX60DD000321	0.0773508955450488	0.620788442525624	4.08052381408439	0.152134498120781	0.879080855320221	NA	BN2614_LOCUS2
AMEX60DD000322	5.96897870521014	0.554649072905921	1.5951050456773	0.347719464877256	0.728050876975146	0.811196878279003	BN2614_LOCUS2
AMEX60DD000323	3.07942637489039	3.36196806380213	1.33734558479079	2.51391121489967	0.0119400488807237	0.026927718861974	XB5865391.L
AMEX60DD000324	0	NA	NA	NA	NA	NA	LOC107112706
AMEX60DD000325	0.175475513827648	0	4.08052381408439	0	1	NA	AMEX60DD000325
AMEX60DD000326	0.173814633723127	0	4.08052381408439	0	1	NA	IG
AMEX60DD000327	0	NA	NA	NA	NA	NA	IGLV81
AMEX60DD000328	0.0980715777005781	-1.30278893062922	4.08052381408439	-0.31927002267025	0.749521762523291	NA	IG
AMEX60DD000329	0	NA	NA	NA	NA	NA	IG
AMEX60DD000330	0.708939764079259	3.32309156825625	2.07550400693612	1.60110101312781	0.109354547870349	0.184279506819837	LOC102250240
AMEX60DD000331	0.196143155401156	-2.20373096263984	4.03735398225852	-0.545835458650336	0.585179046832353	NA	LOC101951136
AMEX60DD000332	8.42118470599642	-1.51058821068248	0.669290634193843	-2.25699887837512	0.024008144853807	0.0501732962842729	LOC102944433
AMEX60DD000333	0.176018175358936	-0.341000244051797	4.08052381408439	-0.0835677622747345	0.933400099227534	NA	LOC102461666
AMEX60DD000334	578.678776545577	0.94376069174002	0.0611554674039438	15.4321556485914	9.9490842292282e-54	1.04638618717477e-52	AIMP1
AMEX60DD000335	81.1513012232316	0.589672247332926	0.146674927435435	4.02026616029857	5.8132426389454e-05	0.00018646381311332	AIMP1
AMEX60DD000336	2945.56177829168	3.49813650376846	0.0413261405101068	84.6470650438056	0	0	MMP11
AMEX60DD000337	3678.38838350481	0.182937171653801	0.0233715047870405	7.82735956972869	4.98222650716246e-15	2.64620652873092e-14	SMARCB1
AMEX60DD000338	83.4177525821557	0.0651318810937718	0.147046191780061	0.442934837722222	0.657812867985425	0.752667342750784	DERL2
AMEX60DD000339	27.0039696161097	-1.2597924399565	0.238010816329838	-5.29300499608664	1.20322631878135e-07	4.70559710082759e-07	AMEX60DD000339
AMEX60DD000340	1272.44458346677	-0.192251116375545	0.0430647470794179	-4.46423419185547	8.03556358787113e-06	2.77946950489742e-05	CHCHD10
AMEX60DD000341	2911.26652672222	0.334905210368327	0.0229002687111525	14.6245100698415	1.95976517906777e-48	1.92542006773312e-47	C22ORF15
AMEX60DD000342	0.0986672798138868	-1.30278893062922	4.08052381408439	-0.31927002267025	0.749521762523291	NA	AMEX60DD000342
AMEX60DD000343	0.0980715777005781	-1.30278893062922	4.08052381408439	-0.31927002267025	0.749521762523291	NA	AMEX60DD000343
AMEX60DD000344	0.925234776911486	-3.78372334428338	1.87245330050558	-2.02073041995853	0.0433076790247003	0.0839620319201614	IGLV
AMEX60DD000345	0.791330896987376	-1.30279650702575	2.24050334194138	-0.581474922459561	0.560920414922109	0.66959407706822	EGK_02836
AMEX60DD000346	2.88446449194419	-0.49038904525231	0.861516272573471	-0.569216230573857	0.569209407336249	0.676378730455624	LOC115661072
AMEX60DD000347	11.6909083906423	-1.44065643055234	0.696330817442811	-2.06892527871016	0.038553099033052	0.076011871884712	LOC102944433
AMEX60DD000348	0.175475513827648	0	4.08052381408439	0	1	NA	UY3_02104
AMEX60DD000349	0.518848983450363	0	2.76053262884187	0	1	NA	AMEX60DD000349
AMEX60DD000350	0.274365594632565	-1.24568348165635	3.94300157993866	-0.315922643296461	0.752061224594038	NA	LOC102939850
AMEX60DD000351	1.27116975563215	4.10250457759739	1.59823990702174	2.5668890881609	0.0102615428781319	0.023504495437006	LOC105706714
AMEX60DD000352	6.88310640052974	0.172560858132142	0.585159829394049	0.294895256755464	0.768073895470697	0.840822566228864	LOC115661064
AMEX60DD000353	1.21260447733833	-0.341578208650015	1.74905341195442	-0.195293183338712	0.845163433240157	0.897766664115434	IGLV51
AMEX60DD000354	0.0986672798138868	-1.30278893062922	4.08052381408439	-0.31927002267025	0.749521762523291	NA	LOC102939850
AMEX60DD000355	4.67897983632959	-2.19845994498194	1.6085067387072	-1.36677073964197	0.17169717696212	0.266748235363572	AMEX60DD000355
AMEX60DD000356	0.517188103345841	0	2.94168494454692	0	1	NA	AMEX60DD000356
AMEX60DD000357	3.8961605349893	-1.30279783691806	1.72576711717404	-0.754909410402608	0.450303339020419	0.569946938123865	AMEX60DD000357
AMEX60DD000358	4.01093798433844	-4.65874009057859	1.32764549921313	-3.50902412830815	0.000449754101328215	0.00131021797422728	BN2614_LOCUS2
AMEX60DD000359	0.250197907483234	0.620788442525624	4.08052381408439	0.152134498120781	0.879080855320221	NA	AMEX60DD000359
AMEX60DD000360	0.175475513827648	0	4.08052381408439	0	1	NA	AMEX60DD000360
AMEX60DD000361	0.267630413600166	-1.30278893062922	4.08052381408439	-0.31927002267025	0.749521762523291	NA	AMEX60DD000361
AMEX60DD000362	16.4704097005196	-0.935670509600522	0.319412111994243	-2.92935200158404	0.00339669524269622	0.00860182459606877	SLC2A11
AMEX60DD000363	887.796783205484	-0.929666528740329	0.0449181645046271	-20.696894875225	3.69418164586795e-95	5.69860353989911e-94	SLC2A11
AMEX60DD000364	17.353017830722	-1.09699922653235	0.288480594892641	-3.8026794382499	0.000143139520027164	0.00044136774778007	SLC2A11
AMEX60DD000365	126.189895882843	-2.49368015196783	0.131057643532822	-19.0273538020948	1.01237474973475e-80	1.38761781325712e-79	AMEX60DD000365
AMEX60DD000366	0.344013687360273	-0.341001034050945	3.46660595011917	-0.0983674057442908	0.921640555575759	NA	AMEX60DD000366
AMEX60DD000367	9.94095614463794	-1.30279792994866	1.68388127424216	-0.773687521725659	0.439115600931043	0.559563823222042	SLC2A11
AMEX60DD000368	0.175475513827648	0	4.08052381408439	0	1	NA	AMEX60DD000368
AMEX60DD000369	0.196738857514465	-2.20753663524074	4.03701561695412	-0.546823902778532	0.58449971978087	NA	AMEX60DD000369
AMEX60DD000370	885.479125977465	-0.901595913326643	0.038137868571572	-23.6404378927115	1.48035674229272e-123	2.75547611025367e-122	LOC111772992
AMEX60DD000371	0.0773508955450488	0.620788442525624	4.08052381408439	0.152134498120781	0.879080855320221	NA	SLC2A11
AMEX60DD000372	0.253102250945748	0.620788442525624	4.08052381408439	0.152134498120781	0.879080855320221	NA	AMEX60DD000372
AMEX60DD000373	2.4107130201482	4.46139502125182	1.35623430555293	3.28954591620726	0.00100349182207298	0.00278020211573607	SLC2A11
AMEX60DD000374	1.08097294150228	4.32553122209771	1.72912052628482	2.50157878316992	0.0123640929849717	0.0277934958003901	SLC2A9
AMEX60DD000375	9.72191231689781	0.271726771654649	0.512474424536844	0.530225038840184	0.595955912691563	0.699633005027341	AMEX60DD000375
AMEX60DD000376	0.59684009673297	0.552105694435529	2.3495023513227	0.234988355778708	0.8142177709463	NA	SLC2A9
AMEX60DD000377	0.173670590586739	-0.341000244051798	4.08052381408439	-0.0835677622747347	0.933400099227533	NA	AMEX60DD000377
AMEX60DD000378	8.05719467891957	5.19786724540217	1.06603762618913	4.87587597070426	1.08326659632617e-06	3.99193362439451e-06	DR999_PMT02494
AMEX60DD000379	0.0986672798138868	-1.30278893062922	4.08052381408439	-0.31927002267025	0.749521762523291	NA	AMEX60DD000379
AMEX60DD000380	3.91895320900026	-0.99313988464217	0.658513795677581	-1.50815349831855	0.131515245640184	0.214200745456736	AMEX60DD000380
AMEX60DD000381	0.272481913537014	-1.30278893062922	4.08052381408439	-0.31927002267025	0.749521762523291	NA	AMEX60DD000381
AMEX60DD000382	0.196143155401156	-2.20373096263984	4.03735398225852	-0.545835458650336	0.585179046832353	NA	AMEX60DD000382
AMEX60DD000383	0.328792266386276	1.52243948805383	3.51577206039081	0.433031340457435	0.664992001571557	NA	AMEX60DD000383
AMEX60DD000384	0.0986672798138868	-1.30278893062922	4.08052381408439	-0.31927002267025	0.749521762523291	NA	IGLV5-48
AMEX60DD000385	3.280750078489	3.68663609541151	1.36538654313342	2.70006769434762	0.00693253685824313	0.0165070735603176	GTF2IRD2
AMEX60DD000386	0	NA	NA	NA	NA	NA	AMEX60DD000386
AMEX60DD000387	1.48306603148495	2.72486019335447	1.52376508301251	1.78824165465675	0.0737370285457128	0.132287346856034	AMEX60DD000387
AMEX60DD000388	457.070582152768	1.45715692884316	0.0648999533159128	22.4523571188129	1.21362811291716e-111	2.08979434502345e-110	COMT.S
AMEX60DD000389	0.268226115713474	-1.30278893062922	4.08052381408439	-0.31927002267025	0.749521762523291	NA	SLC2A9
AMEX60DD000390	0.447361725251353	-1.30279393535565	2.99461861373392	-0.435045026896171	0.663529744722622	NA	ROHU_010238
AMEX60DD000391	0.564258059312185	-3.19290544445489	2.51140620822514	-1.27136161167308	0.203600032881741	NA	LOC116219103
AMEX60DD000392	1.28294681824084	0.62079241273051	1.96470496783286	0.315972333197318	0.752023508045554	0.828768715652779	SLC2A9
AMEX60DD000393	1.21151260062385	0	1.99936167422225	0	1	1	SLC2A11
AMEX60DD000394	2.00224779549792	-1.30279761911333	1.82006461116068	-0.715797456378492	0.474116423272865	0.593461875099337	SLC2A9
AMEX60DD000395	42.2178062782628	3.59535442632315	0.427877854709771	8.40275884051506	4.36109701428948e-17	2.46438180452526e-16	AMEX60DD000395
AMEX60DD000396	1.46679581364495	-0.143578423940888	1.16726785722824	-0.123003835882044	0.902104060441279	0.934502450909586	E1301_TTI003913
AMEX60DD000397	2.71589189035478	1.65812873216559	1.32558601427744	1.25086468498191	0.210983850173224	0.315049103078587	AMEX60DD000397
AMEX60DD000398	150.183540751107	0.502746229679072	0.10621916434253	4.73310285192832	2.21113372725991e-06	7.97787304229388e-06	URAD
AMEX60DD000399	11.8914653170314	-0.538294835474537	0.374013958805883	-1.4392372872744	0.150083304222302	0.23905231137872	AMEX60DD000399
AMEX60DD000400	4300.81903603178	0.364488189352183	0.0227977742877153	15.9878848150799	1.55212142024162e-57	1.70550656005897e-56	DDT
AMEX60DD000401	8.29074811738507	1.16171056235341	0.735028237079099	1.58049786899329	0.113992894533876	0.190931280587393	AMEX60DD000401
AMEX60DD000402	3570.22170131797	0.685520616404798	0.0228396191413506	30.0145379904203	6.34091345232592e-198	1.76136167137625e-196	AMEX60DD000402
AMEX60DD000403	1.49679521074315	-3.69389221497459	1.54300590928569	-2.39395856668146	0.0166676315263946	0.0363404857375857	AMEX60DD000403
AMEX60DD000404	3332.76647636764	-0.00201153878251055	0.0230648394774613	-0.0872123469350918	0.930502725317672	0.956363389933224	CABIN1
AMEX60DD000405	7.48348157576059	0.359420891093714	0.707177083788455	0.508247367361287	0.611279876048009	0.712313325292066	AMEX60DD000405
AMEX60DD000406	4.8042565394056	0.547297086334484	0.546499842858137	1.00145881739357	0.316605040608962	0.433387837031677	AMEX60DD000406
AMEX60DD000407	2.25840677376138	1.86279473232113	0.964185429123556	1.93198805546606	0.0533609801762661	0.100702157920787	AMEX60DD000407
AMEX60DD000408	0.175475513827648	0	4.08052381408439	0	1	NA	AMEX60DD000408
AMEX60DD000409	5.10894944542017	-1.19983589258717	0.582756318217034	-2.05889812787978	0.0395039984768682	0.0775911851348193	TBX6
AMEX60DD000410	1.76558768321817	-0.663410925817135	1.02210721731324	-0.64906197175773	0.516298320668625	0.63118153530398	HARBI1
AMEX60DD000411	2.50539280067113	3.83908566021502	1.3976535159957	2.74680785779731	0.00601783782605153	0.0144960318372311	AMEX60DD000411
AMEX60DD000412	2001.36584822094	-0.0140715667512319	0.0319814830702141	-0.439991063589464	0.659943579705869	0.754621924041096	CRKL
AMEX60DD000413	0.268226115713474	-1.30278893062922	4.08052381408439	-0.31927002267025	0.749521762523291	NA	ANAPL_03341
AMEX60DD000414	1016.18398310125	0.175102347682225	0.0378873040131002	4.62166290907582	3.80676221505855e-06	1.34970608754084e-05	KLHL22
AMEX60DD000415	1492.3117036349	0.142510250684932	0.0344793531078932	4.13320546470193	3.57738651676143e-05	0.000117087951914677	MED15
AMEX60DD000416	324.494436864813	1.18360662931519	0.0794934104742492	14.8893678388425	3.86405681441483e-50	3.87481126941589e-49	CCDC74A
AMEX60DD000417	997.323907255673	0.562799399076816	0.0398497245567134	14.1230436430207	2.73901127501735e-45	2.58784271837286e-44	SMPD4
AMEX60DD000418	71.5120983736531	0.368140255369585	0.17199598108949	2.14040033399409	0.0323224275649935	0.0652829769617924	AMEX60DD000418
AMEX60DD000419	31.3501535064092	0.78901867332574	0.243066754775071	3.24609868616497	0.00116998274480886	0.00320714570610511	AMEX60DD000419
AMEX60DD000420	131.108482283495	0.96516083792851	0.110321778207356	8.74859754448878	2.16020593905538e-18	1.26622060804054e-17	GGT5
AMEX60DD000421	0	NA	NA	NA	NA	NA	AMEX60DD000421
AMEX60DD000422	102.081902198819	0.16690331395947	0.141275080273131	1.18140661209883	0.237441232583723	0.346314603495927	AMEX60DD000422
AMEX60DD000423	82.0801801132677	-0.719004249298977	0.131730468839622	-5.4581468936723	4.8112954771615e-08	1.92373759259782e-07	AMEX60DD000423
AMEX60DD000424	1.19035453484936	3.13877043269526	1.619667372647	1.93791051527179	0.0526341408538733	0.0995164196939786	E1301_TTI003913
AMEX60DD000425	0	NA	NA	NA	NA	NA	AMEX60DD000425
AMEX60DD000426	101.521526502383	-0.474526041335911	0.123501011743689	-3.8422846471957	0.000121894352440272	0.00037837731500391	AMEX60DD000426
AMEX60DD000427	84.2789973896163	-0.195861967042147	0.128607185352616	-1.5229473104876	0.127771888064963	0.209282302155269	AMEX60DD000427
AMEX60DD000428	1.80262085844745	0.554434547693336	1.73536086648263	0.319492365191517	0.749353179971165	0.826723946122364	AMEX60DD000428
AMEX60DD000429	27.6837755792837	-0.463643992279454	0.244826060702919	-1.89376895150903	0.0582556845342862	0.108601893852265	AMEX60DD000429
AMEX60DD000430	1.91295351561835	-0.342763614676177	1.006670923148	-0.340492217262329	0.733485882776301	0.815350019081151	AMEX60DD000430
AMEX60DD000431	834.83000971814	1.13688745694642	0.0471991552869043	24.0870297367769	3.41852799062659e-128	6.58389896938089e-127	GGT5
AMEX60DD000432	32.161498887183	-0.307643751618191	0.334234005667642	-0.92044419897869	0.357340680444298	0.476384651365436	HCG_2010666
AMEX60DD000433	29.9202480807346	-0.665575061164846	0.21185516560594	-3.1416513223135	0.0016799797092418	0.00449163469302622	LRRC75B
AMEX60DD000434	0.197334559627774	-2.21133310575533	4.03667892981007	-0.547810005255825	0.583822367850136	NA	LRRC75B
AMEX60DD000435	229.284029426536	0.598924060332228	0.0769678394559547	7.78148463781377	7.16783358491079e-15	3.78745621783824e-14	AMEX60DD000435
AMEX60DD000436	1150.10994225282	-0.526040318732321	0.0354952846338023	-14.820005647493	1.08775305003534e-49	1.08460192856008e-48	LRRC75B
AMEX60DD000437	0.370553491237592	-2.2068288816199	3.26998201705513	-0.674874929008728	0.499755230197018	NA	AMEX60DD000437
AMEX60DD000438	17.2718714715448	-1.11178934432488	0.278917133400257	-3.98609196491856	6.71704856723792e-05	0.000214105271496764	LRRC75A
AMEX60DD000439	4239.93677696512	0.392340227877316	0.0230599967474279	17.0138891247275	6.4790434133428e-65	7.71064986941208e-64	SNRPD3
AMEX60DD000440	598.427244582461	0.31513847124071	0.0550867016048097	5.72077220200084	1.0604099231013e-08	4.39360563363782e-08	GUCD1
AMEX60DD000441	172.77654638227	0.611624606312175	0.0928750837608705	6.58545415568024	4.53497011975212e-11	2.10015066181636e-10	DPX16_9183
AMEX60DD000442	33.1118838889593	1.11441123039224	0.208396736502458	5.34754645919846	8.91545310164472e-08	3.51118627617894e-07	LOC107385925
AMEX60DD000443	15.7546142475555	0.0279013106515136	0.281324129448142	0.0991785194759013	0.920996529734366	0.949057688576807	AMEX60DD000443
AMEX60DD000444	259.108872778887	-1.06909549645606	0.0808013508781374	-13.2311586976862	5.79864762907618e-40	5.12642386389744e-39	UPB1
AMEX60DD000445	2.7108994733044	1.24606445761997	1.10767665467127	1.1249351987018	0.26061649503796	0.372712863577535	AMEX60DD000445
AMEX60DD000446	0.990277058435946	-1.14550509555254	1.54251497422692	-0.742621702020526	0.457710745671521	0.576833961563495	AMEX60DD000446
AMEX60DD000447	91.9340267049315	0.34480023107302	0.139412410857114	2.47323913956563	0.0133894513809155	0.0298360696238412	AMEX60DD000447
AMEX60DD000448	3192.13552815294	-0.279997962401525	0.023680594009073	-11.8239416753755	2.93579310605341e-32	2.30828418908954e-31	SPECC1L
AMEX60DD000449	239.09814180658	-0.257476064311481	0.086004645100316	-2.99374602396371	0.00275575233004913	0.00709001782296978	AMEX60DD000449
AMEX60DD000450	460.187525536659	2.06898769591735	0.0652460830160234	31.7105272880402	1.11239787560825e-220	3.39791499822013e-219	BCR
AMEX60DD000451	0	NA	NA	NA	NA	NA	AMEX60DD000451
AMEX60DD000452	20.4832391876008	1.14532598937113	0.326935987827174	3.50321173567646	0.000459683904388499	0.00133693282823262	AMEX60DD000452
AMEX60DD000453	1325.84817772077	-0.603803427852586	0.0343338078286242	-17.5862645607632	3.13899808241633e-69	3.88659185803362e-68	RAB36
AMEX60DD000454	127.964578491559	2.6213287696712	0.172210339879941	15.221668870166	2.53968880546604e-52	2.62406116038183e-51	AMEX60DD000454
AMEX60DD000455	23.2246653410189	2.04136107842428	0.283168902669321	7.20898749538237	5.63694373840711e-13	2.80395398568545e-12	AMEX60DD000455
AMEX60DD000456	5.57683083582112	1.85565351019446	0.586748533031287	3.16260443056875	0.00156364641376302	0.0042006548878675	AMEX60DD000456
AMEX60DD000457	47.7214177642863	2.67423852113638	0.222991829366003	11.9925403936979	3.8879544523897e-33	3.10685958793977e-32	RAB36
AMEX60DD000458	0.929490574735025	-3.78371964157103	1.81336703688862	-2.08657131435627	0.0369269025544647	0.0733289303578653	AMEX60DD000458
AMEX60DD000459	1008.47777023133	-0.0500356086228081	0.0413619878306369	-1.20970028876965	0.226393919028171	0.333302008297561	RSPH14
AMEX60DD000460	41.6521476978812	-1.26559562012224	0.194208699351797	-6.51667831743052	7.18813476697219e-11	3.29760365694656e-10	IDI1
AMEX60DD000461	2091.19945720556	-0.793730623736645	0.0279611269526851	-28.3869325109739	2.93185506642883e-177	7.37283765296924e-176	GNAZ
AMEX60DD000462	10.5337673440701	1.77389575638374	0.446237172921462	3.97523080556077	7.03110340459262e-05	0.000223514427460067	SLC5A1
AMEX60DD000463	5.62170708190511	-1.34029911034129	0.529422671327555	-2.53162394232272	0.0113535684117017	0.0257511671113737	AMEX60DD000463
AMEX60DD000464	13722.8797893762	-0.880261347886194	0.0163662898935879	-53.7850272486663	0	0	YWHAH
AMEX60DD000465	894.08522673569	0.462009578797051	0.0407238849995097	11.3449288741144	7.85901184867327e-30	5.92657991442606e-29	DEPDC5
AMEX60DD000466	4.27453409525095	-0.284702311322582	0.600586290009427	-0.474040643382175	0.635470924584949	0.733224696792017	AMEX60DD000466
AMEX60DD000467	1170.26648928374	0.192516487967432	0.0350938006805121	5.4857691168896	4.11674299496464e-08	1.65354099134733e-07	PRR14L
AMEX60DD000468	8.85053364734555	-1.07832651014367	0.472767511810234	-2.28088115872163	0.0225554801536306	0.0474726091533267	AMEX60DD000468
AMEX60DD000469	111.294632138058	-0.916947343780943	0.117123594025575	-7.82888666805016	4.92209075575306e-15	2.61494294690611e-14	LOC340211
AMEX60DD000470	246.937038910943	-1.75892407176143	0.0782603945499417	-22.4752773337857	7.2449710073552e-112	1.24858715729835e-110	LOC100130764
AMEX60DD000471	96.8614544146424	-1.17286103344121	0.116281183020194	-10.0864215772342	6.34401503529672e-24	4.24157471882437e-23	RTL1
AMEX60DD000472	12.0218043644121	-1.89683768904773	0.362701762269549	-5.22974489337622	1.69744109186244e-07	6.58612274770055e-07	LOC101950947
AMEX60DD000473	5277.94705856856	0.132814131320044	0.0231253237350657	5.74323338525433	9.28855642722716e-09	3.85943653923586e-08	PISD
AMEX60DD000474	258.758426547861	0.0924908362258081	0.0779969027276427	1.18582703916817	0.235690611040773	0.344226719106535	SFI1
AMEX60DD000475	2905.56150445578	-0.0706352145328764	0.0262131007134958	-2.69465315472999	0.00704619359439283	0.0167518052689229	EIF4ENIF1
AMEX60DD000476	4485.45624253869	0.0124380238594942	0.0224378281864289	0.554332788189237	0.579351114834948	0.685468506444721	DRG1
AMEX60DD000477	1365.1593243259	0.0621861244111406	0.0346908653390518	1.79257922232159	0.0730402311894964	0.131243632869111	PATZ1
AMEX60DD000478	26.7524521089298	-2.48753798625804	0.619653987001937	-4.01439841982371	5.95976031813815e-05	0.000190974563354038	AMEX60DD000478
AMEX60DD000479	3409.25587632045	-0.729048691502233	0.0241063995926202	-30.242952237688	6.45838173940114e-201	1.82610076799561e-199	PIK3IP1
AMEX60DD000480	0.251441370841227	0.620788442525624	4.08052381408439	0.152134498120781	0.879080855320221	NA	AMEX60DD000480
AMEX60DD000481	1.10081358054957	-3.0390541335031	1.70063283824112	-1.78701367230227	0.0739352788098732	0.132592823832196	AMEX60DD000481
AMEX60DD000482	745.637520349052	0.325706214295436	0.0471574850409351	6.90677660211749	4.95789741929164e-12	2.38101970457539e-11	LIMK2
AMEX60DD000483	0.251441370841227	0.620788442525624	4.08052381408439	0.152134498120781	0.879080855320221	NA	LOC115100791
AMEX60DD000484	1196.66903762322	0.387737671296933	0.0378040912976258	10.2565002354992	1.1064432202493e-24	7.50926120762055e-24	RNF185
AMEX60DD000485	600.940488792129	0.221007571861257	0.0584641211367032	3.78022567626542	0.000156686271853501	0.000481212197555758	C12ORF43
AMEX60DD000486	0.350951027655296	0	4.00820396851082	0	1	NA	AMEX60DD000486
AMEX60DD000487	0.676641866860649	0.662957782908681	2.06930353234159	0.320377253770252	0.748682366431394	0.826264989041032	HNF1A
AMEX60DD000488	2804.31288621322	-0.399596814044319	0.0273594566419026	-14.60543676998	2.59315048233985e-48	2.54405405043696e-47	SPPL3
AMEX60DD000489	2280.09295503946	0.322696768954852	0.0289493650594552	11.1469377063058	7.41132503868736e-29	5.48096443354419e-28	ACADS
AMEX60DD000490	3053.39533658733	0.13465459627608	0.0267676823974454	5.03049140664231	4.89224315627653e-07	1.84442536471272e-06	UNC119B
AMEX60DD000491	4.01951886906103	-2.04181084652054	0.719435528973124	-2.83807341213033	0.00453867425103889	0.0112135485134843	LOC115401458
AMEX60DD000492	4374.91042040823	0.582198616411482	0.0247239093759976	23.5479999363163	1.31600846267239e-122	2.43412180707621e-121	MLEC
AMEX60DD000493	5.91544567103991	-0.925187582138802	0.575603763414614	-1.60733414363099	0.107981088190607	0.182349052310917	AMEX60DD000493
AMEX60DD000494	123.110739835902	-1.17967391336671	0.108935190945715	-10.8291352236631	2.50509926351628e-27	1.79969298885846e-26	AMEX60DD000494
AMEX60DD000495	0.231360906423256	2.10170364735304	3.99461033980471	0.526134833831074	0.598794527573147	NA	DPX16_12726
AMEX60DD000496	409.694836597926	-0.0676521409263356	0.0643960739126641	-1.05056312933126	0.293459282542023	0.408622502241883	HCFC1
AMEX60DD000497	701.42144029099	-1.07761981866834	0.0486758729484766	-22.1386850074369	1.34091903158605e-108	2.27027651703897e-107	CABP1
AMEX60DD000498	488.067709062276	0.192700487320725	0.0591477281307083	3.25795247612696	0.00112219197875549	0.00308431453007369	POP5
AMEX60DD000499	6795.89171581374	0.077948278077743	0.0195727184413656	3.98249626444351	6.81951970216904e-05	0.000217181516981124	RNF10
AMEX60DD000500	557.783326957153	0.509234684421624	0.0550198771412158	9.25546749431312	2.13294950123017e-20	1.31742507990268e-19	COQ5
AMEX60DD000501	21604.9258345046	0.506607117626089	0.0162689572197337	31.1394953458721	7.03742729118249e-213	2.07158591895387e-211	LOC110406354
AMEX60DD000502	13.5177371403511	0.414693198602798	0.379737611290846	1.09205194922127	0.274810267993482	0.388342288156756	AMEX60DD000502
AMEX60DD000503	14563.8759908649	0.564757933693464	0.0173580324721156	32.5358265460505	3.32231366116772e-232	1.06057547657101e-230	AMEX60DD000503
AMEX60DD000504	728.792272038202	0.0653728661828206	0.0556696834937397	1.17429922500228	0.240275193621536	0.349454580855873	TRIAP1
AMEX60DD000505	1454.76091967604	0.118570566756832	0.0347611394668834	3.4110092066974	0.000647229060288183	0.00184510594268995	GATC
AMEX60DD000506	303.938839723725	-1.28853712664724	0.0719630546800776	-17.9055368393632	1.06760774748756e-71	1.35398066962652e-70	AMEX60DD000506
AMEX60DD000507	8701.06532931748	-0.027021198744725	0.0182196957547982	-1.48307628779196	0.138054143232321	0.222865290676969	COX6A1
AMEX60DD000508	2.44465589270566	-0.340868293098521	0.823980689023931	-0.413684807956247	0.679104954488387	0.770767359645273	AMEX60DD000508
AMEX60DD000509	11444.5458124859	0.745134398842165	0.0173879302626318	42.8535419447549	0	0	MSI1
AMEX60DD000510	6.65544552051516	-1.57370017720437	0.489713215715126	-3.21351380094226	0.00131121496425175	0.0035703038477268	MSI1
AMEX60DD000511	1.16256374507155	0.980534288103272	1.3235777934172	0.740821048056221	0.45880195133683	0.577873232149265	PLA2G1B
AMEX60DD000512	0.175422473245627	-0.341000244051797	4.08052381408439	-0.0835677622747344	0.933400099227534	NA	PLA2G1B
AMEX60DD000513	223.938225873383	0.000588736803626853	0.0874156454919667	0.00673491341639703	0.99462635719064	1	AMEX60DD000513
AMEX60DD000514	208.70761259243	0.350662805298174	0.0802857677314292	4.36768327944757	1.25571410137576e-05	4.27553476097606e-05	LOC107985532
AMEX60DD000515	1.15054590628415	-3.6960116792524	1.6636786753846	-2.22158986223585	0.0263110356162255	0.0544177117510246	AMEX60DD000515
AMEX60DD000516	0.251165529268176	0.620788442525624	4.08052381408439	0.152134498120781	0.879080855320221	NA	AMEX60DD000516
AMEX60DD000517	18.5245298671636	0.0266528689786338	0.277091550794264	0.0961879526901316	0.923371298808596	0.950905595983359	AMEX60DD000517
AMEX60DD000518	92.6324978495068	-0.0857039056409049	0.121084468613587	-0.707802632511102	0.479067831356867	0.598333997427948	WDR3
AMEX60DD000519	25.8696925527792	-0.459130723506649	0.222842407636836	-2.06033819314539	0.0393662211017375	0.0773797935266446	SIRT4
AMEX60DD000520	14.5381716251666	0.848368057355221	0.308862375401623	2.74675106105773	0.00601887997916146	0.0144979753849448	EEF1A1
AMEX60DD000521	2.34810020116518	-1.56395778417399	0.937828687624398	-1.66763696271185	0.0953878160350307	0.164443982272988	EEF1A1
AMEX60DD000522	33.2121663012075	0.818627271411402	0.206807539413647	3.95840148638886	7.54530499421851e-05	0.000239120305539219	EEF1A1
AMEX60DD000523	0.253102250945748	0.620788442525624	4.08052381408439	0.152134498120781	0.879080855320221	NA	SIRT4
AMEX60DD000524	0.0776267371180999	0.620788442525624	4.08052381408439	0.152134498120781	0.879080855320221	NA	SIRT4
AMEX60DD000525	4007.05296153464	0.827022751921429	0.0241741562764995	34.2110286068351	1.65756991576029e-256	5.76649012308905e-255	PXN
AMEX60DD000526	54538.0583122777	0.301287407587541	0.0146088768038254	20.6235846624874	1.68592179628785e-94	2.58515001968866e-93	RPLP0
AMEX60DD000527	8849.45116875942	0.511014392849469	0.016924353574284	30.1940272404814	2.83728818086753e-200	8.00037355201051e-199	DR999_PMT12737
AMEX60DD000528	2.15850196522865	2.24465495375903	1.28372583401435	1.74854699834134	0.0803693548465826	0.142456236412233	LOC111559199
AMEX60DD000529	56.1493792168967	1.33052919294168	0.201449774942013	6.6047688230214	3.98138135130181e-11	1.84836776757634e-10	LOC111559199
AMEX60DD000530	1519.42793579524	0.352235761591781	0.035658224750747	9.87810705815918	5.18021845712256e-23	3.39313671445649e-22	RAB35
AMEX60DD000531	150.69317133341	-0.869381259076694	0.116206871229556	-7.48132403770951	7.35775079775647e-14	3.77796803400762e-13	AMEX60DD000531
AMEX60DD000532	327.937137294658	-1.10611521967373	0.076202757642332	-14.5154224584028	9.67597233932034e-48	9.41481888499472e-47	BICDL1
AMEX60DD000533	148.650126994049	0.183903533978093	0.105712955261463	1.73964991824549	0.081920508287514	0.14482456893386	VMP1
AMEX60DD000534	0.153734169305156	1.51261876796622	4.0381646780196	0.374580753528864	0.707972289028489	NA	AMEX60DD000534
AMEX60DD000535	1389.04407259901	-0.630756950738447	0.0361546734790052	-17.4460696237437	3.68750087874723e-68	4.52661121021111e-67	CIT
AMEX60DD000536	21.8742489370241	0.229652296828314	0.358556041912979	0.640492056982406	0.521852751450447	0.636231626524829	AMEX60DD000536
AMEX60DD000537	16.8795043510573	-0.54012884058433	0.420435048597589	-1.28469032823499	0.198900519379476	0.300641787480408	AMEX60DD000537
AMEX60DD000538	11.1352009136111	-0.340807298828575	0.431079656070598	-0.790590077794719	0.429183238764163	0.550429682980578	AMEX60DD000538
AMEX60DD000539	3245.30719692734	-0.0640028856825529	0.0246192936951998	-2.59970438124437	0.00933040989529315	0.0215705772629984	PRKAB1
AMEX60DD000540	6.38007744060847	-0.0100549358465031	0.470979966833704	-0.0213489671632962	0.982967282578592	0.995702238412272	AMEX60DD000540
AMEX60DD000541	3.88314823994576	0.981047129920201	0.743054439891556	1.32028970860248	0.1867383102866	0.285706971493399	AMEX60DD000541
AMEX60DD000542	34.7886673962135	-1.63151547266384	0.214368632180466	-7.6107938744058	2.72417397423854e-14	1.41612455895048e-13	AMEX60DD000542
AMEX60DD000543	7.21735131710212	-0.941157908066009	0.45518146898674	-2.06765427019927	0.0386725449319313	0.0762107908713286	AMEX60DD000543
AMEX60DD000544	45.9281248693071	-0.462760601946121	0.176218361691125	-2.62606346753606	0.00863787096316214	0.0201380356420094	TMEM233
AMEX60DD000545	160.59602402545	0.294029581998463	0.0940375499987164	3.12672524967395	0.00176765036513122	0.00470622300877661	NCOR2
AMEX60DD000546	89.9041560736695	0.550706611894994	0.146523395293247	3.75848928966482	0.000170942354453604	0.000522676397034291	AMEX60DD000546
AMEX60DD000547	41.0566458684734	0.164182596596955	0.180044264108366	0.911901289441444	0.361820682724002	0.480910689116549	NCOR2
AMEX60DD000548	3875.32978129889	0.388860830450875	0.0225517024944481	17.2430808958484	1.26132016788555e-66	1.52644268048707e-65	NCOR2
AMEX60DD000549	0.173814633723127	0	4.08052381408439	0	1	NA	AMEX60DD000549
AMEX60DD000550	0.173814633723127	0	4.08052381408439	0	1	NA	AMEX60DD000550
AMEX60DD000551	249.331102606059	-0.285896665892479	0.099107117042343	-2.88472386670607	0.00391757114175032	0.00980363426540939	AMEX60DD000551
AMEX60DD000552	1966.10177984419	-0.388316368934737	0.0301882462175925	-12.8631642307343	7.25450323442985e-38	6.21464403193072e-37	RFLNA
AMEX60DD000553	0	NA	NA	NA	NA	NA	AMEX60DD000553
AMEX60DD000554	10.8168491805484	1.65973070918209	0.558232258185012	2.97319025342319	0.00294721706950441	0.00754293153612911	DNAH10
AMEX60DD000555	5.42848029636752	0.566573940385694	0.560213919019933	1.01135284424365	0.311847582198827	0.428446199867361	DNAH10
AMEX60DD000556	28.4567749991371	1.42264125085289	0.23927184638117	5.94571100766516	2.75259408561385e-09	1.1761569748856e-08	AMEX60DD000556
AMEX60DD000557	15.9091949100316	-0.946219837122297	0.287026504940445	-3.29662878108984	0.000978527421542072	0.00271628983864062	AMEX60DD000557
AMEX60DD000558	0.615855383159728	-1.30279546375794	2.57321278290255	-0.506291385000974	0.612652109915711	NA	DPX16_23792
AMEX60DD000559	1424.31592726686	0.0116029989933206	0.0341872219781058	0.339395783627912	0.734311594477386	0.815973877668794	CCDC92
AMEX60DD000560	2.06895181064846	-0.0187122648437266	0.952668041363551	-0.0196419571469446	0.984328993317636	0.996637221180765	AMEX60DD000560
AMEX60DD000561	215.340346919227	1.08359968159848	0.0935837906404687	11.5789248777223	5.27028665901879e-31	4.05732389539931e-30	DNAH10
AMEX60DD000562	34.8597780388703	2.62212636976446	0.27338513746992	9.59132743656543	8.69589226858884e-22	5.54734539821937e-21	DNAH10
AMEX60DD000563	4.03998890253221	-1.66147081311888	0.966326618734193	-1.71936773851399	0.0855474327623536	0.150169892299315	AMEX60DD000563
AMEX60DD000564	157.307385704414	-1.03968989051948	0.0909433172339365	-11.4322846597408	2.88418874292654e-30	2.19271659230561e-29	OJAV_G00236990
AMEX60DD000565	854.800994930036	-0.0717633652267878	0.0468689494331332	-1.53114943037439	0.125732465601643	0.206698512638427	ATP6V0A2
AMEX60DD000566	479.804545879033	0.233854792174014	0.0628184901965629	3.72270634716415	0.000197098710325745	0.000599203031771413	TCTN2
AMEX60DD000567	15.4012179431351	-0.275801939806132	0.310834351816171	-0.887295558533512	0.374919796184219	0.494650382515438	AMEX60DD000567
AMEX60DD000568	0.677557926171259	0.396419579994148	1.91532412898864	0.206972581817507	0.836031271395098	0.89160171473444	LOC108716549
AMEX60DD000569	679.295623453682	-0.0542232151737531	0.0480123842567213	-1.12935893547429	0.258746448391804	0.370649324154091	GTF2H3
AMEX60DD000570	1376.40573428114	0.0185957228624411	0.0343929401331187	0.54068430295479	0.588725199695758	0.693986208676418	EIF2B1
AMEX60DD000571	526.840619931311	0.353857640102666	0.0654600717211567	5.40570199204807	6.45550530152517e-08	2.56137388673536e-07	DDX55
AMEX60DD000572	5382.54359502825	0.201746261962711	0.0226517500354154	8.90643158463634	5.27014627434575e-19	3.14113361815533e-18	TMED2
AMEX60DD000573	569.163113518381	0.167197910143475	0.0636434288912421	2.62710405545863	0.00861149959379508	0.0200856748617569	RILPL1
AMEX60DD000574	0.1552534742362	1.52496425819685	4.03706347323362	0.377740966498943	0.705623031777633	NA	LOC116219103
AMEX60DD000575	366.705989315479	-0.08985064472584	0.0727544646993418	-1.23498461705613	0.216836229268146	0.321938861157186	SNRNP35
AMEX60DD000576	1051.26396166682	1.17355916108764	0.0401488992247411	29.2301702848294	8.02378521382223e-188	2.11533346516389e-186	RILPL2
AMEX60DD000577	0	NA	NA	NA	NA	NA	AMEX60DD000577
AMEX60DD000578	0.959182365852326	-1.23396205804337	1.96672207563408	-0.627420657616574	0.530383530149459	0.644068505125321	AMEX60DD000578
AMEX60DD000579	1026.75011664626	0.428100155537682	0.0420166718530721	10.1888164068469	2.2245600307604e-24	1.50150490857996e-23	KMT5A
AMEX60DD000580	4.12786330354691	-1.7113149273785	0.640753866177143	-2.67078361553793	0.00756744121103716	0.0178554728224739	LOC106705792
AMEX60DD000581	0.442040749436601	-1.30279386804075	3.01182312471332	-0.432559886186795	0.665334536875216	NA	AMEX60DD000581
AMEX60DD000582	201.882141200456	0.0956113521610704	0.0851916056554887	1.1223095447657	0.261730849287973	0.373950636693133	SBNO1
AMEX60DD000583	356.445378443388	0.397155931063147	0.0678200543160052	5.85602496294993	4.74076991615648e-09	2.0009835946038e-08	FLJ10833
AMEX60DD000584	7.73361767719837	-2.45617931317372	0.968843238878379	-2.53516690276666	0.0112393761838126	0.0255147091400471	AMEX60DD000584
AMEX60DD000585	712.073704562882	-0.21891590598687	0.0536497646588373	-4.08046349092064	4.49459887075402e-05	0.000145837755964834	CDK2AP1
AMEX60DD000586	365.498174882417	0.265552044073587	0.0697859134490076	3.80523849225854	0.000141667621092391	0.000437091682263672	C12ORF65
AMEX60DD000587	582.432441447413	0.271509741306586	0.0524627486614919	5.17528624088039	2.27561831586081e-07	8.7583158457334e-07	MPHOSPH9
AMEX60DD000588	3.0961837658534	1.56693643439885	0.982066241567104	1.59555065440235	0.110589152114131	0.185955995552108	AMEX60DD000588
AMEX60DD000589	30.1695097987118	-0.356411750012406	0.249258796312239	-1.42988634818704	0.152749640828887	0.242690652460378	AMEX60DD000589
AMEX60DD000590	1.1528489754321	-4.52313919031243	1.71293949578516	-2.64057148629126	0.00827663296447362	0.0193707863452101	AMEX60DD000590
AMEX60DD000591	1462.72912471008	-0.56566246040205	0.0338313512879642	-16.7200670049289	9.36139167176545e-63	1.08988038981319e-61	PITPNM2
AMEX60DD000592	1201.35069134367	0.217479166484372	0.0359738650097918	6.04547680448503	1.4896878252249e-09	6.44802280454764e-09	ARL6IP4
AMEX60DD000593	225.70106023125	0.245451580281298	0.0857202114710973	2.86340381187764	0.00419116045313873	0.0104331954213467	OGFOD2
AMEX60DD000594	143.388965768217	0.0220857766277115	0.103736421341776	0.212902819877952	0.831402762863482	0.888359817921943	GIN1
AMEX60DD000595	2156.41236081714	0.0607964401398381	0.0287974383853747	2.11117528324029	0.0347572484869832	0.0695630469247506	CIRBP
AMEX60DD000596	798.018386948879	2.04345391452584	0.0623274681799499	32.7857680441318	9.39403386401248e-236	3.03819328291692e-234	ABCB9
AMEX60DD000597	2338.44871922877	0.401652385731988	0.0297591684573417	13.4967610505561	1.63403443577584e-41	1.47573285873036e-40	VPS37B
AMEX60DD000598	1318.91874999772	-0.831030037089739	0.0350890455943807	-23.6834608355043	5.33906051498712e-124	9.97407087291908e-123	HIP1R
AMEX60DD000599	261.881515899165	0.202979568999765	0.0749526456292308	2.70810412755603	0.00676687876928813	0.0161513256054938	CCDC62
AMEX60DD000600	0.0986672798138868	-1.30278893062922	4.08052381408439	-0.31927002267025	0.749521762523291	NA	AMEX60DD000600
AMEX60DD000601	2404.11038383684	0.0825508368269311	0.0311566664853597	2.64954008689348	0.00806014095891804	0.0189041586897065	DENR
AMEX60DD000602	5.38578745178614	-2.55790136153563	1.39344945474684	-1.83566138895246	0.0664077517718949	0.121274801980562	HCAR3
AMEX60DD000603	100.616070435474	-0.518253234228124	0.147345348384321	-3.51726905471331	0.000436011582435913	0.00127265063508902	OGFOD2
AMEX60DD000604	3.61071481894668	-3.0654796832922	0.83389405056815	-3.67610211537499	0.000236824757397933	0.000713287550256358	PITPNM2
AMEX60DD000605	5543.1207748018	0.489681192074072	0.0196275524707663	24.9486629982732	2.20792522899206e-137	4.49842861387004e-136	CIRBP
AMEX60DD000606	9.00712972147679	2.82884891192314	1.10649802446097	2.55657836651016	0.0105707257782902	0.0241417869268723	AMEX60DD000606
AMEX60DD000607	5.01696850687247	0.768810834198548	0.537487840647864	1.43037809612932	0.152608531376936	0.242485215387863	RPS2
AMEX60DD000608	29.7086658836857	0.999143684177583	0.23441940170988	4.26220558916934	2.0241908549128e-05	6.76755061656353e-05	KNTC1
AMEX60DD000609	362.900605823706	-0.181545402382387	0.0661803777813895	-2.74319078355939	0.00608453231539799	0.0146435203314057	XELAEV_18000201MG
AMEX60DD000610	2349.55317180756	-0.0351835548822745	0.0286381243550122	-1.22855653694781	0.219238119612769	0.324847401155872	RSRC2
AMEX60DD000611	63.6130783603089	-0.115608850536819	0.162169484217397	-0.712889056129938	0.475914411733487	0.595301244976386	LOC115100635
AMEX60DD000612	1415.37966454322	0.342422695438338	0.0360640209605209	9.49485626722507	2.20515382122291e-21	1.39259667978029e-20	ZCCHC8
AMEX60DD000613	0.272481913537014	-1.30278893062922	4.08052381408439	-0.31927002267025	0.749521762523291	NA	AMEX60DD000613
AMEX60DD000614	1607.78145491544	-0.364036948332779	0.0323025712860056	-11.2695966246653	1.85417392749149e-29	1.38806208805199e-28	CLIP1
AMEX60DD000615	1085.89143910107	0.223229134109177	0.037653499618642	5.92850960388973	3.05696537247116e-09	1.3032292662837e-08	VPS33A
AMEX60DD000616	18.8053807249392	-0.422947452180044	0.276054022249856	-1.53211841918838	0.125493215243278	0.206389474250002	PARPI_0014259
AMEX60DD000617	0.0776267371180999	0.620788442525624	4.08052381408439	0.152134498120781	0.879080855320221	NA	AMEX60DD000617
AMEX60DD000618	1091.90499085632	0.174491456742305	0.0380236498934231	4.58902438959407	4.45322401823421e-06	1.57158657914668e-05	DIABLO
AMEX60DD000619	701.272605984838	-0.104613957615792	0.049988089531114	-2.0927776715827	0.0363690059144223	0.072356329869332	B3GNT4
AMEX60DD000620	423.151427058791	-0.419049701889376	0.0647656771180878	-6.47024350761159	9.78451084383839e-11	4.46411061611172e-10	LRRC43
AMEX60DD000621	9.27700415285299	-4.71560128874288	0.779207601299471	-6.05179066641387	1.43244535652602e-09	6.20548381809341e-09	AMEX60DD000621
AMEX60DD000622	64.8003629757822	0.484106560863009	0.171725722942121	2.81906841077137	0.00481632520258373	0.0118335704281539	AMEX60DD000622
AMEX60DD000623	0.173814633723127	0	4.08052381408439	0	1	NA	AMEX60DD000623
AMEX60DD000624	1485.83545902366	0.15160141266291	0.0371878987450024	4.07663293111669	4.56925382376927e-05	0.000148119697640876	BCL7A
AMEX60DD000625	698.828846641052	0.998707252978259	0.0533922670516636	18.7050917319522	4.49957883165324e-78	6.03315672245893e-77	WDR66
AMEX60DD000626	77.6080821917402	-0.434019725192898	0.142988900961794	-3.03533856315789	0.00240265810742705	0.00624758034340711	CYRIA
AMEX60DD000627	276.787404040006	1.43689566289586	0.0835009612518496	17.2081331921677	2.30751158694067e-66	2.78542508587386e-65	WDR66
AMEX60DD000628	2305.14436110403	-0.230791388118224	0.0275039130478315	-8.39122010445784	4.81122611586113e-17	2.71475823998828e-16	PSMD9
AMEX60DD000629	170.036696558571	-0.0157722603341403	0.0993740681973489	-0.158716057621973	0.873892586395109	0.915514302676229	AMEX60DD000629
AMEX60DD000630	966.86509250378	-2.92898910096767	0.0479912545904115	-61.0317260085313	0	0	HPD
AMEX60DD000631	511.014468612282	-0.273715719917581	0.0548069278061304	-4.99418104378703	5.90859517902348e-07	2.21674861511884e-06	SETD1B
AMEX60DD000632	430.147181580384	0.293948414040558	0.0562196433380146	5.2285713068869	1.70824948557276e-07	6.62680764737585e-07	SETD1B
AMEX60DD000633	4.16544039394013	0.854378482432192	1.16504713583132	0.73334241693367	0.463349610418728	0.582458027575048	D4764_17G0006420
AMEX60DD000634	669.230492669288	0.162478922441896	0.0490026893594354	3.31571439375726	0.000914091958596112	0.00254936941112059	HARBI1
AMEX60DD000635	0.579486348470681	0.983784457185788	2.14214759564554	0.459251481637203	0.646053584903586	NA	AMEX60DD000635
AMEX60DD000636	4.65442146743166	1.50131538840574	0.618289197545405	2.42817664349617	0.0151749502593072	0.0333729737792675	AMEX60DD000636
AMEX60DD000637	3.81651906365231	-0.962291735827016	0.70617518180256	-1.36268132982343	0.172982964414914	0.268447984196047	AMEX60DD000637
AMEX60DD000638	320.62811056167	0.161109104175474	0.0761645058884903	2.11527800641612	0.0344062598417193	0.0689636305259994	RHOF
AMEX60DD000639	0.425673421310883	0.620790674757088	3.07558565497913	0.201844703545185	0.840038132357568	NA	AMEX60DD000639
AMEX60DD000640	614.232197508935	0.315805590265559	0.0586232320779079	5.38703819410479	7.1628217193285e-08	2.8354446732816e-07	TMEM120B
AMEX60DD000641	365.567488475636	0.544469168963911	0.06491827971495	8.38699317595327	4.98733938680028e-17	2.81181338726347e-16	MORN3
AMEX60DD000642	558.776583471996	-0.487433177848554	0.0535549063828311	-9.10155970331073	8.90437568601956e-20	5.41406780214498e-19	ORAI1
AMEX60DD000643	2099.07488796473	0.148324837592863	0.0302481094041588	4.90360688699671	9.40927044239342e-07	3.48344286279474e-06	KDM2B
AMEX60DD000644	0.173814633723127	0	4.08052381408439	0	1	NA	AMEX60DD000644
AMEX60DD000645	0.467938364270495	-2.78136697532443	2.81846819292863	-0.986836389462444	0.323722852249541	NA	AMEX60DD000645
AMEX60DD000646	2169.82827623283	-0.115511603947946	0.0274406956780261	-4.20949983569275	2.55936628615197e-05	8.48408028925583e-05	RNF34
AMEX60DD000647	515.543619509637	0.26111339542593	0.0538060211102925	4.85286572093289	1.21690090020773e-06	4.47181685331614e-06	ANAPC5
AMEX60DD000648	32.0052208392112	0.0373531466567998	0.236962008386129	0.157633482730839	0.874745618011519	0.916158709946413	AMEX60DD000648
AMEX60DD000649	0.573898552697693	1.55325481170913	2.37743580099809	0.653331968441397	0.513542287154616	NA	AMEX60DD000649
AMEX60DD000650	663.051196876094	-1.08598552324792	0.0490821140098747	-22.1258913792798	1.78083651292503e-108	3.01426149444572e-107	CAMKK2
AMEX60DD000651	0.273494050946205	-1.24194227605964	4.03735398225283	-0.307612927060371	0.758376882519548	NA	AMEX60DD000651
AMEX60DD000652	1092.38372785811	0.316339574631967	0.0379903648463095	8.32683697331476	8.30309627207576e-17	4.64845128958527e-16	P2RX4
AMEX60DD000653	1257.88281742712	0.239694181967705	0.0353708606197935	6.77660022311055	1.23036721367119e-11	5.82660679488823e-11	P2RX7
AMEX60DD000654	0.0773508955450488	0.620788442525624	4.08052381408439	0.152134498120781	0.879080855320221	NA	AMEX60DD000654
AMEX60DD000655	740.747161606854	0.0774205031910253	0.0476144214010473	1.62598853273732	0.103952094819423	0.176961552661346	IFT81
AMEX60DD000656	0.462997654419564	3.10247472511968	2.73539854180995	1.13419477187658	0.256712856568057	NA	AMEX60DD000656
AMEX60DD000657	1.27799628274627	0.338206739495187	1.23704051028886	0.27339989004581	0.784545837297439	0.852919494313462	AMEX60DD000657
AMEX60DD000658	14720.6594837181	-0.102436886285876	0.0174223989186572	-5.87960858686225	4.11237751637844e-09	1.74083659922333e-08	ATP2A2
AMEX60DD000659	1013.96115162839	-0.230698984081411	0.0388062176947561	-5.94489743618032	2.76630007341266e-09	1.18193144121378e-08	ANAPC7
AMEX60DD000660	0.369866786569917	-2.19297061085508	3.27372815217301	-0.669869490965354	0.502940989980366	NA	ANAPC7
AMEX60DD000661	477.073696762336	0.759836087538431	0.0797338366977892	9.52965665528421	1.57804272320966e-21	9.99740773467046e-21	UBE2G1
AMEX60DD000662	3602.49209977963	0.620528342583627	0.0246098619148152	25.2146210625452	2.76924088703028e-140	5.73498152238058e-139	ARPC3
AMEX60DD000663	551.274209614853	-0.548598346001515	0.0566605177788461	-9.68219789559232	3.58915580656623e-22	2.30826177868843e-21	AMEX60DD000663
AMEX60DD000664	29.8000877393094	-0.628042448068363	0.24163577476115	-2.59912857973603	0.00934607583178555	0.021600310528627	AMEX60DD000664
AMEX60DD000665	1622.52350292086	0.245084138840536	0.0353896345769263	6.9253085478404	4.35026301138645e-12	2.09295685143316e-11	GPN3
AMEX60DD000666	7.70181885434493	-3.29510000173302	0.609692037161882	-5.40453179784292	6.49778962438966e-08	2.57715537883527e-07	FAM216A
AMEX60DD000667	1426.15286171439	0.0784686367476801	0.0372678544917827	2.10553137060739	0.0352450795568032	0.0704174636866912	VPS29
AMEX60DD000668	0.543904221284073	-1.81975511511672	2.47665632828432	-0.734762871349753	0.462483922842381	NA	RAD9B
AMEX60DD000669	1847.13368427162	-0.655309512039666	0.0334381298363809	-19.5976723353315	1.61860279280861e-85	2.31270261288802e-84	PPTC7
AMEX60DD000670	420.693497815407	0.607457582140242	0.0672356762962295	9.03475082876957	1.64376482081368e-19	9.93271816154882e-19	TCTN1
AMEX60DD000671	12.3872523253315	1.08977078261372	0.408262435389337	2.66928986884249	0.00760118188048431	0.0179266734358643	AMEX60DD000671
AMEX60DD000672	322.236649392843	-0.0055558383106186	0.0828374324355406	-0.0670691757007539	0.946526632850414	0.969146500532579	HVCN1
AMEX60DD000673	4044.89760470735	0.0279459547282641	0.0251044235384917	1.11318846598551	0.265627495262644	0.378352771617158	PPP1CC
AMEX60DD000674	0.154977632663149	1.52273169785504	4.03726194014005	0.377169408483369	0.706047712828677	NA	AMEX60DD000674
AMEX60DD000675	8.81659787066425	0.442445019480272	0.397815560122894	1.11218630901112	0.266058053234555	0.378841727745827	CCDC63
AMEX60DD000676	113.063560267505	2.20358282093486	0.149677532232334	14.7222017097021	4.64294205187895e-49	4.60119515454905e-48	MYL2
AMEX60DD000677	0	NA	NA	NA	NA	NA	AMEX60DD000677
AMEX60DD000678	837.639197040281	-0.219498117475982	0.0415191868051415	-5.28666706566616	1.2456505260347e-07	4.86687643855184e-07	CUX2
AMEX60DD000679	1.6163037977333	3.25399370215582	1.48476123846012	2.19159391952514	0.0284088413901631	0.0582636106284525	LOC102352108
AMEX60DD000680	247.362319352303	-0.034447499609956	0.0803341247854284	-0.428802824477952	0.668066723212621	0.761634633874631	PHETA1
AMEX60DD000681	1221.26570888037	0.0167616091593505	0.0354910215490916	0.472277450119763	0.636728763779455	0.734455953891675	ATXN2
AMEX60DD000682	0.0980715777005781	-1.30278893062922	4.08052381408439	-0.31927002267025	0.749521762523291	NA	AMEX60DD000682
AMEX60DD000683	408.962608835599	0.101435578719101	0.0599888839480578	1.69090624867984	0.0908547096777577	0.157905013747719	ATXN2
AMEX60DD000684	979.416655504474	0.170147836160908	0.041476665128613	4.10225449980861	4.09143878227652e-05	0.000133170074919351	BRAP
AMEX60DD000685	0.194391272742268	-2.19246285594928	4.03836092030255	-0.542909090895477	0.587192396405532	NA	LOC100336828
AMEX60DD000686	995.64354975558	0.138289716642641	0.0422551293045266	3.27273206634885	0.00106513393948688	0.00293777272565699	ACAD10
AMEX60DD000687	3.92738875718299	0.466427182657214	0.807111380270556	0.577896922356441	0.56333371327453	0.671300015638797	UBE2I
AMEX60DD000688	1.23188318197283	1.39950967351499	1.40490696882423	0.996158254297965	0.319173259084355	0.436350766996098	AMEX60DD000688
AMEX60DD000689	3511.30931109975	0.152452224439222	0.0245883761453903	6.20017456776229	5.64005672518212e-10	2.4888234844234e-09	ALDH2
AMEX60DD000690	185.58502137243	-0.881463875462839	0.0887783395647524	-9.92881686889316	3.11934667983123e-23	2.05151652744537e-22	AMEX60DD000690
AMEX60DD000691	287.492442861755	0.237631355759296	0.0713798308571668	3.32911065921134	0.000871237809900844	0.00243823905091078	MAPKAPK5
AMEX60DD000692	0	NA	NA	NA	NA	NA	AMEX60DD000692
AMEX60DD000693	0	NA	NA	NA	NA	NA	AMEX60DD000693
AMEX60DD000694	37.4686948383863	0.338409054436975	0.20000714289325	1.69198484384928	0.0906488634497803	0.157616050290806	TMEM116
AMEX60DD000695	0.271886211423705	-1.30278893062922	4.08052381408439	-0.31927002267025	0.749521762523291	NA	MDA_GLEAN10011711
AMEX60DD000696	231.043235473448	0.865728131491317	0.0972219192659556	8.90465995762821	5.35499426009025e-19	3.19047047053883e-18	ERP29
AMEX60DD000697	21.4984911918436	0.828875939096031	0.880921394257089	0.940919297112826	0.346746217784962	0.465575147625622	AMEX60DD000697
AMEX60DD000698	0	NA	NA	NA	NA	NA	AMEX60DD000698
AMEX60DD000699	16.0658137211587	-1.31068127974143	0.317043734992758	-4.1340709027774	3.56393444884438e-05	0.00011665386247025	AMEX60DD000699
AMEX60DD000700	933.452209847883	0.166273208158266	0.0431164350964521	3.85637652524635	0.000115080185109843	0.00035819972137024	NAA25
AMEX60DD000701	6.74001854908574	-1.11213837278959	0.531784175924197	-2.0913340846534	0.036498126438126	0.0725804037176225	AMEX60DD000701
AMEX60DD000702	20.2879665421573	-0.646925941800674	0.280905180778522	-2.30300466516044	0.0212785806135181	0.0451428886808121	AMEX60DD000702
AMEX60DD000703	739.579313587139	0.218490540724901	0.0481343166563717	4.53918443019963	5.64722266585213e-06	1.97721791024502e-05	TRAFD1
AMEX60DD000704	1735.94153490869	-0.393609839362028	0.0308946133169662	-12.7404034911766	3.52566679881073e-37	2.98871570090159e-36	KIAA0614
AMEX60DD000705	84.6787152966843	0.86528720634497	0.131974744249494	6.55646056573652	5.50998812543474e-11	2.54193843800943e-10	HECTD4
AMEX60DD000706	84.183906237068	0.0563497218752838	0.133552974015477	0.421927870125556	0.673077666603025	0.765477685182541	HECTD4
AMEX60DD000707	0	NA	NA	NA	NA	NA	AMEX60DD000707
AMEX60DD000708	49660.6737822632	0.194029049310157	0.0151118250294454	12.8395510755379	9.84436603355594e-38	8.41105582711711e-37	RPL6
AMEX60DD000709	1418.70594699252	0.392348638075776	0.0336445664883575	11.6615750781496	2.00302349129098e-31	1.55523982762355e-30	PTPN11
AMEX60DD000710	0.0773508955450488	0.620788442525624	4.08052381408439	0.152134498120781	0.879080855320221	NA	AMEX60DD000710
AMEX60DD000711	4395.44348552157	-1.71358687706501	0.0243929673336487	-70.2492178842555	0	0	RPH3A
AMEX60DD000712	18.4933343103641	0.953612304761476	0.288080002870389	3.31023429345951	0.00093217908273758	0.00259687490805503	PSMB6
AMEX60DD000713	1.60669067839368	-1.33834507386051	1.2228742427407	-1.0944257611159	0.273768290698366	0.387358491599693	LOC111606693
AMEX60DD000714	9.31372978352566	-1.27617107314652	0.392840251786651	-3.24857513287512	0.00115984573952055	0.00318091501703096	AMEX60DD000714
AMEX60DD000715	4.09973753374231	-0.2783222524768	0.6070820405971	-0.458459044848459	0.646622679853142	0.743293964857494	AMEX60DD000715
AMEX60DD000716	134.53800869422	-0.365340517239977	0.107552590931756	-3.39685463711231	0.000681651667961993	0.00193803603667773	WSCD2
AMEX60DD000717	0.526126826014049	-0.346136851366104	2.53268993259374	-0.136667677678027	0.891293479230108	NA	AMEX60DD000717
AMEX60DD000718	206.450870513607	4.29472002016805	0.167908436615236	25.5777500329506	2.69815469463277e-144	5.71847295806741e-143	CMKLR1
AMEX60DD000719	0.342261804701385	-0.341001021615511	3.4771094860153	-0.0980702572027121	0.921876504964621	NA	AMEX60DD000719
AMEX60DD000720	0	NA	NA	NA	NA	NA	AMEX60DD000720
AMEX60DD000721	0.0773508955450488	0.620788442525624	4.08052381408439	0.152134498120781	0.879080855320221	NA	AMEX60DD000721
AMEX60DD000722	33.9916194457351	0.146277493163971	0.218985164387812	0.66797900932193	0.504146991517958	0.620730923439976	PTPN11
AMEX60DD000723	68.3758874441786	-0.713667801264341	0.138956357576123	-5.13591327315399	2.80777128200316e-07	1.07493690707449e-06	AMEX60DD000723
AMEX60DD000724	8.1218919866459	-0.376656942635586	0.415135959796223	-0.907309843311273	0.364242970336376	0.483681566596859	USP30
AMEX60DD000725	16.2894609182924	0.439665616650163	0.324541647406374	1.3547278759562	0.175504273037582	0.271685967319806	USP30
AMEX60DD000726	21.6960177026737	3.57950745047591	0.426000729005308	8.40258526982781	4.36754995621305e-17	2.46757561074959e-16	AMEX60DD000726
AMEX60DD000727	829.242344820225	2.82570177642086	0.0567061640811851	49.8305928853759	0	0	AMEX60DD000727
AMEX60DD000728	27.2816459378433	0.196991732152681	0.243650929427808	0.808499818224779	0.418802910652582	0.539495888079618	SART3
AMEX60DD000729	568.37759518287	-0.0182174871970826	0.0594075780292469	-0.306652582068132	0.759107825851087	0.83413993933388	FICD
AMEX60DD000730	1988.04427008633	0.393056002035018	0.0312461995301338	12.5793218998027	2.7437490174997e-36	2.2977452863555e-35	SART3
AMEX60DD000731	341.391736771452	0.608949971306142	0.0675680052469474	9.01240119610684	2.0159332563305e-19	1.21589489824551e-18	SART3
AMEX60DD000732	184.842901752888	2.49680380144126	0.106135057370408	23.5247793076278	2.27530948744251e-122	4.20342107438741e-121	TMEM119
AMEX60DD000733	0	NA	NA	NA	NA	NA	TMEM119
AMEX60DD000734	0.252826409372697	0.620788442525625	4.08052381408439	0.152134498120781	0.879080855320221	NA	AMEX60DD000734
AMEX60DD000735	1646.81513870102	-0.190423650493005	0.0349100995266737	-5.45468655417349	4.90593060326506e-08	1.96119446144409e-07	ISCU
AMEX60DD000736	142.657350861478	1.47792016716052	0.130709221490714	11.3069311430756	1.21256746766516e-29	9.11400442238843e-29	SELPLG
AMEX60DD000737	1.3136180286785	-0.606788847468663	1.25908323139559	-0.481929099155809	0.629856313767279	0.728342292558481	AMEX60DD000737
AMEX60DD000738	2052.84277841209	0.019574985982592	0.0311050561202939	0.629318458931205	0.529140589058308	0.643129566046663	AMEX60DD000738
AMEX60DD000739	1882.97392925575	0.13203213565771	0.0301591272348307	4.37785001633689	1.19855781524646e-05	4.08815509910589e-05	CORO1C
AMEX60DD000740	23.3116791871674	0.319522546381601	0.276389700366937	1.15605808015784	0.247657401080727	0.357733808594582	AMEX60DD000740
AMEX60DD000741	4.03486450263265	-1.41253171019882	0.692440044988031	-2.03993359486197	0.0413569401435401	0.0806802114870384	AMEX60DD000741
AMEX60DD000742	0.858599018649324	-4.00769959812581	1.89411073987515	-2.11587396330902	0.0343555283852169	0.0688695682459495	SSH1
AMEX60DD000743	0.447957427364662	-1.30279394360158	2.99250429571063	-0.435352405498289	0.663306651459946	NA	SSH1
AMEX60DD000744	108.338592358731	0.019159641670667	0.116362329373824	0.164655020003208	0.86921552248119	0.913394578901752	SSH1
AMEX60DD000745	352.888127023291	-0.829280567750475	0.0697794118227963	-11.884315818775	1.42799549391667e-32	1.13012498876942e-31	DAO
AMEX60DD000746	0.468109106130149	-2.2399671431136	2.60815968606101	-0.85883052141509	0.390434025924124	NA	AMEX60DD000746
AMEX60DD000747	4.45877703510284	-1.02021243313385	0.91424095931128	-1.11591197347185	0.264459816058495	0.377062707747384	CYB5A
AMEX60DD000748	1092.83945359201	-1.21750539913784	0.0407535830690222	-29.8748062734954	4.18174693917632e-196	1.15327489109039e-194	SVOP
AMEX60DD000749	113.583192426042	-1.04530395532049	0.12268368270203	-8.52031771706173	1.59116214456537e-17	9.11003539529943e-17	SVOP
AMEX60DD000750	27.802436008378	-0.82665419144966	0.299755622431651	-2.7577604207846	0.00581988350746596	0.0140615232462151	AMEX60DD000750
AMEX60DD000751	148.64215513718	-0.114212603876812	0.105377872975819	-1.0838385768426	0.278436377527013	0.392350562765977	USP30
AMEX60DD000752	3.65175066420606	-2.21674300817305	0.806351905986773	-2.74910121959756	0.00597589291713725	0.0144040436820239	AMEX60DD000752
AMEX60DD000753	202.627537113418	-0.402080193359059	0.087600083785877	-4.58995215509009	4.43347621320277e-06	1.5648862960277e-05	ALKBH2
AMEX60DD000754	217.103371270288	-0.136414620220342	0.0868368476432187	-1.57093012842682	0.116198879448823	0.194019598409751	UNG
AMEX60DD000755	18.082237683864	0.146887869817517	0.265809827612647	0.552605112974117	0.580533840097315	0.686538262932083	ACACB
AMEX60DD000756	43.7419685787302	0.0664320434385687	0.191951045823977	0.346088468303987	0.729276229516524	0.81212156629329	ACACB
AMEX60DD000757	318.653124528489	-0.715160157709871	0.0676318371145755	-10.5743121615684	3.92043625847388e-26	2.74386002863608e-25	ACACB
AMEX60DD000758	106.179319833167	-0.124022143684644	0.114733824433085	-1.08095537037533	0.279716966534342	0.393605929680874	FOXN4
AMEX60DD000759	26.4195854932968	-0.635337787011627	0.233125326210627	-2.72530572863458	0.00642419700318191	0.0154008249635424	FOXN4
AMEX60DD000760	0.349832809082063	-0.341001074222518	3.43245558617708	-0.0993460995084018	0.920863477314317	NA	AMEX60DD000760
AMEX60DD000761	39.8588787759068	-1.26768158577119	0.182113851357649	-6.96092898107799	3.38036161587166e-12	1.63219012159458e-11	LOC111606693
AMEX60DD000762	171.147652308256	-1.71790142841116	0.113512810695107	-15.1339872380167	9.66572539071002e-52	9.90543923897264e-51	MYO1H
AMEX60DD000763	1589.17270145959	0.223187548539901	0.0352196997314795	6.33700883998211	2.34268555822157e-10	1.05231262706029e-09	KCTD10
AMEX60DD000764	114.424751438462	0.126729108050717	0.112153447648268	1.12996176852415	0.258492334467185	0.370405880055301	UBE3B
AMEX60DD000765	25.5527611728751	-1.1285240080703	0.25472960616894	-4.43028207456125	9.41099083594852e-06	3.23904003348206e-05	AMEX60DD000765
AMEX60DD000766	254.819966817346	-0.784668618893646	0.0766556888746721	-10.2362737901493	1.36388416153583e-24	9.23714049427109e-24	AMEX60DD000766
AMEX60DD000767	0.251805747005734	0.550830081386027	4.03816467801388	0.136406047129546	0.891500293444546	NA	AMEX60DD000767
AMEX60DD000768	1.34098190786141	-0.924202667027942	1.22357133684256	-0.755332067039801	0.45004976263618	0.569679615511222	AMEX60DD000768
AMEX60DD000769	709.796633931827	-0.0863699946546913	0.0482469768715881	-1.79016386631995	0.0734275720753578	0.131812771863724	UBE3B
AMEX60DD000770	27.1801618027439	0.818977199892256	0.239207160498355	3.42371523572301	0.000617713131171384	0.00176553737820561	AMEX60DD000770
AMEX60DD000771	1.00293056160963	-2.81690968413726	1.81449883690538	-1.55244502054434	0.120555778254051	0.19989133037328	ALDH3B1
AMEX60DD000772	0.253049210363727	0.560943011274845	4.03726194013436	0.138941445859264	0.889496419520971	NA	AMEX60DD000772
AMEX60DD000773	0.323293005204744	1.51280471153537	3.55276838828312	0.425810113748065	0.670246216708262	NA	AMEX60DD000773
AMEX60DD000774	24.8793949390689	0.658994593065991	1.25773860143362	0.523951950202404	0.600311960419199	0.703280042226873	AMEX60DD000774
AMEX60DD000775	0.0986672798138868	-1.30278893062922	4.08052381408439	-0.31927002267025	0.749521762523291	NA	AMEX60DD000775
AMEX60DD000776	626.396284145629	0.309473138850082	0.0536256039214657	5.77099587173513	7.88044056631843e-09	3.28632613869937e-08	MMAB
AMEX60DD000777	742.733238963766	-2.27676693970833	0.0525460314410474	-43.3289989228338	0	0	MVK
AMEX60DD000778	346.755776731943	-2.1971250997023	0.0701392231616274	-31.3251986643663	2.11811938226318e-215	6.30736845145562e-214	LOC115821825
AMEX60DD000779	0.594670797327553	0.559072396961936	2.35209695649192	0.237691050710671	0.812120725276119	NA	ALDH3B1
AMEX60DD000780	3.77038886738385	1.4243071524864	0.679381364291395	2.09647662910503	0.0360399309970358	0.0717688415481551	UBE3B
AMEX60DD000781	1.23447596352421	1.8325361351833	1.48315437999994	1.23556668132104	0.216619676001501	0.321772424672191	ACACB
AMEX60DD000782	24.540762244505	-0.34030027901531	0.262681304580845	-1.29548724283336	0.195152199359938	0.295876224986223	AMEX60DD000782
AMEX60DD000783	1.50031957691247	4.42223542029827	1.51672164928151	2.91565391869571	0.00354943980432994	0.00895341677561441	AMEX60DD000783
AMEX60DD000784	10.6324654093797	-1.14889070811361	0.433479840331936	-2.65039017093355	0.00803988626729666	0.0188623979594994	AMEX60DD000784
AMEX60DD000785	0.735577124162849	2.13819493721352	2.09682021527227	1.01973212659812	0.307855520786886	0.424476020302588	AMEX60DD000785
AMEX60DD000786	2.41783584520403	3.68597640904495	1.41953711911234	2.59660445607076	0.00941502738766327	0.0217458014013616	AMEX60DD000786
AMEX60DD000787	0.77267707817281	3.84103801931917	2.02047418939983	1.90105770193487	0.0572944550885165	0.107053092511027	AMEX60DD000787
AMEX60DD000788	1.1630207805637	-1.34700625645457	1.4502739891877	-0.928794328862668	0.352995684053889	0.472134792685051	AMEX60DD000788
AMEX60DD000789	1.78147355926499	4.10141927462794	1.47892305862991	2.77324722925583	0.00554999383558565	0.0134664725190717	LOC108698892
AMEX60DD000790	0.176294016931987	-0.341000244051797	4.08052381408439	-0.0835677622747345	0.933400099227534	NA	AMEX60DD000790
AMEX60DD000791	0.0986672798138868	-1.30278893062922	4.08052381408439	-0.31927002267025	0.749521762523291	NA	AMEX60DD000791
AMEX60DD000792	0.265878530941278	-1.30278893062922	4.08052381408439	-0.31927002267025	0.749521762523291	NA	AMEX60DD000792
AMEX60DD000793	0	NA	NA	NA	NA	NA	AMEX60DD000793
AMEX60DD000794	2.65436878742702	0.981416409035193	1.34137296935956	0.731650653064652	0.464381823065929	0.583422277751121	ROHU_001488
AMEX60DD000795	1744.8853833193	-0.481979441472329	0.0303979095997222	-15.8556771771153	1.2843567119393e-56	1.39707806107507e-55	FAM222A
AMEX60DD000796	0	NA	NA	NA	NA	NA	AMEX60DD000796
AMEX60DD000797	0	NA	NA	NA	NA	NA	AMEX60DD000797
AMEX60DD000798	0.69472311567291	-0.337002027021305	2.16309287608542	-0.155796374139599	0.876193528744592	0.917129499999712	AMEX60DD000798
AMEX60DD000799	0.0773508955450488	0.620788442525624	4.08052381408439	0.152134498120781	0.879080855320221	NA	AMEX60DD000799
AMEX60DD000800	26.9192401640929	-0.849067947816528	0.270403310481525	-3.14000574291985	0.00168944522740259	0.00451400363873112	AMEX60DD000800
AMEX60DD000801	0.271886211423705	-1.30278893062922	4.08052381408439	-0.31927002267025	0.749521762523291	NA	AMEX60DD000801
AMEX60DD000802	227.832902297653	1.60337556760143	0.0972160350750285	16.4929125772717	4.12572956819947e-61	4.71946387720641e-60	TRPV4
AMEX60DD000803	9928.63460834738	0.53042236585019	0.0186944591552122	28.3732394420355	4.32636251368731e-177	1.08663481789967e-175	YBX1
AMEX60DD000804	547.99934455105	-1.24641138206449	0.0595779892220659	-20.9206688298715	3.47210492323966e-97	5.44463874842756e-96	GLTP
AMEX60DD000805	7111.19190841071	-0.956159100961337	0.016956951982473	-56.3874393198519	0	0	LOC108634846
AMEX60DD000806	10223.0209655487	-1.63430219721526	0.0167829126990635	-97.378936929491	0	0	AMEX60DD000806
AMEX60DD000807	0.0986672798138868	-1.30278893062922	4.08052381408439	-0.31927002267025	0.749521762523291	NA	CHK1
AMEX60DD000808	2304.14616333672	-1.5150039707388	0.0261089330107617	-58.0262690211941	0	0	LOC100337476
AMEX60DD000809	686.800082798986	-0.917211718791942	0.0444303477418364	-20.6438113903907	1.10958331614456e-94	1.70395158751202e-93	LOC108176166
AMEX60DD000810	9138.98950360851	-1.10027510878519	0.0165426731748867	-66.5113248114884	0	0	LOC257642
AMEX60DD000811	44.9188734202749	-1.06051908893024	0.200382609818835	-5.29247068839482	1.20674816125344e-07	4.7190708323063e-07	XELAEV_18029838MG
AMEX60DD000812	996.278106964135	-0.0138156456747753	0.0415585672781996	-0.332437968380651	0.739558572561519	0.819690278730801	TCHP
AMEX60DD000813	381.573022276961	-0.226358426327397	0.0655451503358535	-3.45347329539311	0.000553417093944996	0.00159158757293774	LOC114552212
AMEX60DD000814	7.58681120843921	0.922511440073808	0.439631447484794	2.09837454838969	0.0358720717926147	0.0714807793012318	LOC115400030
AMEX60DD000815	326.524236974611	0.330977038429269	0.070019793416497	4.72690681134299	2.2796582044564e-06	8.2198175007177e-06	GIT2
AMEX60DD000816	17.9940346943828	-0.215424196563843	0.26129517987857	-0.824447648303181	0.409685250483988	0.530387013397121	AMEX60DD000816
AMEX60DD000817	381.215703692478	0.355580033776454	0.0625077723500656	5.68857312311627	1.28105255573639e-08	5.28752790322737e-08	ANKRD13A
AMEX60DD000818	222.737098377321	0.456438702086575	0.0891914664401148	5.11751538913242	3.09586809761958e-07	1.18198013932773e-06	AMEX60DD000818
AMEX60DD000819	319.607731412472	-0.0110987305963167	0.0795706157032151	-0.139482778890553	0.889068663365355	0.925105291560738	DR999_PMT02416
AMEX60DD000820	0.465121303620394	-2.7767242629933	2.82777516767285	-0.981946618223698	0.32612614751053	NA	SLC6A4
AMEX60DD000821	0.661716117998471	-2.8184519690124	2.15421601812565	-1.30834231353673	0.190757229257213	0.290363268400192	LOC106484380
AMEX60DD000822	0.175422473245627	-0.341000244051797	4.08052381408439	-0.0835677622747344	0.933400099227534	NA	AMEX60DD000822
AMEX60DD000823	0.175475513827648	0	4.08052381408439	0	1	NA	AMEX60DD000823
AMEX60DD000824	1897.112979137	-0.953766664815132	0.0295318760262801	-32.2961759681771	7.91530780178154e-229	2.49703035829781e-227	LC27
AMEX60DD000825	2.33419633397673	1.46863279670732	1.0456287925914	1.40454509966925	0.160156591735608	0.251918807562677	XELAEV_18029838MG
AMEX60DD000826	1645.53638632089	-1.5530055157614	0.0309259019157962	-50.2169838082609	0	0	CDH1D
AMEX60DD000827	0.173814633723127	0	4.08052381408439	0	1	NA	AMEX60DD000827
AMEX60DD000828	99.4490484056804	-0.812601015182876	0.11882211602378	-6.83880276143414	7.98577435054541e-12	3.80489941622035e-11	SGSM1
AMEX60DD000829	1197.60512324718	-1.91640929878884	0.0433520663446719	-44.2057198278016	0	0	AMEX60DD000829
AMEX60DD000830	2.16789819767665	-0.212371249373947	0.923401032448749	-0.229988100414794	0.818101016386654	0.878057656619715	TMEM211
AMEX60DD000831	14.4159349865663	1.42925191900052	0.32361325814575	4.41654315150711	1.00291886879254e-05	3.44238631895137e-05	KIAA1671
AMEX60DD000832	21.0997853022587	-1.03915889669076	0.281325092657894	-3.6938009577213	0.000220926755761026	0.000667493053608893	CRYBB3
AMEX60DD000833	0.445832643583495	-1.23174958799532	2.78731515540965	-0.441912564355962	0.658552478313169	NA	CRYBB2
AMEX60DD000834	0.904219900751826	2.83810200444527	1.82121127600996	1.55835956093089	0.119148037152047	0.198058215977088	CRYBB2
AMEX60DD000835	0.251805747005734	0.550830081386027	4.03816467801388	0.136406047129546	0.891500293444546	NA	AMEX60DD000835
AMEX60DD000836	2.29527088440225	3.30482396099151	1.23493888341563	2.6761032512402	0.00744836947886662	0.017605366836586	AMEX60DD000836
AMEX60DD000837	0.175698314818678	-0.341000244051797	4.08052381408439	-0.0835677622747345	0.933400099227534	NA	AMEX60DD000837
AMEX60DD000838	361.65733771671	-1.28269417521336	0.0678047442270242	-18.9174694165741	8.18931840245429e-80	1.11577199489963e-78	GRK3
AMEX60DD000839	31.6705644426068	-2.10435625258501	0.258527611030193	-8.13977371391578	3.96017346838976e-16	2.17731793290167e-15	GRK3
AMEX60DD000840	80.8000743616976	-1.27527770958696	0.149426938032113	-8.53445654700421	1.40815745714441e-17	8.07426608581893e-17	GRK3
AMEX60DD000841	916.863832797495	-1.33711017599964	0.0451030382700493	-29.6456785902948	3.85569423344714e-193	1.04418979084357e-191	GRK3
AMEX60DD000842	5.28972800348223	1.39745498907277	0.592187610745292	2.35981800989389	0.0182839022812828	0.0394608716660986	MYO18B
AMEX60DD000843	60.610265349501	-0.55557465325992	0.19454499212483	-2.85576435143308	0.00429333655336535	0.0106651382303601	MYO18B
AMEX60DD000844	83.413469598394	1.7117817308653	0.147743678478953	11.5861588697967	4.84371099445388e-31	3.73218957077661e-30	AMEX60DD000844
AMEX60DD000845	4628.56030189707	1.22582089338869	0.0216450350290457	56.6328902560679	0	0	SEZ6L
AMEX60DD000846	722.708335836286	-0.323172212195125	0.0474646200430862	-6.80869691786774	9.84867149300393e-12	4.68018896533332e-11	ASPHD2
AMEX60DD000847	16.0190520238521	0.835701462590787	0.310411336157616	2.69223886258603	0.00709740928184454	0.0168599045058499	LOC115073103
AMEX60DD000848	443.220872891518	0.60909604632693	0.0582101881818474	10.4637360804285	1.26756844905245e-25	8.77090742526622e-25	HPS4
AMEX60DD000849	0.349421945987438	-0.341001071441991	3.43483028524249	-0.0992774149299542	0.920918010091215	NA	AMEX60DD000849
AMEX60DD000850	168.087355916964	0.576532134242537	0.101658181740687	5.67128119321646	1.41733540338122e-08	5.83400932240248e-08	SRRD
AMEX60DD000851	1936.09940594452	0.521404439460829	0.0303197963983874	17.1968318193773	2.80452440338689e-66	3.38140025473717e-65	CLUH
AMEX60DD000852	0.523104781273902	0	2.92512285572913	0	1	NA	AMEX60DD000852
AMEX60DD000853	0	NA	NA	NA	NA	NA	AMEX60DD000853
AMEX60DD000854	0.0980715777005781	-1.30278893062922	4.08052381408439	-0.31927002267025	0.749521762523291	NA	AMEX60DD000854
AMEX60DD000855	0	NA	NA	NA	NA	NA	AMEX60DD000855
AMEX60DD000856	0	NA	NA	NA	NA	NA	AMEX60DD000856
AMEX60DD000857	379.501765058799	-0.0807101127307925	0.0688630669065923	-1.17203773163733	0.241181907773992	0.350453590103634	TPST2
AMEX60DD000858	0	NA	NA	NA	NA	NA	AMEX60DD000858
AMEX60DD000859	4.13585412710672	0.0222596059286142	0.847282657320061	0.0262717591777706	0.979040580045218	0.993167171078289	CRYBB1
AMEX60DD000860	5.49774250523979	6.62574355999905	1.24175368323782	5.33579537507204	9.51266334173936e-08	3.74064782453347e-07	CRYBA4
AMEX60DD000861	1222.10008880004	-0.178470126961358	0.0364556813395511	-4.89553672853	9.80377784150694e-07	3.6253559605851e-06	RDH14
AMEX60DD000862	335.425184717106	0.162109193794922	0.0709533660468672	2.28472872855451	0.0223287390043441	0.0470596907192776	TPST2
AMEX60DD000863	0.250053864346847	0.550830081386028	4.03816467801388	0.136406047129546	0.891500293444546	NA	AMEX60DD000863
AMEX60DD000864	26.6192475040337	-1.06988487593016	0.253991642193174	-4.21228378497768	2.52801657284866e-05	8.3855727936782e-05	TCHP
AMEX60DD000865	0.517737318529034	-0.341001880182461	2.6560875019311	-0.128385032471459	0.897844275489064	NA	AMEX60DD000865
AMEX60DD000866	0.176294016931987	-0.341000244051797	4.08052381408439	-0.0835677622747345	0.933400099227534	NA	AMEX60DD000866
AMEX60DD000867	13902.6107659239	-0.71759926593183	0.0162054100028247	-44.2814631537708	0	0	AMEX60DD000867
AMEX60DD000868	0.0980715777005781	-1.30278893062922	4.08052381408439	-0.31927002267025	0.749521762523291	NA	AMEX60DD000868
AMEX60DD000869	0	NA	NA	NA	NA	NA	AMEX60DD000869
AMEX60DD000870	7.83541025218137	0.0100566518989717	0.418443976586855	0.0240334488286851	0.980825928099793	0.994481465583088	AMEX60DD000870
AMEX60DD000871	71.0621748226044	0.172792013461578	0.152260017519523	1.13484824365938	0.256438908520699	0.368012791004738	AMEX60DD000871
AMEX60DD000872	0.173814633723127	0	4.08052381408439	0	1	NA	AMEX60DD000872
AMEX60DD000873	0.60107857431257	0.0724067159833372	2.06960681066096	0.034985735266407	0.972091115518918	NA	AMEX60DD000873
AMEX60DD000874	0	NA	NA	NA	NA	NA	AMEX60DD000874
AMEX60DD000875	0.169558835899588	0	4.08052381408439	0	1	NA	NYNRIN
AMEX60DD000876	0.6527785299106	2.5142513284424	2.14162141836374	1.173994295576	0.240397310511692	0.349557921643008	CCDC159
AMEX60DD000877	0.408079883608897	2.10820319440645	3.05033939428783	0.69113725454759	0.489479290367559	NA	AMEX60DD000877
AMEX60DD000878	0.718438812050047	-1.0809547208439	1.86152104960026	-0.580683587261087	0.561453725377937	0.669824089891371	AMEX60DD000878
AMEX60DD000879	12.5589101803708	-0.340454769448784	0.33312653703086	-1.02199834478286	0.306781683818631	0.423298538066596	AMEX60DD000879
AMEX60DD000880	2.71784905829915	3.1016719028398	1.43234655270115	2.16544794762874	0.0303533975416628	0.061833857159747	H2BC18
AMEX60DD000881	98.8583194703969	-0.170190228737377	0.122485768928358	-1.38946940715147	0.164690057451363	0.257559314622397	CHUK
AMEX60DD000882	0.176018175358936	-0.341000244051797	4.08052381408439	-0.0835677622747345	0.933400099227534	NA	AMEX60DD000882
AMEX60DD000883	1254.04491121569	0.591299750888562	0.0338627337743895	17.461666114381	2.80623032681883e-68	3.44617613445555e-67	AMEX60DD000883
AMEX60DD000884	0.251165529268176	0.620788442525624	4.08052381408439	0.152134498120781	0.879080855320221	NA	TUBA3C
AMEX60DD000885	0.0773508955450488	0.620788442525624	4.08052381408439	0.152134498120781	0.879080855320221	NA	AMEX60DD000885
AMEX60DD000886	2.12537287939215	0.436218910581667	0.953614681776133	0.457437284595071	0.647356770493863	0.743915730721404	AMEX60DD000886
AMEX60DD000887	0.0776267371180999	0.620788442525624	4.08052381408439	0.152134498120781	0.879080855320221	NA	AMEX60DD000887
AMEX60DD000888	987.206385148132	-0.393988258053517	0.0373023776063408	-10.5620146311142	4.46964473061926e-26	3.12292222157159e-25	MN1
AMEX60DD000889	859.234308981482	-0.602147393938393	0.0454383418262478	-13.2519667253913	4.39531822539646e-40	3.89304127637868e-39	AMEX60DD000889
AMEX60DD000890	102.226741975057	-0.741109913299186	0.127576477874001	-5.80914229370036	6.2793703662226e-09	2.63505167983477e-08	AMEX60DD000890
AMEX60DD000891	360.964742783522	0.216723579440905	0.0675957759740483	3.20617044952794	0.00134514283860726	0.00365597474554037	PITPNB
AMEX60DD000892	50.9401165904171	-0.209332808329906	0.174544806038498	-1.19930700363398	0.230408592821774	0.337904449128616	PITPNB
AMEX60DD000893	1.2001754193689	-0.34008148228159	1.80851281074042	-0.188044829023002	0.850841509489487	0.901373802657578	AMEX60DD000893
AMEX60DD000894	0.174454851460686	-0.341000244051797	4.08052381408439	-0.0835677622747345	0.933400099227534	NA	AMEX60DD000894
AMEX60DD000895	1.46703563901563	4.7660488212396	1.53674656859588	3.10138894638582	0.00192615106528625	0.00509191166580927	AMEX60DD000895
AMEX60DD000896	1747.84733943357	-0.708743844372432	0.0308506478729047	-22.9733860790295	8.60383721411952e-117	1.5373869332921e-115	TTC28
AMEX60DD000897	45.5855450131829	-1.03564352213761	0.198608463220805	-5.21449844252723	1.8431525155393e-07	7.13083011836054e-07	AMEX60DD000897
AMEX60DD000898	8.63102055873988	-0.307135389566781	0.40395032279699	-0.760329605482543	0.447057589586423	0.566672121795851	AMEX60DD000898
AMEX60DD000899	21.4366800603282	-0.158222782915289	0.243194608543179	-0.650601523870532	0.515303746417442	0.630441015916221	LOC103796406
AMEX60DD000900	93.2079706492052	0.992421546884367	0.145156640281817	6.83690077806713	8.09247481025078e-12	3.85454553950028e-11	CHEK2
AMEX60DD000901	387.921432823998	0.155323312498568	0.0659599195975731	2.35481355111116	0.0185320015910712	0.0399425020723137	HSCB
AMEX60DD000902	7.48235798067213	1.11926774791203	0.662577188754547	1.68926393318177	0.0911688618403579	0.158352031289207	SLC2A9
AMEX60DD000903	26.1564699106731	-0.667768868041869	0.223771336916	-2.98415729755656	0.00284360545461378	0.00730049902759437	APLNR
AMEX60DD000904	0	NA	NA	NA	NA	NA	APLNR
AMEX60DD000905	249.580601501515	0.998477664956005	0.0803067599980685	12.4332953412642	1.72378932692077e-35	1.42939951845108e-34	RABGEF1
AMEX60DD000906	1881.19492952728	0.0691505517385284	0.0298879725437443	2.31365816591671	0.02068648035215	0.0440322936941203	MORC2
AMEX60DD000907	0.231085064850205	2.10014061945151	3.99470447103155	0.525731161011065	0.599075009862091	NA	AMEX60DD000907
AMEX60DD000908	0.368205906465395	-2.19296264782976	3.28250144256547	-0.668076674511932	0.504084650272716	NA	AMEX60DD000908
AMEX60DD000909	890.556064814251	1.23238980714636	0.0488279060488373	25.239456427104	1.47856071745771e-140	3.07029337254084e-139	SMTN
AMEX60DD000910	3319.05989235972	-0.212233521505852	0.0241733607289347	-8.77964482827644	1.63991696236931e-18	9.64921439867594e-18	AMEX60DD000910
AMEX60DD000911	1127.37297589732	-0.255895151829692	0.0355650123316718	-7.19513744135015	6.23978784801468e-13	3.09881967680181e-12	SELENOM
AMEX60DD000912	0.348401283620476	-0.337017142631116	3.12886068628179	-0.107712415611452	0.914223820582595	NA	AMEX60DD000912
AMEX60DD000913	515.133079862246	0.00915570640100041	0.0505167422874457	0.181241029932284	0.856178390621013	0.905066774609256	INPP5J
AMEX60DD000915	189.418902762645	-0.701056022445541	0.0886685011554733	-7.90648328673441	2.6476182739002e-15	1.4196902478091e-14	LOC105373926
AMEX60DD000914	0.0773508955450488	0.620788442525624	4.08052381408439	0.152134498120781	0.879080855320221	NA	LOC105373926
AMEX60DD000916	12.017645162754	-1.14401975510547	0.348069180750706	-3.28675969713284	0.00101347277097726	0.00280545764894998	AMEX60DD000916
AMEX60DD000917	150.436098689796	-0.130250455279473	0.0991252461055687	-1.31399880854526	0.188846605181303	0.288359765838688	LOC115635630
AMEX60DD000918	41.7918065227481	0.519523860523121	0.222639940404286	2.33347107252963	0.0196234348541269	0.0420192348659373	AMEX60DD000918
AMEX60DD000919	28.8572671974123	0.189426747372047	0.237452243132024	0.797746716870244	0.42501748762248	0.546083512523358	PLA2G3
AMEX60DD000920	315.122236129096	-0.051159652784352	0.0746671448297196	-0.685169533414234	0.49323694672609	0.61135899420084	OAS3
AMEX60DD000921	507.099968786747	0.358194038218629	0.0573852034028328	6.24192330040513	4.32222897959922e-10	1.91828878880628e-09	OASL
AMEX60DD000922	64.920467127921	1.09406499124811	0.174803959982589	6.25881124979709	3.87923035057024e-10	1.72515707470032e-09	OAS3
AMEX60DD000923	2317.44028802229	-0.410206328102117	0.0411391648268482	-9.97118754910672	2.03777562565146e-23	1.34637419916367e-22	LOC115073459
AMEX60DD000924	0.0986672798138868	-1.30278893062922	4.08052381408439	-0.31927002267025	0.749521762523291	NA	AMEX60DD000924
AMEX60DD000925	51.3792893288055	-0.169051912260903	0.243398834717886	-0.694546925242449	0.487339283515509	0.605913964496792	LOC115073459
AMEX60DD000926	0.169558835899588	0	4.08052381408439	0	1	NA	LOC115073459
AMEX60DD000927	66.8734187165597	0.260796853932699	0.167294366205724	1.55890996121169	0.119017692344748	0.197862899164929	OAS3
AMEX60DD000928	6.24217729235883	6.68684562413515	1.23339131919688	5.42151182682985	5.90970863855136e-08	2.35178309604565e-07	P2RX2
AMEX60DD000929	4.24658238925712	-0.120954359172258	0.630789978371904	-0.191750603718287	0.847937565365041	0.899519290259746	AMEX60DD000929
AMEX60DD000930	10.7040987976226	0.21076141370261	0.390899679564318	0.539170085627897	0.589769499463042	0.695072185309362	TEP1
AMEX60DD000931	1.47790664720884	-1.92492543873453	1.22184833238791	-1.57542093213203	0.115159315914178	0.192554770294724	AMEX60DD000931
AMEX60DD000932	0.251165529268176	0.620788442525624	4.08052381408439	0.152134498120781	0.879080855320221	NA	AMEX60DD000932
AMEX60DD000933	864.53247334071	0.463987463633351	0.0399726439085058	11.6076250721714	3.76939856369105e-31	2.91169025711597e-30	POLE
AMEX60DD000934	313.072740339571	0.26116556110214	0.0734451159208615	3.55592823059263	0.000376646896103993	0.00110824738124376	PXMP2
AMEX60DD000935	2702.3208573511	0.739277059853619	0.0297201749594975	24.8745864000163	1.40186102418066e-136	2.84112038028929e-135	PES1
AMEX60DD000936	4.89980943175619	-0.817524585794901	0.547050053877083	-1.49442373691566	0.135064901226225	0.218882730008126	LOC109072652
AMEX60DD000937	627.771628990977	-1.59531079174959	0.0519845595225652	-30.6881659939258	8.18759922851047e-207	2.3682919064214e-205	GAL3ST1
AMEX60DD000938	359.298910015883	-1.94534640501861	0.0730085557652633	-26.6454579826681	2.02029862249661e-156	4.56780251121609e-155	LOC115077192
AMEX60DD000939	0.348125442047425	-0.339046094455356	3.13033647908782	-0.108309792484083	0.913749955035746	NA	ZP3
AMEX60DD000940	49.7527893783538	0.858330693783141	0.197143352011067	4.35384041626196	1.3377310416491e-05	4.54349212828241e-05	ZP3
AMEX60DD000941	728.827616138822	0.0394147278683849	0.0466012894507196	0.845786207483927	0.397672021098747	0.51796291533247	MTFP1
AMEX60DD000942	5039.03616200675	-0.639221697507087	0.020467951465773	-31.2303700043461	4.1247258299542e-214	1.2194265024439e-212	SEC14L2
AMEX60DD000943	0.484321582195527	2.52497685238186	2.98649491816351	0.845464975354637	0.397851280034979	NA	AMEX60DD000943
AMEX60DD000944	14.4905606176262	-1.1135920158433	0.307762332331472	-3.61835058698449	0.000296486587622033	0.000883437401459645	LOC112587105
AMEX60DD000945	841.019907401078	-0.3363719569183	0.0437605977012151	-7.68663991326058	1.51049485834102e-14	7.91151055999731e-14	RNF215
AMEX60DD000946	345.612939851154	0.66747339171788	0.0740964115043874	9.00817432539709	2.09515131408401e-19	1.26305643455998e-18	CCDC157
AMEX60DD000947	4.75817231640203	-4.19924301789792	1.33961584819648	-3.13466209253299	0.00172052171178939	0.00459146113332422	AMEX60DD000947
AMEX60DD000948	3792.89592675122	0.255981484032857	0.0224380872517038	11.4083469397962	3.79879941486183e-30	2.88023419577962e-29	SF3A1
AMEX60DD000949	1865.3948237712	0.298573463201694	0.0299305845589891	9.97553063533545	1.95056007999124e-23	1.2894415996603e-22	TBC1D10A
AMEX60DD000950	46.6683539395639	-1.09252545512414	0.174095279483191	-6.27544559718877	3.48634369002617e-10	1.55424834360494e-09	AMEX60DD000950
AMEX60DD000951	52587.7449723864	-1.20399304545719	0.015346088236165	-78.4560225986343	0	0	LOC113837993
AMEX60DD000952	884.2243550816	0.305869126636122	0.0562271695786396	5.43988126964726	5.33160912635322e-08	2.1277192459105e-07	CASTOR1
AMEX60DD000953	41.8859181514922	0.679256402133793	0.183075679406829	3.71024924957048	0.000207055290941183	0.000627675828093742	LOC115073421
AMEX60DD000954	0	NA	NA	NA	NA	NA	AMEX60DD000954
AMEX60DD000955	0.307744180183364	2.51359219274227	3.57620652123937	0.702865502261641	0.482139571752009	NA	AMEX60DD000955
AMEX60DD000956	53.6392477736118	-0.317285902944837	0.179048797865296	-1.77206385481315	0.0763839580923725	0.136380793521	LIF
AMEX60DD000957	2.37739189577989	-1.01860348931794	1.01278124477444	-1.00574876813086	0.314536437369053	0.431198087373609	AMEX60DD000957
AMEX60DD000958	0	NA	NA	NA	NA	NA	AMEX60DD000958
AMEX60DD000959	0.0763832737601075	0.620788442525624	4.08052381408439	0.152134498120781	0.879080855320221	NA	HORMAD2
AMEX60DD000960	0.0773508955450488	0.620788442525624	4.08052381408439	0.152134498120781	0.879080855320221	NA	HORMAD2
AMEX60DD000961	0.913070206027285	-1.92699872509012	1.7079489654945	-1.12825310593059	0.25921304178299	0.371145124733716	AMEX60DD000961
AMEX60DD000962	1737.10683241749	-0.0461304202848391	0.0335657073138724	-1.37433183973972	0.169338685942322	0.263615882446684	LOC115100538
AMEX60DD000963	1657.83093547788	-0.0783372714955526	0.0318315882609229	-2.46099160536457	0.0138553607901413	0.0307585714568297	MTMR3
AMEX60DD000964	400.508497978848	-0.229281890390784	0.0631803637396095	-3.6290055457063	0.000284515129384465	0.000848833549779975	TMEM62
AMEX60DD000965	1283.48711590544	0.181289580697853	0.0340030435524398	5.33156922903877	9.73676882366017e-08	3.82584224486305e-07	ASCC2
AMEX60DD000966	0.271886211423705	-1.30278893062922	4.08052381408439	-0.31927002267025	0.749521762523291	NA	ASCC2
AMEX60DD000967	5252.12509745167	-0.142738979810197	0.0199341276072792	-7.16053306281001	8.03639442287781e-13	3.97663076690968e-12	UQCR10
AMEX60DD000968	928.878566336781	0.282592482564668	0.043354485333278	6.51818330657834	7.11639952996689e-11	3.26542408163246e-10	ZMAT5
AMEX60DD000969	0.391725832370042	-3.20195642905424	3.06567098085525	-1.04445534078839	0.296274771001687	NA	AMEX60DD000969
AMEX60DD000970	224.055949953894	-1.13815889183861	0.102338821776904	-11.121477383429	9.8625124786433e-29	7.2779884575601e-28	CABP7
AMEX60DD000971	335.76458572406	-1.91837333873389	0.0831426599044767	-23.0732735870842	8.59111059139773e-118	1.54092260450249e-116	CABP7
AMEX60DD000972	528.331892891535	-0.715513819954712	0.053214956340601	-13.4457278396525	3.26180458660285e-41	2.93376704211954e-40	AMEX60DD000972
AMEX60DD000973	10.8768328364351	-0.304766425257328	0.396022369127762	-0.769568713829411	0.441555769594338	0.561581498265524	AMEX60DD000973
AMEX60DD000974	79.8975097232564	0.864540500069392	0.159825294802172	5.40928456374506	6.32770184186487e-08	2.51276853483169e-07	AMEX60DD000974
AMEX60DD000975	14.7497108200178	-0.360040184935225	0.307314280088039	-1.17156997986583	0.241369746595934	0.350640905838629	AMEX60DD000975
AMEX60DD000976	1586.23847424844	0.347036418886064	0.0313979820469053	11.0528255722813	2.12421865954903e-28	1.55674123746253e-27	NF2
AMEX60DD000977	21.7514936464589	-0.172900641045517	0.258973778935596	-0.667637634034434	0.504364928748793	0.620929715758655	AMEX60DD000977
AMEX60DD000978	116.091356408472	-0.218323041923404	0.121223051561675	-1.80100268975927	0.0717024560117843	0.129212905242682	ROHU_019343
AMEX60DD000979	0.251441370841227	0.620788442525624	4.08052381408439	0.152134498120781	0.879080855320221	NA	AMEX60DD000979
AMEX60DD000980	0.403788033652003	1.55079914418952	3.04033192226945	0.510075604847753	0.60999849528795	NA	AMEX60DD000980
AMEX60DD000981	1289.38836388501	-1.23835187539801	0.0368077655401629	-33.6437666678456	3.84619591514748e-248	1.29987919104855e-246	NIPSNAP1
AMEX60DD000982	0.194986974855577	-2.19628990399174	4.03801807438053	-0.54390294038708	0.586508265454806	NA	AMEX60DD000982
AMEX60DD000983	0	NA	NA	NA	NA	NA	LOC111947684
AMEX60DD000984	7.43167446566063	-3.51181108135059	1.11562561087826	-3.14784014198632	0.00164481617317339	0.00440335314353809	AMEX60DD000984
AMEX60DD000985	0.891195153229139	-1.82190287962273	1.92540405903487	-0.946244436887698	0.344023925960707	0.462666072259781	AMEX60DD000985
AMEX60DD000986	2.44549096093194	-0.338108375123106	0.829216960326091	-0.407744162625598	0.68346151119744	0.774342537079542	AMEX60DD000986
AMEX60DD000987	1683.75193003998	0.544349078808506	0.0311234049603432	17.4900233281707	1.70687395517114e-68	2.10114308195902e-67	THOC5
AMEX60DD000988	30231.3223572944	-1.49640143776248	0.0158823092875822	-94.2181272677054	0	0	NEFH
AMEX60DD000989	19.4122105055167	-0.533329091701017	0.261358058223075	-2.04060703284614	0.0412899025779979	0.0805749457662811	LOC115100900
AMEX60DD000990	2.13410480806735	0.296258848277882	0.885194722689728	0.334682122118485	0.737864888956478	0.818357791461856	LOC115084588
AMEX60DD000991	38.9943988926337	-1.49780114037126	0.20664985453137	-7.24801449179771	4.22925372230607e-13	2.11363198479071e-12	LOC115100900
AMEX60DD000992	26.907353472645	-0.618232532411464	0.235001301009302	-2.63076216921452	0.00851936318206568	0.019889597764693	E1301_TTI005140
AMEX60DD000993	5.80958039745888	0.732992669420153	0.529519048986024	1.38426119102563	0.166278492705784	0.259619468172733	AMEX60DD000993
AMEX60DD000994	3222.69409589918	0.207094694046978	0.0250423618960015	8.26977482822995	1.34212251857335e-16	7.47171866737349e-16	AP1B1
AMEX60DD000995	10.7002775427516	-1.14904793348782	0.394779737688335	-2.91060513950429	0.00360729576706081	0.00908522869009642	AMEX60DD000995
AMEX60DD000996	1063.60759982106	-1.72363697464926	0.0414774877771762	-41.5559636569341	0	0	RASL10B
AMEX60DD000997	784.609216349636	0.360630968576345	0.0441237264579722	8.17317569312388	3.00376060306287e-16	1.65546734515884e-15	GAS2L1
AMEX60DD000998	0.0776267371180999	0.620788442525624	4.08052381408439	0.152134498120781	0.879080855320221	NA	AMEX60DD000998
AMEX60DD000999	0	NA	NA	NA	NA	NA	AMEX60DD000999
AMEX60DD001000	10334.3149884833	0.707864834973916	0.0171881641369092	41.1832717755978	0	0	EWSR1
AMEX60DD001001	344.61042671038	-0.193211959853964	0.0674730374149634	-2.86354323528817	0.00418931636713268	0.0104302636847537	RHBDD3
AMEX60DD001002	0.849620677235498	0.401075287995178	1.67840837215671	0.23896168217977	0.811135295239717	0.872770811648868	AMEX60DD001002
AMEX60DD001003	5.12834900993947	-1.98474947961569	0.692106016575292	-2.86769574614697	0.0041347294220831	0.0103093814012125	AMEX60DD001003
AMEX60DD001004	3996.52537868706	0.112406102952422	0.0226262654172055	4.96794768733449	6.76652095864453e-07	2.52830446226604e-06	EMID1
AMEX60DD001005	63.3364102187777	0.0963507609199445	0.159764799300178	0.603078784200225	0.546456279449813	0.657404137388406	AMEX60DD001005
AMEX60DD001006	0.58037521240098	2.10045231808238	2.40509282856523	0.873335238097822	0.382480378934046	NA	AMEX60DD001006
AMEX60DD001007	71.6133261736633	0.204202688150023	0.140973681032248	1.44851639437088	0.147472684336051	0.23555790611398	AMEX60DD001007
AMEX60DD001008	4206.28252224755	-1.5848773472828	0.0232186882096618	-68.2586945899594	0	0	DTX1
AMEX60DD001009	0.252081588578786	0.553074314753535	4.03796381571203	0.13696861586562	0.891055602183846	NA	AMEX60DD001009
AMEX60DD001010	5.31541657384855	-0.415627940857107	0.581860910887434	-0.714308064144068	0.475036706792951	0.594408516637973	AMEX60DD001010
AMEX60DD001011	307.032055038753	-0.528872636618266	0.0729534103628107	-7.24945734528496	4.18444710392707e-13	2.09157853740103e-12	RASAL1
AMEX60DD001012	612.442592501524	-0.520617107022967	0.0491833528793461	-10.5852300940141	3.48922418249079e-26	2.44455982610235e-25	RASAL1
AMEX60DD001013	7.80667455902991	-0.211978808641855	0.522130509378654	-0.405988167391547	0.684751294579184	0.775518603130848	AMEX60DD001013
AMEX60DD001014	38.6272112146564	-0.0434037440752468	0.244835593660774	-0.177277100221726	0.859290737272107	0.90690971656283	AMEX60DD001014
AMEX60DD001015	747.707627020993	0.630525166039714	0.0482204156892143	13.0758965269714	4.52200819116807e-39	3.95185030731995e-38	CCDC42
AMEX60DD001016	435.990305373914	0.117092738816383	0.0652757530180474	1.79381674515511	0.0728424233147828	0.130930202259448	AMEX60DD001016
AMEX60DD001017	1339.552979194	0.754095313085991	0.0400994899074124	18.8056086206372	6.79379781434111e-79	9.17922537586339e-78	DDX54
AMEX60DD001018	0.502331058536351	1.52001170606053	2.98212855235154	0.509706969158636	0.610256769780732	NA	AMEX60DD001018
AMEX60DD001019	1787.05742468117	-0.442064463238696	0.0304690498262801	-14.5086396116432	1.06818033747523e-47	1.0388580705949e-46	RITA1
AMEX60DD001020	917.27615464641	0.717213033366072	0.0439012459524598	16.336963058924	5.387011136559e-60	6.09660439262558e-59	IQCD
AMEX60DD001021	16484.8983237621	-1.00823788886157	0.0154410085276473	-65.2961163162568	0	0	LOC113837993
AMEX60DD001022	25478.3330979146	-1.27115218780532	0.014713749620371	-86.3921312107571	0	0	LOC113837993
AMEX60DD001023	17054.945081528	-1.62298442908291	0.0147212124695073	-110.248013364706	0	0	LOC100336617
AMEX60DD001024	0.232328528208198	2.10718364904697	3.99428110111499	0.52755016377259	0.597811590566929	NA	LOC100336617
AMEX60DD001025	30165.7001663184	-1.09477031067423	0.0155981252054042	-70.1860189130246	0	0	LOC113837993
AMEX60DD001026	0	NA	NA	NA	NA	NA	AMEX60DD001026
AMEX60DD001027	0.462445971273461	3.10094132310082	2.73723329153764	1.1328743270395	0.257267032574386	NA	PARPI_0016114
AMEX60DD001028	236.709000966659	0.57276005904674	0.076551697230035	7.48200340125206	7.31980510062506e-14	3.75911071146629e-13	TPCN1
AMEX60DD001029	548.155526373228	0.339147048535132	0.0531578849330935	6.37999515898713	1.77093581793372e-10	7.99334261382523e-10	AMEX60DD001029
AMEX60DD001030	523.761337872529	1.86890298894253	0.0641688608438285	29.1247649462095	1.74421583483534e-186	4.56705830004419e-185	SLC8B1
AMEX60DD001031	2374.43395189693	0.450299168846607	0.0276085985853801	16.3101059785432	8.36474930299472e-60	9.44056730732383e-59	PLBD2
AMEX60DD001032	4316.47925009313	1.92209376765089	0.0340044657915151	56.5247452918523	0	0	DR999_PMT12787
AMEX60DD001033	626.575230396084	0.255667346166333	0.047867938739265	5.34109788096254	9.23853540356618e-08	3.63586972053092e-07	SDSL
AMEX60DD001034	0.194986974855577	-2.19628990399174	4.03801807438053	-0.54390294038708	0.586508265454806	NA	AMEX60DD001034
AMEX60DD001035	2.23413157524561	0.143739765448412	1.05070259287292	0.13680347457351	0.891186137155756	0.926448032536416	AMEX60DD001035
AMEX60DD001036	1.21215281836141	-0.341002428795185	1.95887148437991	-0.174081062241371	0.861801756095795	0.908594886799994	AMEX60DD001036
AMEX60DD001037	1157.16088251307	-1.29734882812226	0.0367746155202482	-35.2783791147438	1.26019350774581e-272	4.61603937013836e-271	LHX5
AMEX60DD001038	129.773385693295	-0.807668976965759	0.119624998620601	-6.75167386649122	1.46149106700443e-11	6.90573864017257e-11	AMEX60DD001038
AMEX60DD001039	1.7209307929918	1.88184175324661	1.19445918390617	1.57547597992636	0.115146618586853	0.192539171626624	LOC108717408
AMEX60DD001040	561.879026359426	0.541088757052953	0.0554459128286293	9.75885740623182	1.69049006251137e-22	1.09392693247966e-21	RBM19
AMEX60DD001041	0.544368124960719	-2.20577992680098	2.67809084131588	-0.8236389493484	0.410144737960613	NA	AMEX60DD001041
AMEX60DD001042	0.173814633723127	0	4.08052381408439	0	1	NA	AMEX60DD001042
AMEX60DD001043	1.44412042164833	-4.89952271706221	1.54518109144582	-3.17084045629742	0.00151998599952524	0.00409192770325744	AMEX60DD001043
AMEX60DD001044	0.0773508955450488	0.620788442525624	4.08052381408439	0.152134498120781	0.879080855320221	NA	AMEX60DD001044
AMEX60DD001045	0	NA	NA	NA	NA	NA	AMEX60DD001045
AMEX60DD001046	3.58067348955618	-1.62307958767804	0.816875333206814	-1.98693671077851	0.0469294108031546	0.0900962211452435	TXNL4B
AMEX60DD001047	28.4979909179851	1.29031443949235	0.24895747286592	5.18287089211929	2.18496292304194e-07	8.41887121022744e-07	AMEX60DD001047
AMEX60DD001048	17.4640098042665	0.690428526684508	0.318599035397416	2.16707663858202	0.0302290109028824	0.0616083538630925	AMEX60DD001048
AMEX60DD001049	0.663016341680438	-3.52248315523869	2.18375713867936	-1.61303795776894	0.106736261463162	0.180638038868476	LOC112547415
AMEX60DD001050	5.16218804792369	0.189542642817175	0.723263261472373	0.262065907276026	0.793270630478048	0.859069760500299	TBX5
AMEX60DD001051	0.154701791090098	1.52049645189603	4.03746094390704	0.376597191408285	0.706472975294964	NA	AMEX60DD001051
AMEX60DD001052	3.83279349635416	-1.82183952578325	1.50948229966639	-1.20693003567242	0.227459089352894	0.33448652538657	AMEX60DD001052
AMEX60DD001053	0.448969564773853	-1.24127635482196	2.95983131193982	-0.419374019666157	0.674942808285439	NA	AMEX60DD001053
AMEX60DD001054	1.0230388593312	0.240093216328078	1.44108103314595	0.166606325949584	0.867679815886114	0.912263159326952	TBX5
AMEX60DD001055	0.615855383159728	-1.30279546375794	2.57321278290255	-0.506291385000974	0.612652109915711	NA	AMEX60DD001055
AMEX60DD001056	85.9434104281611	-1.14042862469575	0.133928424239274	-8.51520975605811	1.66289033066067e-17	9.51628610090418e-17	TBX3
AMEX60DD001057	2.03658566863487	0.462953934441371	0.942435995549117	0.491231167557037	0.623262957164989	0.722467198244476	AMEX60DD001057
AMEX60DD001058	0.173814633723127	0	4.08052381408439	0	1	NA	AMEX60DD001058
AMEX60DD001059	0.426641043095824	0.620790681980919	3.07179987236344	0.202093465647319	0.839843656133175	NA	AMEX60DD001059
AMEX60DD001060	0.484134275213932	1.8783486656004	2.55218597652482	0.735976407235827	0.46174505581928	NA	TMEM167A
AMEX60DD001061	3.60319911197307	0.118198840192867	0.652863917057472	0.181046673134583	0.856330941432654	0.905119328059826	AMEX60DD001061
AMEX60DD001062	0	NA	NA	NA	NA	NA	AMEX60DD001062
AMEX60DD001063	13.3252107859479	0.395974320024573	0.367257623974935	1.07819223938452	0.28094797454378	0.394824152268808	AMEX60DD001063
AMEX60DD001064	0.250197907483234	0.620788442525624	4.08052381408439	0.152134498120781	0.879080855320221	NA	AMEX60DD001064
AMEX60DD001065	20.7675561652809	-0.582167482307178	0.335606949722271	-1.73467052094406	0.0827991806211801	0.146166021525215	AMEX60DD001065
AMEX60DD001066	54.0086595698514	0.0899808014351973	0.190924530668152	0.471289891981423	0.637433732947748	0.735048938229121	AMEX60DD001066
AMEX60DD001067	712.949852943479	0.351041202709062	0.0469498533374216	7.47693928213538	7.60735404548771e-14	3.90450424938806e-13	MED13L
AMEX60DD001068	0.0986672798138868	-1.30278893062922	4.08052381408439	-0.31927002267025	0.749521762523291	NA	ACTC1
AMEX60DD001069	1.05651352298058	1.82938664800424	1.59608608406929	1.1461704141547	0.251724646986017	0.362480271676203	ACTC1
AMEX60DD001070	9.68352350613062	1.93200081516543	0.443099607647192	4.36019527397945	1.29946428155766e-05	4.42034528771252e-05	MED13L
AMEX60DD001071	21.1428707847277	-1.49232820807502	0.328379055223417	-4.54452920896461	5.50581725255538e-06	1.93023163051775e-05	AMEX60DD001071
AMEX60DD001072	383.995064915477	-0.199267470948986	0.0644791396680497	-3.09041764475846	0.00199875225389893	0.00527139784747944	C12ORF49
AMEX60DD001073	420.003714901462	-0.572240533994499	0.0590123105024022	-9.69696880401259	3.10588758550657e-22	1.99975796876001e-21	RNFT2
AMEX60DD001074	2792.12902155271	-0.631093976844002	0.0246196571703794	-25.6337434951486	6.41871946799027e-145	1.36555153709374e-143	LOC115478516
AMEX60DD001075	488.69528885845	0.188821676732161	0.0547620154324057	3.44804104160902	0.000564668228009849	0.00162197651153503	D4764_17G0000900
AMEX60DD001076	0.291306669897267	-2.77587265791301	3.99508517254901	-0.694821896911374	0.487166923827868	NA	AMEX60DD001076
AMEX60DD001077	33.0533143205861	1.77217207385591	0.249764970842813	7.09535876018103	1.29016357095425e-12	6.3306998861152e-12	AMEX60DD001077
AMEX60DD001078	31.1130890533973	0.0567093093067198	0.22899183911327	0.247647730706546	0.804406977011728	0.867576687276491	FBXW8
AMEX60DD001079	442.255553858039	-0.55276409890605	0.0608421179435681	-9.08522118540887	1.03488047968442e-19	6.28177549101838e-19	TESC
AMEX60DD001080	66.9870557629753	0.241882143126762	0.151329476495389	1.59838088869707	0.10995823524836	0.18508419615569	AMEX60DD001080
AMEX60DD001081	0	NA	NA	NA	NA	NA	AMEX60DD001081
AMEX60DD001082	9.68847933325314	-0.66288188285109	0.389020052581598	-1.70397869840411	0.08838506691807	0.154328818418286	AMEX60DD001082
AMEX60DD001083	221.514559451603	-0.729853679643029	0.0820319363352565	-8.89718946362778	5.72786733750044e-19	3.40965830464482e-18	FBXO21
AMEX60DD001084	2755.88887100343	-1.31229040181561	0.0274904556173648	-47.7362187110016	0	0	NOS1
AMEX60DD001085	0.271886211423705	-1.30278893062922	4.08052381408439	-0.31927002267025	0.749521762523291	NA	AMEX60DD001085
AMEX60DD001086	0	NA	NA	NA	NA	NA	AMEX60DD001086
AMEX60DD001087	1177.41740937802	-1.22366500462017	0.0371432589758201	-32.9444706350826	5.07661840601881e-238	1.65227436140108e-236	LOC115816455
AMEX60DD001088	8.81193517985474	-0.310929757632776	0.39330920391249	-0.79054788075073	0.429207871078276	0.550444956287414	KSR2
AMEX60DD001089	55.485259618901	-1.09581551009468	0.177060332786088	-6.18893849826075	6.05707078454705e-10	2.66787380688253e-09	KSR2
AMEX60DD001090	2.47037032346447	1.46607939365062	1.29931707323795	1.12834613186225	0.2591737680108	0.371106140673826	AMEX60DD001090
AMEX60DD001091	2149.55189533802	0.121686147020981	0.0289136114167272	4.20861113705716	2.56945143091103e-05	8.51659522863457e-05	RFC5
AMEX60DD001092	1234.454796937	-0.203962565908085	0.0363992468415721	-5.60348313787463	2.10086563131206e-08	8.56400902545769e-08	WSB2
AMEX60DD001093	5.21781319471094	0.85181251541907	0.588033650655922	1.44857783983777	0.147455513466172	0.235541804102965	AMEX60DD001093
AMEX60DD001094	7.43919812598897	4.72630152482061	1.07380297583812	4.40146063213472	1.07524579292928e-05	3.68100064167173e-05	VSIG10
AMEX60DD001095	2.19781392436531	1.90824336161378	1.02971441121408	1.85317728957866	0.0638569516648568	0.117371439410009	AMEX60DD001095
AMEX60DD001096	0.328516424813225	1.52043029477253	3.82157445562805	0.397854421633311	0.690737498785984	NA	AMEX60DD001096
AMEX60DD001097	2.71656573106774	5.10260328965259	1.33962882025745	3.80896798612616	0.000139548022469501	0.000430767734474092	AMEX60DD001097
AMEX60DD001098	0.173814633723127	0	4.08052381408439	0	1	NA	SLC66A1
AMEX60DD001099	216.049934646408	-1.24608592365751	0.0911135992417616	-13.6761793412543	1.40904112099075e-42	1.2933914258844e-41	E1301_TTI023775
AMEX60DD001100	1.41506161581653	-0.702057006619622	1.1711165579497	-0.599476629250915	0.548855090275529	0.659673259728949	AMEX60DD001100
AMEX60DD001101	7.75391115226721	-2.62962377089653	0.598109715680381	-4.39655752440871	1.09981223315245e-05	3.76196599471216e-05	AMEX60DD001101
AMEX60DD001102	723.480901814972	0.0652870544672603	0.0450850046487851	1.44808800566509	0.14759243957675	0.235718635320609	LOC112944919
AMEX60DD001103	54.1966777242338	0.216109327286378	0.172447991119214	1.25318553080146	0.210138194462929	0.314113698208397	LOC102935661
AMEX60DD001104	36.0921854361237	0.0344168419878792	0.201510473425043	0.170794308617817	0.864385504385353	0.910275280927887	LOC102935661
AMEX60DD001105	16.3020418398774	0.198189674347575	0.315425078720425	0.6283256713498	0.52979061791244	0.643701732337165	AMEX60DD001105
AMEX60DD001106	0.943728943606901	3.83672355865341	1.83077100340493	2.0956873096186	0.0361099383367049	0.0718919863912209	AMEX60DD001106
AMEX60DD001107	173.000729372845	0.676532099309834	0.11195782454752	6.04274066635407	1.51518092580047e-09	6.55468417493981e-09	AMEX60DD001107
AMEX60DD001108	19.541283688365	0.856456284856539	0.315817168353296	2.71187373796742	0.00669040717681543	0.0159892426908757	AMEX60DD001108
AMEX60DD001109	29.3570773091642	-0.236079670037345	0.217570238222838	-1.08507336281697	0.277889163928418	0.391740745424866	AMEX60DD001109
AMEX60DD001110	26.4978234208037	-1.06517629882968	0.26092161086857	-4.08236134708757	4.45804095591001e-05	0.000144674406813048	AMEX60DD001110
AMEX60DD001111	38.9509583106945	-0.627692953257575	0.195157539701255	-3.2163397541209	0.00129837020797226	0.0035370484118933	AMEX60DD001111
AMEX60DD001112	0.173814633723127	0	4.08052381408439	0	1	NA	AMEX60DD001112
AMEX60DD001113	5.29700650722106	4.424091017832	1.28645214817437	3.43898607041881	0.00058389727739454	0.00167393304906961	LOC107385082
AMEX60DD001114	3.1245259585465	0.748017693386466	0.804040075212133	0.930323893605817	0.352203410240709	0.471340449791208	FANCL
AMEX60DD001115	0	NA	NA	NA	NA	NA	AMEX60DD001115
AMEX60DD001116	0.468534066383803	-2.78373001148951	2.64018068252751	-1.05437102464691	0.291713082776256	NA	AMEX60DD001116
AMEX60DD001117	0.251165529268176	0.620788442525624	4.08052381408439	0.152134498120781	0.879080855320221	NA	AMEX60DD001117
AMEX60DD001118	1905.4102211962	0.0944987661750168	0.0304604919050574	3.10233880889254	0.00191998077146258	0.00507777881655997	PEBP1
AMEX60DD001119	0.961661749061186	-0.926832463451619	1.76156282720508	-0.526142155782286	0.598789440642457	0.70207654532937	ROHU_007131
AMEX60DD001120	1.53955757825331	0.658945498811597	1.5064763227885	0.437408466926238	0.661815144805182	0.756347314357613	AMEX60DD001120
AMEX60DD001121	5104.38032964334	-0.658197669121713	0.0232338638570126	-28.3292384414593	1.5085864234679e-176	3.77980960293944e-175	PEBP1
AMEX60DD001122	18.7613571329623	-0.893982126238526	0.293492142794732	-3.04601723823243	0.00231894539674662	0.00604879529377461	AMEX60DD001122
AMEX60DD001123	2116.11653939729	-0.30310540692783	0.0284741750829784	-10.6449231995143	1.8413605650185e-26	1.2986271265036e-25	TAOK3
AMEX60DD001124	0.194391272742268	-2.19246285594928	4.03836092030255	-0.542909090895477	0.587192396405532	NA	AMEX60DD001124
AMEX60DD001125	21.8430889420738	1.51454741299489	0.286011681992369	5.29540402841061	1.18753550347427e-07	4.64541269235257e-07	AMEX60DD001125
AMEX60DD001126	54.5014989707377	0.521868645483631	0.161693025335865	3.22752725047737	0.0012486514712724	0.00340944273163286	AMEX60DD001126
AMEX60DD001127	0.0773508955450488	0.620788442525624	4.08052381408439	0.152134498120781	0.879080855320221	NA	AMEX60DD001127
AMEX60DD001128	716.891625437387	0.164544289160484	0.0506817855951772	3.24661586461828	0.00116785900422623	0.00320217895457865	SUDS3
AMEX60DD001129	165.704859770286	-0.606533091713372	0.0869636760387383	-6.97455672691652	3.06836720083011e-12	1.48398753128459e-11	OJAV_G00236990
AMEX60DD001130	76.9664207262258	0.896566404958376	0.131038864152245	6.84198852576073	7.81013458971945e-12	3.72294160315052e-11	AMEX60DD001130
AMEX60DD001131	0.0776267371180999	0.620788442525624	4.08052381408439	0.152134498120781	0.879080855320221	NA	AMEX60DD001131
AMEX60DD001132	2.10942017665935	0.490918533336044	0.901221082498866	0.544725975534046	0.585941996914458	0.691646180130217	AMEX60DD001132
AMEX60DD001133	0.882799092092219	-2.19541862319323	2.04354526659259	-1.07431856738553	0.282679926020184	0.396507442902048	AMEX60DD001133
AMEX60DD001134	14.8617103549169	0.545523070173317	0.326543011910307	1.67060096304605	0.094800522153707	0.163601999115208	AMEX60DD001134
AMEX60DD001135	0.908918832594515	1.07472139532394	1.60735711550752	0.668626396060471	0.503733830147735	0.620405361662499	AMEX60DD001135
AMEX60DD001136	0.517188103345841	0	2.94168494454692	0	1	NA	AMEX60DD001136
AMEX60DD001137	0.270134328764817	-1.30278893062922	4.08052381408439	-0.31927002267025	0.749521762523291	NA	AMEX60DD001137
AMEX60DD001138	62.0074452803762	-0.295824320041159	0.141498896185631	-2.09064754578064	0.0365596703089413	0.072678197183425	AMEX60DD001138
AMEX60DD001139	7.12597688526264	-0.527709982516171	0.436270912877803	-1.20959240448831	0.226435334133993	0.333347049564633	AMEX60DD001139
AMEX60DD001140	59.6180498596767	0.125719182335842	0.171773758806744	0.731888172030304	0.464236826090171	0.583323375935422	AMEX60DD001140
AMEX60DD001141	15514.4537943805	-1.53468782695169	0.016567056304577	-92.6349134533757	0	0	LOC100336828
AMEX60DD001142	565.622862575016	-0.820452317403578	0.0492527532940108	-16.6579990463872	2.64734150644866e-62	3.06589017958286e-61	SRRM4
AMEX60DD001143	0.656890284597751	1.87543757251576	2.1009062281098	0.892680285975022	0.372028410565073	0.49186786273229	AMEX60DD001143
AMEX60DD001144	122.106205712183	-1.55432644386445	0.130648540829316	-11.8970057682854	1.2266994540396e-32	9.71441903121261e-32	HSPB8
AMEX60DD001145	3.40760331976246	-3.69735119557992	1.34538172527279	-2.74818003405706	0.00599270936930398	0.0144411474538345	HSPB1
AMEX60DD001146	847.788557012724	1.18964286134553	0.0434744266880503	27.3641989549807	7.31912052838414e-165	1.73104927015077e-163	CCDC60
AMEX60DD001147	0.231085064850205	2.10014061945151	3.99470447103155	0.525731161011065	0.599075009862091	NA	AMEX60DD001147
AMEX60DD001148	190.794811699487	-0.621890979347697	0.087477197300259	-7.10917814631283	1.16735989335957e-12	5.74000082919204e-12	AMEX60DD001148
AMEX60DD001149	422.773494499685	-0.0987834753928896	0.0614632936782668	-1.60719462757687	0.108011680202449	0.182390715040099	KREMEN1
AMEX60DD001150	191.628547141383	-0.681171099137399	0.0931494997782531	-7.31266513249089	2.61895119755092e-13	1.32031914108755e-12	AMEX60DD001150
AMEX60DD001151	181.038693752685	0.0996746975400571	0.0857478480571473	1.16241631479344	0.245066399394656	0.354864762929026	KIAA1133
AMEX60DD001152	0	NA	NA	NA	NA	NA	AMEX60DD001152
AMEX60DD001153	101.702978612376	0.391890162716603	0.129538854717481	3.02527117111928	0.00248410297972199	0.00644331531527182	AMEX60DD001153
AMEX60DD001154	0.0773508955450488	0.620788442525624	4.08052381408439	0.152134498120781	0.879080855320221	NA	AMEX60DD001154
AMEX60DD001155	0.252677290692094	0.553074314753536	4.03796381571203	0.13696861586562	0.891055602183846	NA	AMEX60DD001155
AMEX60DD001156	23.9386011885797	-0.594736337384576	0.27382392457095	-2.17196630395411	0.0298582046183949	0.0609581100385688	AMEX60DD001156
AMEX60DD001157	5.20077996529109	-1.05209076534009	0.654179907044199	-1.60825906453437	0.107778452048408	0.182061750038507	AMEX60DD001157
AMEX60DD001158	6808.58194820741	0.503796027131679	0.0217555508693502	23.1571257449262	1.23226571326241e-118	2.2212148291343e-117	XBP1
AMEX60DD001159	341.867031444611	-0.364863597673895	0.0669734560456679	-5.44788367237763	5.09726762549539e-08	2.03557010418976e-07	CCDC117
AMEX60DD001160	7.51509707366205	0.763374602505627	0.479978668049432	1.59043443661336	0.111736913187884	0.187652591136093	AMEX60DD001160
AMEX60DD001161	0	NA	NA	NA	NA	NA	AMEX60DD001161
AMEX60DD001162	1968.15066303124	1.38452806323595	0.0306297770608197	45.2020287476065	0	0	TCN2
AMEX60DD001163	14.4546604333549	3.18298222315015	0.565083733343208	5.63276207637167	1.77346047405162e-08	7.25914650988537e-08	SLC35E4
AMEX60DD001164	1.1907704734882	3.13925654992589	1.63367871420191	1.9215874716587	0.0546576862635329	0.10282173699681	AMEX60DD001164
AMEX60DD001165	4.55837642725922	-1.41178702204711	0.68110205537377	-2.07279806441394	0.0381910766584389	0.0754308656793959	LOC106704024
AMEX60DD001166	23.0538911602469	0.001764894584151	0.298865818364035	0.00590530758522965	0.995288273636039	1	SYNRG
AMEX60DD001167	0.695507376546857	-0.34875312351655	2.08498245178705	-0.167269092944947	0.867158321755957	0.911948303519779	AMEX60DD001167
AMEX60DD001168	6.78479580681845	2.16078930655569	0.957372179429158	2.25700031083427	0.0240080553453607	0.0501732962842729	LOC113744033
AMEX60DD001169	340.553125781351	-0.190328066715644	0.0686995044402292	-2.77044308057907	0.00559800834887525	0.0135696145250247	LOC101590776
AMEX60DD001170	0.274142793641535	-1.30278893062922	4.08052381408439	-0.31927002267025	0.749521762523291	NA	AMEX60DD001170
AMEX60DD001171	2133.05588294642	-0.486170492945445	0.0294087376437315	-16.5314981838084	2.1766553386372e-61	2.49731679830124e-60	OSBP2
AMEX60DD001172	2236.08156841375	-1.35047722542632	0.0291840678291913	-46.274468430186	0	0	AMEX60DD001172
AMEX60DD001173	40.0132443610945	2.66315920626924	0.256709400820581	10.3742176864437	3.24862224643638e-25	2.22934801988407e-24	LOC100493526
AMEX60DD001174	4.73405303863282	-0.459877094016827	0.574044973246158	-0.801116838313688	0.423064009036864	0.543958359296512	LOC105373926
AMEX60DD001175	124.764059026353	0.271361703216452	0.111593170119963	2.43170529992773	0.015027929015491	0.033077979871152	COPE
AMEX60DD001176	0.250329705919898	0.553074314753536	4.03796381571203	0.13696861586562	0.891055602183846	NA	LOC101937899
AMEX60DD001177	5.69786971192803	-0.340812167340747	1.48955821472769	-0.228800837705462	0.819023715665224	0.878791126369533	AMEX60DD001177
AMEX60DD001178	0.327404759891895	1.13840382510095	3.49079719406006	0.326115715641704	0.744336807094992	NA	AMEX60DD001178
AMEX60DD001179	2712.66634120596	-0.125836528034759	0.024658648986065	-5.10313959640981	3.34064391109203e-07	1.27277479442391e-06	LZTR1
AMEX60DD001180	0	NA	NA	NA	NA	NA	AMEX60DD001180
AMEX60DD001181	639.783884270698	0.43289079951103	0.0567566615488199	7.62713640474914	2.40025586116343e-14	1.24932131335761e-13	DGCR6
AMEX60DD001182	0.0773508955450488	0.620788442525624	4.08052381408439	0.152134498120781	0.879080855320221	NA	AMEX60DD001182
AMEX60DD001183	311.126325535242	-1.33871219365432	0.0704081007216614	-19.0136103649002	1.31577287264795e-80	1.80106826164658e-79	TAB3
AMEX60DD001184	72.321604366784	0.262909782252238	0.154783715032921	1.69856229511173	0.0894016858080302	0.155838938020047	NDUFB1
AMEX60DD001185	77.7506237184585	-2.34379144998082	0.165637601031316	-14.1501170953188	1.86446573196697e-45	1.7639987440451e-44	AIFM3
AMEX60DD001186	290.640388399225	-1.63799793182219	0.0816638301920472	-20.0578141873843	1.72501849780223e-89	2.54258647531324e-88	AIFM3
AMEX60DD001187	6.59386142859607	-0.815490294626046	0.536921947414288	-1.51882466074127	0.128806636754908	0.21062997842468	AMEX60DD001187
AMEX60DD001188	0.175422473245627	-0.341000244051797	4.08052381408439	-0.0835677622747344	0.933400099227534	NA	LOC115479634
AMEX60DD001189	2627.77076389753	-0.206602035344923	0.0271034507000787	-7.6227207240561	2.48383889574569e-14	1.29206178829608e-13	SLC7A4
AMEX60DD001190	23.744650618869	0.00709633569098226	0.268048300701629	0.0264740931854717	0.978879196997859	0.993046930880509	AMEX60DD001190
AMEX60DD001191	476.725676201837	1.00946948261557	0.0591326197447179	17.0712795572657	2.42819191955865e-65	2.90435512242143e-64	LRRC74B
AMEX60DD001192	124.123294420593	2.34563191578679	0.144020105856496	16.2868364929826	1.22398933392772e-59	1.37938918698776e-58	AMEX60DD001192
AMEX60DD001193	6.63975441709666	-0.433735311796358	0.476218674181942	-0.91079022161707	0.362405915649598	0.48154310880537	AMEX60DD001193
AMEX60DD001194	27.2388080137031	-0.0613871626573067	0.246148024522447	-0.249391246492448	0.803058155574563	0.866626810505257	AMEX60DD001194
AMEX60DD001195	19.2733290233811	-0.0777353723162083	0.263967636180746	-0.294488269247449	0.76838482600212	0.841033905644381	LOC106732742
AMEX60DD001196	11.4706419978398	-1.38281000191996	0.486071629168298	-2.84486877846799	0.00444297222173089	0.0109973870697466	AMEX60DD001196
AMEX60DD001197	16.2002773009523	-1.53387231887857	0.371659746860971	-4.12708756284106	3.67386531214116e-05	0.000120137209143001	AMEX60DD001197
AMEX60DD001198	7.25582391018412	-0.379821233628767	0.435860678568568	-0.871428078523066	0.38352046007869	0.503586174986374	AMEX60DD001198
AMEX60DD001199	8.02839879250549	-3.14903366853882	0.688248103984171	-4.57543384472766	4.75234124916517e-06	1.67388804426204e-05	PROM2
AMEX60DD001200	5.04639279085774	-0.755653704858597	0.859291443188821	-0.879391632313216	0.379188967544569	0.498968656786238	PROM2
AMEX60DD001201	298.993820180074	-1.51062875199391	0.0765599234847185	-19.7313252578607	1.16086879168662e-86	1.67774541695061e-85	KCNIP3
AMEX60DD001202	1416.17729562729	-0.0194162884482191	0.0351007586620507	-0.553158654921357	0.580154775366423	0.686248048709839	FAHD2A
AMEX60DD001203	0.252081588578786	0.553074314753535	4.03796381571203	0.13696861586562	0.891055602183846	NA	GPAT2
AMEX60DD001204	0.194391272742268	-2.19246285594928	4.03836092030255	-0.542909090895477	0.587192396405532	NA	GPAT2
AMEX60DD001205	0.424508715807532	0.243013497021795	2.75294611991189	0.0882739750204674	0.929658923116795	NA	GPAT2
AMEX60DD001206	3.16877998844308	1.11932303746023	0.778551934440646	1.43769861449823	0.150519586395446	0.239672866859892	AMEX60DD001206
AMEX60DD001207	124.053724626576	1.23200046778782	0.124781462934537	9.87326513741993	5.43655305549429e-23	3.55801434355278e-22	ADRA2B
AMEX60DD001208	2.1895407339894	-1.92672423638711	1.02991005647022	-1.87076941746788	0.0613770482929761	0.113461044059249	ASTL
AMEX60DD001209	2369.93839141719	0.0149066606719874	0.0278117983798777	0.535983343053884	0.591970062476885	0.697012336491675	STARD7
AMEX60DD001210	0	NA	NA	NA	NA	NA	AMEX60DD001210
AMEX60DD001211	1077.44575912505	0.100075863853847	0.0381153955619241	2.62560213211638	0.00864958555374506	0.020160769324397	CIAO1
AMEX60DD001212	2542.95752799409	0.227276959820796	0.0288905392288628	7.86682996881336	3.63740480859792e-15	1.94197701613974e-14	TMEM127
AMEX60DD001213	3002.40116022497	0.133885643381198	0.0243020196654043	5.50923936465225	3.60387569773013e-08	1.45227539808262e-07	SNRNP200
AMEX60DD001214	285.672653474136	0.201780838098178	0.0679909669845846	2.96775949875705	0.00299978946340211	0.00766601802769369	SNRNP200
AMEX60DD001215	1.66289593152955	-0.531956911377489	1.06772546445727	-0.498215064719736	0.618332465435434	0.718176789904623	HARBI1
AMEX60DD001216	47.2745738508068	-0.689012414937953	0.184727075491963	-3.72989402394306	0.000191560324296164	0.000582969777239367	ITPRIPL1
AMEX60DD001217	1977.63178749719	0.872916886123202	0.0296037394391458	29.4867102150251	4.26241223939257e-191	1.1437782250924e-189	NCAPH
AMEX60DD001218	95.8088813197142	0.385206698698425	0.127525440326585	3.02062629787386	0.00252252481019619	0.006536645191832	PARPI_0007353
AMEX60DD001219	5.42009978150256	2.13755721228835	0.686158721528447	3.11525182909117	0.0018378792886766	0.00487886513226136	AMEX60DD001219
AMEX60DD001220	2.66067555879221	0.244420143889894	0.937234129768576	0.260788778520312	0.794255398530694	0.859864160233256	AMEX60DD001220
AMEX60DD001221	0.924717781916326	2.09838099303073	1.93800526088707	1.08275299111946	0.278918076188733	0.392785431887131	AMEX60DD001221
AMEX60DD001222	4.87171314983748	0.659544866420116	0.766039844836274	0.860979844411462	0.3892491441007	0.509540411702466	NEURL3
AMEX60DD001223	88.5169143539884	2.04413726248946	0.195753862078669	10.4423853546653	1.5877019286545e-25	1.09651276231737e-24	ARID5A
AMEX60DD001224	2647.59871628709	0.343605945484162	0.0256411744713374	13.4005540919452	6.0013424565827e-41	5.3820772939231e-40	KANSL3
AMEX60DD001225	0.251441370841227	0.620788442525624	4.08052381408439	0.152134498120781	0.879080855320221	NA	AMEX60DD001225
AMEX60DD001226	0.59406755170712	0.242930008553611	2.21524669327968	0.109662733857399	0.912676856183287	NA	AMEX60DD001226
AMEX60DD001227	0	NA	NA	NA	NA	NA	AMEX60DD001227
AMEX60DD001228	0.271886211423705	-1.30278893062922	4.08052381408439	-0.31927002267025	0.749521762523291	NA	DYSF
AMEX60DD001229	17.8915480650335	-0.43464078242859	0.279196975031757	-1.55675319325774	0.119529094038502	0.198563071245023	FER1L5
AMEX60DD001230	0.0773508955450488	0.620788442525624	4.08052381408439	0.152134498120781	0.879080855320221	NA	AMEX60DD001230
AMEX60DD001231	0.0963196950416902	-1.30278893062922	4.08052381408439	-0.31927002267025	0.749521762523291	NA	AMEX60DD001231
AMEX60DD001232	0.816659508431228	-1.66316254292401	1.79477957346898	-0.926666743654442	0.354099589479149	0.473108013085243	LOC105903676
AMEX60DD001233	51.7352599629886	-1.98633135139955	0.186812758092237	-10.6327392822862	2.09856380742887e-26	1.4781595374357e-25	AMEX60DD001233
AMEX60DD001234	853.351349241394	0.986423828170749	0.0429119344410303	22.9871675798325	6.26455858088108e-117	1.12003981058231e-115	LMAN2L
AMEX60DD001235	1337.86562994504	-0.307233106835636	0.0357769369819709	-8.58746255976189	8.89110818133927e-18	5.12576088856081e-17	CNNM4
AMEX60DD001236	1209.23980520512	-0.201676960682022	0.0352714644227896	-5.71785050556943	1.0787998655025e-08	4.46679694310985e-08	CNNM3
AMEX60DD001237	6.77627077000865	0.336632552786872	0.565042797422717	0.595764700164884	0.551332428679402	0.661553816526441	AMEX60DD001237
AMEX60DD001238	1.37663887747468	-2.08023350482284	1.35070595642617	-1.54010833736673	0.123533947843633	0.203760074440985	ANKRD1
AMEX60DD001239	0.194986974855577	-2.19628990399174	4.03801807438053	-0.54390294038708	0.586508265454806	NA	AMEX60DD001239
AMEX60DD001240	203.984558420744	-0.189975143171307	0.0852895558731941	-2.22741391048813	0.0259196235897195	0.0537037237350756	ANKRD39
AMEX60DD001241	2133.72453169173	-0.00119289600132407	0.0279777712556527	-0.0426372776596013	0.965990679222432	0.982982389217674	SEMA4C
AMEX60DD001242	0.0980715777005781	-1.30278893062922	4.08052381408439	-0.31927002267025	0.749521762523291	NA	AMEX60DD001242
AMEX60DD001243	36.6153149384971	0.85744079017822	0.227161311144422	3.77458989763044	0.000160271105277489	0.000491609233657839	D9C73_028124
AMEX60DD001244	9.02001344445081	0.323254285507242	0.380163642785885	0.850302998830704	0.395156649748317	0.515390074678089	AMEX60DD001244
AMEX60DD001245	0.0773508955450488	0.620788442525624	4.08052381408439	0.152134498120781	0.879080855320221	NA	AMEX60DD001245
AMEX60DD001246	9768.66339270567	-0.189685511142399	0.01769144239802	-10.721879362625	8.03537698861143e-27	5.71275803883382e-26	COX5B
AMEX60DD001247	7634.67597588477	0.0317260414289336	0.0185745652459156	1.70803682395258	0.0876295099554666	0.153159654370796	ACTR1B
AMEX60DD001248	1520.42042272263	0.100960811810304	0.0329326042095932	3.06567956690454	0.00217175925409061	0.00569161850371248	MARCHF5
AMEX60DD001249	10.6876997762528	-0.820948579963934	0.386925361286637	-2.12172336606225	0.0338609752623783	0.0680034078782968	PARPI_0027357
AMEX60DD001250	5.80866719879529	0.981183849871244	0.504344484530259	1.94546362648361	0.0517192033785785	0.0980362378659693	AMEX60DD001250
AMEX60DD001251	0.249086242561905	0.542920531570059	4.03887501097078	0.134423702168382	0.893067540104863	NA	LOC110391220
AMEX60DD001252	645.74843039595	-1.40758659876614	0.0541836706165982	-25.9780591227601	8.76600321323241e-149	1.9030381394308e-147	NPY1R
AMEX60DD001253	25.266116179534	-1.82910131634792	0.31380564584119	-5.82877121743561	5.58369907035995e-09	2.3475215611484e-08	AMEX60DD001253
AMEX60DD001254	11.3274262939869	-1.42825133319954	0.430798005055475	-3.31536199434261	0.00091524520067392	0.00255247021812063	AMEX60DD001254
AMEX60DD001255	8804.83408371795	0.0799814644953027	0.0179490802982794	4.45602020639296	8.34951657303756e-06	2.8851489937264e-05	PURB
AMEX60DD001256	5.425276156057	1.62643818156072	0.606739736440141	2.68061919119283	0.00734860889977103	0.0173976000201273	H2AZ2
AMEX60DD001257	16.072962012617	2.10806943300966	0.371109790289195	5.68044683317814	1.34343308409994e-08	5.53906549852651e-08	AMEX60DD001257
AMEX60DD001258	15.3871329408863	2.34585869497646	0.42816718085049	5.4788381732499	4.28127693818414e-08	1.71682994948231e-07	LOC115092887
AMEX60DD001259	0.0980715777005781	-1.30278893062922	4.08052381408439	-0.31927002267025	0.749521762523291	NA	AMEX60DD001259
AMEX60DD001260	1.78157359599422	1.46413773194708	1.39727170343172	1.04785470739237	0.294705552623771	0.40999647298702	B3GALT2
AMEX60DD001261	0.253369070903984	0.558707765315833	4.03746094390134	0.138380970882151	0.889939335357536	NA	AMEX60DD001261
AMEX60DD001262	14.2961982338051	1.39632697324087	0.515552366369398	2.70840959003646	0.0067606529314686	0.01614021729611	AMEX60DD001262
AMEX60DD001263	3809.28574524543	0.545090464205274	0.0300511824498302	18.1387359753744	1.57614603999179e-73	2.03027249989409e-72	VAMP5
AMEX60DD001264	17.227888655554	1.50388199953531	0.392722195481939	3.82937867234569	0.000128467200336161	0.000397838284991767	PHYPO_G00144010
AMEX60DD001265	11.5960435981276	-0.604432382424052	0.449389748304495	-1.3450070561345	0.178622955905868	0.275804479001021	AMEX60DD001265
AMEX60DD001266	0.251441370841227	0.620788442525624	4.08052381408439	0.152134498120781	0.879080855320221	NA	AMEX60DD001266
AMEX60DD001267	805.879990513486	0.412931537944407	0.0478673474619225	8.62658074531674	6.32133777544514e-18	3.66037539175705e-17	RNF181
AMEX60DD001268	0.270134328764817	-1.30278893062922	4.08052381408439	-0.31927002267025	0.749521762523291	NA	AMEX60DD001268
AMEX60DD001269	1475.96665761873	0.391609711418825	0.0339892081714507	11.5215897188143	1.02698539407295e-30	7.86691497130778e-30	TMEM150A
AMEX60DD001270	5.27125217095368	-1.19976204110459	0.575404145984479	-2.08507715746794	0.0370622973551298	0.0735598609093133	AMEX60DD001270
AMEX60DD001271	77.7021914090451	0.351548465907515	0.15279990307348	2.30071131483938	0.0214079541091474	0.0453721857849054	AMEX60DD001271
AMEX60DD001272	20.2967858811085	0.53624183723352	0.283118990117309	1.89405110908078	0.0582182262934621	0.108548696894035	AMEX60DD001272
AMEX60DD001273	295.860605978094	-0.00249726855777313	0.0818410726017341	-0.0305136342717021	0.975657419868426	0.99039821556519	C2ORF68
AMEX60DD001274	1264.65704046021	0.416333661027631	0.0367250480643953	11.3365041836736	8.65324720292533e-30	6.5231275348028e-29	USP39
AMEX60DD001275	1182.70020578208	1.23142781723518	0.038539584723627	31.9522855802917	5.02171629650115e-224	1.55161967273687e-222	LOC115469246
AMEX60DD001276	13217.2680417747	1.41835237755441	0.0155107060182886	91.4434440238913	0	0	PSAP
AMEX60DD001277	0.152766547520215	1.50470921815026	4.03887501097654	0.372556519838044	0.709478538762921	NA	AMEX60DD001277
AMEX60DD001278	979.065764785033	1.14489122399634	0.0391744724140429	29.2254407894956	9.21474105667183e-188	2.42826950916428e-186	PSAPL1
AMEX60DD001279	3.84066247200362	4.3239448722114	1.317363676981	3.28227121163731	0.00102974510874108	0.0028474909551287	AMEX60DD001279
AMEX60DD001280	5.43320327044535	-0.00936032508884713	0.503712365472765	-0.0185826787874502	0.985174020776564	0.997187074019673	AMEX60DD001280
AMEX60DD001281	2522.54890516421	-1.2697639240066	0.0270114383477357	-47.0083787342276	0	0	PAX8
AMEX60DD001282	1763.07050181412	0.416681354792663	0.030795400565806	13.5306359760532	1.03127567886566e-41	9.335575352717e-41	PSD4
AMEX60DD001283	1.49133572143692	-4.52222750893802	1.56674869263418	-2.88637707514839	0.00389704946128804	0.00975663839893605	AMEX60DD001283
AMEX60DD001284	166.090946498387	-1.66225023272268	0.101511785518889	-16.3749482311428	2.88753026931394e-60	3.27570663639664e-59	AMEX60DD001284
AMEX60DD001285	0	NA	NA	NA	NA	NA	AMEX60DD001285
AMEX60DD001286	224.473327336765	1.25469511504447	0.183369903390641	6.84242665696088	7.786277274255e-12	3.71214369066103e-11	IL1B
AMEX60DD001287	87.8475391146937	3.22452527001154	0.28003274499702	11.514815062238	1.11097631760565e-30	8.50184596994181e-30	IL1B
AMEX60DD001288	406.899504927996	0.816475054055208	0.0595149276575302	13.7188279678922	7.83212230840177e-43	7.21508504101288e-42	CKAP2L
AMEX60DD001289	49.6400835907109	0.273076806231816	0.167007644171897	1.63511561153898	0.102024814087818	0.174224640948046	AMEX60DD001289
AMEX60DD001290	68.7432672544705	1.09060579304019	0.157186350848377	6.93829831377786	3.96851034183152e-12	1.91287662862292e-11	AMEX60DD001290
AMEX60DD001291	11.0720937781355	0.918976733590381	0.353785557459102	2.59755299280869	0.00938906314177357	0.0216898976088418	AMEX60DD001291
AMEX60DD001292	225.506715811561	-0.78633475160004	0.0832214082799521	-9.4487075844097	3.43039957401955e-21	2.15707642534108e-20	LOC115092864
AMEX60DD001293	6.73303666069419	0.559790090493592	0.548518219528642	1.0205496746756	0.30746784296787	0.42403638073809	AMEX60DD001293
AMEX60DD001294	0.696803880486871	-0.34100212911638	2.36533301335091	-0.144166646806866	0.885368877759991	0.922659102620689	AMEX60DD001294
AMEX60DD001295	0.175475513827648	0	4.08052381408439	0	1	NA	AMEX60DD001295
AMEX60DD001296	0.154701791090098	1.52049645189603	4.03746094390704	0.376597191408285	0.706472975294964	NA	AMEX60DD001296
AMEX60DD001297	10.6174524281994	-0.549308668592967	0.37307720493155	-1.47237263850991	0.140920277684029	0.226634822928572	XELAEV_18009995MG
AMEX60DD001298	5.23030051789169	-0.60403805669428	0.711576651952585	-0.848872788387286	0.395952082019975	0.516219898117373	AMEX60DD001298
AMEX60DD001299	1.47945291936188	2.7255983559952	1.56657797945604	1.73984212196166	0.0818867439083965	0.14478345230271	AMEX60DD001299
AMEX60DD001300	8.5242996675072	1.10899078343098	0.421341118402362	2.63204974543203	0.00848714350904634	0.0198158783816831	AMEX60DD001300
AMEX60DD001301	16871.1616302154	-0.38833741108248	0.0162339223514562	-23.9213544746102	1.83642158322919e-126	3.49101419822071e-125	SLC20A1
AMEX60DD001302	313.127794952846	-0.532843639170236	0.0762681476509271	-6.98645051154273	2.81927785831441e-12	1.36480339536897e-11	AMEX60DD001302
AMEX60DD001303	1434.61685867454	-0.250801865702386	0.0333978739979442	-7.50951589666526	5.93464123307979e-14	3.05411945381957e-13	SEC24C
AMEX60DD001304	1035.19978814534	0.209323132351856	0.0430360380056767	4.86390341797368	1.15093090298774e-06	4.23545597085043e-06	MRPS24
AMEX60DD001305	0.949799718473303	-0.0792795383562597	1.47245415652035	-0.0538417702209556	0.957061229941969	0.976476326266927	CCDC150
AMEX60DD001306	125.801138407929	-0.767338913958935	0.123807565971048	-6.1978353902731	5.72449629367031e-10	2.52499957867498e-09	AMEX60DD001306
AMEX60DD001307	6953.87732896605	-1.17733151809268	0.0196947052026743	-59.7790881344502	0	0	CAMK2B
AMEX60DD001308	1.24873663089777	4.32357220002527	1.60479250516631	2.69416275693361	0.00705656972967526	0.016773237562308	AMEX60DD001308
AMEX60DD001309	9.88184327302007	-1.66345577383411	0.451871297090718	-3.68126009450906	0.00023208410223904	0.000699487996431343	AMEX60DD001309
AMEX60DD001310	0.718136271753729	-1.82005859401759	2.12506224250674	-0.856473075287732	0.391736159545338	0.511763035680918	AMEX60DD001310
AMEX60DD001311	1674.62241621486	0.332058849817014	0.0320099264046225	10.3736211579999	3.26897277956537e-25	2.243063614231e-24	NUDCD3
AMEX60DD001312	2.43671098690194	-2.2004986110093	1.69722326408648	-1.29652866394906	0.194793411287314	0.295412220322521	AMEX60DD001312
AMEX60DD001313	0.439693164664405	-1.3027938342978	3.02041035725228	-0.431330077772272	0.666228383355411	NA	AMEX60DD001313
AMEX60DD001314	0.251858787587756	0.620788442525624	4.08052381408439	0.152134498120781	0.879080855320221	NA	AB205_0084520
AMEX60DD001315	293.821647465562	0.65735415743833	0.0729724714610887	9.00824851175354	2.09373477882618e-19	1.26232599528584e-18	OGDH
AMEX60DD001316	64.5159182774644	0.662274154329923	0.144932505690808	4.56953497887347	4.88807582419537e-06	1.72012359838075e-05	OGDH
AMEX60DD001317	1126.13702836066	0.594435791095449	0.0400133344739136	14.8559423729854	6.3666320824253e-50	6.36157264402051e-49	OGDH
AMEX60DD001318	4.53233692271926	-2.80067752413255	0.877774581298671	-3.19065689962102	0.00141949742016096	0.00384475559649786	AMEX60DD001318
AMEX60DD001319	4.52857298217206	1.46812412409892	1.2241375422411	1.19931304566572	0.230406244322036	0.337904449128616	LOC108785592
AMEX60DD001320	583.26057346031	0.220527411197869	0.0531742467632838	4.14725970975371	3.36478310697085e-05	0.000110375706529433	AMEX60DD001320
AMEX60DD001321	600.369285306346	-1.40405661539662	0.0540803172840771	-25.9624330238539	1.31614818685008e-148	2.85123790225107e-147	MCHR1
AMEX60DD001322	94.0494858430666	-1.44829104519999	0.126887901261232	-11.4139412095587	3.56215274212601e-30	2.70313822632252e-29	AMEX60DD001322
AMEX60DD001323	41.9173493788623	-1.72302795934562	0.198240831083239	-8.69158966863967	3.57402889003544e-18	2.0846302560255e-17	AMEX60DD001323
AMEX60DD001324	3100.38919709792	0.742446818125423	0.0250368025942063	29.6542186380153	2.99232813144855e-193	8.11088114855596e-192	PGAM2
AMEX60DD001325	0.272481913537014	-1.30278893062922	4.08052381408439	-0.31927002267025	0.749521762523291	NA	AMEX60DD001325
AMEX60DD001326	1841.79552307237	0.61904893524383	0.0333409399596471	18.5672310376693	5.91770302523579e-77	7.84245216364384e-76	PGAM1
AMEX60DD001327	40.1308604366349	-1.54619470023649	0.252718051188193	-6.11825982737211	9.46027282236922e-10	4.13197836990635e-09	AMEX60DD001327
AMEX60DD001328	54.4247889283188	-0.793868822686398	0.187066871731893	-4.2437702375447	2.19795399128581e-05	7.32901138480868e-05	HARBI1
AMEX60DD001329	18.6915976575829	-0.995554465106605	0.303237981115063	-3.28307971661651	0.0010267962546541	0.00284004238139141	AMEX60DD001329
AMEX60DD001330	0.616776518014553	-1.232698930419	2.31963226422334	-0.531419979550825	0.595127779347396	0.699323522793347	LOC108785592
AMEX60DD001331	85955.6908892393	0.0330630673235187	0.0139288543579861	2.37371046273894	0.0176103536589435	0.0381770407910333	LOC111571239
AMEX60DD001332	12.3346338751745	-1.03385107170897	0.421727367656787	-2.45146782257285	0.014227490644988	0.0314998857210592	AMEX60DD001332
AMEX60DD001333	0.369813745987895	-1.8194334532352	3.23577586733332	-0.562286613112867	0.573920757672505	NA	AMEX60DD001333
AMEX60DD001334	343.838233218416	-1.00455065755608	0.0737243940955565	-13.6257567102424	2.81477471717405e-42	2.57263143598591e-41	LOC113138288
AMEX60DD001335	4742.63406796528	-0.168458568874963	0.0201241256732001	-8.37097579346288	5.71430484737824e-17	3.21666547237844e-16	ZMIZ2
AMEX60DD001336	0.250053864346847	0.550830081386028	4.03816467801388	0.136406047129546	0.891500293444546	NA	AMEX60DD001336
AMEX60DD001337	0.175422473245627	-0.341000244051797	4.08052381408439	-0.0835677622747344	0.933400099227534	NA	AMEX60DD001337
AMEX60DD001338	959.675066384423	0.469441388312439	0.0418097111150097	11.2280466856397	2.96971101458494e-29	2.2124167511438e-28	LOC727726
AMEX60DD001339	55.3113503301927	0.814647193212949	0.175628708274425	4.63846259086549	3.51010451865091e-06	1.24761191587978e-05	AMEX60DD001339
AMEX60DD001340	16.0519014851082	-0.437182054415723	0.317222178432148	-1.3781572794704	0.168154733851843	0.26203761811331	LOC112545154
AMEX60DD001341	4616.26495880249	0.572633322949662	0.0210549592539528	27.197075807314	7.03329791076674e-163	1.64326324452123e-161	OGDH
AMEX60DD001342	1099.08562675938	-0.00993805677176129	0.04183886628851	-0.237531693694352	0.812244334619397	0.873591396809124	AMEX60DD001342
AMEX60DD001343	4040.3285235145	0.00984588190281293	0.0236066323044114	0.417081173453658	0.676619034957434	0.768699427759761	TMED4
AMEX60DD001344	1.2592033006535	0.659557955945921	1.2486576856196	0.528213587712505	0.597351099613997	0.700856920290942	AMEX60DD001344
AMEX60DD001345	527.9107422472	0.180425528358222	0.0577281559087078	3.12543377695193	0.00177543040285018	0.00472448678572982	DDX56
AMEX60DD001346	22.3630178877655	0.625270004263253	0.265567047439249	2.35447134835616	0.0185490736227263	0.0399743598926088	DDX56
AMEX60DD001347	273.007266718779	0.229971504712669	0.071706039328299	3.20714275766602	0.00134060451136637	0.0036450125573607	LOC115092844
AMEX60DD001348	0.173814633723127	0	4.08052381408439	0	1	NA	AMEX60DD001348
AMEX60DD001349	0.175475513827648	0	4.08052381408439	0	1	NA	AMEX60DD001349
AMEX60DD001350	20.609232524605	1.24478233879356	0.311738208879852	3.99303743761907	6.52322643802768e-05	0.000208196489884648	LOC115370481
AMEX60DD001351	22.7316473224109	-0.204766499797351	0.248205646315981	-0.824987275014166	0.409378815128171	0.53010168513791	NPC1L1
AMEX60DD001352	0	NA	NA	NA	NA	NA	NPC1L1
AMEX60DD001353	0.0773508955450488	0.620788442525624	4.08052381408439	0.152134498120781	0.879080855320221	NA	AMEX60DD001353
AMEX60DD001354	341.404762579376	0.0611330452977378	0.0646092768101671	0.946196093130045	0.344048578486425	0.462683545702338	LOC115092844
AMEX60DD001355	5341.18357267483	0.371516859943588	0.0201904121080701	18.4006575970331	1.29780222621333e-75	1.70052941214865e-74	YKT6
AMEX60DD001356	1.01919175783481	1.13577223198567	1.91122349300487	0.594264478300223	0.552335233017245	0.662266971069311	AMEX60DD001356
AMEX60DD001357	0.329432484123834	1.13991450707729	3.21507280348927	0.354553248635665	0.722924305629465	NA	GCK
AMEX60DD001358	153.038118329537	0.38026892417222	0.128034141282469	2.97005876997503	0.00297742782018811	0.00761455752893652	MPHOSPH10
AMEX60DD001359	109.25119898529	-0.287946678179935	0.207228477685516	-1.38951306980556	0.164676789402074	0.257559314622397	MYL7
AMEX60DD001360	0.615808896229612	-1.23269510988477	2.32104119296088	-0.531095748590425	0.595352430167866	NA	GCK
AMEX60DD001361	1435.74053208225	0.499122117504479	0.0332920908831305	14.9922129930683	8.25559880077586e-51	8.33419134384076e-50	POLD2
AMEX60DD001362	5962.97740127327	0.912282542764483	0.0194792004705952	46.8336749314542	0	0	AEBP1
AMEX60DD001363	7.58716700174864	1.58421745230185	0.505995674109196	3.13089129682948	0.00174276655642842	0.00464698715649664	AMEX60DD001363
AMEX60DD001364	43.7903251690911	2.29487625261133	0.242595943527475	9.4596645732925	3.08932608259094e-21	1.94459000076124e-20	Y956_11202
AMEX60DD001365	1080.78748739601	-0.385732480709566	0.0406175424081962	-9.49669669407988	2.16653961557697e-21	1.36849161631447e-20	ELMOD3
AMEX60DD001366	7533.02362579634	0.327469876632348	0.0188143212533758	17.4053516054209	7.51432264623224e-68	9.19128315578746e-67	DBNL
AMEX60DD001367	2155.67999427141	-0.0881774022621089	0.031090841248466	-2.83612146604298	0.00456650749060785	0.0112755327430202	UBE2D4
AMEX60DD001368	0.0773508955450488	0.620788442525624	4.08052381408439	0.152134498120781	0.879080855320221	NA	AMEX60DD001368
AMEX60DD001369	873.398113036005	0.657441378148824	0.0418722723018267	15.7011153684187	1.48606108960527e-55	1.60009978664226e-54	TCF7L1
AMEX60DD001370	14.6278604562998	0.224505277886736	0.421646187852202	0.532449443051602	0.59441474868829	0.698969120745	AMEX60DD001370
AMEX60DD001371	0.175698314818678	-0.341000244051797	4.08052381408439	-0.0835677622747345	0.933400099227534	NA	AMEX60DD001371
AMEX60DD001372	0.154977632663149	1.52273169785504	4.03726194014005	0.377169408483369	0.706047712828677	NA	AMEX60DD001372
AMEX60DD001373	31.6212577291859	-0.589794415343148	0.253613889726401	-2.32556038622104	0.0200420149436938	0.0428069258370629	FBN2
AMEX60DD001374	17.5212864781049	-0.324520123827198	0.278172883775558	-1.16661307681245	0.243366659985786	0.352867911333528	BAYA_14209
AMEX60DD001375	0.686746939245429	0	4.08052381408439	0	1	1	AMEX60DD001375
AMEX60DD001376	6241.39403076266	-0.331282258743514	0.0189480027484431	-17.4837561056789	1.90525130503955e-68	2.34347051616673e-67	TGOLN2
AMEX60DD001377	1095.64008102666	0.944709343135571	0.0391947915691354	24.1029306526406	2.32895605250448e-128	4.48965304602171e-127	LOC112551351
AMEX60DD001378	0.252826409372697	0.620788442525625	4.08052381408439	0.152134498120781	0.879080855320221	NA	LOC112551351
AMEX60DD001379	105.065893163508	2.1783982916626	0.182790363924796	11.9174678844605	9.59814632459024e-33	7.61952574673791e-32	LOC115092832
AMEX60DD001380	6.62387030099342	0.0363811331053578	0.466204164217801	0.078036911502921	0.937798691372101	0.961904459588901	RETSAT
AMEX60DD001381	654.753857778922	0.66780273806921	0.0547161758300134	12.2048503562067	2.92846407893238e-34	2.38563533474947e-33	RETSAT
AMEX60DD001382	1651.51987647697	0.385527333309275	0.0342652352788719	11.2512676528152	2.28287230772174e-29	1.70422931965399e-28	DUSP11
AMEX60DD001383	831.523045592804	0.452531186874941	0.0439858877792906	10.2880994273805	7.97346254800585e-25	5.43061022601358e-24	STAMBP
AMEX60DD001384	13.2649716923604	0.843820624584937	0.419901953423643	2.0095658467528	0.044477159021495	0.0859426766339448	ACTG2
AMEX60DD001385	775.127548181193	0.0521148189098477	0.0449963822087304	1.15820020080939	0.246782346410825	0.356687243876354	C2ORF42
AMEX60DD001386	522.950452332741	-0.437323161847707	0.0563430099369663	-7.76179977493148	8.37325261496129e-15	4.41606289043297e-14	AMEX60DD001386
AMEX60DD001387	6539.33815948144	0.483874117711638	0.0197698156853126	24.4753985274187	2.70078777739924e-132	5.32986020990854e-131	TIA1
AMEX60DD001388	2045.95689960794	-0.539234669972217	0.0290224564869923	-18.5799113942646	4.67276071703042e-77	6.19792164772791e-76	PCYOX1
AMEX60DD001389	3819.72463790497	0.784001356866934	0.0239785259420995	32.6959780079913	1.7814829443362e-234	5.73453216737188e-233	SNRPG
AMEX60DD001390	1230.21531374711	0.306559800912306	0.04154710847011	7.37860737367205	1.59953764922765e-13	8.1250815488964e-13	FAM136A
AMEX60DD001391	0.251805747005734	0.550830081386027	4.03816467801388	0.136406047129546	0.891500293444546	NA	AMEX60DD001391
AMEX60DD001392	702.402950282643	2.27413606898272	0.0803375197060735	28.3072725832584	2.81224081851243e-176	7.03471250789157e-175	TGFA
AMEX60DD001393	34.5271123013744	-0.148307943649418	0.275507096891735	-0.538308977600304	0.590363754420218	0.695639475846464	AMEX60DD001393
AMEX60DD001394	3.78525658895223	-0.552315133995473	0.63520052628524	-0.869513029571158	0.384566584493791	0.504686813582273	OJAV_G00236990
AMEX60DD001395	0	NA	NA	NA	NA	NA	AMEX60DD001395
AMEX60DD001396	6.78703694357929	0.0748550291662664	0.472436251277973	0.158444719184395	0.87410637798542	0.915644859461026	AMEX60DD001396
AMEX60DD001397	76.5335227455232	-1.25243349758702	0.15657617766911	-7.99887643338544	1.25559641587934e-15	6.80493937181052e-15	QRFPR
AMEX60DD001398	21.9847920422969	-1.21567885327744	0.301697646056489	-4.02946084985302	5.59049251314168e-05	0.000179665032719823	AMEX60DD001398
AMEX60DD001399	1490.360694367	0.996414935711249	0.0361864373337904	27.5355909320427	6.58465029901595e-167	1.5742603398241e-165	GMCL1
AMEX60DD001400	5902.84940115672	0.369471011131258	0.0203197151804527	18.1828833647572	7.05261884455441e-74	9.09606237454138e-73	ANXA4
AMEX60DD001401	4352.2153307151	-0.38024038325085	0.0213563750369897	-17.8045376423792	6.51681990792672e-71	8.20911452355905e-70	AAK1
AMEX60DD001402	2887.43236904491	0.217003267546809	0.023840663704266	9.10223264916817	8.84936295409962e-20	5.38114983186964e-19	NFU1
AMEX60DD001403	3943.38981077562	0.543808159963686	0.0227491816256642	23.9045152881541	2.74888397278614e-126	5.22076111119997e-125	GFPT1
AMEX60DD001404	1441.43007803597	0.675875159762771	0.0317855523304836	21.2635965150299	2.46761831121984e-100	3.95402943491719e-99	ANTXR1
AMEX60DD001405	76.7876839344849	-2.20340168693218	0.174332139793189	-12.6391019438303	1.28513381702529e-36	1.08152410327476e-35	GKN1
AMEX60DD001406	29.4960359868207	-0.0919546018601211	0.202424999841587	-0.45426504597793	0.649638071050168	0.745744870172744	GKN2
AMEX60DD001407	0.637176664307198	2.36066236128979	2.16110577262149	1.09234003776975	0.274683668248316	0.388172289656567	GKN1
AMEX60DD001408	0.371618669228804	-2.20349869533142	3.53065914349237	-0.624104056998212	0.532559249732998	NA	GKN1
AMEX60DD001409	0	NA	NA	NA	NA	NA	GKN1
AMEX60DD001410	0	NA	NA	NA	NA	NA	GKN1
AMEX60DD001411	0	NA	NA	NA	NA	NA	AMEX60DD001411
AMEX60DD001412	4.49378311227375	1.16351680485463	0.79544090064019	1.46273193133293	0.143540745153366	0.230190500784613	GKN1
AMEX60DD001413	2.42054310494814	2.12038017706407	1.26052694030847	1.68213792919426	0.0925420969580299	0.160382873014942	AB205_0084520
AMEX60DD001414	0.960294030773655	-1.30279689224599	2.10439661940368	-0.619083342100767	0.535861456534208	0.648157010923903	GKN1
AMEX60DD001415	2.14927595045685	0.554483137684328	1.71313885207248	0.323665029844802	0.746191648968186	0.824697981641354	BMP10
AMEX60DD001416	264.524472933175	1.03943068606192	0.0910498770108526	11.416058101188	3.47647219479754e-30	2.63941994323686e-29	ARHGAP25
AMEX60DD001417	7653.62931031566	-0.652490757658449	0.0179562487774072	-36.3378100708552	4.09376651298427e-289	1.59734672977501e-287	CDS2
AMEX60DD001418	5649.24414100685	0.690171638835277	0.0207685397669144	33.2315919453694	3.76611917070832e-242	1.24481957203064e-240	PCNA.L
AMEX60DD001419	1524.2391748836	-0.0105280926789068	0.0335636845666319	-0.313675116866446	0.75376780147011	0.830175189508035	TMEM230
AMEX60DD001420	2149.40568563797	0.134410915603333	0.0291906915535279	4.60458140763332	4.1329632358535e-06	1.46090647116564e-05	SLC23A2
AMEX60DD001421	4343.42216334736	0.206364915607491	0.0213940896733815	9.64588438947463	5.11682108664776e-22	3.28217036928115e-21	RASSF2
AMEX60DD001422	9513.42799171323	-0.853684229529711	0.0189163744864546	-45.129378789842	0	0	PRNP
AMEX60DD001423	0.0986672798138868	-1.30278893062922	4.08052381408439	-0.31927002267025	0.749521762523291	NA	AMEX60DD001423
AMEX60DD001424	0.175475513827648	0	4.08052381408439	0	1	NA	AMEX60DD001424
AMEX60DD001425	13.5960594367942	-0.784873358287097	0.336196388653253	-2.33456808215927	0.0195659955726785	0.041912264558386	AMEX60DD001425
AMEX60DD001426	0.194391272742268	-2.19246285594928	4.03836092030255	-0.542909090895477	0.587192396405532	NA	AMEX60DD001426
AMEX60DD001427	0.862862670810636	-0.341002303428616	2.13833008640774	-0.159471311560451	0.873297559111675	0.915202175785497	AMEX60DD001427
AMEX60DD001428	0.0773508955450488	0.620788442525624	4.08052381408439	0.152134498120781	0.879080855320221	NA	AMEX60DD001428
AMEX60DD001429	0.250053864346847	0.550830081386028	4.03816467801388	0.136406047129546	0.891500293444546	NA	AMEX60DD001429
AMEX60DD001430	0.0773508955450488	0.620788442525624	4.08052381408439	0.152134498120781	0.879080855320221	NA	AMEX60DD001430
AMEX60DD001431	0.175475513827648	0	4.08052381408439	0	1	NA	AMEX60DD001431
AMEX60DD001432	16.6659503591644	0.181675878443593	0.31303129192507	0.580376093796656	0.561661022892542	0.669928704097116	AMEX60DD001432
AMEX60DD001433	0.271742168287317	-1.23070868465119	3.96782321737798	-0.310172257488949	0.756429966179863	NA	AMEX60DD001433
AMEX60DD001434	631.966741577323	-1.05790092598066	0.0536754572840575	-19.7092112393586	1.79746753831094e-86	2.5935309719643e-85	LRRTM4
AMEX60DD001435	2.48794573813746	-3.78165303738036	1.45082025477248	-2.60656206372954	0.0091456247982216	0.0212014557490774	AMEX60DD001435
AMEX60DD001436	194.022967731996	-1.14289645646464	0.0939581781586741	-12.1638848140983	4.84010108673633e-34	3.92476267511071e-33	LRRTM4
AMEX60DD001437	0	NA	NA	NA	NA	NA	AMEX60DD001437
AMEX60DD001438	21.2394956682956	-0.353043381570978	0.23996019832013	-1.47125808380932	0.141221334411846	0.227061970157056	AMEX60DD001438
AMEX60DD001439	0.231360906423256	2.10170364735304	3.99461033980471	0.526134833831074	0.598794527573147	NA	AMEX60DD001439
AMEX60DD001440	0	NA	NA	NA	NA	NA	AMEX60DD001440
AMEX60DD001441	5.59406391173559	-1.23381331157361	0.516637892348043	-2.38815876622233	0.0169330249328805	0.0368526122130666	AMEX60DD001441
AMEX60DD001442	13593.7712356285	-1.02793234429213	0.0154219779612435	-66.6537292995355	0	0	LOC103092306
AMEX60DD001443	136.811417360234	0.515221442726151	0.131678451563538	3.91272403805222	9.12608045030056e-05	0.000286914804624926	HNRNPL
AMEX60DD001444	9997.41213806599	-1.44856584576009	0.0172000459485996	-84.218719536504	0	0	LOC100336636
AMEX60DD001445	13.9074581588018	-1.84382993766962	0.366356066038843	-5.03289042708012	4.8313930301879e-07	1.82215325650653e-06	AMEX60DD001445
AMEX60DD001446	20961.2570520631	-1.05678340525207	0.014150139928068	-74.6836010544211	0	0	ROHU_028321
AMEX60DD001447	0.0773508955450488	0.620788442525624	4.08052381408439	0.152134498120781	0.879080855320221	NA	AMEX60DD001447
AMEX60DD001448	4.14636172549555	3.98208137957157	1.13160064203173	3.51898119501058	0.000433207413143739	0.00126476529077377	AMEX60DD001448
AMEX60DD001449	97.7856988293593	-1.5665302205326	0.145788196477378	-10.7452472723035	6.23945064271112e-27	4.4472326879694e-26	ADRA1A
AMEX60DD001450	35444.4328691312	-0.7858473692873	0.0156147622038823	-50.3272069741744	0	0	DPYSL2
AMEX60DD001451	1.84964629878954	-2.23256433786003	1.59260350126252	-1.40183312173444	0.160965085217483	0.252835505438872	AMEX60DD001451
AMEX60DD001452	5119.751436817	-0.319259163156516	0.0202202121515198	-15.7891104585923	3.69757420304753e-56	4.00723384738718e-55	BNIP3L
AMEX60DD001453	0.911497743315513	1.46093004629017	1.73145024679469	0.843760916026716	0.398803019781866	0.519058090960149	AMEX60DD001453
AMEX60DD001454	997.866850412873	0.727058431359129	0.0478300236521769	15.2008796116503	3.48904410577731e-52	3.59831764983338e-51	CYP2B6
AMEX60DD001455	46.1149404542592	-1.5878452850989	0.176833439141166	-8.97932705946706	2.72427835567804e-19	1.63719775430823e-18	AMEX60DD001455
AMEX60DD001456	1.40662724917991	1.40005459047859	1.33238607759335	1.05078746620309	0.293356213593116	0.408535125805491	AMEX60DD001456
AMEX60DD001457	0.952519222917133	-0.080479092172555	1.45409312857449	-0.0553465872240606	0.955862347781992	0.975679673905182	AMEX60DD001457
AMEX60DD001458	97.7137908846928	2.47838610082554	0.167366034871868	14.8081783900954	1.2970798769408e-49	1.29290387151269e-48	DPX16_21124
AMEX60DD001459	4.09300037957437	1.30138400570565	0.720363028194297	1.80656690414523	0.0708298336901747	0.127909748321522	CYP2J2
AMEX60DD001460	14.1214415153941	0.253278085379853	0.329720969730578	0.768158863498465	0.442392809444621	0.562344248544277	AMEX60DD001460
AMEX60DD001461	36.7106679229288	2.37505370409058	0.286032809922815	8.30343101104897	1.01147117854547e-16	5.65240369899001e-16	CYP2J2
AMEX60DD001462	0.868864974777837	3.6882820821665	1.8663340141402	1.97621757639436	0.0481301400467009	0.0920943525704926	AMEX60DD001462
AMEX60DD001463	0.267630413600166	-1.30278893062922	4.08052381408439	-0.31927002267025	0.749521762523291	NA	AMEX60DD001463
AMEX60DD001464	41.8388002115653	-0.313149175179665	0.177743509293079	-1.76180371606885	0.0781024666836803	0.139054213982032	AMEX60DD001464
AMEX60DD001465	12.2728083949408	-0.577027759606243	0.364017979580656	-1.58516279957098	0.112929350210795	0.189335207244946	AMEX60DD001465
AMEX60DD001466	146.526480735107	0.652525587503392	0.111985696198133	5.82686548064939	5.64780999727183e-09	2.37406851157751e-08	ENV
AMEX60DD001467	1399.55267615962	0.305264194093796	0.0336256327782247	9.07831820168689	1.10265393066365e-19	6.68855088334333e-19	MTERF4
AMEX60DD001468	0.231360906423256	2.10170364735304	3.99461033980471	0.526134833831074	0.598794527573147	NA	CYP2J2
AMEX60DD001469	0	NA	NA	NA	NA	NA	AMEX60DD001469
AMEX60DD001470	0	NA	NA	NA	NA	NA	AMEX60DD001470
AMEX60DD001471	0.274142793641535	-1.30278893062922	4.08052381408439	-0.31927002267025	0.749521762523291	NA	AMEX60DD001471
AMEX60DD001472	2.96543652228938	-0.342294602491733	0.743996438938056	-0.460075592539538	0.645461962587066	0.742305955928392	CYP2J2
AMEX60DD001473	1.73036158407422	0	1.86091076855788	0	1	1	CYP2J2
AMEX60DD001474	0.700686777188131	-0.338812624771484	2.24871641268089	-0.15066934312431	0.880236557752613	0.919627188491085	AMEX60DD001474
AMEX60DD001475	967.897061951327	-0.357555799907552	0.04124603567575	-8.66885251029766	4.36496933836201e-18	2.53899288053079e-17	N338_02708
AMEX60DD001476	1.8517630370073	0.796455648029562	1.06371769197164	0.748747204301268	0.454009586502472	0.573266890068528	AMEX60DD001476
AMEX60DD001477	185.037782038718	-0.112357723534951	0.0920189025451472	-1.22102872809013	0.222075142839819	0.328364011363734	CAPN10
AMEX60DD001478	33.4803874707156	0.218939772078978	0.225344139772395	0.971579612853988	0.331259728950327	0.449572508323426	AMEX60DD001478
AMEX60DD001479	3.80194930726312	-0.735460260755056	0.649562509582595	-1.13223939175255	0.25753380320174	0.36924493075209	AMEX60DD001479
AMEX60DD001480	1127.60978552489	0.472084400524096	0.0440228556808967	10.7236205653272	7.88548525704371e-27	5.60748652091089e-26	RNPEPL1
AMEX60DD001481	11.4068990304777	-1.46682945226378	0.430255327423783	-3.40920694938662	0.000651520347570064	0.00185665218011745	RNPEPL1
AMEX60DD001482	6141.0594234503	-0.259652245728515	0.0194130521451605	-13.3751377056515	8.44970645156723e-41	7.56129069262903e-40	ABCC5
AMEX60DD001483	18.9484433596074	-1.08159984518538	0.264253526632665	-4.09303845049112	4.25757086184811e-05	0.000138409243546498	LOC103174533
AMEX60DD001484	18.9961964650013	0.690440458064694	0.403189315011037	1.71244731038022	0.0868142667284322	0.151908940284165	AMEX60DD001484
AMEX60DD001485	129.153278376638	0.0291665441913931	0.181035430214685	0.161109591403215	0.872007086084367	0.914702372467076	AMEX60DD001485
AMEX60DD001486	0.172702968801798	-0.341000244051798	4.08052381408439	-0.0835677622747347	0.933400099227533	NA	HTR3E
AMEX60DD001487	3337.03462011071	0.416555083711664	0.0241949305688051	17.2166265378225	1.99269670453878e-66	2.40776694770227e-65	EIF2B5
AMEX60DD001488	0.44738842397462	-0.931742208411365	2.67358157764755	-0.348499636667602	0.727464986637546	NA	AMEX60DD001488
AMEX60DD001489	239.268825898897	-1.42575671634775	0.0764935922059851	-18.6389039294744	1.5539217986591e-77	2.07271435239631e-76	LOC100336828
AMEX60DD001490	1.43808536712	-1.18989809282253	1.1698911491722	-1.01710154287814	0.309105126412167	0.42580829387099	AMEX60DD001490
AMEX60DD001491	1.1854878157332	-1.51210943250087	1.39291490379756	-1.0855720104497	0.277668388575563	0.391492350316366	AMEX60DD001491
AMEX60DD001492	1709.22205350504	-0.11155650055292	0.0312877838964621	-3.56549702983387	0.00036316727509833	0.00107088633033805	DVL3
AMEX60DD001493	0.194986974855577	-2.19628990399174	4.03801807438053	-0.54390294038708	0.586508265454806	NA	AMEX60DD001493
AMEX60DD001494	229.884570932732	-0.00889056316743821	0.0888455960851588	-0.100067572948878	0.920290679118839	0.948521292284483	POMK
AMEX60DD001495	18413.0761950294	-0.366154036314553	0.015231541357427	-24.0391978541301	1.08284295651983e-127	2.07705595872178e-126	AP2M1
AMEX60DD001496	3.919785889063	-0.272132557234427	0.62153463337643	-0.437839731884435	0.661502466817282	0.756109763702267	MMP23B
AMEX60DD001497	2.55085658182616	1.31184424850934	0.862558593895039	1.52087551824795	0.128291078651272	0.209920634392572	AMEX60DD001497
AMEX60DD001498	2.20017662862404	-1.7559688832441	0.93994484184451	-1.86816162509947	0.0617395459435899	0.114030672256446	MMP23B
AMEX60DD001499	2509.04117456831	0.136299655893319	0.0277366665282456	4.91406044610728	8.9209225815551e-07	3.30821572873595e-06	ABCF3
AMEX60DD001500	478.23393100936	0.768831979606506	0.0570691405086481	13.4719389981	2.28778112511709e-41	2.06281988730557e-40	PHF13
AMEX60DD001501	343.961102732884	0.232974444140633	0.0688531662026332	3.38364169710068	0.000715312859750721	0.00202849768029558	LOC115082225
AMEX60DD001502	0.196738857514465	-2.20753663524074	4.03701561695412	-0.546823902778532	0.58449971978087	NA	LOC115082225
AMEX60DD001503	129.998223652789	0.503594436494622	0.110788299604489	4.54555614891138	5.47903881359712e-06	1.92106226009863e-05	CCDC150
AMEX60DD001504	19.9022551087136	0.328789894256884	0.320513598496063	1.02582198009587	0.304975503509116	0.421410373793401	AMEX60DD001504
AMEX60DD001505	53.5085284060624	-0.596449761228823	0.154997436797339	-3.84812661133672	0.000119024537836165	0.000369878987220013	AMEX60DD001505
AMEX60DD001506	292.686925222031	-1.2630818478393	0.0700022291154618	-18.043451812884	8.88187425723621e-73	1.13720106995549e-71	ORF2P
AMEX60DD001507	304.888202886279	-1.37174626739293	0.0714839367042782	-19.1895736390079	4.5233529842762e-82	6.26688330816823e-81	VWA5B2
AMEX60DD001508	2803.91049501077	0.432274527493311	0.0266008895955945	16.2503786175971	2.21989236415575e-59	2.49170684000728e-58	ALG3
AMEX60DD001509	149.885998555417	0.359679315787413	0.119847534928989	3.00114070765433	0.00268970245926582	0.00693398293727045	EEF1AKMT4
AMEX60DD001510	845.883436556383	0.272935216963011	0.0438564159884834	6.22338170621793	4.86551698014392e-10	2.15336086964763e-09	RPL13A
AMEX60DD001511	0	NA	NA	NA	NA	NA	AMEX60DD001511
AMEX60DD001512	24206.3618422009	-1.56398146982582	0.0153844190894599	-101.660092638618	0	0	CAMK2N2
AMEX60DD001513	148.290490481139	-0.336322737192123	0.0997973889305048	-3.37005547736651	0.000751530516985531	0.00212406746557161	PUM1
AMEX60DD001514	628.084076481691	0.308821742835154	0.0521020854309809	5.92724341608642	3.0806216251201e-09	1.31304170837271e-08	MUL1
AMEX60DD001515	1.7581689034043	1.3940666383807	1.2110411131592	1.15113072812537	0.249678458173955	0.360070677556189	AMEX60DD001515
AMEX60DD001516	5121.16905906795	-0.535752505035304	0.0203342369491132	-26.3473129764364	5.50950975537085e-153	1.2258808434025e-151	ECE2
AMEX60DD001517	8921.60314361415	0.643499281682289	0.0184225293329694	34.9300180258455	2.60435314300626e-267	9.38343868384555e-266	PSMD2
AMEX60DD001518	11.4434112162693	0.331806726673767	0.380764520288114	0.871422385737773	0.383523567264135	0.503586174986374	AMEX60DD001518
AMEX60DD001519	0.0773508955450488	0.620788442525624	4.08052381408439	0.152134498120781	0.879080855320221	NA	AMEX60DD001519
AMEX60DD001520	13518.3494654628	0.361740221018164	0.0158890336917518	22.7666595738889	9.81471715494958e-115	1.726711989245e-113	EIF4G1
AMEX60DD001521	0.469129768497112	-2.78609529432348	2.81456154310542	-0.989886080532978	0.322229803798596	NA	AMEX60DD001521
AMEX60DD001522	0.251441370841227	0.620788442525624	4.08052381408439	0.152134498120781	0.879080855320221	NA	AMEX60DD001522
AMEX60DD001523	3905.20320292869	-1.58742519955117	0.0226333425052503	-70.1365783327378	0	0	FAM131A
AMEX60DD001524	3.72026339678218	-4.88092377814805	1.29438705583586	-3.77083790829177	0.000162700331503936	0.000498539320847914	HSPB7
AMEX60DD001525	0.173814633723127	0	4.08052381408439	0	1	NA	AMEX60DD001525
AMEX60DD001526	2.04224256089472	2.56606134706587	1.29618560273095	1.97970209024032	0.0477370135698766	0.091430152420221	AMEX60DD001526
AMEX60DD001527	373.171520009627	1.40935393413142	0.0670935898086802	21.0057911366829	5.80584593278251e-98	9.15312113010909e-97	CHRD
AMEX60DD001528	35.9355031869815	1.06875836876068	0.248472938949749	4.30130690802039	1.6979369545059e-05	5.7167929233326e-05	AMEX60DD001528
AMEX60DD001529	590.564310086071	1.88754869429059	0.0631242525283553	29.9021155686986	1.84704046975052e-196	5.1007624554818e-195	FSD1L
AMEX60DD001530	259.169542343359	-0.462059195099737	0.0753689181413415	-6.13063324370961	8.7529974338759e-10	3.8293043023399e-09	LOC115098873
AMEX60DD001531	804.740612328906	0.668443770544512	0.0522005764366424	12.8052948104093	1.53143098453916e-37	1.30429906536415e-36	POLR2H
AMEX60DD001532	0.0980715777005781	-1.30278893062922	4.08052381408439	-0.31927002267025	0.749521762523291	NA	AMEX60DD001532
AMEX60DD001533	8.72860050895396	-1.30279792285122	1.68711344891506	-0.7722052857139	0.439992851430992	0.560258111387793	TEDDM1
AMEX60DD001534	2.78565166006197	-2.04189189119773	1.00062640899884	-2.0406136324552	0.0412892460738086	0.0805749457662811	LOC113028410
AMEX60DD001535	2.87933026498712	-0.465293536737805	0.798070383591766	-0.583023184801974	0.559877692680093	0.669095765382959	DHRS4
AMEX60DD001536	0.349093063832366	-0.331571413708473	3.37149853509937	-0.0983454123608868	0.921658019081364	NA	AMEX60DD001536
AMEX60DD001537	0.521052525086172	-0.341001887022663	2.64852467923895	-0.128751636598172	0.897554175305007	NA	AMEX60DD001537
AMEX60DD001538	0.779316973627961	-4.19490457009347	3.94005127646691	-1.06468273526001	0.287019525444055	0.401151489998949	AMEX60DD001538
AMEX60DD001539	3.81058420479794	-2.8004446584713	1.19496105068004	-2.34354471794507	0.0191014722836056	0.0410413534041926	DHRS4L2
AMEX60DD001540	0	NA	NA	NA	NA	NA	AMEX60DD001540
AMEX60DD001541	0.0986672798138868	-1.30278893062922	4.08052381408439	-0.31927002267025	0.749521762523291	NA	AMEX60DD001541
AMEX60DD001542	604.59468420129	0.87734722763174	0.0486284735374308	18.0418418224956	9.14447416265562e-73	1.17058009066149e-71	AEBP1
AMEX60DD001543	0.946440149421605	3.01444439745397	1.79608084062262	1.67834561188738	0.093279648574356	0.161447662115196	AMEX60DD001543
AMEX60DD001544	0	NA	NA	NA	NA	NA	AMEX60DD001544
AMEX60DD001545	0.175422473245627	-0.341000244051797	4.08052381408439	-0.0835677622747344	0.933400099227534	NA	DCP1B
AMEX60DD001546	0.371618669228804	-2.20349869533142	3.53065914349237	-0.624104056998212	0.532559249732998	NA	DCP1B
AMEX60DD001547	258.667588681187	0.941460176247301	0.0853173776075694	11.0347997400681	2.59629243484291e-28	1.89999017939312e-27	TRIM69
AMEX60DD001548	0.175475513827648	0	4.08052381408439	0	1	NA	AMEX60DD001548
AMEX60DD001549	0	NA	NA	NA	NA	NA	AMEX60DD001549
AMEX60DD001550	0.71157937608811	-2.19462108281356	2.27387470126282	-0.96514600456866	0.33447168727234	0.452367193320809	AMEX60DD001550
AMEX60DD001551	0.0773508955450488	0.620788442525624	4.08052381408439	0.152134498120781	0.879080855320221	NA	AMEX60DD001551
AMEX60DD001552	1018.83892283181	0.484934893644027	0.0419318128963408	11.5648444497935	6.21037383564233e-31	4.7762744025435e-30	EPHB3
AMEX60DD001553	0.169558835899588	0	4.08052381408439	0	1	NA	AMEX60DD001553
AMEX60DD001554	5.36804351884798	-0.341002586908071	1.70582552858063	-0.199904727180282	0.841555093311748	0.895446710084626	AB205_0079130
AMEX60DD001555	9.40013726094193	-1.00947379685084	0.382919582367244	-2.63625534795107	0.00838266242377372	0.0195956979280286	LOC111772992
AMEX60DD001556	0.232328528208198	2.10718364904697	3.99428110111499	0.52755016377259	0.597811590566929	NA	AMEX60DD001556
AMEX60DD001557	3012.39922608892	-0.664433385094226	0.0253263370048348	-26.2348789312637	1.06351978325798e-151	2.34518673465667e-150	SLC7A14
AMEX60DD001558	0.770138767648077	0.240784178449775	1.93680732609453	0.12432015059304	0.901061793201688	0.933862400809952	AMEX60DD001558
AMEX60DD001559	39050.7665657449	-2.13908334154659	0.0157735598161749	-135.611958649504	0	0	CLDN11
AMEX60DD001560	5.68784447150116	-1.4055076545048	0.632601092427359	-2.22179138058664	0.0262974075072866	0.0543998267948381	LOC108708171
AMEX60DD001561	60.8562490276515	0.337553983660043	0.156172306831449	2.16142023197719	0.0306628926425959	0.0623694776692961	SLC7A14
AMEX60DD001562	0.736811565906026	1.46168344503173	1.87269052714844	0.780525892474848	0.435081393063303	0.555802519397523	AMEX60DD001562
AMEX60DD001563	9608.23823484526	0.412296532283553	0.0187888579178874	21.9436718338818	9.95327814845523e-107	1.66593702799368e-105	RPL22L1
AMEX60DD001564	47380.3421239903	0.410546010582455	0.0156198995134542	26.2835244380945	2.95923176817411e-152	6.5559593120811e-151	EIF5A
AMEX60DD001565	0	NA	NA	NA	NA	NA	AMEX60DD001565
AMEX60DD001566	0	NA	NA	NA	NA	NA	UY3_13470
AMEX60DD001567	0.71294709437564	-1.33872138447279	1.92648154948924	-0.694904856383243	0.487114929049949	0.605757264122727	AMEX60DD001567
AMEX60DD001568	3464.20021513044	-0.401847516609109	0.0257934431551318	-15.5794445197658	1.00423606598693e-54	1.07082014990517e-53	SLC2A2
AMEX60DD001569	2742.83095598181	-0.5843658869793	0.0256009903833904	-22.8259093975688	2.53607593732214e-115	4.48221958044619e-114	TNIK
AMEX60DD001570	2.63559707347846	-2.56500892050349	1.08232264275031	-2.36991153948836	0.0177923416436365	0.0385241244423156	AMEX60DD001570
AMEX60DD001571	1.05864619379623	-1.33868999294307	1.71754485820213	-0.779420686772842	0.435731941797658	0.556414372950081	LOC115460730
AMEX60DD001572	5.9099284553798	1.42483353280627	0.534833678140109	2.66406845911639	0.00772018496516913	0.0181850556617616	CNGB3.L
AMEX60DD001573	130.073054822432	0.393945573302678	0.108665357840168	3.62530967672438	0.000288615389363526	0.000860732985821006	PLD1
AMEX60DD001574	0.789027152516803	3.51341570275132	1.97554226795421	1.77845635587927	0.075328933913675	0.134770477897477	AMEX60DD001574
AMEX60DD001575	106.110999407288	-0.255854256557121	0.120761248609496	-2.11867846269521	0.0341176496952377	0.0684586391588762	TMEM212
AMEX60DD001576	0.0980715777005781	-1.30278893062922	4.08052381408439	-0.31927002267025	0.749521762523291	NA	AMEX60DD001576
AMEX60DD001577	0.173814633723127	0	4.08052381408439	0	1	NA	AMEX60DD001577
AMEX60DD001578	1.642122208792	-0.168670309160413	1.05035491570519	-0.160584109845548	0.872420970968016	0.915015039107816	AMEX60DD001578
AMEX60DD001579	4.83317116971152	-1.42390108876817	0.57415596443535	-2.47999006710396	0.0131386042692601	0.0293322661025974	AMEX60DD001579
AMEX60DD001580	2575.09364915801	0.585259231804268	0.0285684747231696	20.4861910716434	2.85905232664285e-93	4.35150871780614e-92	FNDC3B
AMEX60DD001581	90.1876409690072	0.119395150427118	0.124497833162891	0.959013883164557	0.337551751287311	0.455682660631533	TNFSF10
AMEX60DD001582	1223.81182460075	-0.444138520103353	0.0364417285736654	-12.1876359186844	3.61764271705643e-34	2.94278565408719e-33	NLGN1
AMEX60DD001583	6.10456993609793	-1.47729779730092	0.551456871650663	-2.67889997068847	0.00738644561655654	0.0174737483060077	AMEX60DD001583
AMEX60DD001584	0.0980715777005781	-1.30278893062922	4.08052381408439	-0.31927002267025	0.749521762523291	NA	AMEX60DD001584
AMEX60DD001585	0	NA	NA	NA	NA	NA	AMEX60DD001585
AMEX60DD001586	10.2717904902919	-0.59743487925743	0.398840326862876	-1.49792997101527	0.134151445848526	0.217591278930461	TSG101
AMEX60DD001587	0.371149193350901	-2.2107459886595	3.53343745935214	-0.625664388882333	0.531535095652689	NA	AMEX60DD001587
AMEX60DD001588	1.90668113961324	1.65759103162925	1.2042635366716	1.37643545715133	0.168686856823227	0.262773784120144	AMEX60DD001588
AMEX60DD001589	0	NA	NA	NA	NA	NA	AMEX60DD001589
AMEX60DD001590	0.154010010878207	1.51486300133373	4.03796381571775	0.375155169899526	0.707545068577373	NA	AMEX60DD001590
AMEX60DD001591	5.1177026704062	-0.688075336244912	0.547818851454626	-1.25602712359727	0.20910613626283	0.312937934666509	SPATA16
AMEX60DD001592	9.59001236508824	2.78027695423108	0.542502953352176	5.12490657802228	2.97685311962194e-07	1.13768933411716e-06	AMEX60DD001592
AMEX60DD001593	37.1768084704778	3.70046080635196	0.429110377236834	8.62356401208541	6.49018695983357e-18	3.75708830952087e-17	AMEX60DD001593
AMEX60DD001594	0.599070638287481	0.620791219386581	2.77571951007903	0.223650558758693	0.823029219776398	NA	AMEX60DD001594
AMEX60DD001595	0.0776267371180999	0.620788442525624	4.08052381408439	0.152134498120781	0.879080855320221	NA	NAALADL2
AMEX60DD001596	391.376348226012	-0.0912138582899781	0.0635404896033051	-1.43552337823399	0.151138011346684	0.240527044921231	BRCC3
AMEX60DD001597	0.0986672798138868	-1.30278893062922	4.08052381408439	-0.31927002267025	0.749521762523291	NA	NAALADL2
AMEX60DD001598	0.0980715777005781	-1.30278893062922	4.08052381408439	-0.31927002267025	0.749521762523291	NA	AMEX60DD001598
AMEX60DD001599	0.0776267371180999	0.620788442525624	4.08052381408439	0.152134498120781	0.879080855320221	NA	NAALADL2
AMEX60DD001600	1.81390585264193	-0.119175175975054	1.0746938814948	-0.110892206634034	0.911701825691136	0.941837154707939	AMEX60DD001600
AMEX60DD001601	0.0773508955450488	0.620788442525624	4.08052381408439	0.152134498120781	0.879080855320221	NA	AMEX60DD001601
AMEX60DD001602	15.2107962154832	-0.38530581645429	0.40359404479357	-0.954686575346684	0.33973622076794	0.457929254582983	AMEX60DD001602
AMEX60DD001603	1506.24460435748	-0.0811894749610511	0.0320050393973707	-2.53677159877894	0.0111879920817192	0.0254111693632235	TBL1XR1
AMEX60DD001604	0.462997654419564	3.10247472511968	2.73539854180995	1.13419477187658	0.256712856568057	NA	AMEX60DD001604
AMEX60DD001605	0.0773508955450488	0.620788442525624	4.08052381408439	0.152134498120781	0.879080855320221	NA	AMEX60DD001605
AMEX60DD001606	368.736292305405	0.362994618300409	0.0698502640491108	5.19675370225075	2.02798767990808e-07	7.82871860569027e-07	AMEX60DD001606
AMEX60DD001607	15.7948519649612	-1.10712817732711	0.315011686686047	-3.5145622341006	0.000440479447704966	0.00128490030076941	AMEX60DD001607
AMEX60DD001608	122.714059834402	-0.799485893416769	0.129860139095635	-6.15651499362702	7.43631375501775e-10	3.26184484380178e-09	AMEX60DD001608
AMEX60DD001609	291.161054977688	-0.507110169740644	0.0839112934798296	-6.04340785025013	1.50892573071243e-09	6.52808252193829e-09	KCNMB2
AMEX60DD001610	12.4172107471769	0.311009769453144	0.729212065297287	0.426501129443532	0.669742725192342	0.762873684556271	AMEX60DD001610
AMEX60DD001611	2298.60822066737	-1.03524810129986	0.0288971552523799	-35.8252600388616	4.46630069897893e-281	1.69233242536772e-279	ZMAT3
AMEX60DD001612	345.663101694724	0.578343804624208	0.0711431222079906	8.12930029881722	4.31775449231999e-16	2.37011022831724e-15	PIK3CA
AMEX60DD001613	0.245942109659695	0.620788442525624	4.08052381408439	0.152134498120781	0.879080855320221	NA	AMEX60DD001613
AMEX60DD001614	545.94390368458	0.198488674484992	0.0557925023425075	3.5576227297797	0.000374226268990763	0.00110138791720598	AMEX60DD001614
AMEX60DD001615	4.03830851527962	0.659422536449673	1.10832693688016	0.594971135778661	0.551862765242796	0.66193920770825	KCNMB3
AMEX60DD001616	771.544564309232	-0.151254880741478	0.0447957175618901	-3.37654778121375	0.000734016217417436	0.00207771171420131	ZNF639
AMEX60DD001617	0	NA	NA	NA	NA	NA	AMEX60DD001617
AMEX60DD001618	4.59525662679334	0.243424336867528	1.37864597884822	0.176567690764887	0.859847974322197	0.907311323319258	AMEX60DD001618
AMEX60DD001619	217.052089529693	-0.53703198260957	0.0941060772521531	-5.70666633112988	1.15210318545232e-08	4.76422775749399e-08	LOC116035472
AMEX60DD001620	49.0536006692769	0.577277154337004	0.175633171744579	3.28683442087199	0.00101320389658968	0.00280496541329081	MFN1
AMEX60DD001621	1.64826903553218	-4.20091424721201	1.55749866744126	-2.69721851776188	0.00699213704930035	0.016636771288501	AMEX60DD001621
AMEX60DD001622	10.9727551438785	0.971510405559091	0.390556776962757	2.48750108272154	0.0128644061993123	0.0287764197925365	AMEX60DD001622
AMEX60DD001623	2267.5494757591	0.0296588885486457	0.027588687383753	1.07503804498187	0.282357695462227	0.396235877713267	MFN1
AMEX60DD001624	8998.594944071	-0.354578585293445	0.0190790559157127	-18.5847028731347	4.27360163361238e-77	5.67214283172108e-76	GNB4
AMEX60DD001625	23.2633098787084	-0.893379492097911	0.261233082500641	-3.41985587562678	0.000626543208475143	0.00178961305597413	AMEX60DD001625
AMEX60DD001626	6.06688798364695	0.317598813513677	0.528401728285673	0.601055591820419	0.547802960035483	0.658611766591568	AMEX60DD001626
AMEX60DD001627	134.04332235989	-0.451136136710613	0.102333590349011	-4.40848537779242	1.0409604694913e-05	3.56838677381786e-05	E1301_TTI003913
AMEX60DD001628	802.660877312764	0.897084121838894	0.0473132744914796	18.9605165036811	3.6157588727645e-80	4.93728989161998e-79	ACTL6A
AMEX60DD001629	3.05299369152507	0.508128460888081	0.786981786023169	0.645667371103709	0.518494796071263	0.633163199031704	AMEX60DD001629
AMEX60DD001630	332.07755513447	-0.124376532433752	0.07733479124455	-1.60828690983913	0.107772356236221	0.182057357440886	AMEX60DD001630
AMEX60DD001631	0.443924430532153	-1.24424939649786	2.79311889696711	-0.445469542255763	0.655980465910987	NA	AMEX60DD001631
AMEX60DD001632	612.351774380626	-0.458249890888011	0.0515637766906061	-8.88705056725403	6.27524541584383e-19	3.73189329455168e-18	TTC14
AMEX60DD001633	450.94805859998	1.19738911048531	0.0651795808110496	18.3706169261267	2.25830269352738e-75	2.95218093042469e-74	CCDC39
AMEX60DD001634	1419.36483271849	0.20547082572525	0.0339396156512067	6.05401156680291	1.41282458966601e-09	6.12479142934932e-09	FXR1
AMEX60DD001635	4.15900600659763	-0.92382057373954	0.657188181347632	-1.40571696198972	0.159808188132971	0.251576315994085	AMEX60DD001635
AMEX60DD001636	10.3677669677593	-2.18398562597246	0.458851017616811	-4.75968351844503	1.93896753977547e-06	7.02385519126921e-06	AMEX60DD001636
AMEX60DD001637	23.0722969793669	0.0389765268393836	0.2493150128487	0.156334455731461	0.875769398480315	0.916779006197786	AMEX60DD001637
AMEX60DD001638	12.2903532754853	-0.134540756816532	0.444577945672922	-0.302625800775808	0.762175049753007	0.836360716243345	AMEX60DD001638
AMEX60DD001639	2519.23826140627	0.97843400777103	0.0272729826125052	35.8755777346626	7.34363339312707e-282	2.78944881001204e-280	AMEX60DD001639
AMEX60DD001640	7765.09823849708	0.899874137065322	0.02083750408406	43.1853130506976	0	0	SOX2
AMEX60DD001641	542.733137484774	0.726932070228513	0.0597630063159836	12.1635793618718	4.8582380374932e-34	3.93895122684555e-33	LOC113406115
AMEX60DD001642	165.63949415682	0.454192294561163	0.0945542448113525	4.80351036029459	1.5590781811735e-06	5.68784733658694e-06	AMEX60DD001642
AMEX60DD001643	246.745745385969	0.433124536207772	0.083470840447071	5.18893225332284	2.11503320066381e-07	8.15809869943641e-07	AMEX60DD001643
AMEX60DD001644	18.3325610330347	1.377813930587	0.341725803334276	4.03192828034476	5.53210710699547e-05	0.00017787216938164	AMEX60DD001644
AMEX60DD001645	100.134569455159	-0.666923126540247	0.131728473287299	-5.06286234021473	4.13008084406416e-07	1.5636846978654e-06	HOMER1
AMEX60DD001646	0.0773508955450488	0.620788442525624	4.08052381408439	0.152134498120781	0.879080855320221	NA	AMEX60DD001646
AMEX60DD001647	0.172702968801798	-0.341000244051798	4.08052381408439	-0.0835677622747347	0.933400099227533	NA	AMEX60DD001647
AMEX60DD001648	1758.35953279488	0.554522007786664	0.0335020885863751	16.5518638146095	1.55221873647287e-61	1.78487772625663e-60	ATP11B
AMEX60DD001649	1089.84216169747	-0.133269578754481	0.041763953832622	-3.19101920494854	0.00141771856095708	0.00384061285930295	DCUN1D1
AMEX60DD001650	2301.97151130606	0.546005737581691	0.0287632551435846	18.9827519470957	2.36858669307614e-80	3.23787430102316e-79	MCCC1
AMEX60DD001651	0.0773508955450488	0.620788442525624	4.08052381408439	0.152134498120781	0.879080855320221	NA	AMEX60DD001651
AMEX60DD001652	926.198060622533	-0.239500741999876	0.0399531427471218	-5.99454074278372	2.04061302269038e-09	8.77227246308796e-09	MCF2L
AMEX60DD001653	0.406560578677853	2.10026270323883	3.05685782969007	0.687065876220936	0.492041216569689	NA	AMEX60DD001653
AMEX60DD001654	60.7643728224581	0.42426524226661	0.15988334827323	2.65359242753392	0.00796399562951876	0.0187042936275028	AMEX60DD001654
AMEX60DD001655	51.165221215373	0.140742144662735	0.176564666348166	0.797113870932743	0.425384901194313	0.546463493483795	AMEX60DD001655
AMEX60DD001656	6.40576993648684	0.211362202754408	0.480902068728389	0.439511943280461	0.660290629989882	0.754864655316311	AMEX60DD001656
AMEX60DD001657	5858.01838427779	1.29582751154891	0.0206618598565722	62.7159181479361	0	0	LAMP3
AMEX60DD001658	20.0557348167196	1.80562634144646	0.31247899366798	5.77839271770379	7.54176086883071e-09	3.14892537875799e-08	AMEX60DD001658
AMEX60DD001659	47.9598268549748	-0.576195014536709	0.180506249199387	-3.19210563120309	0.00141239670190626	0.00382787899534362	LOC113983590
AMEX60DD001660	120.822060843999	0.684998535157417	0.108457099069865	6.31584784243733	2.68684309995855e-10	1.2038331047309e-09	FAM221A
AMEX60DD001661	60.1910957448901	-0.116148801659328	0.182406614575536	-0.636757619396691	0.524282735489576	0.638524832894717	AQP11
AMEX60DD001662	215.573710524039	-0.340815522759536	0.0787408591565849	-4.32831856815007	1.50252033707942e-05	5.08049945051316e-05	MCF2L2
AMEX60DD001663	1168.90302574773	1.43986276212288	0.0453176438378569	31.7726748388464	1.54416947252163e-221	4.72852014769036e-220	B3GNT5
AMEX60DD001664	10.26473750375	-1.12991846683505	0.451408873913915	-2.5030931648245	0.0123113131622318	0.0276889944965418	AMEX60DD001664
AMEX60DD001665	641.985524449218	0.650735098461769	0.0537216175506493	12.113095772819	9.00308296113304e-34	7.26603280479916e-33	RFC4
AMEX60DD001666	0	NA	NA	NA	NA	NA	AMEX60DD001666
AMEX60DD001667	4007.47282556806	-0.884845210358582	0.0245008738061595	-36.1148429790342	1.32650712446917e-285	5.11755982753101e-284	EIF4A2
AMEX60DD001668	69.1390113427383	-0.684550669806674	0.150416961635636	-4.55102045914809	5.33863560443836e-06	1.87343326436778e-05	AMEX60DD001668
AMEX60DD001669	174.561926345846	0.182065687709802	0.105965910670354	1.71815338119619	0.0857686422356705	0.150472459046127	AMEX60DD001669
AMEX60DD001670	0.0776267371180999	0.620788442525624	4.08052381408439	0.152134498120781	0.879080855320221	NA	AMEX60DD001670
AMEX60DD001671	4266.56910655573	0.587464332818821	0.0268364167408571	21.8905652901282	3.19527245714232e-106	5.33506589043348e-105	AMEX60DD001671
AMEX60DD001672	18.6459563256194	1.51675078479691	1.56747453061544	0.967639827743414	0.333224279095097	0.451185219860845	KNG1
AMEX60DD001673	0.838198693691096	-2.15001976275352	1.77272569656219	-1.21283273939279	0.22519377544871	0.332066767966361	AMEX60DD001673
AMEX60DD001674	53.9647977990931	2.08054859944925	0.312837659782791	6.6505695027057	2.91961088822871e-11	1.36231555918403e-10	FETUB
AMEX60DD001675	6.565512668328	0	1.70153553042805	0	1	1	KNG1
AMEX60DD001676	15.8182092881311	0.554818633164564	1.56936587565463	0.35353045569003	0.723690800601747	0.807425254875499	KNG1
AMEX60DD001677	51.8806425472127	0	1.66881618131769	0	1	1	KNG1
AMEX60DD001678	2.69563825516143	-1.30279773595705	1.77010239887878	-0.736001339121554	0.461729882836886	0.580670731592811	KNG1
AMEX60DD001679	105.719522629129	-3.40672550224598	1.27430548752833	-2.67339781205348	0.00750871488716813	0.0177309966238671	FETUB
AMEX60DD001680	22.4678403923259	-0.34100260586804	1.67291358870273	-0.203837549154271	0.838480448830614	0.893431977284018	FETUB
AMEX60DD001681	1.72993662382056	-0.341002500388322	1.84858911463556	-0.184466357444472	0.853647617111466	0.903205577753029	FETUB
AMEX60DD001682	0.499044360605443	1.51525185782491	2.63857900025817	0.574268141176235	0.565786364489257	NA	AMEX60DD001682
AMEX60DD001683	0.251165529268176	0.620788442525624	4.08052381408439	0.152134498120781	0.879080855320221	NA	D9C73_028081
AMEX60DD001684	0.407804042035846	2.10676705187118	3.0515191679365	0.690399416136004	0.489943043809132	NA	ROHU_026682
AMEX60DD001685	56.9351014581587	-1.92598081122082	1.18187544027661	-1.62959711792476	0.103186673932878	0.175916161700063	AHSG
AMEX60DD001686	3.3243102242361	0.953985218249374	0.704815039264335	1.35352562743995	0.175887768547947	0.272188011654675	AMEX60DD001686
AMEX60DD001687	76.0871440938428	-1.63897163862781	0.161068844447465	-10.1755969272033	2.54832685143686e-24	1.71740281824411e-23	ANOS1
AMEX60DD001688	3.2186052230935	1.43736604260358	0.801652796563365	1.79300321631195	0.072972409790311	0.131125591028403	AMEX60DD001688
AMEX60DD001689	1262.4647918398	-0.205731824661406	0.0577900393911448	-3.55998761774387	0.00037087228073907	0.00109229944493594	SENP5
AMEX60DD001690	2478.74781149604	0.391911694423067	0.0298893189638314	13.1120985023886	2.8072186255524e-39	2.45989968338656e-38	NCBP2
AMEX60DD001691	0	NA	NA	NA	NA	NA	NCBP2AS2
AMEX60DD001692	990.720967249011	-0.781466487584864	0.0405875108090486	-19.2538658323103	1.31012179077337e-82	1.82166358951338e-81	PARPI_0014716
AMEX60DD001693	268.612743660682	-0.468543690021773	0.0722019224715883	-6.48935200037294	8.62063427330013e-11	3.94156510732686e-10	PIGZ
AMEX60DD001694	10.3474465759201	-0.030863923385442	0.359118341115423	-0.0859436009020828	0.931511251202872	0.957142871636799	MELTF
AMEX60DD001695	0.345034349727236	0	3.717129881164	0	1	NA	AMEX60DD001695
AMEX60DD001696	0.175475513827648	0	4.08052381408439	0	1	NA	AMEX60DD001696
AMEX60DD001697	997.794357315195	-0.788035427250153	0.0397773178689069	-19.8111755510329	2.38451399150566e-87	3.46409553243705e-86	DLG1
AMEX60DD001698	83.6082117947191	-0.678196636900011	0.129586778501265	-5.23353265467118	1.66300610565414e-07	6.45495301300683e-07	DLG1
AMEX60DD001699	13.3306157485762	-0.474615373562288	0.409369151824777	-1.15938236050927	0.246300363648804	0.356207875513872	AMEX60DD001699
AMEX60DD001700	1421.74040627713	0.673489715893437	0.0343947588914932	19.5811727600164	2.23808008242149e-85	3.19412443729605e-84	BDH1
AMEX60DD001701	191.120049594766	1.25309643967518	0.115698353942248	10.8307196859574	2.46212509996473e-27	1.76943881411323e-26	BDH1
AMEX60DD001702	0.915549589236145	-1.56400542403186	1.5619584502942	-1.0013105174067	0.316676709744047	0.433457050654059	AMEX60DD001702
AMEX60DD001703	2881.99284812726	-0.302432647705297	0.0263512316942899	-11.4769833613065	1.72183655722887e-30	1.31357196789782e-29	PPP1R2
AMEX60DD001704	1140.75839157656	0.389680866158887	0.0373615790049109	10.4299892172027	1.80908824326936e-25	1.24786985844233e-24	ACAP2
AMEX60DD001705	0	NA	NA	NA	NA	NA	AMEX60DD001705
AMEX60DD001706	3.68448689377977	4.59976388500528	1.28541546569682	3.57842581465422	0.000345669953322448	0.0010219324133469	AMEX60DD001706
AMEX60DD001707	17.4858978600345	3.02491769881238	0.452646769804157	6.68273342615732	2.34525966717961e-11	1.09964835125268e-10	AMEX60DD001707
AMEX60DD001708	8.20672827859622	2.07450840576312	0.591020449862597	3.51004505215583	0.000448030775838922	0.0013055679955641	XELAEV_18000510MG
AMEX60DD001709	3.91631663447434	1.30226287029944	0.736862729136953	1.76730728642594	0.077176780231408	0.137608919570448	AMEX60DD001709
AMEX60DD001710	114.843148435763	0.462750812285505	0.128095071453324	3.61255750931936	0.000303191835718186	0.000902020966267476	LSG1
AMEX60DD001711	2.31901600985604	0.33776808060379	1.02714394691078	0.328842010527983	0.742275107536878	0.82172551210074	ENV
AMEX60DD001712	1.25409184894291	3.46279425969191	1.60074378451046	2.16324079668433	0.0305226639597382	0.0621314252890418	AMEX60DD001712
AMEX60DD001713	32.507475000171	-0.340813938225678	0.242808024469512	-1.40363539866645	0.160427448447898	0.252183893614416	AMEX60DD001713
AMEX60DD001714	0.175698314818678	-0.341000244051797	4.08052381408439	-0.0835677622747345	0.933400099227534	NA	AMEX60DD001714
AMEX60DD001715	3.13316343525378	0.470133829332026	0.742371449223314	0.633286516909952	0.526546556497863	0.640690338839099	FAM43A
AMEX60DD001716	0.0776267371180999	0.620788442525624	4.08052381408439	0.152134498120781	0.879080855320221	NA	FAM43A
AMEX60DD001717	0.64395653962943	-2.23800314120284	2.15172650525966	-1.04009646938507	0.298295083811865	0.414012252034746	AMEX60DD001717
AMEX60DD001718	75.3754487546166	0.0859323502160502	0.141975770406168	0.6052606720866	0.545005808210651	0.656275830150814	TIMELESS
AMEX60DD001719	1391.66224501134	0.418648302851929	0.0385786223217317	10.8518209738169	1.95491258884979e-27	1.40820904374634e-26	LSG1
AMEX60DD001720	22.9881901483251	0.337238240711577	0.396721574453454	0.85006277053668	0.395290188655413	0.515531504693987	TMEM44
AMEX60DD001721	0.169558835899588	0	4.08052381408439	0	1	NA	E1301_TTI023775
AMEX60DD001722	0.173814633723127	0	4.08052381408439	0	1	NA	LOC340211
AMEX60DD001723	0	NA	NA	NA	NA	NA	AMEX60DD001723
AMEX60DD001724	67.9632807231331	1.13446267181879	0.161292798138034	7.03356061098223	2.01328457156232e-12	9.80169701608264e-12	ATP13A3
AMEX60DD001725	3.50573870069291	1.58455183687435	0.865404882469393	1.83099479673942	0.0671013197156452	0.122378172073904	ATP13A3
AMEX60DD001726	30.7283403817492	1.74340232925215	0.259492563550104	6.71850593867027	1.83597262261706e-11	8.64735947191039e-11	ATP13A3
AMEX60DD001727	0.0980715777005781	-1.30278893062922	4.08052381408439	-0.31927002267025	0.749521762523291	NA	AMEX60DD001727
AMEX60DD001728	22.7649188591936	-0.386215049035184	0.257637544611831	-1.49906353756427	0.133857149681233	0.217228311576727	GP5
AMEX60DD001729	1.30981137953705	3.51701968040232	1.61754337049571	2.17429698922045	0.0296828383897634	0.060642283915234	AMEX60DD001729
AMEX60DD001730	1061.83525644499	0.350219955284974	0.0418942352353564	8.35962163570915	6.29197233611592e-17	3.53699550730327e-16	LRRC15
AMEX60DD001731	88.9520667870724	1.25306957471402	0.178214183733584	7.03125614618451	2.04682344412183e-12	9.95947237527957e-12	CPN2
AMEX60DD001732	0.447361725251353	-1.30279393535565	2.99461861373392	-0.435045026896171	0.663529744722622	NA	AMEX60DD001732
AMEX60DD001733	40.8878388742151	-1.02469392034252	0.207006775261237	-4.95005015680952	7.41943581630534e-07	2.76589132981417e-06	LRRC15
AMEX60DD001734	0	NA	NA	NA	NA	NA	AMEX60DD001734
AMEX60DD001735	1220.52765073474	-0.370824873239785	0.039045683091325	-9.49720542402735	2.15598441277743e-21	1.36196406906214e-20	SKIL
AMEX60DD001736	1711.52630213479	-0.248380623250915	0.0310483540147583	-7.99980002588387	1.24621437890017e-15	6.75528014239123e-15	PRKCI
AMEX60DD001737	278.319574079482	-1.47672279773027	0.0867963515641884	-17.0136505868935	6.50548216169009e-65	7.74061918624735e-64	PHC3
AMEX60DD001738	8.86755630529232	-1.03279680450631	0.438349457261633	-2.35610376013282	0.0184677584001573	0.0398186198702394	MEGF6
AMEX60DD001739	67.7235125170771	-0.785354588113027	0.160511990009378	-4.89280949084952	9.94066206110748e-07	3.67487177635241e-06	GPR160
AMEX60DD001740	3193.55906717769	-0.332878876772464	0.0250169473562559	-13.3061349185444	2.13230493853706e-40	1.89846010936715e-39	SEC62
AMEX60DD001741	27.6315092756724	-0.429981705907638	0.226445002541398	-1.89883504198345	0.057586168254247	0.107532927572056	AMEX60DD001741
AMEX60DD001742	89.4170043027826	-0.0132755820529013	0.134795132503459	-0.098487102659739	0.921545512755674	0.949565009054401	AMEX60DD001742
AMEX60DD001743	193.769483135388	3.5470735830794	0.198441830332267	17.8746264189372	1.85916507954148e-71	2.35302012562922e-70	LRRC31
AMEX60DD001744	57.381264454965	1.28764186452807	0.211953468981845	6.07511578231526	1.2389829293117e-09	5.38518358079882e-09	LRRIQ4
AMEX60DD001745	160.362567938178	0.82560477800212	0.12502960028268	6.60327455366973	4.02173713667202e-11	1.86668108126789e-10	LRRC34
AMEX60DD001746	352.727201575327	-0.227315188517747	0.0657355676358428	-3.45802427351067	0.00054415235466261	0.00156677122736321	MYNN
AMEX60DD001747	27.1256612885751	-0.377459121601172	0.26897961831112	-1.40330008634549	0.160527372478036	0.25228947364278	LOC115089817
AMEX60DD001748	19.6212998037689	-1.6140241396871	0.387624386386007	-4.16388699053576	3.12875017377481e-05	0.000102989489211113	PARPI_0029192
AMEX60DD001749	3.68782827674815	2.10166058827246	1.51375418477498	1.38837640180323	0.165022458313832	0.258004889465666	AMEX60DD001749
AMEX60DD001750	1.39696436000625	-0.340636934721388	1.13535893414102	-0.300025766722929	0.764157501469722	0.837835812699999	AMEX60DD001750
AMEX60DD001751	0.0986672798138868	-1.30278893062922	4.08052381408439	-0.31927002267025	0.749521762523291	NA	AMEX60DD001751
AMEX60DD001752	0	NA	NA	NA	NA	NA	ACTA1
AMEX60DD001753	29.8920077708262	-1.56333805876143	0.259888878974974	-6.01540960477947	1.79432409155945e-09	7.73889405705769e-09	AMEX60DD001753
AMEX60DD001754	24.5532406492296	0.355484641042114	0.243323659907454	1.46095386357956	0.144028103165358	0.230893928604311	AMEX60DD001754
AMEX60DD001755	0.0980715777005781	-1.30278893062922	4.08052381408439	-0.31927002267025	0.749521762523291	NA	AMEX60DD001755
AMEX60DD001756	338.108924929028	-0.832027571606036	0.0655288105260931	-12.6971261179039	6.13411695097671e-37	5.18350129566076e-36	MECOM
AMEX60DD001757	290.593962040737	-0.278753365149917	0.0731831733221733	-3.80898166198349	0.00013954030527138	0.00043076549494313	MEGF6
AMEX60DD001758	0	NA	NA	NA	NA	NA	AMEX60DD001758
AMEX60DD001759	8.78402883841497	-1.50546572569074	0.439756214651024	-3.42340977917827	0.000618407762590168	0.00176719483585078	LOC111559199
AMEX60DD001760	68.6348584803452	-1.04988544384471	0.148883633738677	-7.05171829488988	1.76721707205126e-12	8.627576151042e-12	MEGF6
AMEX60DD001761	4161.91411728033	1.0403444641499	0.021855499826723	47.6010373772304	0	0	GOLIM4
AMEX60DD001762	4.45491985543197	1.66009327203761	0.691817312952887	2.39961221113682	0.0164124486326191	0.0358348349530193	TRPV6
AMEX60DD001763	7.3491018740861	1.77400645815958	0.609091400219927	2.91254556790497	0.00358495890428326	0.00903402605635387	TRPV6
AMEX60DD001764	14.6114495661816	0.261259194712321	0.407874784416116	0.640537745147254	0.521823058244385	0.636231626524829	LOC101943397
AMEX60DD001765	11.7529831740117	7.63565814127775	1.20441000660811	6.33974983550782	2.30138538429879e-10	1.03413795428512e-09	LOC115099641
AMEX60DD001766	5290.79656410206	-0.946698493528791	0.0212345245101042	-44.5829852737375	0	0	SERPINI1
AMEX60DD001767	1293.21964012189	0.92878390376951	0.0380533163954136	24.4074365061504	1.4259210021105e-131	2.80052339372107e-130	PDCD10
AMEX60DD001768	1142.08140556326	-0.444920419042375	0.0424963994081625	-10.4696027249056	1.19141957639311e-25	8.25048347995459e-25	AMEX60DD001768
AMEX60DD001769	161.674218674903	-1.40784001739442	0.109142625240353	-12.8990851584712	4.55472181284219e-38	3.91709890579314e-37	WDR49
AMEX60DD001770	8.9593187339646	-1.16385797332032	0.561017044471688	-2.07455011356444	0.0380282496595246	0.0751791589851748	AMEX60DD001770
AMEX60DD001771	10.2149097338465	-1.22009466723416	0.432902360268664	-2.81840613314502	0.00482627203065261	0.0118547002384299	WDR49
AMEX60DD001772	0	NA	NA	NA	NA	NA	AMEX60DD001772
AMEX60DD001773	173.345762337926	0.679020502548385	0.101273625737956	6.70481082908341	2.01667449006073e-11	9.48395786635615e-11	ZBBX
AMEX60DD001774	73.0023324596714	0.580165100252316	0.147453088036564	3.93457409388708	8.33443555617849e-05	0.000263154260775746	N337_00967
AMEX60DD001775	97.8982942742327	0.377103089760374	0.144381894514621	2.61184472629417	0.009005514529603	0.0209065434147244	AMEX60DD001775
AMEX60DD001776	17.2619959892437	-0.963864326703746	0.289684955123515	-3.32728472658436	0.00087696718386926	0.00245338169937651	AMEX60DD001776
AMEX60DD001777	9.15554944590369	-0.911891481163681	0.400095903592048	-2.2791822484978	0.02265623387605	0.0476602439680865	AMEX60DD001777
AMEX60DD001778	15.7177289050785	-0.373993650226559	0.363809085372037	-1.02799425650436	0.30395252940781	0.420204175590015	AMEX60DD001778
AMEX60DD001779	0.176018175358936	-0.341000244051797	4.08052381408439	-0.0835677622747345	0.933400099227534	NA	AMEX60DD001779
AMEX60DD001780	0.766451973214579	0.620791899053799	2.34839545044695	0.264347258437947	0.791512347987039	0.858097738780501	AMEX60DD001780
AMEX60DD001781	0.814162804978429	-1.34030425304203	1.74023886076563	-0.770184072577455	0.441190710501593	0.56125152464444	AMEX60DD001781
AMEX60DD001782	3.93466326129272	-0.40974357272714	0.623436904294659	-0.657233426357257	0.511030835620169	0.62705623893956	AMEX60DD001782
AMEX60DD001783	4.90841042911962	0.920951320087881	0.65558287317576	1.40478245813017	0.160085976919981	0.251828245322691	AMEX60DD001783
AMEX60DD001784	7.75208728301302	-0.926774581954948	0.439622569002523	-2.10811420364005	0.0350211121300166	0.0700274483786334	AMEX60DD001784
AMEX60DD001785	156.210800227275	-0.611220307973001	0.0959058469707009	-6.37312872237839	1.85210305491179e-10	8.35419293624501e-10	HCG_1642748
AMEX60DD001786	31.7636974466873	-0.261905848171536	0.201738780759907	-1.29824244592434	0.194204036683798	0.294728795332795	AMEX60DD001786
AMEX60DD001787	6.18245370970071	-0.788337280596108	0.529768618160695	-1.48807848100391	0.136730197747823	0.221168426932739	AMEX60DD001787
AMEX60DD001788	1414.25073799638	-1.26788993489028	0.0336565858547717	-37.6713770184899	0	0	SLITRK3
AMEX60DD001789	0.293654254669464	-2.78639835568022	3.99445049423132	-0.697567377466378	0.485447789056596	NA	MGAM
AMEX60DD001790	3.85446548382897	-0.954726593844504	0.623779895704702	-1.53055044001686	0.12588053830703	0.206890360566466	AMEX60DD001790
AMEX60DD001791	0.67424403286004	1.51394419176317	2.32379336264684	0.651496908502555	0.514725772079554	0.630009129340116	AMEX60DD001791
AMEX60DD001792	7.48479640971199	-3.24826291426396	1.12760313888882	-2.88067920550924	0.0039681929574874	0.00992024087254032	AMEX60DD001792
AMEX60DD001793	0.175475513827648	0	4.08052381408439	0	1	NA	AMEX60DD001793
AMEX60DD001794	0.323568846777795	1.51494695817132	3.5508730877051	0.426640693923087	0.669641052984599	NA	AMEX60DD001794
AMEX60DD001795	0.0986672798138868	-1.30278893062922	4.08052381408439	-0.31927002267025	0.749521762523291	NA	AMEX60DD001795
AMEX60DD001796	0	NA	NA	NA	NA	NA	AMEX60DD001796
AMEX60DD001797	0.231360906423256	2.10170364735304	3.99461033980471	0.526134833831074	0.598794527573147	NA	AMEX60DD001797
AMEX60DD001798	6.96281885871146	0.491677436153788	0.490311796596336	1.00278524719767	0.315964488408285	0.432722521957963	OTOL1
AMEX60DD001799	19.854149273474	-1.49793501917262	0.299605401620173	-4.9996929663893	5.74216790586742e-07	2.15567383643148e-06	OTOL1
AMEX60DD001800	173.617596569549	-1.62158655498676	0.101639267671054	-15.9543313538511	2.65805150186426e-57	2.91604720586466e-56	SPTSSB
AMEX60DD001801	0.0773508955450488	0.620788442525624	4.08052381408439	0.152134498120781	0.879080855320221	NA	AMEX60DD001801
AMEX60DD001802	1581.45441385896	0.298489274269653	0.0347680432176168	8.58516173606255	9.07087227502863e-18	5.22743907713768e-17	NMD3
AMEX60DD001803	4238.50980361116	-1.30856622311543	0.023181637466148	-56.4483947704866	0	0	PPM1L
AMEX60DD001804	0.694324497278011	0	2.41874554002408	0	1	1	AMEX60DD001804
AMEX60DD001805	0	NA	NA	NA	NA	NA	AMEX60DD001805
AMEX60DD001806	4938.17554069472	0.459789572539038	0.0223444223456603	20.5773756611944	4.37747793237992e-94	6.69232736704366e-93	KPNA4
AMEX60DD001807	274.500767925498	0.579715415915948	0.079839014621548	7.26105424351626	3.84084869780097e-13	1.92342135349277e-12	TRIM59
AMEX60DD001808	122.814234366113	-0.87652365442417	0.105207443892836	-8.33138437729743	7.99024486622812e-17	4.47574303530485e-16	LOC115438963
AMEX60DD001809	9.36240729166565	-2.45005264048779	0.46971018761445	-5.21609431750041	1.8273515496377e-07	7.07280791083855e-07	TRIM59
AMEX60DD001810	1725.98034947217	0.297542834734735	0.0311720994928831	9.54516505385422	1.35891039665857e-21	8.62776467936224e-21	SMC4
AMEX60DD001811	419.265217238127	0.281990544631168	0.0649467347338359	4.34187408784782	1.41272490802248e-05	4.78869907065212e-05	IFT80
AMEX60DD001812	0.349644746978468	-0.327379137616007	3.36818460995996	-0.0971975041534017	0.922569550059108	NA	AMEX60DD001812
AMEX60DD001813	97.5999863877635	1.10079466134377	0.134304458240886	8.19626299649269	2.47975482913788e-16	1.36985721131546e-15	C3ORF80
AMEX60DD001814	144.162461409933	0.175734328134938	0.103783782151979	1.69327350084039	0.0904034196789176	0.15724253542538	CARD8
AMEX60DD001815	263.947302520993	0.159160535776757	0.0777595150768839	2.04683035406521	0.0406747442207456	0.0795786626713779	AMEX60DD001815
AMEX60DD001816	4744.08135387223	-0.20766369661789	0.0225519799197811	-9.20822461515853	3.31563297725976e-20	2.03831035084764e-19	SCHIP1
AMEX60DD001817	62.9711422170614	-1.34088518850793	0.170085284172105	-7.88360495168487	3.1806877748532e-15	1.70197459177072e-14	IQCJ
AMEX60DD001818	3.88351705720872	-0.646229555000199	0.631858962308344	-1.02274335500339	0.306429206770596	0.422943521423934	AMEX60DD001818
AMEX60DD001819	77.6867336389213	-0.838820743551256	0.152786916252828	-5.49013465369769	4.01627434611818e-08	1.61423888537209e-07	AMEX60DD001819
AMEX60DD001820	0.728468545351127	2.83728142900346	2.01574034437799	1.40756295170496	0.15926052430512	0.25091290755799	P2RY4
AMEX60DD001821	0.0980715777005781	-1.30278893062922	4.08052381408439	-0.31927002267025	0.749521762523291	NA	AMEX60DD001821
AMEX60DD001822	1270.09169909116	0.9393918643673	0.0389708199420845	24.1050064064178	2.21510630275572e-128	4.27151531828115e-127	MFSD1
AMEX60DD001823	5168.11568519868	-0.898735383920651	0.0217490461379214	-41.3229793261428	0	0	RARRES1
AMEX60DD001824	1054.06938492493	4.2764010523925e-05	0.0413088748409334	0.00103522573995527	0.999174009512679	1	GFM1
AMEX60DD001825	4.54017408899823	-2.8017204179971	0.884967071747844	-3.16590357702642	0.00154602032537694	0.00415656564264263	AMEX60DD001825
AMEX60DD001826	5.2246014293012	0.212862683086847	0.601288593058624	0.354010845281566	0.723330755528853	0.807149243455131	FLJ12662
AMEX60DD001827	788.862921204705	-0.692868333072064	0.0527098633989248	-13.1449464747844	1.81934223876655e-39	1.59947909064849e-38	MLF1
AMEX60DD001828	230.220841112053	-0.892557692617116	0.0810210538501493	-11.0163673539464	3.18660982277653e-28	2.33032899455294e-27	SHOX2
AMEX60DD001829	0	NA	NA	NA	NA	NA	AMEX60DD001829
AMEX60DD001830	2.36800090210868	-2.14754234073313	1.01108826519763	-2.12399096562886	0.0336708990296331	0.0676657890310759	LOC108717037
AMEX60DD001831	4.74385661987791	-1.34092736673784	0.817262767945424	-1.64075425839952	0.100848436860594	0.172493074690266	AMEX60DD001831
AMEX60DD001832	0.0980715777005781	-1.30278893062922	4.08052381408439	-0.31927002267025	0.749521762523291	NA	AMEX60DD001832
AMEX60DD001833	27.746389988752	-0.0809137914443415	0.239741485195791	-0.337504338801694	0.735736741936912	0.816982849244378	AMEX60DD001833
AMEX60DD001834	5.71573166107096	-0.0994947452107831	0.534113853143649	-0.186280031167857	0.852225166205233	0.902203593165927	AMEX60DD001834
AMEX60DD001835	889.862622138869	-0.155009421895002	0.0419043701017468	-3.69912306326591	0.000216345687669324	0.000654390208797422	SLC66A1
AMEX60DD001836	3.06513970918544	-0.854404286822494	0.872647655632843	-0.979094232715129	0.327533421013571	0.445516317519972	AMEX60DD001836
AMEX60DD001837	51.9082440272676	-2.0539765406953	0.22364813672682	-9.18396446648772	4.15505751993749e-20	2.54774332066947e-19	VEPH1
AMEX60DD001838	2814.47413694245	-0.00397958397129881	0.027220956336571	-0.146195597321917	0.883766981048165	0.921861804272555	PTX3
AMEX60DD001839	4.24788326752151	0.591787989033902	0.670521900345792	0.882578165946129	0.377464229730781	0.497118392454279	AMEX60DD001839
AMEX60DD001840	1.28233379588359	0.247139830338105	1.66834102025905	0.148135079900949	0.882236165086942	0.920655528538324	AMEX60DD001840
AMEX60DD001841	7.64044905101915	-3.54310338039321	0.734474726933342	-4.82399632072673	1.40710013716694e-06	5.146808747981e-06	VEPH1
AMEX60DD001842	28.3827377446381	-0.615425899816587	0.247641073058535	-2.485152774601	0.0129495847320615	0.0289417370380179	AMEX60DD001842
AMEX60DD001843	13.9210668235498	-2.60760169277255	0.401136034797183	-6.5005421267899	8.0031073442492e-11	3.66438352100578e-10	VEPH1
AMEX60DD001844	0.761592618939958	-3.78373054228596	2.00361031569868	-1.88845630941291	0.0589647180143452	0.109675016350134	AMEX60DD001844
AMEX60DD001845	10.9340762357759	-1.23300930520657	0.366969325281939	-3.35997921422795	0.000779483368125792	0.00219692359531556	AMEX60DD001845
AMEX60DD001846	1.06048535926753	-1.33552952570398	1.67637711307477	-0.79667606726889	0.425639186885244	0.546767356306801	ANKRD65
AMEX60DD001847	439.706131835487	-0.0666664811216374	0.0678574515042504	-0.98244893735011	0.325878727327463	0.443690178265733	CCNL1
AMEX60DD001848	22.7202137563851	-0.511449951988496	0.348459100712718	-1.46774743705188	0.142172840059423	0.228359425645266	EOD39_14575
AMEX60DD001849	258.172935246827	0.555611848067639	0.0754670114549975	7.36231417351092	1.80748947522732e-13	9.1647793645157e-13	LEKR1
AMEX60DD001850	2.96233851204973	5.16056810883584	1.3325492813259	3.87270338227267	0.000107634791111874	0.000336026709662713	AMEX60DD001850
AMEX60DD001851	0.343373469622715	0	3.72796983474586	0	1	NA	AMEX60DD001851
AMEX60DD001852	0.0986672798138868	-1.30278893062922	4.08052381408439	-0.31927002267025	0.749521762523291	NA	AMEX60DD001852
AMEX60DD001853	0	NA	NA	NA	NA	NA	AMEX60DD001853
AMEX60DD001854	1831.41218470954	0.629643159190088	0.0362904215891026	17.350119718068	1.96833604321811e-67	2.39950834900497e-66	TIPARP
AMEX60DD001855	0	NA	NA	NA	NA	NA	LOC111947684
AMEX60DD001856	0	NA	NA	NA	NA	NA	LOC107747345
AMEX60DD001857	4195.11550218975	-0.0915762906519254	0.0228719264045089	-4.00387309019464	6.23138021053311e-05	0.000199284488009943	SSR3
AMEX60DD001858	711.08534872829	-1.51694108063328	0.0517179977271206	-29.3310094609059	4.17422582484305e-189	1.10709525309688e-187	KCNAB1
AMEX60DD001859	7.6479687091095	-1.06861152723422	0.424061997630302	-2.51994173777825	0.011737426047492	0.0265093541060679	AMEX60DD001859
AMEX60DD001860	4.99796414004835	-3.34086079348743	1.14930815783339	-2.90684510565506	0.00365093931080481	0.00918864468455862	AMEX60DD001860
AMEX60DD001861	1858.05596736367	0.517665105040886	0.0330610184009214	15.6578692998295	2.93568728001034e-55	3.15325364380608e-54	GMPS
AMEX60DD001862	13.7379140748725	2.07060940305655	0.371493439253408	5.57374420182996	2.49321746011547e-08	1.01265489442398e-07	LOC102079249
AMEX60DD001863	381.379254513946	0.877018476342596	0.0741343060546732	11.8301299764755	2.72719163634315e-32	2.14536521842107e-31	SLC33A1
AMEX60DD001864	22.4332721766558	-0.441230693872818	0.283908891695071	-1.55412777401391	0.120153941388655	0.199375289062656	AMEX60DD001864
AMEX60DD001865	251.105025696969	-0.521537130839161	0.0777220801938308	-6.71028270908989	1.94247702596367e-11	9.14200229521407e-11	C3ORF33
AMEX60DD001866	8.52915355275243	-0.804595666427424	0.403778752376853	-1.9926646998911	0.0462981752606434	0.0890564119882454	PHYPO_G00119740
AMEX60DD001867	674.780001406217	-0.745537886404179	0.0501106837058803	-14.8778230762134	4.59199245799023e-50	4.5995325529058e-49	PLCH1
AMEX60DD001868	0	NA	NA	NA	NA	NA	AMEX60DD001868
AMEX60DD001869	22.7558866449248	-0.936611982966786	0.314691360083337	-2.97628756861565	0.00291761136866491	0.00747368011120962	AMEX60DD001869
AMEX60DD001870	16.0451588681321	-0.843251518449672	0.329496979230913	-2.55920864712608	0.0104910754254208	0.0239812135211516	MME
AMEX60DD001871	0.349237106968754	-0.341001070188371	3.43590039741132	-0.0992464945856082	0.920942559715249	NA	TBC1D15
AMEX60DD001872	2.82846903946001	1.55301461796439	1.49377562620976	1.03965722208558	0.298499181613736	0.414226611072659	AMEX60DD001872
AMEX60DD001873	0.447957427364662	-1.30279394360158	2.99250429571063	-0.435352405498289	0.663306651459946	NA	AMEX60DD001873
AMEX60DD001874	647.962045158705	-0.578210159739003	0.0495910768787403	-11.6595604719946	2.05098374671066e-31	1.59187653840502e-30	GPR149
AMEX60DD001875	1595.92935510097	0.457687106472855	0.0326666490995684	14.0108373245697	1.33817868322536e-44	1.25527598739643e-43	DHX36
AMEX60DD001876	118.137138893551	0.1147684478349	0.11268576095629	1.01848225419907	0.308448829976086	0.425141853773079	LOC112547415
AMEX60DD001877	947.323633018342	-1.15879127900525	0.0388635254183666	-29.816936742893	2.35665958486672e-195	6.45890363359536e-194	ARHGEF26
AMEX60DD001878	18.3569261514012	-0.945443010324834	0.27404814240436	-3.4499157776805	0.000560761471961698	0.00161135558271686	AMEX60DD001878
AMEX60DD001879	2.31352608482192	3.2559839336597	1.39016916991707	2.34214943340596	0.0191730365907159	0.0411793194377256	AMEX60DD001879
AMEX60DD001880	0.786931056027449	-1.23547971876537	2.13613667614043	-0.57837109982945	0.563013601304488	0.670957484476891	LOC113490914
AMEX60DD001881	19.0653878670057	-0.323130345605433	0.280482926223161	-1.15204996595172	0.249300541635986	0.35961826393048	AMEX60DD001881
AMEX60DD001882	20.5754186174855	-0.662456509190528	0.262240097345089	-2.52614499421415	0.011532187489131	0.0261091979345479	AMEX60DD001882
AMEX60DD001883	0	NA	NA	NA	NA	NA	AMEX60DD001883
AMEX60DD001884	0.58611710511231	-3.7837407708961	2.36806447206028	-1.59781999837366	0.110083042622065	NA	AMEX60DD001884
AMEX60DD001885	1135.13678488314	1.00211091362321	0.0441169625567869	22.7148664718996	3.19434288404435e-114	5.59586748447132e-113	RAP2B
AMEX60DD001886	0.0773508955450488	0.620788442525624	4.08052381408439	0.152134498120781	0.879080855320221	NA	AMEX60DD001886
AMEX60DD001887	0	NA	NA	NA	NA	NA	AMEX60DD001887
AMEX60DD001888	36.0591673222287	-0.010851364050157	0.18796278264961	-0.0577314503285767	0.953962541726366	0.974444362330114	AMEX60DD001888
AMEX60DD001889	1410.67810196757	-0.0745853521280118	0.0332794675006741	-2.24118225829488	0.0250142715941389	0.052044923922278	P2RY1
AMEX60DD001890	0.0773508955450488	0.620788442525624	4.08052381408439	0.152134498120781	0.879080855320221	NA	AMEX60DD001890
AMEX60DD001891	0.578714332296459	2.10039701188991	2.54601484430709	0.824974377736414	0.409386137455566	NA	AMEX60DD001891
AMEX60DD001892	55.6298671845449	-1.25943426916614	0.160087089678291	-7.86718199260844	3.62718796899587e-15	1.93669016342668e-14	DPX16_0184
AMEX60DD001893	0.154701791090098	1.52049645189603	4.03746094390704	0.376597191408285	0.706472975294964	NA	AMEX60DD001893
AMEX60DD001894	0.0980715777005781	-1.30278893062922	4.08052381408439	-0.31927002267025	0.749521762523291	NA	AMEX60DD001894
AMEX60DD001895	2031.25087868175	0.0731573412892786	0.028824214988879	2.53805147226054	0.0111471588244802	0.0253268282750691	MBNL1
AMEX60DD001896	17.4701667830966	1.07858920844586	0.33185387622729	3.25019318956855	0.00115326634901521	0.00316470216591735	AMEX60DD001896
AMEX60DD001897	21.5125886500767	0.855047039974337	0.282155989198235	3.03040542362404	0.00244225662105304	0.00634251697351623	D4764_06G0007210
AMEX60DD001898	0.539521025245459	3.3233258161746	2.71685598481245	1.223224872703	0.221244773622733	NA	AMEX60DD001898
AMEX60DD001899	6.04143775837815	6.32338191007902	1.24322127494315	5.08628836839054	3.65138740872447e-07	1.38730654686065e-06	SUCNR1
AMEX60DD001900	37.4839991139617	2.03753379009149	0.26080947315256	7.81234579197835	5.61333023575513e-15	2.9772975994758e-14	[PROVISIONAL:CYSLTR2]
AMEX60DD001901	251.598082480837	0.709208716762093	0.0785140458095845	9.03288971354367	1.67197149418016e-19	1.01021708078782e-18	AADAC
AMEX60DD001902	1.05474217405048	-4.37085513801459	1.7355912797643	-2.51836661602043	0.0117900529883029	0.0266167218006791	AADAC
AMEX60DD001903	0.347629267446254	0	4.03257575160752	0	1	NA	LOC100130764
AMEX60DD001904	84.2749755934068	-1.45902625470465	0.131936094713562	-11.0585830046906	1.99219889561172e-28	1.46051125841901e-27	AADAC
AMEX60DD001905	6.57278637517117	-1.60442111632436	0.538776826596049	-2.97789555363947	0.00290234870520998	0.00743829476192562	AADAC
AMEX60DD001906	1.38029897318491	-2.07953826175778	1.32551598428589	-1.56885189345952	0.116682453401906	0.194652946944245	DPX16_1217
AMEX60DD001907	3.44662545112665	-1.40580783398657	0.714980412397175	-1.96621866782784	0.0492733569913037	0.0939841118724254	AMEX60DD001907
AMEX60DD001908	0.251165529268176	0.620788442525624	4.08052381408439	0.152134498120781	0.879080855320221	NA	AMEX60DD001908
AMEX60DD001909	609.583587258902	0.0919421380154151	0.0483343451312381	1.90221131093785	0.0571435347006452	0.106819694664324	IGSF10
AMEX60DD001910	10.965965604851	-0.28688509940859	0.357300242734071	-0.802924445875933	0.422018405542031	0.542851869299749	LOC113107952
AMEX60DD001911	0	NA	NA	NA	NA	NA	AMEX60DD001911
AMEX60DD001912	49.0062621840979	-0.328760799069666	0.167920390310878	-1.95783727313292	0.0502491102253272	0.0956047478082798	P2RY12
AMEX60DD001913	7.42523341443557	2.34677834245445	0.59234316512785	3.9618560331458	7.43693808464711e-05	0.000235819450506018	P2RY13
AMEX60DD001914	1.26646395560496	2.10168248967235	1.78527693956817	1.17723051426448	0.239103512448585	0.348186118921973	GPR87
AMEX60DD001915	44.6600338827621	0.376580795184496	0.198232223715903	1.89969515614269	0.0574731363753333	0.107354396229101	P2RY14
AMEX60DD001916	5.48568178194644	1.66030455775497	0.800826816679384	2.07323796253402	0.0381501390162514	0.0753765902873446	GPR171
AMEX60DD001917	3.85830461472079	1.82949458009541	0.908857120537939	2.01296170624989	0.0441186580769574	0.0853216282548767	AMEX60DD001917
AMEX60DD001918	9.61563027365759	1.60429389949093	0.436611177335551	3.67442242152674	0.000238388059895726	0.000717750415786324	CLRN1
AMEX60DD001919	5.10075924254763	-0.118761074954827	0.583210588493246	-0.203633262663582	0.83864009787966	0.893543222059481	MINDY4B
AMEX60DD001920	43.2316950986837	-1.23908701850092	0.219167234765867	-5.65361432708961	1.57108525245946e-08	6.45049536780485e-08	SIAH2
AMEX60DD001921	880.286266880145	0.452485446044391	0.0444908060454249	10.170313515615	2.69041294067582e-24	1.81256458926165e-23	ERICH6
AMEX60DD001922	1.85950299060735	-0.927569944524743	1.03104413498853	-0.899641356802888	0.368311140824877	0.488063356505388	AMEX60DD001922
AMEX60DD001923	0.370553491237592	-2.2068288816199	3.26998201705513	-0.674874929008728	0.499755230197018	NA	AMEX60DD001923
AMEX60DD001924	3976.13107033892	-0.307262536145958	0.0252469482051387	-12.1702842517583	4.47521332584565e-34	3.63318445406083e-33	SELENOT
AMEX60DD001925	1614.76378220115	0.339666170147945	0.0340564245154907	9.973629791743	1.98826736000796e-23	1.31380459370925e-22	EIF2A
AMEX60DD001926	0.890376650124801	-2.19514296826279	2.11423758279078	-1.03826693183895	0.299145799398475	0.414890301121928	AMEX60DD001926
AMEX60DD001927	558.147006882757	0.15619833058379	0.0547179034003439	2.85461102997612	0.00430895670654604	0.0106991952463228	SERP1
AMEX60DD001928	1513.9554334818	-0.0129336238042981	0.0355991199468155	-0.363313020760646	0.71637106777835	0.801517049665708	TSC22D2
AMEX60DD001929	0.981649554151517	1.66308731678846	1.62161555762737	1.025574347117	0.30509226438087	0.421505538754789	AMEX60DD001929
AMEX60DD001930	0.0776267371180999	0.620788442525624	4.08052381408439	0.152134498120781	0.879080855320221	NA	AMEX60DD001930
AMEX60DD001931	0.274142793641535	-1.30278893062922	4.08052381408439	-0.31927002267025	0.749521762523291	NA	AMEX60DD001931
AMEX60DD001932	27541.1492205355	0.122863873999486	0.0158454587913251	7.75388555279637	8.91226551698267e-15	4.69511407239692e-14	PFN2
AMEX60DD001933	1034.16422936972	-0.182093913995112	0.0403287613396843	-4.5152369660292	6.32460040852659e-06	2.20498503717594e-05	RNF13
AMEX60DD001934	46.853383261514	-0.544376724591939	0.17804923582449	-3.05745049716783	0.00223228508941402	0.00584055192134734	LOC107982656
AMEX60DD001935	35.8977667300032	0.443876840006708	0.193451054577556	2.29451755109846	0.0217607880989357	0.0460137939926393	LOC116223618
AMEX60DD001936	0.154977632663149	1.52273169785504	4.03726194014005	0.377169408483369	0.706047712828677	NA	LOC109072201
AMEX60DD001937	6.55161471466853	-3.39274293288665	0.658530745767964	-5.15198865761401	2.57738627799762e-07	9.89070980839063e-07	ANKUB1
AMEX60DD001938	36.0692803627945	-4.04619561583051	0.32831277760871	-12.3242099966418	6.70978150425824e-35	5.51489258616401e-34	AMEX60DD001938
AMEX60DD001939	1647.92139430026	0.134776215420629	0.0304494133099826	4.42623357135239	9.5892690759177e-06	3.29726787050098e-05	COMMD2
AMEX60DD001940	2033.78214799774	0.820632990666582	0.0311125290188763	26.376286870434	2.56401836880757e-153	5.71739904888176e-152	WWTR1
AMEX60DD001941	84.2707010871283	-0.750161201540624	0.145671713470238	-5.14966964876054	2.60945654735063e-07	1.00112850948888e-06	GGT1
AMEX60DD001942	4.07764372929937	-1.30279784482706	1.72224581190999	-0.756452903422798	0.44937769945452	0.56901595743865	TM4SF4
AMEX60DD001943	18.5845056831619	0.195013828998791	0.281754368469864	0.692141279149856	0.488848610752555	0.607322676457425	LOC102351696
AMEX60DD001944	3.41157678171341	-0.422801335137603	0.670263911661374	-0.63079829867255	0.528172415961795	0.642244231464082	AMEX60DD001944
AMEX60DD001945	21.8245126668653	5.11808854326281	1.04382772681094	4.90319275087605	9.42913781871195e-07	3.49016888043654e-06	TM4SF1
AMEX60DD001946	115.98757241927	2.11409885517477	0.216434162995278	9.76786116349336	1.54683012246819e-22	1.00201609373765e-21	CP
AMEX60DD001947	6.10876653241342	-0.926922732220233	0.735093404785444	-1.26095911918946	0.207323576389368	0.310796196134342	TM4SF18
AMEX60DD001948	0.350897987073275	-0.341001081392574	3.42632443170763	-0.0995238741074568	0.920722333202482	NA	AMEX60DD001948
AMEX60DD001949	438.3530110689	0.481666468212762	0.0611744370242409	7.8736559197414	3.44425366496883e-15	1.84092923182437e-14	HPS3
AMEX60DD001950	35.1372446159849	0.357064785070121	0.19570258975969	1.82452764426149	0.0680723409784162	0.123896044430628	HPS3
AMEX60DD001951	3962.66031847132	1.14457345583989	0.0227015385257234	50.4183209672313	0	0	VWA5A
AMEX60DD001952	0.462445971273461	3.10094132310082	2.73723329153764	1.1328743270395	0.257267032574386	NA	AMEX60DD001952
AMEX60DD001953	1.20562751829769	2.87549462045377	1.64419663765909	1.74887513731188	0.0803126051297538	0.142384320748425	AMEX60DD001953
AMEX60DD001954	147.878533897703	1.24991127698215	0.121820550325189	10.2602662165425	1.06412965756282e-24	7.22367698678967e-24	AMEX60DD001954
AMEX60DD001955	3203.96713269373	1.06590562105229	0.0274760604777661	38.7939756470849	0	0	VWA5A
AMEX60DD001956	925.680791953342	0.526556038277037	0.0430303401922621	12.2368551102397	1.97539381798643e-34	1.61520887219591e-33	HLTF
AMEX60DD001957	1423.41109602355	-0.300040010330486	0.035641128428115	-8.41836450087825	3.81776387098762e-17	2.15953222415919e-16	GYG1
AMEX60DD001958	284.335728994512	-0.549738695723711	0.0681440623874584	-8.06730148546131	7.18689264898997e-16	3.92128624687319e-15	CPA3
AMEX60DD001959	15.5831492923467	-0.581332523900199	0.296236554486825	-1.96239294271853	0.0497167537742	0.0947213469225752	CPA3
AMEX60DD001960	2.41917459596894	0.906825461788301	0.846220722052201	1.0716181229752	0.28389158989033	0.397772326588127	LOC114595149
AMEX60DD001961	1.00201563687935	1.87573223520533	1.74248489838924	1.07646972260091	0.281717234835108	0.395652523545689	AMEX60DD001961
AMEX60DD001962	0.252826409372697	0.620788442525625	4.08052381408439	0.152134498120781	0.879080855320221	NA	CPB1
AMEX60DD001963	165.795918442609	-0.939008571553635	0.0959466718454414	-9.78677585676203	1.2832253729474e-22	8.33359317515148e-22	AGTR1
AMEX60DD001964	0	NA	NA	NA	NA	NA	AMEX60DD001964
AMEX60DD001965	0	NA	NA	NA	NA	NA	AMEX60DD001965
AMEX60DD001966	1.92797935194625	-1.66294620592848	1.02125370622867	-1.62833798867618	0.103453238582057	0.176292559321784	AMEX60DD001966
AMEX60DD001967	0.0776267371180999	0.620788442525624	4.08052381408439	0.152134498120781	0.879080855320221	NA	AMEX60DD001967
AMEX60DD001968	0.390534428143424	-3.19808541966912	3.34921992100053	-0.954874715636392	0.339641057548843	NA	HARBI1
AMEX60DD001969	805.175895843465	0.150240269381098	0.0406872241817114	3.69256621464559	0.00022200251334345	0.000670578852262751	ZIC4
AMEX60DD001970	2654.78293603605	-0.191451212082562	0.0246579679858742	-7.7642736900396	8.21144105304189e-15	4.33146485204593e-14	ZIC1
AMEX60DD001971	0	NA	NA	NA	NA	NA	ZIC1
AMEX60DD001972	615.579470366804	0.0635888827617469	0.0471820957414825	1.34773332473741	0.177744169654759	0.274653793052753	HARBI1
AMEX60DD001973	654.679087021847	0.228471155290053	0.0471035636156192	4.850400643876	1.23212341717232e-06	4.52640604945465e-06	AMEX60DD001973
AMEX60DD001974	0	NA	NA	NA	NA	NA	AMEX60DD001974
AMEX60DD001975	0.173814633723127	0	4.08052381408439	0	1	NA	AMEX60DD001975
AMEX60DD001976	0.371618669228804	-2.20349869533142	3.53065914349237	-0.624104056998212	0.532559249732998	NA	AMEX60DD001976
AMEX60DD001977	13.3679520529458	-0.560605171848615	0.321471360142434	-1.74387283396017	0.0811812666038623	0.143717574183396	AMEX60DD001977
AMEX60DD001978	0	NA	NA	NA	NA	NA	AMEX60DD001978
AMEX60DD001979	193.718477593117	-0.230936305734619	0.0854744366352865	-2.70181723127358	0.00689616589385543	0.0164312660254593	AMEX60DD001979
AMEX60DD001980	87.6110590839253	-0.936782043480439	0.124067406490637	-7.55058939312265	4.33292875352449e-14	2.23956437444125e-13	LOC115536027
AMEX60DD001981	0.272481913537014	-1.30278893062922	4.08052381408439	-0.31927002267025	0.749521762523291	NA	AMEX60DD001981
AMEX60DD001982	0.350897987073275	-0.341001081392574	3.42632443170763	-0.0995238741074568	0.920722333202482	NA	AMEX60DD001982
AMEX60DD001983	3.63095992735259	-0.73618289459913	0.666402390123398	-1.10471226620722	0.269284286632328	0.382428005986316	AMEX60DD001983
AMEX60DD001984	59.587741847536	0.698039682622771	0.165394691529364	4.22044792470768	2.43817376566856e-05	8.09933271562007e-05	AMEX60DD001984
AMEX60DD001985	2.94669605822438	-0.34065789514433	0.91871968786771	-0.370796337166754	0.710789229720262	0.797516622030104	AMEX60DD001985
AMEX60DD001986	0.176294016931987	-0.341000244051797	4.08052381408439	-0.0835677622747345	0.933400099227534	NA	AMEX60DD001986
AMEX60DD001987	1.09995151773573	4.10051772571684	1.68524880750887	2.43318239268077	0.0149667595190898	0.0329621812593617	AMEX60DD001987
AMEX60DD001988	6.30333248809831	1.18616495763884	0.512287917971965	2.31542637650835	0.0205896094097996	0.0438397299332031	AMEX60DD001988
AMEX60DD001989	4.55804555940857	1.24347768516307	0.786662653688035	1.58070003620153	0.113946640103838	0.190869373954966	AMEX60DD001989
AMEX60DD001990	1.91120294620538	-0.343018680826269	1.1002247481233	-0.311771464340692	0.755214212021585	0.831403606126363	AMEX60DD001990
AMEX60DD001991	96.4349137438472	-1.43076015966218	0.142823500820776	-10.0176802237721	1.27459413230565e-23	8.4685667082372e-23	PLSCR5
AMEX60DD001992	59.7153402010633	1.33198195166419	0.173645295010564	7.67070568530612	1.71052630209225e-14	8.94552550702027e-14	PLSCR1
AMEX60DD001993	0.0986672798138868	-1.30278893062922	4.08052381408439	-0.31927002267025	0.749521762523291	NA	AMEX60DD001993
AMEX60DD001994	0.0963196950416902	-1.30278893062922	4.08052381408439	-0.31927002267025	0.749521762523291	NA	PLSCR1
AMEX60DD001995	0.169558835899588	0	4.08052381408439	0	1	NA	CCNB3
AMEX60DD001996	0.173814633723127	0	4.08052381408439	0	1	NA	OR5AR1
AMEX60DD001997	0.251165529268176	0.620788442525624	4.08052381408439	0.152134498120781	0.879080855320221	NA	AMEX60DD001997
AMEX60DD001998	0.272337870400626	-1.23451528666602	3.96214493935949	-0.311577518127236	0.755361622198777	NA	OR10K2
AMEX60DD001999	0	NA	NA	NA	NA	NA	OR6K3
[truncated: 97,089 more rows]
