# Supplementary material for: Transcriptome Profiling after Early Spinal Cord Injury in the Axolotl and Its Comparison with Rodent Animal Models through RNA-Seq Data Analysis
Source: Genes (Basel). 2023 Dec 8;14(12):2189. doi: 10.3390/genes14122189 (PMC10742908; doi:10.3390/genes14122189)
Supplement: Supplementary file 1 [file genes-14-02189-s001.zip › Supp Table S4.csv]

	baseMean	log2FoldChange	lfcSE	stat	pvalue	padj	Gene_symbol
AMEX60DD000001	17.4300135365093	-0.664868395865835	0.339295697414029	-1.95955445628455	0.0500478890303699	0.0804704207369959	ZNF568
AMEX60DD000002	37.0235425969865	-0.296095616565027	0.236771111413477	-1.25055634869218	0.211096384836056	0.280761101176163	ZNF268
AMEX60DD000003	1054.16552010004	-0.0581517961412844	0.0464401507422649	-1.25218792815762	0.210501393753849	0.280063138268669	ZNF850
AMEX60DD000004	106.60503824033	0.830468316556613	0.148116546796113	5.6068571305526	2.06033595247522e-08	6.78933858613745e-08	ZNF268
AMEX60DD000005	88.8411376690003	0.0514327548278985	0.149846795036102	0.343235601505571	0.731421223553171	0.787065117219404	AMEX60DD000005
AMEX60DD000006	137.100675614563	-0.644214639562157	0.117405196501372	-5.48710498989395	4.08574319354289e-08	1.32339858573007e-07	ZNF268
AMEX60DD000007	0.0980715777005781	0	4.08045587181216	0	1	NA	ZNF268
AMEX60DD000008	3.1497005055243	2.31520899199837	1.34189781795647	1.72532435854476	0.0844690345425504	0.127715335963557	AMEX60DD000008
AMEX60DD000009	3.3956553990971	3.59855143359573	1.33559861711675	2.69433599846351	0.00705290261358039	0.0136349888259957	AMEX60DD000009
AMEX60DD000010	0.636678021743117	1.31186661881215	2.33681826335624	0.561390091554656	0.574531637218416	NA	LOC102367500
AMEX60DD000011	5.57934336655536	4.21525361921009	1.26341897700984	3.33638618377128	0.000848751737512091	0.00189501134259361	AMEX60DD000011
AMEX60DD000012	1.75173837559628	0.729521740077029	1.60345724684472	0.454968002117038	0.649132259060717	0.715278022138913	AMEX60DD000012
AMEX60DD000013	1.12052667864718	3.27848252904427	1.65765700894669	1.97778099531427	0.0479534183477393	0.0775173297647297	AMEX60DD000013
AMEX60DD000014	2.39009562804533	-1.52930667725347	0.94427202193602	-1.61956156883476	0.10532649070093	0.154765455723815	AMEX60DD000014
AMEX60DD000015	0.0986672798138868	0	4.08045587181216	0	1	NA	AMEX60DD000015
AMEX60DD000016	1122.24813792805	2.55145101836126	0.0652937024504623	39.0765253402044	0	0	FZD10
AMEX60DD000017	0.348721144160733	0.68894512027417	3.18185785563859	0.216522909423275	0.828580169538435	NA	AMEX60DD000017
AMEX60DD000018	280.287013676073	-0.329484571869208	0.094188639669985	-3.49813494518707	0.000468524005929447	0.001082219369292	AMEX60DD000018
AMEX60DD000019	31.543101706281	-0.0236043255915948	0.30972794690738	-0.0762098668437347	0.939252132914373	0.95199697813916	AMEX60DD000019
AMEX60DD000020	33.4866493188741	-0.882004872661441	0.247310827618789	-3.56638195405251	0.00036194373446728	0.000847453139259853	AMEX60DD000020
AMEX60DD000021	31.1571691438598	1.1128099254706	0.280237846726765	3.97094803028372	7.15871954810115e-05	0.000181838466568452	LOC106702273
AMEX60DD000022	0.173814633723127	-2.12680713965484	4.08045587181216	-0.521218022316294	0.602214900780085	NA	AMEX60DD000022
AMEX60DD000023	0.309263485114407	1.69606527614526	3.91190439076375	0.433565114768594	0.664604272017086	NA	AMEX60DD000023
AMEX60DD000024	4.96207266250819	-0.166071039697609	0.869242038225987	-0.191052701542759	0.848484303673027	0.888007711475879	AMEX60DD000024
AMEX60DD000025	92.5355092674456	-1.93613411707896	0.145484174875422	-13.3082111421181	2.07387855167268e-40	1.51377700992656e-39	AMEX60DD000025
AMEX60DD000026	60.8149509811535	2.31921924044843	0.263684703451906	8.79542578726581	1.42506552657079e-18	6.86012716918366e-18	LOC114595149
AMEX60DD000027	61.5911252074572	0.959935139967075	0.281015895549354	3.41594605561551	0.000635608369113939	0.00144308883014553	LOC115074266
AMEX60DD000028	30.989781028662	0.742418748111071	0.33133743989581	2.24067267600222	0.0250472852764318	0.0433317673170296	KDM6B
AMEX60DD000029	181.050644269096	0.0838238303742135	0.108770801969966	0.770646431359025	0.440916531828161	0.521176615677082	PARPI_0010196
AMEX60DD000030	186.096233777572	0.699832324106178	0.115353250326633	6.06686263390533	1.30433022243284e-09	4.57716632660421e-09	PARPI_0006348
AMEX60DD000031	26.1623698096649	1.47477375612883	0.334230382853425	4.41244671875204	1.02208952539445e-05	2.80534246907658e-05	GLT1D1
AMEX60DD000032	0.425620380728861	-0.272574964791562	2.85437117633229	-0.0954938751665105	0.923922554938579	NA	AMEX60DD000032
AMEX60DD000033	39.0237181816312	0.627916425950607	0.242142908060812	2.59316463562464	0.00950972351676575	0.0179225053534233	GLT1D1
AMEX60DD000034	14.3934740760977	1.94700462313852	0.450573826431816	4.32116671879775	1.5520634544953e-05	4.19265251746639e-05	ENV
AMEX60DD000035	0.371618669228804	-2.12682903853465	3.57987652095677	-0.594106815160829	0.552440672913113	NA	AMEX60DD000035
AMEX60DD000036	1307.43912614759	0.0777812249584134	0.0370421091128144	2.0998055138147	0.0357459530233123	0.0595852192926623	SLC15A4
AMEX60DD000037	0.175475513827648	-2.12680713965484	4.08045587181216	-0.521218022316294	0.602214900780085	NA	AMEX60DD000037
AMEX60DD000038	2986.19371004963	0.718823374173628	0.0301178340517862	23.8670341611433	6.73976114944431e-126	1.10631931164212e-124	TMEM132C
AMEX60DD000039	58.5045651907621	3.24524234634428	0.32225405996425	10.0704467360452	7.46382872066845e-24	4.09965849642004e-23	AMEX60DD000039
AMEX60DD000040	26.2726942886472	4.76027243690459	0.740839650452756	6.42550980363349	1.31428294300275e-10	4.83023200526661e-10	AMEX60DD000040
AMEX60DD000041	0.544277122406352	-3.03212972982665	2.53300505095277	-1.19704843410641	0.231287677085635	NA	AMEX60DD000041
AMEX60DD000042	227.156627874699	1.5776478181322	0.118377743909998	13.3272333634917	1.60749203293706e-40	1.17463926862103e-39	ATP5MG
AMEX60DD000043	1.58700290330484	-2.75455875610393	1.42983668656891	-1.92648487899264	0.0540438581312623	0.0862441554346061	AMEX60DD000043
AMEX60DD000044	452.454168280538	-0.59083356030605	0.0792734190050027	-7.45311061036442	9.11647884341168e-14	3.78553100256095e-13	TMEM132B
AMEX60DD000045	38.0377724953482	1.29485312584716	0.308056030306348	4.20330393973943	2.63046999676097e-05	6.96214637026464e-05	KIAA1786
AMEX60DD000046	13.7680757546074	-2.34964041974603	0.557726667199968	-4.21288878213812	2.52125225612363e-05	6.68342408348717e-05	TMEM132B
AMEX60DD000047	37.7683841411743	0.156640631461339	0.325533945677887	0.481180637353052	0.630388121093346	0.697927205900171	TMEM132B
AMEX60DD000048	3558.21578634728	-0.442089987356365	0.0288542521673067	-15.3214848471199	5.49477744780013e-53	4.72022288954455e-52	AACS
AMEX60DD000049	0.523051740691881	-2.06618338564945	2.72928680119708	-0.75704150430186	0.449024997349619	NA	AMEX60DD000049
AMEX60DD000050	4936.8452662442	-1.46260471991703	0.0225528508509002	-64.8523208700532	0	0	BRI3BP
AMEX60DD000051	680.182531018932	0.687212702190441	0.0571635066784807	12.0218779798746	2.72702175325313e-33	1.79005118530599e-32	DHX37
AMEX60DD000052	0.424012541206361	-2.06682959182535	3.25490517680777	-0.634989186951485	0.525435467293804	NA	AMEX60DD000052
AMEX60DD000053	213.939913119386	1.2101566881401	0.124790499825627	9.69750653960909	3.08956606870637e-22	1.63284972195777e-21	UBC
AMEX60DD000054	0	NA	NA	NA	NA	NA	UBC
AMEX60DD000055	159.615741199347	1.05949880140435	0.125189494081343	8.463160660398	2.60226828383701e-17	1.20799841693332e-16	SCARB1
AMEX60DD000056	0.903099214215683	1.53564604035188	1.87613623604738	0.818515207396218	0.413063062106174	0.493458771901937	AMEX60DD000056
AMEX60DD000057	0.0980715777005781	0	4.08045587181216	0	1	NA	AMEX60DD000057
AMEX60DD000058	384.709659830457	1.16755233013986	0.0856309122136274	13.6347062054776	2.48991564207083e-42	1.86664118151086e-41	ZNF268
AMEX60DD000059	334.517156640227	-0.25926031470964	0.0790736735567604	-3.27871847921089	0.00104279608382016	0.00229883111481256	ZNF268
AMEX60DD000060	71.1332327362452	-0.160193629355668	0.172806967101728	-0.927009090214315	0.35392181461502	0.432751926349209	ZNF84
AMEX60DD000061	10.7991189804545	5.33674465810363	1.22195517140196	4.36738170352086	1.25744862131683e-05	3.42603214529275e-05	OJAV_G00236990
AMEX60DD000062	3.49742600419882	2.00473897379795	1.17923443773649	1.70003428465505	0.0891244768246662	0.133814195668091	D5F01_LYC25363
AMEX60DD000063	0	NA	NA	NA	NA	NA	CASR
AMEX60DD000064	0.268226115713474	-2.12681514673675	4.08045587181216	-0.521219984617113	0.602213533953496	NA	AMEX60DD000064
AMEX60DD000065	0	NA	NA	NA	NA	NA	PIWIL1
AMEX60DD000066	253.961806425435	-0.926482312599578	0.0878022628521002	-10.5519183960008	4.97703564184133e-26	2.85892853804388e-25	AMEX60DD000066
AMEX60DD000067	409.390505878484	0.321299401186971	0.0759992102140052	4.22766763341655	2.36126243272072e-05	6.2693167905279e-05	RIMBP2
AMEX60DD000068	65.2935924179167	2.00108819964146	0.240508168746714	8.32025045165456	8.77776354067449e-17	4.01583688764059e-16	AMEX60DD000068
AMEX60DD000069	78.3866249933545	-1.6333864199341	0.153970017889491	-10.6084706771057	2.72167282332751e-26	1.57366764945238e-25	AMEX60DD000069
AMEX60DD000070	9.96451943685848	1.13028934885343	0.535982818908211	2.10881638175608	0.034960434028253	0.0584174236539904	AMEX60DD000070
AMEX60DD000071	5.02815001255962	-1.16701640062079	0.645384036595602	-1.80825111010925	0.0705674272108041	0.109058254032722	AMEX60DD000071
AMEX60DD000072	15822.9192416174	-0.617557439634721	0.0161453783673621	-38.2497966652249	0	0	RAN
AMEX60DD000073	0.271886211423705	-2.12681514673675	4.08045587181216	-0.521219984617113	0.602213533953496	NA	AMEX60DD000073
AMEX60DD000074	146.654839594543	-0.613923560369235	0.118643639719346	-5.17451725032614	2.2850099969082e-07	7.07313974520211e-07	STX2
AMEX60DD000075	14186.5058215335	-0.594334110930829	0.0166207308217382	-35.7586027537069	4.86286526831499e-280	1.72162695108771e-278	RAN
AMEX60DD000076	0.0980715777005781	0	4.08045587181216	0	1	NA	AMEX60DD000076
AMEX60DD000077	24.9477030716596	-0.208426113816478	0.28507556031223	-0.731125858660764	0.464702280938813	0.544601145319291	AMEX60DD000077
AMEX60DD000078	0.523104781273902	-3.6173497578203	2.80319240006168	-1.29043934256553	0.196898159609718	NA	AMEX60DD000078
AMEX60DD000079	8.83985111740472	3.47923652901849	0.893748051133578	3.89286054901672	9.90691052145432e-05	0.000248220381205886	AMEX60DD000079
AMEX60DD000080	1.29711533550385	1.28743546203995	1.48342570094752	0.867879976204819	0.3854600418309	0.465079860913235	AMEX60DD000080
AMEX60DD000081	152.869159672042	1.41988247446661	0.181301481571156	7.83160988074631	4.81662123790636e-15	2.09408575720399e-14	ADGRD1
AMEX60DD000082	36.9210294759404	3.28366617113373	0.613678088269383	5.35079585519163	8.75682624414718e-08	2.78098953205846e-07	ADGRD1
AMEX60DD000083	1.90276417934717	-3.33384350040681	1.34067868721033	-2.48668344787656	0.0128940072737989	0.0236793813138716	AMEX60DD000083
AMEX60DD000084	777.048764594688	-0.0595232541619346	0.0590776905272357	-1.00754199479909	0.31367438754358	0.392081516608675	ADGRD1
AMEX60DD000085	15.759555285743	4.92054914896143	1.20319279324041	4.08957664690588	4.32161246765771e-05	0.000112061505228784	ADGRD1
AMEX60DD000086	27.462197274081	1.96022852923249	0.483396643169524	4.05511407025855	5.01098428953393e-05	0.000129270560950025	ADGRD1
AMEX60DD000087	0.173814633723127	-2.12680713965484	4.08045587181216	-0.521218022316294	0.602214900780085	NA	LOC112843268
AMEX60DD000088	0.175475513827648	-2.12680713965484	4.08045587181216	-0.521218022316294	0.602214900780085	NA	ROHU_011646
AMEX60DD000089	0.832207658129982	2.4972948182737	1.99992356363947	1.2486951319925	0.211776602047265	0.281491994443045	AMEX60DD000089
AMEX60DD000090	0.175475513827648	-2.12680713965484	4.08045587181216	-0.521218022316294	0.602214900780085	NA	AMEX60DD000090
AMEX60DD000091	0	NA	NA	NA	NA	NA	AMEX60DD000091
AMEX60DD000092	0.252826409372697	-1.16502646015932	4.08045587181216	-0.285513799624042	0.775250533629566	NA	AMEX60DD000092
AMEX60DD000093	0.517684277947012	-0.272164250511598	2.49094334866469	-0.109261517592319	0.91299506832052	NA	AMEX60DD000093
AMEX60DD000094	0.154010010878207	0.690805320565499	4.03789658207801	0.171080488695922	0.864160477450992	NA	AMEX60DD000094
AMEX60DD000095	924.334297927196	-0.0855037863703116	0.044721453828594	-1.9119187559963	0.0558866155567715	0.088871972943329	DNAI1
AMEX60DD000096	0.292462850442846	0	4.08045587179452	0	1	NA	AMEX60DD000096
AMEX60DD000097	2.57376637895952	1.27724826613354	1.56592083946111	0.815653150495836	0.414698541254414	0.49522469952566	PRG4
AMEX60DD000098	12.9137523357721	-0.512380254590559	0.378006538489153	-1.35547987248708	0.175264717058454	0.239692486679565	AMEX60DD000098
AMEX60DD000099	4.56502882697331	-0.354888090271546	0.663255572596956	-0.535069896031167	0.592601525649539	0.662667520209178	LOC100130764
AMEX60DD000100	14.3940321729841	0.299708827043818	0.371465039153508	0.806829164130204	0.419764914205472	0.500107016064154	AMEX60DD000100
AMEX60DD000101	20.9834988133289	0.106819011422893	0.309700802093385	0.344910347990263	0.730161770880591	0.786091571305938	AMEX60DD000101
AMEX60DD000102	406.944684187884	0.102779495550126	0.0842200975723473	1.22036780427422	0.222325476609244	0.293406663795229	M959_06098
AMEX60DD000103	3138.12732616235	-0.623186614776431	0.0265949758104873	-23.4324941378847	1.99406932436678e-121	3.16721942701124e-120	SFSWAP
AMEX60DD000104	700.492187386379	-0.282656011450828	0.0553003644258103	-5.11128659613144	3.1997213412674e-07	9.80917801356311e-07	SFSWAP
AMEX60DD000105	311.81708034449	0.0546542078782114	0.084125265394705	0.64967649875196	0.515901207502523	0.59277170601446	AMEX60DD000105
AMEX60DD000106	77.970449672781	1.75167435872643	0.25495391176959	6.87055298178548	6.39535054001057e-12	2.48762588421475e-11	LOC115396492
AMEX60DD000107	42.0982271655756	3.40208259441879	0.478563518920869	7.10894679579896	1.16931808991051e-12	4.67570941358858e-12	ULK1
AMEX60DD000108	557.776150629737	-0.601508658278051	0.0650762601548711	-9.24313500570802	2.39378672989847e-20	1.21192289408771e-19	MMP17
AMEX60DD000109	844.337666895569	-0.361396321779671	0.0483801647208568	-7.46992747678413	8.02390312104293e-14	3.33532146407003e-13	BLOC1S2
AMEX60DD000110	3989.60187333672	0.297026874536979	0.0267985347472148	11.083698319284	1.50523776886227e-28	9.07876876880716e-28	ULK1
AMEX60DD000111	0.328784722879151	1.27081293824849	3.48134294771922	0.365035262923766	0.715085083806109	NA	LOC115100672
AMEX60DD000112	0.329432484123834	1.27764205533258	3.21503734014626	0.397395712758488	0.691075676501255	NA	LOC103188037
AMEX60DD000113	0.292462850442846	0	4.08045587179452	0	1	NA	AMEX60DD000113
AMEX60DD000114	0.0980715777005781	0	4.08045587181216	0	1	NA	LOC103188037
AMEX60DD000115	0.0776267371180999	-0.203261794894272	4.08045587181216	-0.0498135015497673	0.96027100736029	NA	DPX16_4744
AMEX60DD000116	0	NA	NA	NA	NA	NA	AMEX60DD000116
AMEX60DD000117	0	NA	NA	NA	NA	NA	AMEX60DD000117
AMEX60DD000118	0.173814633723127	-2.12680713965484	4.08045587181216	-0.521218022316294	0.602214900780085	NA	AMEX60DD000118
AMEX60DD000119	11.9308015343179	-0.42747481094327	0.412664590025962	-1.03588924583128	0.300253815292508	0.378111566715125	MMP17
AMEX60DD000120	310.417241990539	-0.0258865198961674	0.0794770158786183	-0.325710768201246	0.744643196299114	0.798406747324849	AMEX60DD000120
AMEX60DD000121	18.0559429549459	1.43957620468713	0.484031499010808	2.97413744276792	0.00293813438667621	0.00606710808019365	PPIL2
AMEX60DD000122	849.451341962351	-1.93935211138674	0.0474171789114522	-40.8997784327981	0	0	PUS1
AMEX60DD000123	163.854204530605	-2.48249668958144	0.118886989058072	-20.8811469551882	7.94614127173722e-97	1.05604958811768e-95	RTL1
AMEX60DD000124	2708.78368098861	0.850944205285822	0.0325216957018369	26.1654316271632	6.57817326715031e-151	1.26149122730813e-149	EP400
AMEX60DD000125	1.51976395015874	0.691385733414382	1.78519144615514	0.387289405236316	0.698541968132683	0.759525387753775	AMEX60DD000125
AMEX60DD000126	7989.39300940669	-0.284893587169746	0.0190177951033497	-14.9803689450606	9.86677844703766e-51	8.25284604143207e-50	YPEL1
AMEX60DD000127	0	NA	NA	NA	NA	NA	AMEX60DD000127
AMEX60DD000128	1235.43830469898	0.590760753286604	0.0417808321525757	14.1395162051645	2.16769487165682e-45	1.69761151257815e-44	PPIL2
AMEX60DD000129	1404.8926464677	0.48039886464328	0.0400529916561906	11.9940819593941	3.81624855774473e-33	2.495996761117e-32	HIRA
AMEX60DD000130	0.173814633723127	-2.12680713965484	4.08045587181216	-0.521218022316294	0.602214900780085	NA	AMEX60DD000130
AMEX60DD000131	1303.97935646146	-1.03340312493025	0.0380631912033687	-27.149671172048	2.5547498525155e-162	5.22405308187653e-161	NLVCF
AMEX60DD000132	752.942105348443	0.0380913888285551	0.0530262370586973	0.7183498385222	0.472541607486094	0.552201781211302	C22ORF39
AMEX60DD000133	1587.14250468324	-0.104330295343892	0.0358379821179444	-2.91116545012318	0.00360083289731739	0.0073290595289255	UFD1
AMEX60DD000134	1133.21453503525	-0.178807485909926	0.0433873830183618	-4.12118624057721	3.76926556108123e-05	9.83483917189011e-05	CDC45
AMEX60DD000135	19.5620349825265	-1.33522299618251	0.354345985151309	-3.76813355346008	0.000164472705676452	0.000402220670564598	AMEX60DD000135
AMEX60DD000136	0.0776267371180999	-0.203261794894272	4.08045587181216	-0.0498135015497673	0.96027100736029	NA	CLDN5
AMEX60DD000137	9076.65175283192	0.487657720375451	0.0185604358426465	26.2740446673648	3.79774037148049e-152	7.32043820574809e-151	SEPTIN2
AMEX60DD000138	0.308435960395254	1.69247982604321	3.91891511653328	0.431874581539901	0.665832569826565	NA	PGBD4
AMEX60DD000139	0.175475513827648	-2.12680713965484	4.08045587181216	-0.521218022316294	0.602214900780085	NA	AMEX60DD000139
AMEX60DD000140	0	NA	NA	NA	NA	NA	AMEX60DD000140
AMEX60DD000141	9831.6400642669	0.412899906461561	0.0211556262035622	19.5172623343116	7.83240432080661e-85	9.41398986184213e-84	SEPTIN5
AMEX60DD000142	160.368244709653	0.978982314164614	0.133540818667948	7.33095935707023	2.28510963918084e-13	9.37676976417723e-13	AMEX60DD000142
AMEX60DD000143	0	NA	NA	NA	NA	NA	AMEX60DD000143
AMEX60DD000144	0.331547491168187	1.28612718928385	3.78624832697019	0.339683792033003	0.734094668825979	NA	AMEX60DD000144
AMEX60DD000145	196.44585430768	0.88094819021586	0.11651732277132	7.56066282045316	4.01020550318237e-14	1.68721338630481e-13	GP1BB
AMEX60DD000146	68.7939622410874	-0.128357616281509	0.173007717616789	-0.741918441845583	0.458136751540866	0.538140018418696	CAMKK1
AMEX60DD000147	32.5114729776437	-0.186305109312183	0.253834506803572	-0.733962894400142	0.462971353055428	0.542880979833657	TBX1
AMEX60DD000148	297.104257164174	0.560003740361013	0.0882531016078559	6.34542843433804	2.21807290625646e-10	8.06905442494903e-10	GNB1L
AMEX60DD000149	0.349512948541805	-1.16504007962231	3.43426333415812	-0.339240170674887	0.734428809747016	NA	LOC111947684
AMEX60DD000150	62.0685379943395	0.904563640257907	0.204205724985017	4.42966836666443	9.43781070694477e-06	2.59803584181238e-05	TXNRD2
AMEX60DD000151	0.253049210363727	0.69866594449367	4.03719471818099	0.17305728191591	0.862606402340225	NA	TXNRD2
AMEX60DD000152	57.6210949411817	1.16690284868578	0.224782721434063	5.19124798045509	2.08889190908001e-07	6.48619963174401e-07	TXNRD2
AMEX60DD000153	118.434488081482	0.28900218029929	0.131486292594027	2.19796432462815	0.0279516483329735	0.0478554102800948	TXNRD2
AMEX60DD000154	0.347629267446254	-3.02909841426027	3.98870992028213	-0.759418076219994	0.447602503705762	NA	AMEX60DD000154
AMEX60DD000155	67.5149443764465	-0.0955865140965988	0.180812520874227	-0.528649861383707	0.597048364464086	0.666939205829043	COMT
AMEX60DD000156	333.771009120812	0.0437213881117962	0.0744479545177479	0.587274538232926	0.557019338654474	0.63084575185263	AMEX60DD000156
AMEX60DD000157	2259.91057614266	0.871445455604424	0.0330172096322029	26.3936736420776	1.61958345805264e-153	3.15233954008476e-152	AMEX60DD000157
AMEX60DD000158	674.678973373655	2.9990580689566	0.0861515457791911	34.8114249353491	1.63368163764028e-265	5.44245210151968e-264	AMEX60DD000158
AMEX60DD000159	163.701994951096	2.30831438719428	0.146870652599483	15.7166482638915	1.16316378744189e-55	1.02935092042927e-54	LOC115355879
AMEX60DD000160	2629.11971672143	1.25273015888808	0.0305330116512412	41.0287125684556	0	0	ARVCF
AMEX60DD000161	66.5008221935823	4.04946224208083	0.523811465842832	7.73076289111978	1.06903976953868e-14	4.59337791677113e-14	LOC105371409
AMEX60DD000162	0.0980715777005781	0	4.08045587181216	0	1	NA	AMEX60DD000162
AMEX60DD000163	1580.61361249289	0.914122229789772	0.0406115450314239	22.508925210367	3.39398923944292e-112	5.03643760353048e-111	TANGO2
AMEX60DD000164	2322.10189626735	-0.758578136789992	0.029706655856269	-25.5356287984838	7.93029742180325e-144	1.45950647598072e-142	DGCR8
AMEX60DD000165	2.42379498109485	-0.203266542335194	1.77924976821815	-0.114242837608324	0.909045294679742	0.933621677588588	AMEX60DD000165
AMEX60DD000166	827.494211043536	-0.242236319254849	0.0473807670642891	-5.11254532722462	3.17846686114534e-07	9.74701600307766e-07	TRMT2A
AMEX60DD000167	11842.5288288926	-1.24262138555811	0.0168605758150672	-73.6998189852837	0	0	RANBP1
AMEX60DD000168	86.374402263562	1.74985900445467	0.211393423192608	8.27773626079328	1.25538887737239e-16	5.71762406264329e-16	AMEX60DD000168
AMEX60DD000169	1.35190148654344	-1.1688136542604	1.28620795773818	-0.90872836482506	0.363493527754023	0.442709456348546	AMEX60DD000169
AMEX60DD000170	6881.93730572122	0.889670088255958	0.0225437910835894	39.4640850315362	0	0	ZDHHC8
AMEX60DD000171	3922.74856415104	-0.934347975357065	0.0238597770265806	-39.1599625728341	0	0	PGAM5
AMEX60DD000172	3280.31622092226	-0.150954855301628	0.0256619668032654	-5.88243514064631	4.04273781621323e-09	1.38671724485278e-08	ANKLE2
AMEX60DD000173	48.1904313583549	1.46874584232098	0.247227295928549	5.94087249470004	2.83509067731615e-09	9.7949616240432e-09	ANKLE2
AMEX60DD000174	8.42251654757683	5.27032469249297	1.21632066887764	4.33300594764714	1.47087134652854e-05	3.98123385684215e-05	GOLGA3
AMEX60DD000175	109.5006219778	0.851316630319352	0.139369965169522	6.10832204258542	1.00684038428938e-09	3.55259030918217e-09	AMEX60DD000175
AMEX60DD000176	672.49338079761	-0.457987409214373	0.0523639800498973	-8.74622992327855	2.20599385379796e-18	1.05675760016365e-17	AMEX60DD000176
AMEX60DD000177	869.568514500851	-0.431189377955034	0.0459839415441759	-9.37695559526577	6.7905087365023e-21	3.48089203840306e-20	AMEX60DD000177
AMEX60DD000178	70.9598393289493	1.856465185648	0.205681337806834	9.02592916519975	1.78176801266473e-19	8.81703281231958e-19	GOLGA3
AMEX60DD000179	25.6905497545199	0.98768523741332	0.33311896597727	2.96496248574665	0.0030271984178936	0.00623874813100751	ANKLE2
AMEX60DD000180	343.512884366491	1.81284078932415	0.0984805904229252	18.4081023635104	1.13117144283975e-75	1.25171536467519e-74	ANKLE2
AMEX60DD000181	179.131537948202	2.26133415518751	0.133883606720716	16.8902990483719	5.30335208474177e-64	5.18989469961187e-63	GOLGA3
AMEX60DD000182	0.175475513827648	-2.12680713965484	4.08045587181216	-0.521218022316294	0.602214900780085	NA	AMEX60DD000182
AMEX60DD000183	201.488595754246	1.13522732736473	0.130041680298233	8.72971900056382	2.55306138228826e-18	1.22057346084755e-17	LOC115073368
AMEX60DD000184	332.690945618008	0.601717301744424	0.0884792022831026	6.80066372907769	1.04138242045664e-11	4.01701972669471e-11	LOC104632589
AMEX60DD000185	0.0776267371180999	-0.203261794894272	4.08045587181216	-0.0498135015497673	0.96027100736029	NA	AMEX60DD000185
AMEX60DD000186	5.28892659094587	0.350126718954064	0.724192794474326	0.483471696522765	0.628760851614129	0.696538035063443	LOC114595149
AMEX60DD000187	1088.29627526607	0.879288698827551	0.043945763531932	20.008497478685	4.64437459128918e-89	5.812219630747e-88	AMEX60DD000187
AMEX60DD000188	0.0980715777005781	0	4.08045587181216	0	1	NA	AMEX60DD000188
AMEX60DD000189	50.8865351061915	1.74597689473047	0.241444894617668	7.23136804153701	4.78152566345643e-13	1.93958131183678e-12	AMEX60DD000189
AMEX60DD000190	2806.86559143877	-0.0743536195222873	0.0273889204551139	-2.71473348663526	0.00663291254460604	0.0128796424680774	AMEX60DD000190
AMEX60DD000191	0	NA	NA	NA	NA	NA	AMEX60DD000191
AMEX60DD000192	100.603607499686	0.1404176191753	0.141593818574644	0.991693144438197	0.321347236299518	0.39993303981265	AMEX60DD000192
AMEX60DD000193	979.343017592372	0.281534855741989	0.0472284456947844	5.96112896794062	2.50501157231348e-09	8.6761130185042e-09	CHFR
AMEX60DD000194	14.9017321816057	-0.0184034249475535	0.378162885971581	-0.0486653387475379	0.961185998802929	0.970627522031677	AMEX60DD000194
AMEX60DD000195	630.7327814706	-0.753569284006797	0.0537319002286852	-14.0246163042732	1.10206568670221e-44	8.53797671458846e-44	CHFR
AMEX60DD000196	0.329485524705856	-0.270872920879742	3.51120620571113	-0.0771452614885322	0.938507986799191	NA	AMEX60DD000196
AMEX60DD000197	0	NA	NA	NA	NA	NA	AMEX60DD000197
AMEX60DD000198	1322.95086923539	1.08241190329554	0.059444633435778	18.2087404822664	4.39951882682199e-74	4.78864854368589e-73	FBRSL1
AMEX60DD000199	0.768353632614017	-3.05984929865512	2.1741286525511	-1.40739109208865	0.159311451182361	0.220871321418645	AMEX60DD000199
AMEX60DD000200	0.889311472133588	-4.02609437674848	1.9074269776378	-2.11074626916228	0.034794126691343	0.0581720230306098	AMEX60DD000200
AMEX60DD000201	1.40143740388224	-3.60948266447773	1.72212103273043	-2.09595179193351	0.0360864676269751	0.0600708213298048	AMEX60DD000201
AMEX60DD000202	10.2490349194516	-0.356739304989051	0.472746567541322	-0.754610037349176	0.450482999346609	0.530639422311815	AMEX60DD000202
AMEX60DD000203	0.0763832737601075	-0.203261794894272	4.08045587181216	-0.0498135015497674	0.96027100736029	NA	AMEX60DD000203
AMEX60DD000204	1.83594071584593	0.840546215095328	1.37027134699885	0.61341588798181	0.539601383304709	0.61493714460187	AMEX60DD000204
AMEX60DD000205	14.8373493314177	-0.786404439405451	0.469767880440757	-1.6740276893082	0.0941251576399526	0.140374795780394	AMEX60DD000205
AMEX60DD000206	6.46039572434561	-0.885772923766819	0.619354476280217	-1.43015503671934	0.152672527056383	0.212964880955809	AMEX60DD000206
AMEX60DD000207	0.677806572364	-1.75582129174576	2.27902386786671	-0.77042689920984	0.4410467021756	NA	AMEX60DD000207
AMEX60DD000208	0.169558835899588	-2.12680713965484	4.08045587181216	-0.521218022316294	0.602214900780085	NA	AMEX60DD000208
AMEX60DD000209	0.252677290692094	0.690797313480822	4.0378965820723	0.171078505712075	0.864162036657829	NA	XELAEV_18041766MG
AMEX60DD000210	1598.51494555925	-0.745243099063069	0.0406899100164887	-18.3151817922693	6.26174592931061e-75	6.87310186098904e-74	GALNT9
AMEX60DD000211	0.422661086845336	-2.05825564250721	3.02966662016638	-0.679367039530632	0.496905328734501	NA	AMEX60DD000211
AMEX60DD000212	120.577489359022	-1.91962585479244	0.126406430410699	-15.1861408359964	4.36895296579699e-52	3.70574417138596e-51	AMEX60DD000212
AMEX60DD000213	17.730704683531	-2.02956603779171	0.334711551218985	-6.06362711534825	1.33085506132465e-09	4.66723638879177e-09	AMEX60DD000213
AMEX60DD000214	12.0551202003607	0.673953699421731	0.431011832515015	1.56365475047197	0.117898669643038	0.170570490426595	AMEX60DD000214
AMEX60DD000215	1187.67818868376	0.87437025591727	0.0414869661602683	21.0757820309032	1.32695955952099e-98	1.78816766588424e-97	COMT
AMEX60DD000216	1109.65360502679	-0.263225427639402	0.0425588584331042	-6.18497387689923	6.21127548038521e-10	2.21447404685024e-09	NOC4L
AMEX60DD000217	11.2566281309016	1.4875144488362	0.469182032282107	3.17044205977136	0.00152207184342114	0.00327797143962183	BANF1.S
AMEX60DD000218	4546.43267774284	-0.868588717952517	0.02294227265519	-37.8597504705369	0	0	MAPK1
AMEX60DD000219	1.44957547803626	-3.05799900976727	1.62786639729644	-1.87853193286991	0.0603084328687795	0.0949222432631349	AMEX60DD000219
AMEX60DD000220	0.175475513827648	-2.12680713965484	4.08045587181216	-0.521218022316294	0.602214900780085	NA	AMEX60DD000220
AMEX60DD000221	0.196738857514465	0	4.08045587180316	0	1	NA	AMEX60DD000221
AMEX60DD000222	2.80976173289911	4.01394737483889	1.33270021762642	3.01189068760554	0.00259626071328793	0.00540706154051459	AMEX60DD000222
AMEX60DD000223	1895.17038917461	0.411191579261364	0.03668264102066	11.2094322497057	3.66536897286592e-29	2.23690693986652e-28	PPM1F
AMEX60DD000224	1924.24349609867	1.21119541557165	0.037939702581896	31.9242200952205	1.23173809805085e-223	3.41191453160084e-222	TOP3B
AMEX60DD000225	0.449245406346904	-1.16504728651415	3.01737275721208	-0.38611314552684	0.699412874617346	NA	AMEX60DD000225
AMEX60DD000226	46.5460279100905	-2.17334909058074	0.215925219080976	-10.0652860274079	7.86583568449064e-24	4.31769431811417e-23	ZBED9
AMEX60DD000227	0.86799508786475	-3.06433975915024	1.92159673813975	-1.59468409699568	0.110782896042969	0.161700251857514	AMEX60DD000227
AMEX60DD000228	18.8928276085195	3.52181605581875	0.754901282695358	4.66526701775389	3.08216538703427e-06	8.81721823748671e-06	AMEX60DD000228
AMEX60DD000229	112.428924577775	-0.691896421822238	0.127548566569108	-5.424572305541	5.80934708530351e-08	1.86592685638759e-07	LOC115372353
AMEX60DD000230	28.2620035691788	-0.458048523274091	0.249946645322224	-1.83258520106796	0.0668642806045777	0.103931198844805	AMEX60DD000230
AMEX60DD000231	0.53910508660662	2.49830339674641	2.47138538794345	1.01089187017706	0.312068185533629	NA	AMEX60DD000231
AMEX60DD000232	5.69750231736066	1.5897135195099	0.844178603599798	1.88314832042763	0.0596802703794918	0.0940622184644052	LOC106732794
AMEX60DD000233	25.0933797137424	1.73548820922372	0.420617794520938	4.12604562106165	3.69054088568027e-05	9.63825588267227e-05	AMEX60DD000233
AMEX60DD000234	0.176294016931987	-0.203269801976175	4.08045587181216	-0.0498154638505871	0.960269443612173	NA	AMEX60DD000234
AMEX60DD000235	0.0776267371180999	-0.203261794894272	4.08045587181216	-0.0498135015497673	0.96027100736029	NA	AMEX60DD000235
AMEX60DD000236	1208.35298029002	-0.76427477021195	0.0392236875083039	-19.485031081031	1.47090085825728e-84	1.76401964624673e-83	SDF2L1
AMEX60DD000237	0.370409448101204	-0.203271658429688	3.11561845148826	-0.065242795802737	0.947980687569058	NA	LOC115073555
AMEX60DD000238	3.0775373497519	-0.429327272178901	0.91593202037947	-0.468732681712591	0.639260723407828	0.706351873588379	AMEX60DD000238
AMEX60DD000239	3.59663399794435	-1.62443692723586	0.810324920390208	-2.00467354065036	0.044997958975253	0.0732165202166685	AMEX60DD000239
AMEX60DD000240	1.80084538478116	-2.48542224132225	1.42526140958351	-1.74383606025547	0.0811876805680942	0.12339009611233	AMEX60DD000240
AMEX60DD000241	1.44981906570523	3.60008744396491	1.53706165753315	2.34218804842399	0.0191710528730144	0.0340166795817972	AMEX60DD000241
AMEX60DD000242	0.0773508955450488	-0.203261794894272	4.08045587181216	-0.0498135015497673	0.96027100736029	NA	AMEX60DD000242
AMEX60DD000243	683.465744308327	0.237162441844111	0.0550860788795467	4.30530628913884	1.66754853569338e-05	4.49366139655031e-05	SH_R122_JSM5CED3F
AMEX60DD000244	4658.36434622721	-1.06607767683863	0.0218214790784169	-48.8545104118567	0	0	PARPI_0011654
AMEX60DD000245	35.8981311771282	1.32980106124642	0.296583866134432	4.48372690860961	7.33505252176744e-06	2.03832085124885e-05	TOP3B
AMEX60DD000246	0	NA	NA	NA	NA	NA	AMEX60DD000246
AMEX60DD000247	578.387017690241	0.642851178479457	0.0617926842241339	10.4033541599797	2.39356408209741e-25	1.35771450663682e-24	HIC2
AMEX60DD000248	0	NA	NA	NA	NA	NA	AMEX60DD000248
AMEX60DD000249	1.80900081546602	-0.350642984131015	1.18873776962594	-0.294970844782152	0.768016151797497	0.817054149007803	AMEX60DD000249
AMEX60DD000250	2157.91499726922	0.103729444619577	0.0326810025544593	3.17399824092677	0.00150354601997495	0.00324134054432302	PI4KA
AMEX60DD000251	1257.62225794196	1.06682861982888	0.0486113280786985	21.9460907980493	9.437662203184e-107	1.34992638044682e-105	HCG_1999854
AMEX60DD000252	12.2111223135856	-8.15240028632503	1.21173318743832	-6.7278839688791	1.72148105353242e-11	6.58228875223362e-11	SERPIND1
AMEX60DD000253	2159.69484819256	-0.463856149717956	0.0303968894963333	-15.2599873672571	1.41275672872678e-52	1.20599316012528e-51	SNAP29
AMEX60DD000254	7324.68664107323	0.665768037856718	0.0222875418557365	29.8717571532169	4.58100385909846e-196	1.12286203563121e-194	CLTC
AMEX60DD000255	0.661716117998471	-0.203268415090136	2.38336223101912	-0.0852864128014729	0.93203369318809	NA	AMEX60DD000255
AMEX60DD000256	8567.37098425516	-0.395121139010528	0.020553532809142	-19.2240011816743	2.33083869379063e-82	2.74633203479482e-81	CLTCL1
AMEX60DD000257	2711.28750332395	0.205586930440103	0.0329467447797948	6.23997702395726	4.37635170371478e-10	1.57179827802787e-09	SLC25A1
AMEX60DD000258	0.776820908098455	2.01329487179429	1.91365024600308	1.05207044808702	0.292767229325447	0.370421215610399	AMEX60DD000258
AMEX60DD000259	179.49459657648	-0.925269325382618	0.1081784459602	-8.55317634829985	1.19746735454821e-17	5.61495820982197e-17	SBSPON
AMEX60DD000260	619.804361070037	0.691030814232134	0.0607475411932039	11.375453239076	5.54142348897873e-30	3.44007522507341e-29	THADA
AMEX60DD000261	0	NA	NA	NA	NA	NA	AMEX60DD000261
AMEX60DD000262	2.17876083221211	-1.16566994185574	1.07627899808214	-1.08305554966035	0.278783767257834	0.355351307255448	AMEX60DD000262
AMEX60DD000263	3.57677380325796	-0.663633418375375	0.717259499740419	-0.925234756201274	0.354843808091332	0.433746317024609	AMEX60DD000263
AMEX60DD000264	59.3096853560175	-0.78721696991407	0.192400180400624	-4.09156045630982	4.28480207950306e-05	0.000111135893020993	GSC2
AMEX60DD000265	814.210617892686	-0.208053967592203	0.0494942397889093	-4.20359962047187	2.62703451994941e-05	6.95336117662522e-05	ESS2
AMEX60DD000266	1.40949046496485	2.18795209741264	1.55086117238979	1.41079816579657	0.158304135492416	0.219688570644854	TSSK2
AMEX60DD000267	5872.07790095966	-0.025197339192928	0.0215652001130641	-1.16842593905092	0.242634996990612	0.316171642563427	DGCR2
AMEX60DD000268	0.329752344664092	1.27613046345492	3.4750239654604	0.367229255435034	0.713448018802415	NA	AMEX60DD000268
AMEX60DD000269	0.250329705919898	0.690797313480823	4.0378965820723	0.171078505712075	0.864162036657829	NA	GSONMT00048522001
AMEX60DD000270	18.7151127995717	-2.01338755444991	0.396854133862018	-5.07336923734789	3.90833077523002e-07	1.1901025341929e-06	LOC115073307
AMEX60DD000271	0	NA	NA	NA	NA	NA	AMEX60DD000271
AMEX60DD000272	0.0773508955450488	-0.203261794894272	4.08045587181216	-0.0498135015497673	0.96027100736029	NA	LOC109282924
AMEX60DD000273	0	NA	NA	NA	NA	NA	IGLC1
AMEX60DD000274	303.336040962005	-3.34326829023868	0.0970603843582594	-34.4452405823816	5.30591130029135e-260	1.7244067621892e-258	AMEX60DD000274
AMEX60DD000275	0.173814633723127	-2.12680713965484	4.08045587181216	-0.521218022316294	0.602214900780085	NA	LOC107507477
AMEX60DD000276	0	NA	NA	NA	NA	NA	LOC107112699
AMEX60DD000277	0.271886211423705	-2.12681514673675	4.08045587181216	-0.521219984617113	0.602213533953496	NA	AMEX60DD000277
AMEX60DD000278	0.363950108641856	-2.12683155967137	3.35673532147274	-0.633601209504429	0.526341111293539	NA	IGLV
AMEX60DD000279	0.638183904837758	-3.01639965352224	2.37749825619361	-1.26872843993228	0.204537935405451	NA	IGLV
AMEX60DD000280	0.420724365167763	-2.0529625891796	3.03762259503057	-0.675845179891065	0.499138946315443	NA	IGLV
AMEX60DD000281	0	NA	NA	NA	NA	NA	HCG96018
AMEX60DD000282	0.614875516675062	-0.270397954431038	2.33414092387019	-0.1158447425628	0.907775589765318	NA	IGLV6
AMEX60DD000283	0	NA	NA	NA	NA	NA	IGLV6
AMEX60DD000284	6.55008418152164	-2.05912620995978	0.575083756634646	-3.58056750204468	0.000342848754133272	0.000804759774707804	AMEX60DD000284
AMEX60DD000285	0.173814633723127	-2.12680713965484	4.08045587181216	-0.521218022316294	0.602214900780085	NA	IG
AMEX60DD000286	0	NA	NA	NA	NA	NA	IG
AMEX60DD000287	1.56332664700774	-2.97466312273489	1.43963667687998	-2.06625961293349	0.0388039726975582	0.0641199506874064	MONAX_5E002063
AMEX60DD000288	4.00422135182725	-1.03872693435215	0.769692945194627	-1.34953417572185	0.177165450757241	0.241941050594737	TREES_T100009970
AMEX60DD000289	0	NA	NA	NA	NA	NA	IG
AMEX60DD000290	3.26353989396873	-4.33345284544208	1.1922416978612	-3.63471001996995	0.000278293475289961	0.00066074822275988	LOC107526776
AMEX60DD000291	0.169558835899588	-2.12680713965484	4.08045587181216	-0.521218022316294	0.602214900780085	NA	LOC102250240
AMEX60DD000292	0.350897987073275	-1.16504014289025	3.42628420819147	-0.34003021118473	0.733833776777288	NA	IGLV
AMEX60DD000293	0	NA	NA	NA	NA	NA	IGLV
AMEX60DD000294	0.742286142002076	0.696551897224954	2.25842396635273	0.308423886569828	0.757759808440944	0.808709000448971	IGLV
AMEX60DD000295	2.72498450193967	-2.54220880921173	0.943747369157996	-2.69373869776174	0.00706555329142778	0.0136550335777224	LOC102250240
AMEX60DD000296	2.35235191165187	1.69190949315801	1.56495805335716	1.0811213051548	0.279643157471995	0.35624697204026	LOC607368
AMEX60DD000297	1.17328839346548	-1.48962692608282	1.46878549168201	-1.01418956989897	0.310492304542448	0.388787492141365	LOC102250240
AMEX60DD000298	3.31354674803045	-2.54363014630586	0.90304455993854	-2.81672716845665	0.00485157194909217	0.00966405609275502	LOC102939850
AMEX60DD000299	3.87154107349401	-4.25215890816899	1.16559751044301	-3.64805078088479	0.000264237419697808	0.000629548572267721	AMEX60DD000299
AMEX60DD000300	0.175475513827648	-2.12680713965484	4.08045587181216	-0.521218022316294	0.602214900780085	NA	LOC102250240
AMEX60DD000301	2.11071500680564	-0.902416598863461	1.11834132425188	-0.806924128880903	0.41971019638383	0.500061740213416	LOC111092690
AMEX60DD000302	1.63223696579162	-4.22999880143309	1.53280230469311	-2.75965060104734	0.00578632101781022	0.0113659605757591	IGLV5-48
AMEX60DD000303	2.64715203894668	-0.89731739818158	0.850324471217707	-1.05526470018742	0.291304280719988	0.368921296334737	LOC107112707
AMEX60DD000304	0.616920561150941	-3.60778333059336	2.3088064816795	-1.56261833082214	0.118142394072063	NA	AMEX60DD000304
AMEX60DD000305	1.72018910832262	-5.33980197897269	1.52226447407341	-3.50780174530645	0.00045182562870114	0.00104558619286198	AMEX60DD000305
AMEX60DD000306	8.64464129734554	-2.86593644776386	0.54290697399318	-5.27887204447637	1.29981528838756e-07	4.08566053768344e-07	AMEX60DD000306
AMEX60DD000307	1.84716018326319	-0.749287134580324	1.06005518806262	-0.70683785430996	0.479667247385798	0.559160089342382	AMEX60DD000307
AMEX60DD000308	5.14916922763711	-1.55579145354411	0.600612341478207	-2.5903421326892	0.00958805871864751	0.0180576262788919	VPREB1
AMEX60DD000309	43.7010353446729	-0.813817585363852	0.212488607063649	-3.82993515092355	0.000128177033298869	0.000317310946101946	LOC100560921
AMEX60DD000310	3598.87349789228	2.60007822614604	0.0491794288969693	52.8692236665291	0	0	LOC113837993
AMEX60DD000311	1169.1069698523	3.05827485762837	0.106598827115897	28.6895732380182	5.14774714379514e-181	1.16976835209856e-179	LOC100336780
AMEX60DD000312	4.57126789429338	1.92274693619284	0.861245388691664	2.23251928130927	0.0255806623311818	0.0441689423005676	LOC102250240
AMEX60DD000313	0.153734169305156	0.688561105881681	4.03809744103547	0.170516218574735	0.864604180562408	NA	UY3_02104
AMEX60DD000314	0.0986672798138868	0	4.08045587181216	0	1	NA	D623_10000469
AMEX60DD000315	0.783066634287119	-4.01525631508551	2.13487460047003	-1.88079258341519	0.0600001394502166	0.0944991535335324	PARPI_0029472
AMEX60DD000316	0.815320298769927	-3.61062463542383	2.09193087146174	-1.72597703140205	0.084351544975166	0.127563482937876	UY3_02104
AMEX60DD000317	1.30366750039637	-4.82630876802221	1.65688749101503	-2.91287657984885	0.00358116111078191	0.00729224488923197	LOC101951136
AMEX60DD000318	1.31284244589201	0.42162833368708	1.32944356870243	0.317146469104063	0.75113246616891	0.803291645947383	AMEX60DD000318
AMEX60DD000319	0.154977632663149	0.698673951578345	4.03719471818667	0.173059265244496	0.862604843393212	NA	LOC101951136
AMEX60DD000320	2.17171562884314	-5.60775667768868	1.42334737833788	-3.9398370088946	8.15369870207332e-05	0.000205949046243858	IGLV
AMEX60DD000321	0.0773508955450488	-0.203261794894272	4.08045587181216	-0.0498135015497673	0.96027100736029	NA	BN2614_LOCUS2
AMEX60DD000322	5.96897870521014	-5.21083145605839	1.10444892699774	-4.71803750149239	2.38130605322588e-06	6.87404370032379e-06	BN2614_LOCUS2
AMEX60DD000323	3.07942637489039	-0.81714319988101	0.768224166174245	-1.06367807192318	0.28747456141069	0.364796987451206	XB5865391.L
AMEX60DD000324	0	NA	NA	NA	NA	NA	LOC107112706
AMEX60DD000325	0.175475513827648	-2.12680713965484	4.08045587181216	-0.521218022316294	0.602214900780085	NA	AMEX60DD000325
AMEX60DD000326	0.173814633723127	-2.12680713965484	4.08045587181216	-0.521218022316294	0.602214900780085	NA	IG
AMEX60DD000327	0	NA	NA	NA	NA	NA	IGLV81
AMEX60DD000328	0.0980715777005781	0	4.08045587181216	0	1	NA	IG
AMEX60DD000329	0	NA	NA	NA	NA	NA	IG
AMEX60DD000330	0.708939764079259	1.53724746305171	2.07549280396264	0.740666245682335	0.458895830397749	NA	LOC102250240
AMEX60DD000331	0.196143155401156	0	4.08045587180323	0	1	NA	LOC101951136
AMEX60DD000332	8.42118470599642	-3.29344314867312	0.625942795027676	-5.26157210344996	1.42828856328301e-07	4.48007136662381e-07	LOC102944433
AMEX60DD000333	0.176018175358936	-0.203269801976174	4.08045587181216	-0.0498154638505871	0.960269443612173	NA	LOC102461666
AMEX60DD000334	578.678776545577	-0.629924728430285	0.0538501096755664	-11.6977427200321	1.30888973548359e-31	8.35522145027784e-31	AIMP1
AMEX60DD000335	81.1513012232316	-0.0766426121756474	0.150657383735939	-0.508721247343448	0.610947627083015	0.679699115352007	AIMP1
AMEX60DD000336	2945.56177829168	0.613886595364719	0.0259812269897064	23.6280832929076	1.98336682655966e-123	3.19862005301125e-122	MMP11
AMEX60DD000337	3678.38838350481	0.03900067010193	0.0255750824414156	1.52494797196717	0.127272075176181	0.182337063954727	SMARCB1
AMEX60DD000338	83.4177525821557	-0.358885808611468	0.155759684337631	-2.30409948593329	0.0212170596042162	0.037273448536011	DERL2
AMEX60DD000339	27.0039696161097	0.192145535608229	0.329017974015003	0.583997078528808	0.559222277582248	0.632813619402751	AMEX60DD000339
AMEX60DD000340	1272.44458346677	-1.71336373012737	0.0395476936601703	-43.3239860925937	0	0	CHCHD10
AMEX60DD000341	2911.26652672222	2.29322199830729	0.0394789267750893	58.0872426287506	0	0	C22ORF15
AMEX60DD000342	0.0986672798138868	0	4.08045587181216	0	1	NA	AMEX60DD000342
AMEX60DD000343	0.0980715777005781	0	4.08045587181216	0	1	NA	AMEX60DD000343
AMEX60DD000344	0.925234776911486	-3.00969698013647	2.0516589488316	-1.46695774258702	0.142387551069161	0.200478455243441	IGLV
AMEX60DD000345	0.791330896987376	-4.02406533499818	2.03768331324144	-1.97482371713439	0.048288156568257	0.0779594437072842	EGK_02836
AMEX60DD000346	2.88446449194419	-0.803090582004425	0.911502234810806	-0.881062658251317	0.378283907075168	0.457777812648956	LOC115661072
AMEX60DD000347	11.6909083906423	-4.16571203951012	0.619075367671598	-6.72892551867758	1.70920511329958e-11	6.53576790048832e-11	LOC102944433
AMEX60DD000348	0.175475513827648	-2.12680713965484	4.08045587181216	-0.521218022316294	0.602214900780085	NA	UY3_02104
AMEX60DD000349	0.518848983450363	-3.60779525884293	2.63185965758987	-1.37081597357922	0.170432330173704	NA	AMEX60DD000349
AMEX60DD000350	0.274365594632565	-0.203276418181548	3.98746664907806	-0.0509788384634007	0.9593423830782	NA	LOC102939850
AMEX60DD000351	1.27116975563215	1.42197612850948	1.48604444983013	0.956886672314564	0.338624458894318	0.417614729971449	LOC105706714
AMEX60DD000352	6.88310640052974	-1.36719035788989	0.533175261834284	-2.5642419214769	0.010340144494886	0.0193613170625905	LOC115661064
AMEX60DD000353	1.21260447733833	-2.48771795596353	1.56023663135044	-1.59444914058345	0.110835473492785	0.161767772113488	IGLV51
AMEX60DD000354	0.0986672798138868	0	4.08045587181216	0	1	NA	LOC102939850
AMEX60DD000355	4.67897983632959	-6.72117649049345	1.27539474276121	-5.26987940685893	1.36513417447746e-07	4.28692111097125e-07	AMEX60DD000355
AMEX60DD000356	0.517188103345841	-3.60407361281976	2.8215993489186	-1.27731586491932	0.201490754785272	NA	AMEX60DD000356
AMEX60DD000357	3.8961605349893	-6.48121913923848	1.29821753960043	-4.99239837818962	5.96340920826049e-07	1.79668009340169e-06	AMEX60DD000357
AMEX60DD000358	4.01093798433844	-6.10912142257616	1.30231800183978	-4.69095982236739	2.71926370611132e-06	7.81530339437277e-06	BN2614_LOCUS2
AMEX60DD000359	0.250197907483234	-1.16502646015932	4.08045587181216	-0.285513799624042	0.775250533629566	NA	AMEX60DD000359
AMEX60DD000360	0.175475513827648	-2.12680713965484	4.08045587181216	-0.521218022316294	0.602214900780085	NA	AMEX60DD000360
AMEX60DD000361	0.267630413600166	-2.12681514673674	4.08045587181216	-0.521219984617113	0.602213533953496	NA	AMEX60DD000361
AMEX60DD000362	16.4704097005196	-0.350566691115531	0.38310871870226	-0.915057982243364	0.360161191682343	0.439438077016557	SLC2A11
AMEX60DD000363	887.796783205484	-0.862560688615334	0.0500297369851214	-17.2409598889528	1.3084609101112e-66	1.32198299854396e-65	SLC2A11
AMEX60DD000364	17.353017830722	0.85931685203849	0.449243909086022	1.91280690657944	0.0557727766626217	0.0887192399776136	SLC2A11
AMEX60DD000365	126.189895882843	-0.742514509382876	0.17017387046735	-4.363269797788	1.28132761103327e-05	3.48712274838948e-05	AMEX60DD000365
AMEX60DD000366	0.344013687360273	-1.16503982199828	3.46656429121045	-0.336079104302859	0.736811215251104	NA	AMEX60DD000366
AMEX60DD000367	9.94095614463794	-7.85475538401807	1.21836708646842	-6.44695303349504	1.14121132745838e-10	4.20475128668575e-10	SLC2A11
AMEX60DD000368	0.175475513827648	-2.12680713965484	4.08045587181216	-0.521218022316294	0.602214900780085	NA	AMEX60DD000368
AMEX60DD000369	0.196738857514465	0	4.08045587180316	0	1	NA	AMEX60DD000369
AMEX60DD000370	885.479125977465	2.99189139372988	0.103765603216442	28.8331711182671	8.2373322378588e-183	1.89196185203673e-181	LOC111772992
AMEX60DD000371	0.0773508955450488	-0.203261794894272	4.08045587181216	-0.0498135015497673	0.96027100736029	NA	SLC2A11
AMEX60DD000372	0.253102250945748	-1.16502646015932	4.08045587181216	-0.285513799624042	0.775250533629566	NA	AMEX60DD000372
AMEX60DD000373	2.4107130201482	4.59913054272803	1.35623002319057	3.39111394386363	0.000696091545701356	0.00157253348545983	SLC2A11
AMEX60DD000374	1.08097294150228	3.5014728600708	1.7291132140213	2.02501075792927	0.0428662595785252	0.0700738789405295	SLC2A9
AMEX60DD000375	9.72191231689781	-1.59461095049436	0.446813033660475	-3.56885504755905	0.000358544718969404	0.00084008645149504	AMEX60DD000375
AMEX60DD000376	0.59684009673297	-1.16570981315006	2.27481901859033	-0.512440683686756	0.608342623902281	NA	SLC2A9
AMEX60DD000377	0.173670590586739	-0.203269801976174	4.08045587181216	-0.049815463850587	0.960269443612173	NA	AMEX60DD000377
AMEX60DD000378	8.05719467891957	3.37469711069361	0.785185224336539	4.29796308704757	1.72374860243182e-05	4.63675432184061e-05	DR999_PMT02494
AMEX60DD000379	0.0986672798138868	0	4.08045587181216	0	1	NA	AMEX60DD000379
AMEX60DD000380	3.91895320900026	0.644697740340741	0.927365730851345	0.69519254258931	0.486934645187537	0.566087780104549	AMEX60DD000380
AMEX60DD000381	0.272481913537014	-2.12681514673675	4.08045587181216	-0.521219984617113	0.602213533953496	NA	AMEX60DD000381
AMEX60DD000382	0.196143155401156	0	4.08045587180323	0	1	NA	AMEX60DD000382
AMEX60DD000383	0.328792266386276	-0.263388814519878	3.51572736975342	-0.0749173035389121	0.940280509013415	NA	AMEX60DD000383
AMEX60DD000384	0.0986672798138868	0	4.08045587181216	0	1	NA	IGLV5-48
AMEX60DD000385	3.280750078489	-1.90003988757721	0.784635830608212	-2.42155636214623	0.0154542043058961	0.0279647951619651	GTF2IRD2
AMEX60DD000386	0	NA	NA	NA	NA	NA	AMEX60DD000386
AMEX60DD000387	1.48306603148495	0.00416753646438603	1.20596667037522	0.00345576421534879	0.997242704574877	1	AMEX60DD000387
AMEX60DD000388	457.070582152768	0.62126994092922	0.0647442622651219	9.59575287745462	8.33066547357553e-22	4.3608081943567e-21	COMT.S
AMEX60DD000389	0.268226115713474	-2.12681514673675	4.08045587181216	-0.521219984617113	0.602213533953496	NA	SLC2A9
AMEX60DD000390	0.447361725251353	-3.03341801840102	2.93481053620356	-1.03359926679458	0.301323542305695	NA	ROHU_010238
AMEX60DD000391	0.564258059312185	-2.12684199536587	2.67808948879102	-0.794163900895635	0.427100020954676	NA	LOC116219103
AMEX60DD000392	1.28294681824084	-3.8644826343298	1.66451974136551	-2.32168026505923	0.0202501583629059	0.035717454017139	SLC2A9
AMEX60DD000393	1.21151260062385	-4.83087527245942	1.70501011685433	-2.83334111903815	0.00460642005549808	0.00921345606607479	SLC2A11
AMEX60DD000394	2.00224779549792	-5.48301110466841	1.45401880541843	-3.77093548187674	0.000162636721070221	0.00039784727246958	SLC2A9
AMEX60DD000395	42.2178062782628	-0.737619434696839	0.192471746574699	-3.83235174940632	0.000126924086579647	0.000314313229925643	AMEX60DD000395
AMEX60DD000396	1.46679581364495	1.73114842154531	1.56582241866695	1.10558413323722	0.268906560541151	0.344781256408404	E1301_TTI003913
AMEX60DD000397	2.71589189035478	-1.62838889130189	0.951081355639342	-1.71214468840811	0.0868700076340853	0.130866034613958	AMEX60DD000397
AMEX60DD000398	150.183540751107	0.0783901508335399	0.113608452353906	0.690002805331275	0.490192423180404	0.569211525515855	URAD
AMEX60DD000399	11.8914653170314	-0.391167573611765	0.427089330949851	-0.915891700553148	0.359723700243476	0.43895799545129	AMEX60DD000399
AMEX60DD000400	4300.81903603178	-0.520142543518588	0.0226207849213396	-22.9940095061823	5.35115129490275e-117	8.23906547289298e-116	DDT
AMEX60DD000401	8.29074811738507	-2.28723885668099	0.499502093542731	-4.57903757811841	4.67120279684946e-06	1.31796381090775e-05	AMEX60DD000401
AMEX60DD000402	3570.22170131797	1.06765501530853	0.0278015996644984	38.4026469049507	0	0	AMEX60DD000402
AMEX60DD000403	1.49679521074315	-2.06298239768981	1.79735881311634	-1.147785507621	0.251057121501816	0.325600418209924	AMEX60DD000403
AMEX60DD000404	3332.76647636764	0.699929115252183	0.0288389568837411	24.270264631062	4.04085242852543e-130	6.83165534059152e-129	CABIN1
AMEX60DD000405	7.48348157576059	-2.50870326779278	0.550438291632737	-4.55764670795584	5.17299556770242e-06	1.45371598706858e-05	AMEX60DD000405
AMEX60DD000406	4.8042565394056	4.9020662956351	1.25781601878719	3.89728404028576	9.72775023856406e-05	0.000243894884459338	AMEX60DD000406
AMEX60DD000407	2.25840677376138	4.21563842571723	1.37846097156401	3.05822109779004	0.00222655231725325	0.00468059441521665	AMEX60DD000407
AMEX60DD000408	0.175475513827648	-2.12680713965484	4.08045587181216	-0.521218022316294	0.602214900780085	NA	AMEX60DD000408
AMEX60DD000409	5.10894944542017	0.251887855429825	0.78425034840573	0.321182969114234	0.748071737664294	0.80120700644297	TBX6
AMEX60DD000410	1.76558768321817	1.72872270086371	1.49126876780481	1.15922946834623	0.246362662712843	0.320456777151938	HARBI1
AMEX60DD000411	2.50539280067113	-1.16621084623176	0.87963914638373	-1.32578324989986	0.184911502762784	0.250961212051784	AMEX60DD000411
AMEX60DD000412	2001.36584822094	-1.00696194963055	0.0312753362012097	-32.1966786592561	1.96430945429948e-227	5.51518363536586e-226	CRKL
AMEX60DD000413	0.268226115713474	-2.12681514673675	4.08045587181216	-0.521219984617113	0.602213533953496	NA	ANAPL_03341
AMEX60DD000414	1016.18398310125	0.673779460981979	0.0478285314378888	14.0873959690141	4.53995801554633e-45	3.53645056615243e-44	KLHL22
AMEX60DD000415	1492.3117036349	-0.224286123458935	0.0368947582516711	-6.07907827797668	1.2087534411086e-09	4.24874491178533e-09	MED15
AMEX60DD000416	324.494436864813	-0.0377355607995152	0.0739876769023867	-0.510024944414735	0.610033986254404	0.678872007171459	CCDC74A
AMEX60DD000417	997.323907255673	0.566056391390601	0.0462224123438314	12.2463619419064	1.75702546628729e-34	1.17485860190994e-33	SMPD4
AMEX60DD000418	71.5120983736531	-1.04059470075638	0.157788124661676	-6.59488604093364	4.25582634360923e-11	1.59916222942176e-10	AMEX60DD000418
AMEX60DD000419	31.3501535064092	-0.155015510648576	0.238061942964943	-0.651156202112505	0.514945659696526	0.591867003053684	AMEX60DD000419
AMEX60DD000420	131.108482283495	1.23798502403226	0.137283939105819	9.0176974240083	1.92084009578687e-19	9.49501855676799e-19	GGT5
AMEX60DD000421	0	NA	NA	NA	NA	NA	AMEX60DD000421
AMEX60DD000422	102.081902198819	-1.02582627472193	0.134082480837353	-7.65071072906456	1.99871504916884e-14	8.50064819603853e-14	AMEX60DD000422
AMEX60DD000423	82.0801801132677	0.712380460561411	0.189320612909982	3.76282566177902	0.000168004322425986	0.000410421142389009	AMEX60DD000423
AMEX60DD000424	1.19035453484936	2.31471690919332	1.61966115750017	1.42913651937293	0.152964998909676	0.21331317596466	E1301_TTI003913
AMEX60DD000425	0	NA	NA	NA	NA	NA	AMEX60DD000425
AMEX60DD000426	101.521526502383	-0.0795385239327584	0.147811001865381	-0.538109632767378	0.590501362572775	0.660661908176339	AMEX60DD000426
AMEX60DD000427	84.2789973896163	1.31329443704735	0.195470000078123	6.71864959596085	1.83416379961604e-11	7.00463959013383e-11	AMEX60DD000427
AMEX60DD000428	1.80262085844745	-3.33326898522154	1.36217414309949	-2.44702118455796	0.0144042372388897	0.0262131006289084	AMEX60DD000428
AMEX60DD000429	27.6837755792837	-0.19305995523055	0.285007695766585	-0.677385060467496	0.498161674597469	0.576976118672753	AMEX60DD000429
AMEX60DD000430	1.91295351561835	1.00434726652739	1.35063415157463	0.743611632621959	0.457111463666976	0.537167693098743	AMEX60DD000430
AMEX60DD000431	834.83000971814	0.43000370203619	0.0482417289790509	8.91352178158705	4.94366895740778e-19	2.41204926249386e-18	GGT5
AMEX60DD000432	32.161498887183	-2.8554369462506	0.279216513599734	-10.2266048287672	1.5071068171294e-24	8.41168051142598e-24	HCG_2010666
AMEX60DD000433	29.9202480807346	2.99511908781695	0.54169853279651	5.52912534644444	3.21831335896898e-08	1.04953466448919e-07	LRRC75B
AMEX60DD000434	0.197334559627774	0	4.08045587180309	0	1	NA	LRRC75B
AMEX60DD000435	229.284029426536	3.36987517101731	0.17910020107105	18.8155856378992	5.6283088805716e-79	6.41067917270816e-78	AMEX60DD000435
AMEX60DD000436	1150.10994225282	0.702492319766506	0.049401584247861	14.2200362693211	6.88172627438816e-46	5.43059148574509e-45	LRRC75B
AMEX60DD000437	0.370553491237592	-2.12683200840905	3.32343547527873	-0.639949842333158	0.52220520863859	NA	AMEX60DD000437
AMEX60DD000438	17.2718714715448	2.92259528930304	0.761715035760927	3.83686175550344	0.000124616575305759	0.000308944183877275	LRRC75A
AMEX60DD000439	4239.93677696512	-0.58927259539284	0.0225940484777571	-26.0808768279379	6.00887424313552e-150	1.14790218299899e-148	SNRPD3
AMEX60DD000440	598.427244582461	-0.530685533014592	0.0548993645358266	-9.66651504077563	4.18382836081508e-22	2.20396917137073e-21	GUCD1
AMEX60DD000441	172.77654638227	1.25364029933247	0.123285807955059	10.168569441419	2.73901751922959e-24	1.52008993795144e-23	DPX16_9183
AMEX60DD000442	33.1118838889593	3.48945687079484	0.460515419891453	7.57728562404561	3.5285938919249e-14	1.48646644893086e-13	LOC107385925
AMEX60DD000443	15.7546142475555	5.40347716435622	1.2001512814571	4.50233003775648	6.72125001080552e-06	1.87375748134617e-05	AMEX60DD000443
AMEX60DD000444	259.108872778887	-0.655134756247675	0.0943563271558124	-6.94319899889531	3.83318848986634e-12	1.50411420334262e-11	UPB1
AMEX60DD000445	2.7108994733044	-1.31584421995378	0.860508284847677	-1.52914764810975	0.126227845426007	0.181001400746029	AMEX60DD000445
AMEX60DD000446	0.990277058435946	1.69254918660273	1.86250817509218	0.908747252354455	0.363483555483147	0.44270866215476	AMEX60DD000446
AMEX60DD000447	91.9340267049315	-0.379828440869669	0.141613384416283	-2.6821507192649	0.00731504947070463	0.0140985066335266	AMEX60DD000447
AMEX60DD000448	3192.13552815294	0.2578039667027	0.028495894333621	9.04705652275418	1.46874010009183e-19	7.28489245367609e-19	SPECC1L
AMEX60DD000449	239.09814180658	-0.524095955298724	0.0928226334896761	-5.6462086410963	1.64024771348625e-08	5.43406983351657e-08	AMEX60DD000449
AMEX60DD000450	460.187525536659	3.34459781545446	0.111350588075212	30.0366425832914	3.26279705261335e-198	8.09033042900796e-197	BCR
AMEX60DD000451	0	NA	NA	NA	NA	NA	AMEX60DD000451
AMEX60DD000452	20.4832391876008	-0.331250317234635	0.291961598732071	-1.13456810304228	0.256556324030573	0.331546642031086	AMEX60DD000452
AMEX60DD000453	1325.84817772077	-0.107949201662261	0.041496738580764	-2.60139002134258	0.00928468297877377	0.0175376042425178	RAB36
AMEX60DD000454	127.964578491559	-0.202915966112447	0.11264127419317	-1.80143528707304	0.0716342985224652	0.11048445207115	AMEX60DD000454
AMEX60DD000455	23.2246653410189	2.90967149093461	0.436784305948515	6.66157517865942	2.70908158758904e-11	1.02672939474649e-10	AMEX60DD000455
AMEX60DD000456	5.57683083582112	4.51145210676834	1.24830759247184	3.61405484832065	0.000301445248338724	0.000712775533457261	AMEX60DD000456
AMEX60DD000457	47.7214177642863	2.82642410209283	0.289560945987184	9.76106806274188	1.65403963701858e-22	8.79997328490981e-22	RAB36
AMEX60DD000458	0.929490574735025	-3.01825216822551	1.9963245018384	-1.51190458537478	0.130558137386399	0.186384349600416	AMEX60DD000458
AMEX60DD000459	1008.47777023133	-0.536852662879543	0.0434689794414967	-12.3502476887472	4.85616866260664e-35	3.27458901635389e-34	RSPH14
AMEX60DD000460	41.6521476978812	0.238652280423213	0.269151745040816	0.886683013654703	0.375249586108433	0.454783593778678	IDI1
AMEX60DD000461	2091.19945720556	-0.0430204911006419	0.0346341814222747	-1.24213968207066	0.214185029747447	0.284186780943125	GNAZ
AMEX60DD000462	10.5337673440701	1.11979604395917	0.462147274637992	2.42302855693854	0.0153917166938765	0.0278584624505557	SLC5A1
AMEX60DD000463	5.62170708190511	3.0529952472612	1.27114176452604	2.40177400543482	0.0163157847605599	0.0293763664588433	AMEX60DD000463
AMEX60DD000464	13722.8797893762	-0.71553198954194	0.0174177780245897	-41.0805550818125	0	0	YWHAH
AMEX60DD000465	894.08522673569	1.13031143038788	0.0538358414319469	20.9955189762695	7.20715562094146e-98	9.65558744093528e-97	DEPDC5
AMEX60DD000466	4.27453409525095	4.3354499500502	1.28904485786552	3.36330417331565	0.000770154547481907	0.0017300710463749	AMEX60DD000466
AMEX60DD000467	1170.26648928374	1.12871845704143	0.0483430668847836	23.3480937345475	1.44100079750281e-120	2.2772836692073e-119	PRR14L
AMEX60DD000468	8.85053364734555	-1.2332648794296	0.508523782254279	-2.42518623998774	0.0153005352403276	0.0277085149217373	AMEX60DD000468
AMEX60DD000469	111.294632138058	0.0895895684681417	0.152272581828328	0.588349966832144	0.556297413440515	0.630230943914811	LOC340211
AMEX60DD000470	246.937038910943	2.04090564138656	0.180974083809136	11.2773365027171	1.69809640759329e-29	1.04259111605051e-28	LOC100130764
AMEX60DD000471	96.8614544146424	3.69302236021901	0.412952684574705	8.94296731360982	3.78857823814714e-19	1.85497719431113e-18	RTL1
AMEX60DD000472	12.0218043644121	4.73691164191266	1.22379106398952	3.87068657493747	0.000108529256588101	0.00027069878606717	LOC101950947
AMEX60DD000473	5277.94705856856	-1.36486527375481	0.0215422746083282	-63.3575283283759	0	0	PISD
AMEX60DD000474	258.758426547861	0.304015709470553	0.0921984654101722	3.29740531057702	0.000975825717200663	0.00216066924400674	SFI1
AMEX60DD000475	2905.56150445578	-0.678820434761756	0.0269515161278742	-25.1867253604963	5.59944334388259e-140	1.0069909652876e-138	EIF4ENIF1
AMEX60DD000476	4485.45624253869	-0.53591827436364	0.0231643250040992	-23.1355014345897	2.0346185879026e-118	3.16853980612672e-117	DRG1
AMEX60DD000477	1365.1593243259	-0.0059301634110683	0.0389953949626759	-0.152073428586742	0.879129021348094	0.912032797714922	PATZ1
AMEX60DD000478	26.7524521089298	-5.42426038117345	0.576490625529252	-9.40910422644542	5.0038305151727e-21	2.57361976604327e-20	AMEX60DD000478
AMEX60DD000479	3409.25587632045	-0.378624427989529	0.0275701462496901	-13.7331309221396	6.42939349464856e-43	4.86448497182363e-42	PIK3IP1
AMEX60DD000480	0.251441370841227	-1.16502646015932	4.08045587181216	-0.285513799624042	0.775250533629566	NA	AMEX60DD000480
AMEX60DD000481	1.10081358054957	-2.05708025536926	1.90713812186535	-1.07862153862105	0.280756475630027	0.357439387392454	AMEX60DD000481
AMEX60DD000482	745.637520349052	0.0330545972957712	0.0514414240977436	0.642567694723309	0.520504650764698	0.597258198886781	LIMK2
AMEX60DD000483	0.251441370841227	-1.16502646015932	4.08045587181216	-0.285513799624042	0.775250533629566	NA	LOC115100791
AMEX60DD000484	1196.66903762322	0.0271666935601788	0.040747626902004	0.666706152618735	0.504959848008624	0.58343808176371	RNF185
AMEX60DD000485	600.940488792129	-1.09223061665443	0.0544571793209938	-20.0566872958359	1.76455057807599e-89	2.21473862360903e-88	C12ORF43
AMEX60DD000486	0.350951027655296	-3.04096214063891	3.96299959261339	-0.767338494383633	0.442880286877506	NA	AMEX60DD000486
AMEX60DD000487	0.676641866860649	0.73074395660461	2.15078882872933	0.33975625446982	0.734040094032689	NA	HNF1A
AMEX60DD000488	2804.31288621322	-0.587055896282875	0.029411393465731	-19.9601524139579	1.22338584382834e-88	1.52399795560977e-87	SPPL3
AMEX60DD000489	2280.09295503946	-0.157433825755844	0.0304232269634944	-5.17479049624659	2.2816685632877e-07	7.06389286342904e-07	ACADS
AMEX60DD000490	3053.39533658733	-0.843167940316509	0.0262511396023102	-32.1192890324009	2.37180662095088e-226	6.64372348992195e-225	UNC119B
AMEX60DD000491	4.01951886906103	-0.487103440252807	0.924053748539949	-0.527137562097934	0.598098063920977	0.667987070867616	LOC115401458
AMEX60DD000492	4374.91042040823	-0.949279457702055	0.0226763571895367	-41.8620790706221	0	0	MLEC
AMEX60DD000493	5.91544567103991	-0.453911871078716	0.665978944376213	-0.68157090387275	0.495510318339867	0.574483565541708	AMEX60DD000493
AMEX60DD000494	123.110739835902	1.02728514475294	0.177509792274631	5.7872026753521	7.15682088829655e-09	2.4202052076446e-08	AMEX60DD000494
AMEX60DD000495	0.231360906423256	1.27764108101984	3.99454382800843	0.319846554708309	0.749084654308064	NA	DPX16_12726
AMEX60DD000496	409.694836597926	-0.347590151927943	0.0697640701587339	-4.98236629739452	6.28113895102779e-07	1.88983760292615e-06	HCFC1
AMEX60DD000497	701.42144029099	-0.574575380145184	0.0576425763692856	-9.96789901381547	2.10637310338762e-23	1.14498515055772e-22	CABP1
AMEX60DD000498	488.067709062276	-0.385848597993948	0.0614768644472656	-6.27632201907315	3.46675809558602e-10	1.25028975512419e-09	POP5
AMEX60DD000499	6795.89171581374	0.278001776175269	0.0217619415790293	12.7746770739962	2.27088238887363e-37	1.58506107199122e-36	RNF10
AMEX60DD000500	557.783326957153	0.031285088332015	0.0583464338872059	0.536195380723605	0.591823525662399	0.661918371232105	COQ5
AMEX60DD000501	21604.9258345046	-0.470156061338743	0.0161409860004724	-29.1280880440007	1.58312586474056e-186	3.70730280779481e-185	LOC110406354
AMEX60DD000502	13.5177371403511	-0.579676993442137	0.3700738789354	-1.5663818130307	0.117259258087832	0.169764462213835	AMEX60DD000502
AMEX60DD000503	14563.8759908649	-0.147713554095295	0.0174907002788382	-8.44526243892088	3.03363155355818e-17	1.40595075997283e-16	AMEX60DD000503
AMEX60DD000504	728.792272038202	-1.48917625407286	0.050464933109417	-29.509129653339	2.19844470802139e-191	5.26149375081344e-190	TRIAP1
AMEX60DD000505	1454.76091967604	-0.327588424888201	0.0367779644708136	-8.90719292385443	5.23409296088145e-19	2.5518762225836e-18	GATC
AMEX60DD000506	303.938839723725	0.178663027595054	0.0989555802190052	1.80548714079229	0.0709984859789785	0.109647963788505	AMEX60DD000506
AMEX60DD000507	8701.06532931748	-0.53848972991924	0.018740783758991	-28.7335757588525	1.4530265266433e-181	3.31695853270209e-180	COX6A1
AMEX60DD000508	2.44465589270566	3.4992294886619	1.38482531192978	2.52683819288778	0.0115094515813917	0.0213635759452077	AMEX60DD000508
AMEX60DD000509	11444.5458124859	0.995236781784029	0.01927198921968	51.641621964365	0	0	MSI1
AMEX60DD000510	6.65544552051516	1.57231699323913	0.943042219174339	1.66728165639895	0.0954584123998169	0.142143493957489	MSI1
AMEX60DD000511	1.16256374507155	3.01491416133738	1.61843344788524	1.86285952337235	0.0624820328784417	0.0979363143451463	PLA2G1B
AMEX60DD000512	0.175422473245627	-0.203269801976175	4.08045587181216	-0.0498154638505871	0.960269443612173	NA	PLA2G1B
AMEX60DD000513	223.938225873383	-0.428427177779118	0.0927274242361899	-4.62028554452083	3.83212267693906e-06	1.08907787016871e-05	AMEX60DD000513
AMEX60DD000514	208.70761259243	1.85389498480482	0.12935708347686	14.3316077865689	1.38868024777689e-46	1.10356643093355e-45	LOC107985532
AMEX60DD000515	1.15054590628415	-0.203266715384511	1.99150708110528	-0.102066780135021	0.918703668884352	0.939539412932201	AMEX60DD000515
AMEX60DD000516	0.251165529268176	-1.16502646015932	4.08045587181216	-0.285513799624042	0.775250533629566	NA	AMEX60DD000516
AMEX60DD000517	18.5245298671636	1.4201303543007	0.415826119357728	3.41520238433839	0.000637346367976547	0.00144681518719023	AMEX60DD000517
AMEX60DD000518	92.6324978495068	1.30329620236656	0.182239734092322	7.151547980784	8.580471769636e-13	3.44809447861415e-12	WDR3
AMEX60DD000519	25.8696925527792	2.14628484306799	0.441514921811277	4.86118302471646	1.16686305724992e-06	3.44667014422282e-06	SIRT4
AMEX60DD000520	14.5381716251666	3.34683580699035	0.685693708489418	4.88094868824656	1.05576712169827e-06	3.12793554966332e-06	EEF1A1
AMEX60DD000521	2.34810020116518	-0.165753231804737	1.19357135078028	-0.138871657481036	0.889551567970246	0.919646981628983	EEF1A1
AMEX60DD000522	33.2121663012075	2.09194776524812	0.326434377253515	6.40847873575361	1.46978773855542e-10	5.3898222587183e-10	EEF1A1
AMEX60DD000523	0.253102250945748	-1.16502646015932	4.08045587181216	-0.285513799624042	0.775250533629566	NA	SIRT4
AMEX60DD000524	0.0776267371180999	-0.203261794894272	4.08045587181216	-0.0498135015497673	0.96027100736029	NA	SIRT4
AMEX60DD000525	4007.05296153464	-0.390151852513373	0.0228621445502589	-17.0654092250919	2.6850124772751e-65	2.66992964168728e-64	PXN
AMEX60DD000526	54538.0583122777	-0.737684880644594	0.0145329897032682	-50.7593341567359	0	0	RPLP0
AMEX60DD000527	8849.45116875942	1.52099574447324	0.0214154256893215	71.0233719627465	0	0	DR999_PMT12737
AMEX60DD000528	2.15850196522865	-0.166491428832385	0.976245186138356	-0.170542637440252	0.864583405634672	0.900979784480253	LOC111559199
AMEX60DD000529	56.1493792168967	-0.333582089372959	0.172918547173077	-1.92912845282624	0.0537149175358802	0.0857787104920806	LOC111559199
AMEX60DD000530	1519.42793579524	-0.496558473544721	0.035527710655492	-13.9766527137025	2.16430380387166e-44	1.66939055296183e-43	RAB35
AMEX60DD000531	150.69317133341	-1.49542548631444	0.118817033112074	-12.5859520907569	2.52282543418835e-36	1.73520739600364e-35	AMEX60DD000531
AMEX60DD000532	327.937137294658	-1.27961816352599	0.0819909376761972	-15.6068243612425	6.54128040290943e-55	5.73867872532078e-54	BICDL1
AMEX60DD000533	148.650126994049	-0.0628942938469083	0.11580510219167	-0.543104687588044	0.587057725339994	0.657953316896929	VMP1
AMEX60DD000534	0.153734169305156	0.688561105881681	4.03809744103547	0.170516218574735	0.864604180562408	NA	AMEX60DD000534
AMEX60DD000535	1389.04407259901	-0.246102045774942	0.0420719098948319	-5.84955725542597	4.92883202680762e-09	1.68294172132599e-08	CIT
AMEX60DD000536	21.8742489370241	-1.97653452402798	0.299468804420065	-6.60013495514375	4.10783669321652e-11	1.54442682561601e-10	AMEX60DD000536
AMEX60DD000537	16.8795043510573	-2.49827439565399	0.374443710180212	-6.67196250793375	2.52405060214313e-11	9.58120769111963e-11	AMEX60DD000537
AMEX60DD000538	11.1352009136111	-1.25517824421036	0.426326630071827	-2.94417039817309	0.00323821658482237	0.00664313363898481	AMEX60DD000538
AMEX60DD000539	3245.30719692734	-0.492570905396463	0.025910529431522	-19.0104531325097	1.39740198808725e-80	1.61376868850099e-79	PRKAB1
AMEX60DD000540	6.38007744060847	3.12090229794407	1.09348769529496	2.85408085648576	0.00431615445053847	0.00867814211588876	AMEX60DD000540
AMEX60DD000541	3.88314823994576	-0.0139679004195479	0.723219490771089	-0.019313501084789	0.984591013629754	0.990351178930392	AMEX60DD000541
AMEX60DD000542	34.7886673962135	0.314416537521199	0.315885858760195	0.995348569116824	0.319566763278167	0.398058012667262	AMEX60DD000542
AMEX60DD000543	7.21735131710212	1.69424948833788	0.824919471184398	2.05383621980134	0.0399915460635095	0.0658712782951659	AMEX60DD000543
AMEX60DD000544	45.9281248693071	0.496796930824869	0.235085813442059	2.1132578080783	0.0345787078549126	0.0578506626506481	TMEM233
AMEX60DD000545	160.59602402545	1.69485163882368	0.144782067316896	11.7062262629116	1.18434539844107e-31	7.56504258348738e-31	NCOR2
AMEX60DD000546	89.9041560736695	-0.326768754887687	0.145310741141914	-2.24875843533518	0.0245278691365507	0.0425093840679576	AMEX60DD000546
AMEX60DD000547	41.0566458684734	1.92495823209489	0.303671272521486	6.33895401468603	2.31330264680273e-10	8.40730875074415e-10	NCOR2
AMEX60DD000548	3875.32978129889	0.384663307371315	0.0253286730825167	15.1868716579879	4.3205254947749e-52	3.66570733697351e-51	NCOR2
AMEX60DD000549	0.173814633723127	-2.12680713965484	4.08045587181216	-0.521218022316294	0.602214900780085	NA	AMEX60DD000549
AMEX60DD000550	0.173814633723127	-2.12680713965484	4.08045587181216	-0.521218022316294	0.602214900780085	NA	AMEX60DD000550
AMEX60DD000551	249.331102606059	-1.8328559125672	0.0910914053943432	-20.1210630644306	4.82618103163731e-90	6.08171995545332e-89	AMEX60DD000551
AMEX60DD000552	1966.10177984419	-0.520640393749783	0.0330647221138019	-15.7460991795983	7.30506648072091e-56	6.48289435886226e-55	RFLNA
AMEX60DD000553	0	NA	NA	NA	NA	NA	AMEX60DD000553
AMEX60DD000554	10.8168491805484	-1.12862027000472	0.395980596642274	-2.85019084160912	0.0043693004033872	0.00877880324172951	DNAH10
AMEX60DD000555	5.42848029636752	0.573064632181916	0.644289329539735	0.889452309556795	0.373760042760707	0.453321661398686	DNAH10
AMEX60DD000556	28.4567749991371	2.66102950455308	0.387798619669965	6.86188493094109	6.79577966814846e-12	2.64029278639389e-11	AMEX60DD000556
AMEX60DD000557	15.9091949100316	3.94341865809464	1.05036357647641	3.75433682813276	0.000173801020531933	0.000423941565512928	AMEX60DD000557
AMEX60DD000558	0.615855383159728	-3.60441227515853	2.4349979852429	-1.48025267248793	0.138805828413417	NA	DPX16_23792
AMEX60DD000559	1424.31592726686	-0.153187583035991	0.0377818688175379	-4.05452635960886	5.02359857958416e-05	0.000129568044751133	CCDC92
AMEX60DD000560	2.06895181064846	0.571017570231135	1.15799348707043	0.49310948343564	0.621935230390981	0.690139444439867	AMEX60DD000560
AMEX60DD000561	215.340346919227	0.314586036197111	0.0945243847719816	3.32809398290164	0.000874423619479137	0.00194825776423161	DNAH10
AMEX60DD000562	34.8597780388703	1.62414109632873	0.262059697397552	6.1975996784613	5.73307311173155e-10	2.04801021207906e-09	DNAH10
AMEX60DD000563	4.03998890253221	-3.16349916079884	0.925011384123045	-3.41995700279731	0.000626310342577004	0.00142359914968155	AMEX60DD000563
AMEX60DD000564	157.307385704414	5.62305616657206	0.594333430941315	9.46111370122016	3.04680568194668e-21	1.57342031384631e-20	OJAV_G00236990
AMEX60DD000565	854.800994930036	-0.740003478968843	0.0478824988770637	-15.4545710086846	7.02779097139189e-54	6.09931519292602e-53	ATP6V0A2
AMEX60DD000566	479.804545879033	-0.697389525993806	0.0618242448695228	-11.2801948081309	1.64381559045e-29	1.00978207810888e-28	TCTN2
AMEX60DD000567	15.4012179431351	0.463750465136784	0.399036555806768	1.16217539067111	0.245164228766974	0.319078267980196	AMEX60DD000567
AMEX60DD000568	0.677557926171259	2.0131766075862	2.08837046693415	0.963994003679658	0.335048932170513	NA	LOC108716549
AMEX60DD000569	679.295623453682	-0.0118146621531059	0.0550277834023265	-0.214703581038781	0.829998430425451	0.871679733359351	GTF2H3
AMEX60DD000570	1376.40573428114	0.0756659079746271	0.0394044254292303	1.92023883486188	0.0548277383466068	0.0873832141060222	EIF2B1
AMEX60DD000571	526.840619931311	-1.32073531337048	0.0578336339360508	-22.8368031452229	1.97668978452151e-115	3.01476684138392e-114	DDX55
AMEX60DD000572	5382.54359502825	-0.796197382523398	0.0222556083922569	-35.7751344510721	2.69090963552085e-280	9.5493775392932e-279	TMED2
AMEX60DD000573	569.163113518381	-1.48600762848097	0.0568138307604848	-26.1557372314088	8.48023060927275e-151	1.62416503781692e-149	RILPL1
AMEX60DD000574	0.1552534742362	0.700906493333648	4.03699625458476	0.173620793563442	0.862163489311761	NA	LOC116219103
AMEX60DD000575	366.705989315479	-1.02931075661372	0.0716150267180879	-14.3728321245428	7.66322613978198e-47	6.11423051600794e-46	SNRNP35
AMEX60DD000576	1051.26396166682	1.41131443444027	0.049750768696876	28.3676910208001	5.06489548099616e-177	1.12321284810586e-175	RILPL2
AMEX60DD000577	0	NA	NA	NA	NA	NA	AMEX60DD000577
AMEX60DD000578	0.959182365852326	-3.05688115916166	1.82947953131118	-1.67090208272011	0.0947410200836702	0.141184177176741	AMEX60DD000578
AMEX60DD000579	1026.75011664626	-0.368307271491374	0.0422020729498968	-8.72723176249271	2.60981908314234e-18	1.24740929367768e-17	KMT5A
AMEX60DD000580	4.12786330354691	2.31518299523451	1.3156781025007	1.75968802006666	0.0784607181463442	0.119665095287588	LOC106705792
AMEX60DD000581	0.442040749436601	-3.0149001470109	2.95462219348477	-1.02040123900073	0.307538206510378	NA	AMEX60DD000581
AMEX60DD000582	201.882141200456	1.25222636549613	0.121358693493571	10.3183902977867	5.81905339212336e-25	3.27469528364865e-24	SBNO1
AMEX60DD000583	356.445378443388	0.0915076590859096	0.0739981004265018	1.23662173161862	0.216227548146074	0.286458531556272	FLJ10833
AMEX60DD000584	7.73361767719837	-4.75056504200906	0.914505896721417	-5.19467950839928	2.0507281465702e-07	6.37265848476099e-07	AMEX60DD000584
AMEX60DD000585	712.073704562882	-1.24773725503599	0.0522582192011729	-23.8763829711209	5.38955140768682e-126	8.8565679710167e-125	CDK2AP1
AMEX60DD000586	365.498174882417	-0.447547683879235	0.0709987702085841	-6.30359768999385	2.9081476788179e-10	1.05161544735303e-09	C12ORF65
AMEX60DD000587	582.432441447413	0.100163019510174	0.0584628742708159	1.71327566014275	0.0866618380274008	0.130585314751944	MPHOSPH9
AMEX60DD000588	3.0961837658534	-0.426874838543854	0.821628874620007	-0.519547026315596	0.603379328143892	0.67249477864627	AMEX60DD000588
AMEX60DD000589	30.1695097987118	-1.01473266257743	0.254723591775274	-3.98366188033603	6.7861407637167e-05	0.000172755977609113	AMEX60DD000589
AMEX60DD000590	1.1528489754321	-2.12684831738387	2.02827885282645	-1.04859759022782	0.294363365421897	0.372015902666138	AMEX60DD000590
AMEX60DD000591	1462.72912471008	-0.202921147276836	0.0397472293640756	-5.10529036925126	3.30286953202696e-07	1.01145096652798e-06	PITPNM2
AMEX60DD000592	1201.35069134367	0.254632133426316	0.0415648610883002	6.12613940620123	9.00369263909811e-10	3.18536505429587e-09	ARL6IP4
AMEX60DD000593	225.70106023125	-0.0677625796767775	0.0930585266682193	-0.728171636741798	0.466508525995317	0.546311323247315	OGFOD2
AMEX60DD000594	143.388965768217	0.340492424110739	0.124840849193094	2.72741195138854	0.00638332909833611	0.0124325308141812	GIN1
AMEX60DD000595	2156.41236081714	-0.249033587126131	0.0310130646203012	-8.02995738006213	9.75065330356406e-16	4.33401001752355e-15	CIRBP
AMEX60DD000596	798.018386948879	-0.46700822103574	0.0445469200536432	-10.4835131244398	1.02850655883782e-25	5.87471163994124e-25	ABCB9
AMEX60DD000597	2338.44871922877	-0.515846193397395	0.0293707952346683	-17.5632354955275	4.71116739074901e-69	4.88524380109696e-68	VPS37B
AMEX60DD000598	1318.91874999772	-0.200325959243745	0.0427061356421398	-4.69080042555	2.72138321113039e-06	7.82101927510225e-06	HIP1R
AMEX60DD000599	261.881515899165	0.640750408669731	0.0935589114639016	6.84863043663089	7.45603336708051e-12	2.89193172837522e-11	CCDC62
AMEX60DD000600	0.0986672798138868	0	4.08045587181216	0	1	NA	AMEX60DD000600
AMEX60DD000601	2404.11038383684	-1.32218222499087	0.0289627267575717	-45.6511652393092	0	0	DENR
AMEX60DD000602	5.38578745178614	-5.86552740259298	1.26477097486342	-4.63762018512989	3.52443677010004e-06	1.00425802851998e-05	HCAR3
AMEX60DD000603	100.616070435474	-1.62068603815952	0.14264421684784	-11.3617367319442	6.48425784260478e-30	4.02079091344936e-29	OGFOD2
AMEX60DD000604	3.61071481894668	2.01343329979533	1.42123418804978	1.41667947247889	0.156576661322262	0.217690131293914	PITPNM2
AMEX60DD000605	5543.1207748018	0.855037688050802	0.0231217960041614	36.9797263109196	2.42534233404318e-299	9.26056684942382e-298	CIRBP
AMEX60DD000606	9.00712972147679	-2.42017638291529	0.481907732365214	-5.02207418635307	5.11164307802868e-07	1.54573854566164e-06	AMEX60DD000606
AMEX60DD000607	5.01696850687247	5.05015904937999	1.25175732039585	4.03445537493077	5.47290895806995e-05	0.000140653360585559	RPS2
AMEX60DD000608	29.7086658836857	1.23117104754688	0.288764379470146	4.26358351333345	2.01174262258562e-05	5.37350824082781e-05	KNTC1
AMEX60DD000609	362.900605823706	-0.172042692119357	0.0750973323304886	-2.29092947486112	0.0219674929319172	0.0384709216186879	XELAEV_18000201MG
AMEX60DD000610	2349.55317180756	-0.5001189633022	0.0300370309661164	-16.650079825345	3.02198861278961e-62	2.89669373086235e-61	RSRC2
AMEX60DD000611	63.6130783603089	-0.406007077643948	0.175496268950252	-2.31347982536905	0.0206962727153435	0.036428070164576	LOC115100635
AMEX60DD000612	1415.37966454322	-0.347596720959849	0.0368086503746949	-9.44334327451499	3.6107083695222e-21	1.86173649745995e-20	ZCCHC8
AMEX60DD000613	0.272481913537014	-2.12681514673675	4.08045587181216	-0.521219984617113	0.602213533953496	NA	AMEX60DD000613
AMEX60DD000614	1607.78145491544	-0.0447560470202851	0.0379158456211157	-1.1804048224988	0.237839244834981	0.310822744183793	CLIP1
AMEX60DD000615	1085.89143910107	0.507125345488856	0.0454335854847093	11.1619045707834	6.26351477551586e-29	3.80542867636743e-28	VPS33A
AMEX60DD000616	18.8053807249392	0.922207026736016	0.396378459744353	2.32658209361527	0.0199875184940515	0.0352968686442575	PARPI_0014259
AMEX60DD000617	0.0776267371180999	-0.203261794894272	4.08045587181216	-0.0498135015497673	0.96027100736029	NA	AMEX60DD000617
AMEX60DD000618	1091.90499085632	0.22314975839212	0.0438725548816629	5.08631783569524	3.65082041626207e-07	1.11407092949351e-06	DIABLO
AMEX60DD000619	701.272605984838	-0.713284262840947	0.0515755865369639	-13.8298817470498	1.68296949589381e-43	1.28143841789664e-42	B3GNT4
AMEX60DD000620	423.151427058791	-0.511586718890556	0.0713270566397892	-7.17240754057937	7.36901830789305e-13	2.96964439548634e-12	LRRC43
AMEX60DD000621	9.27700415285299	-1.4874688323928	0.9991166653113	-1.48878392687939	0.136544276162874	0.193709949765906	AMEX60DD000621
AMEX60DD000622	64.8003629757822	-0.365650086569751	0.171046204645039	-2.13772698042941	0.0325389084012322	0.0547542206351021	AMEX60DD000622
AMEX60DD000623	0.173814633723127	-2.12680713965484	4.08045587181216	-0.521218022316294	0.602214900780085	NA	AMEX60DD000623
AMEX60DD000624	1485.83545902366	-0.934631690947179	0.0358698437428445	-26.0561963315947	1.14451473390462e-149	2.18293291549191e-148	BCL7A
AMEX60DD000625	698.828846641052	-0.18833693348124	0.0500926155919461	-3.75977439500127	0.000170066653466495	0.000415188020654779	WDR66
AMEX60DD000626	77.6080821917402	-0.239073375552337	0.165752837650049	-1.44234861340406	0.149204052490511	0.208787762256927	CYRIA
AMEX60DD000627	276.787404040006	0.652086970699927	0.0841559840046029	7.74855143591764	9.29467208165443e-15	4.00229449434723e-14	WDR66
AMEX60DD000628	2305.14436110403	-0.169309567829353	0.0310889472534117	-5.44597301572419	5.15229476670687e-08	1.65916092831865e-07	PSMD9
AMEX60DD000629	170.036696558571	-0.36050462901033	0.106822585512127	-3.37479782278255	0.000738699380967133	0.00166282397900773	AMEX60DD000629
AMEX60DD000630	966.86509250378	0.682903810107331	0.0870004267584678	7.84943057811913	4.17930439214161e-15	1.82084133394463e-14	HPD
AMEX60DD000631	511.014468612282	-0.0993422674745927	0.0638822727212666	-1.55508348784093	0.119926186980422	0.173164650419012	SETD1B
AMEX60DD000632	430.147181580384	1.72134659780421	0.088200274549859	19.5163405849847	7.97495583265359e-85	9.58340143360774e-84	SETD1B
AMEX60DD000633	4.16544039394013	-0.867302115590664	1.10421358585922	-0.78544778537188	0.432191072974063	0.512432005195572	D4764_17G0006420
AMEX60DD000634	669.230492669288	-0.0811755543466052	0.0538353299861582	-1.5078491088933	0.131593150050952	0.187673857741963	HARBI1
AMEX60DD000635	0.579486348470681	2.01311148681348	2.22091926432812	0.906431638082305	0.364707433236165	NA	AMEX60DD000635
AMEX60DD000636	4.65442146743166	4.15697852229837	1.26343266624338	3.29022561578885	0.0010010708102328	0.00221230954856501	AMEX60DD000636
AMEX60DD000637	3.81651906365231	0.215113332526199	0.900730474863497	0.23882097756135	0.811244403096091	0.854955262643252	AMEX60DD000637
AMEX60DD000638	320.62811056167	-0.504528835062159	0.0779331723526798	-6.47386497727768	9.55272731203353e-11	3.53272007252358e-10	RHOF
AMEX60DD000639	0.425673421310883	-2.07182484851987	3.01735690220582	-0.686635660171746	0.492312350844419	NA	AMEX60DD000639
AMEX60DD000640	614.232197508935	-1.07076505054867	0.0540120580939976	-19.8245556332109	1.82788378997583e-87	2.248939809209e-86	TMEM120B
AMEX60DD000641	365.567488475636	0.595315170164347	0.0761721920560596	7.81538713926231	5.47943546214582e-15	2.37758780601283e-14	MORN3
AMEX60DD000642	558.776583471996	-0.340185949136819	0.0615031584605652	-5.5311947817272	3.18056902908628e-08	1.03750848407093e-07	ORAI1
AMEX60DD000643	2099.07488796473	-0.570848459796626	0.0306978927411348	-18.5956887858852	3.48211231151127e-77	3.90007008278439e-76	KDM2B
AMEX60DD000644	0.173814633723127	-2.12680713965484	4.08045587181216	-0.521218022316294	0.602214900780085	NA	AMEX60DD000644
AMEX60DD000645	0.467938364270495	-2.12683850163091	2.93875015977739	-0.723722121989445	0.46923634902798	NA	AMEX60DD000645
AMEX60DD000646	2169.82827623283	0.160269121625487	0.0323647446664497	4.95196619893705	7.34673674771229e-07	2.19839936528693e-06	RNF34
AMEX60DD000647	515.543619509637	0.574033195434858	0.065692303685552	8.73821076792452	2.36831345315064e-18	1.13351676289024e-17	ANAPC5
AMEX60DD000648	32.0052208392112	-0.652393582932587	0.241673986281505	-2.69947789156202	0.00694483699512646	0.0134386638775034	AMEX60DD000648
AMEX60DD000649	0.573898552697693	0.729204432420083	2.37742030303151	0.30672087366725	0.759055840236803	NA	AMEX60DD000649
AMEX60DD000650	663.051196876094	-0.393181347327991	0.0600163514554337	-6.55123708444615	5.70623810391004e-11	2.13211539519856e-10	CAMKK2
AMEX60DD000651	0.273494050946205	-0.203277302497588	4.08045587180323	-0.0498173020084042	0.960267978793159	NA	AMEX60DD000651
AMEX60DD000652	1092.38372785811	0.272105950717376	0.0433637052840155	6.27497002239978	3.49701663771334e-10	1.26097450411417e-09	P2RX4
AMEX60DD000653	1257.88281742712	0.304402135774547	0.0410225457615395	7.42036190401273	1.16800735351002e-13	4.83728220220193e-13	P2RX7
AMEX60DD000654	0.0773508955450488	-0.203261794894272	4.08045587181216	-0.0498135015497673	0.96027100736029	NA	AMEX60DD000654
AMEX60DD000655	740.747161606854	-0.307557138246309	0.0509439664727793	-6.03716513535797	1.56845194630141e-09	5.48536455758159e-09	IFT81
AMEX60DD000656	0.462997654419564	2.27841372127402	2.73537522750713	0.832943757902802	0.40487644946063	NA	AMEX60DD000656
AMEX60DD000657	1.27799628274627	1.7305455306577	1.58149535678168	1.09424635566388	0.273846945704854	0.350117749805821	AMEX60DD000657
AMEX60DD000658	14720.6594837181	-0.971149597836598	0.0173769640867217	-55.88718449264	0	0	ATP2A2
AMEX60DD000659	1013.96115162839	0.250772186477826	0.0475802302000972	5.27051225736427	1.36043540041231e-07	4.27238982140821e-07	ANAPC7
AMEX60DD000660	0.369866786569917	-2.1268319075823	3.32561991927063	-0.639529458931302	0.522478555731201	NA	ANAPC7
AMEX60DD000661	477.073696762336	-1.77972189216111	0.0619315346149648	-28.7369254326708	1.31953398785592e-181	3.01452300730795e-180	UBE2G1
AMEX60DD000662	3602.49209977963	-0.366984363524209	0.0240481706536197	-15.2603858651083	1.40415525059805e-52	1.19882158895238e-51	ARPC3
AMEX60DD000663	551.274209614853	-0.841911408569404	0.0607242103270495	-13.8645097900001	1.03933719956059e-43	7.93994169102518e-43	AMEX60DD000663
AMEX60DD000664	29.8000877393094	-0.7655691958142	0.264216067261108	-2.89751188771437	0.00376135483166446	0.00762853402556347	AMEX60DD000664
AMEX60DD000665	1622.52350292086	-0.5082369060858	0.0357321729539703	-14.2235096292774	6.54846273289644e-46	5.17033019575956e-45	GPN3
AMEX60DD000666	7.70181885434493	-0.748928499806314	0.827827612174385	-0.904691373895063	0.365628912262514	0.445020323822994	FAM216A
AMEX60DD000667	1426.15286171439	-0.930411337069169	0.0363200625720878	-25.6170080991049	9.86231132734805e-145	1.82349138237914e-143	VPS29
AMEX60DD000668	0.543904221284073	-1.1650508684421	2.61275060585462	-0.445909711333132	0.655662467006102	NA	RAD9B
AMEX60DD000669	1847.13368427162	-1.25548325250911	0.0342974057447303	-36.6057789283963	2.31443223886444e-293	8.63323626656714e-292	PPTC7
AMEX60DD000670	420.693497815407	-0.436973569575051	0.0648582005429411	-6.7373680724574	1.61281262329414e-11	6.1719094900502e-11	TCTN1
AMEX60DD000671	12.3872523253315	-0.165065097701507	0.378567316933588	-0.436025748441628	0.662818048156392	0.72747788563109	AMEX60DD000671
AMEX60DD000672	322.236649392843	-1.45039457437952	0.0762945669816606	-19.0104568616028	1.39730265471867e-80	1.61376868850099e-79	HVCN1
AMEX60DD000673	4044.89760470735	-1.0433035531397	0.0244461100965204	-42.6776918299241	0	0	PPP1CC
AMEX60DD000674	0.154977632663149	0.698673951578345	4.03719471818667	0.173059265244496	0.862604843393212	NA	AMEX60DD000674
AMEX60DD000675	8.81659787066425	3.20352648848251	0.891143236097565	3.59485025382808	0.000324578213255155	0.000764302556396649	CCDC63
AMEX60DD000676	113.063560267505	0.726662244096714	0.130049688477263	5.58757389275682	2.30263790971203e-08	7.57110685354125e-08	MYL2
AMEX60DD000677	0	NA	NA	NA	NA	NA	AMEX60DD000677
AMEX60DD000678	837.639197040281	0.493262989430228	0.0535102888372134	9.21809618577859	3.02421815406689e-20	1.52554608038218e-19	CUX2
AMEX60DD000679	1.6163037977333	0.949104526283356	1.22911548584553	0.772184987670586	0.440004871653925	0.520242895439049	LOC102352108
AMEX60DD000680	247.362319352303	0.110495927203167	0.0933847997094036	1.18323246981318	0.236717027881548	0.309579305184892	PHETA1
AMEX60DD000681	1221.26570888037	0.301263116275001	0.0424833573555306	7.09132081426192	1.32837997027453e-12	5.29899529178382e-12	ATXN2
AMEX60DD000682	0.0980715777005781	0	4.08045587181216	0	1	NA	AMEX60DD000682
AMEX60DD000683	408.962608835599	0.404054899423618	0.072767667330704	5.55267077048558	2.81337647464112e-08	9.21043670555523e-08	ATXN2
AMEX60DD000684	979.416655504474	-0.255208868651154	0.044152612335252	-5.78015331716605	7.46325803542358e-09	2.51998676509855e-08	BRAP
AMEX60DD000685	0.194391272742268	0	4.08045587180344	0	1	NA	LOC100336828
AMEX60DD000686	995.64354975558	-0.475799485303223	0.0436076834774144	-10.9109094398388	1.022284799226e-27	6.07401629665241e-27	ACAD10
AMEX60DD000687	3.92738875718299	-0.942444328774511	0.751428959837536	-1.25420283106772	0.209768291125289	0.279243011493977	UBE2I
AMEX60DD000688	1.23188318197283	2.05256423290495	1.63270017758859	1.25715931257904	0.208695953177229	0.277970131352819	AMEX60DD000688
AMEX60DD000689	3511.30931109975	-0.274054270353964	0.0258469197704494	-10.6029760136946	2.88645999855264e-26	1.66798024563841e-25	ALDH2
AMEX60DD000690	185.58502137243	0.424385438610002	0.122813792889294	3.45551935679203	0.000549233753502421	0.00125796248285254	AMEX60DD000690
AMEX60DD000691	287.492442861755	0.943453964239514	0.0939274998662868	10.0444913958382	9.71475223168325e-24	5.32331766211258e-23	MAPKAPK5
AMEX60DD000692	0	NA	NA	NA	NA	NA	AMEX60DD000692
AMEX60DD000693	0	NA	NA	NA	NA	NA	AMEX60DD000693
AMEX60DD000694	37.4686948383863	0.787057240618115	0.251049238334665	3.13507121487027	0.00171812396738205	0.00367191003059019	TMEM116
AMEX60DD000695	0.271886211423705	-2.12681514673675	4.08045587181216	-0.521219984617113	0.602213533953496	NA	MDA_GLEAN10011711
AMEX60DD000696	231.043235473448	-0.700362859979456	0.0860559075998788	-8.13846346535357	4.0032580826486e-16	1.7995712817508e-15	ERP29
AMEX60DD000697	21.4984911918436	-4.87807239675232	0.522792799259593	-9.33079492231129	1.05079816198032e-20	5.36353485988793e-20	AMEX60DD000697
AMEX60DD000698	0	NA	NA	NA	NA	NA	AMEX60DD000698
AMEX60DD000699	16.0658137211587	0.0679067957638143	0.426618616441591	0.159174478437491	0.873531410742201	0.907822055296453	AMEX60DD000699
AMEX60DD000700	933.452209847883	-0.268115933938845	0.0457558668160059	-5.8597061447223	4.63686952055469e-09	1.58515128073265e-08	NAA25
AMEX60DD000701	6.74001854908574	-0.98499146174964	0.591415976650545	-1.66547996780217	0.095817036941265	0.142610073489298	AMEX60DD000701
AMEX60DD000702	20.2879665421573	-0.1235620652629	0.339147617023931	-0.364331220567536	0.715610688929852	0.774122750194302	AMEX60DD000702
AMEX60DD000703	739.579313587139	-0.352249664517387	0.0500939078689481	-7.03178648866676	2.03905669239269e-12	8.08113135187383e-12	TRAFD1
AMEX60DD000704	1735.94153490869	-0.0346073078142912	0.0365047621260178	-0.948021731927016	0.343118390950391	0.422173635916423	KIAA0614
AMEX60DD000705	84.6787152966843	1.97728656731695	0.199253256293556	9.92348433394664	3.29063961839915e-23	1.77967594366861e-22	HECTD4
AMEX60DD000706	84.183906237068	0.888325421313692	0.177094693251401	5.01610412488554	5.27297590364608e-07	1.5932365128116e-06	HECTD4
AMEX60DD000707	0	NA	NA	NA	NA	NA	AMEX60DD000707
AMEX60DD000708	49660.6737822632	-0.592581239087319	0.0151256182939552	-39.1773233709154	0	0	RPL6
AMEX60DD000709	1418.70594699252	0.348326095194556	0.0384127601099631	9.0679788225947	1.21245117962234e-19	6.02719998165202e-19	PTPN11
AMEX60DD000710	0.0773508955450488	-0.203261794894272	4.08045587181216	-0.0498135015497673	0.96027100736029	NA	AMEX60DD000710
AMEX60DD000711	4395.44348552157	-1.02710991192143	0.0275640218907256	-37.2627012122283	6.59897502600288e-304	2.55222930676021e-302	RPH3A
AMEX60DD000712	18.4933343103641	1.6091417507114	0.391452120540723	4.11069877074278	3.94463538183311e-05	0.000102727061660865	PSMB6
AMEX60DD000713	1.60669067839368	-0.752406382115043	1.38839602052559	-0.541924905424472	0.587870238854652	0.658493908661454	LOC111606693
AMEX60DD000714	9.31372978352566	2.92227520750893	1.07844727355997	2.70970614804604	0.00673428416636554	0.0130599536575257	AMEX60DD000714
AMEX60DD000715	4.09973753374231	3.25388780458441	1.28901725004078	2.52431672615822	0.0115923433170661	0.0215000956400093	AMEX60DD000715
AMEX60DD000716	134.53800869422	0.0226506021498783	0.128928869713611	0.175682934320234	0.860543043207531	0.898004942116524	WSCD2
AMEX60DD000717	0.526126826014049	-0.264442289877157	2.60160457673804	-0.101645842816252	0.919037790559009	NA	AMEX60DD000717
AMEX60DD000718	206.450870513607	2.11484375233131	0.114438793604035	18.4801297333559	2.98462810691646e-76	3.31802803591649e-75	CMKLR1
AMEX60DD000719	0.342261804701385	-1.1650397377082	3.47706744729197	-0.335063887994341	0.737576893066972	NA	AMEX60DD000719
AMEX60DD000720	0	NA	NA	NA	NA	NA	AMEX60DD000720
AMEX60DD000721	0.0773508955450488	-0.203261794894272	4.08045587181216	-0.0498135015497673	0.96027100736029	NA	AMEX60DD000721
AMEX60DD000722	33.9916194457351	-0.0451228167955697	0.242193859777686	-0.186308673708692	0.852202705914159	0.891104374349108	PTPN11
AMEX60DD000723	68.3758874441786	2.31334157755333	0.297479664985924	7.77646962074799	7.45764825265343e-15	3.22100635423923e-14	AMEX60DD000723
AMEX60DD000724	8.1218919866459	1.57277252749114	0.684579061650148	2.29743007871149	0.021594247543417	0.0378749162787714	USP30
AMEX60DD000725	16.2894609182924	0.0943538318897436	0.350907516734138	0.268885183104327	0.788018039384681	0.834460644445581	USP30
AMEX60DD000726	21.6960177026737	2.039400418945	0.351158188090048	5.80764022629605	6.3359480979827e-09	2.14844118219609e-08	AMEX60DD000726
AMEX60DD000727	829.242344820225	2.11687864093923	0.0584269941154733	36.2311748702235	1.96685106825589e-287	7.15818936228021e-286	AMEX60DD000727
AMEX60DD000728	27.2816459378433	0.419503394683922	0.288476377576142	1.45420362737741	0.145889859633641	0.2047159192664	SART3
AMEX60DD000729	568.37759518287	-1.08693991993015	0.057456339753221	-18.9176673035323	8.15863379904531e-80	9.37302952120735e-79	FICD
AMEX60DD000730	1988.04427008633	-0.378145609619563	0.0314905288167539	-12.0082330728717	3.21643895272257e-33	2.10668829139898e-32	SART3
AMEX60DD000731	341.391736771452	0.711286385325002	0.0801194769699567	8.87782112696169	6.81827673460149e-19	3.31478941728022e-18	SART3
AMEX60DD000732	184.842901752888	4.56672514535607	0.244852794082492	18.6509006869553	1.24167810203949e-77	1.39699293345669e-76	TMEM119
AMEX60DD000733	0	NA	NA	NA	NA	NA	TMEM119
AMEX60DD000734	0.252826409372697	-1.16502646015932	4.08045587181216	-0.285513799624042	0.775250533629566	NA	AMEX60DD000734
AMEX60DD000735	1646.81513870102	-0.993604669897898	0.0350031423860035	-28.3861562753636	2.9972562160296e-177	6.65424244591773e-176	ISCU
AMEX60DD000736	142.657350861478	-0.411201011378818	0.107296553788723	-3.83237855139794	0.000126910255353468	0.000314291986684963	SELPLG
AMEX60DD000737	1.3136180286785	0.157172128061032	1.51036882200588	0.104062084552498	0.917120079593743	0.938724838678464	AMEX60DD000737
AMEX60DD000738	2052.84277841209	-0.708325488748471	0.031505018425696	-22.4829415802134	6.09630302656829e-112	9.03303622302214e-111	AMEX60DD000738
AMEX60DD000739	1882.97392925575	0.342750748713386	0.0352808694020212	9.71491787256667	2.60458910110034e-22	1.37885131036131e-21	CORO1C
AMEX60DD000740	23.3116791871674	-0.357965381310233	0.282806748347924	-1.26575968714101	0.205599131900648	0.274493077315175	AMEX60DD000740
AMEX60DD000741	4.03486450263265	-0.651203672651543	0.82321819377245	-0.791046259154405	0.428916997633243	0.509165545065517	AMEX60DD000741
AMEX60DD000742	0.858599018649324	-2.12684682543853	2.16290755965548	-0.983327658153504	0.325446201880845	0.404199018822684	SSH1
AMEX60DD000743	0.447957427364662	-3.03341257574312	2.93265382333012	-1.034357533648	0.30096904939207	NA	SSH1
AMEX60DD000744	108.338592358731	0.69013950241016	0.150178471714313	4.59546228252357	4.31790896734794e-06	1.2217399476703e-05	SSH1
AMEX60DD000745	352.888127023291	-0.466915155689584	0.081178593527883	-5.75170294776306	8.83489375029559e-09	2.97121782287497e-08	DAO
AMEX60DD000746	0.468109106130149	-0.203270190078142	2.76959892686366	-0.0733933668541419	0.941493095845344	NA	AMEX60DD000746
AMEX60DD000747	4.45877703510284	-3.09212547203316	0.827831972914249	-3.73520904386893	0.000187559319886243	0.000455588227810722	CYB5A
AMEX60DD000748	1092.83945359201	-0.983914101770873	0.0460399287977455	-21.3708866947478	2.49352339040368e-101	3.41479724180895e-100	SVOP
AMEX60DD000749	113.583192426042	-0.297435602136739	0.149658687700132	-1.98742623437073	0.0468751828654353	0.0759837430902638	SVOP
AMEX60DD000750	27.802436008378	-2.15090659467547	0.284850949535885	-7.55098973052399	4.31962905675349e-14	1.81509969607188e-13	AMEX60DD000750
AMEX60DD000751	148.64215513718	-0.283699827884153	0.116184567675055	-2.44180301705476	0.0146141182169381	0.0265603086527091	USP30
AMEX60DD000752	3.65175066420606	-1.16621650840064	0.94994648406311	-1.22766548217801	0.219572569225583	0.290330739489615	AMEX60DD000752
AMEX60DD000753	202.627537113418	-0.0538995909963048	0.104267093684831	-0.5169376942569	0.605199653296175	0.674043775358179	ALKBH2
AMEX60DD000754	217.103371270288	-0.113699674475596	0.0985115763862588	-1.15417576945257	0.248428114451396	0.322596383016233	UNG
AMEX60DD000755	18.082237683864	2.87308106332335	0.585342870652579	4.90837286549719	9.18351311131633e-07	2.73095405803319e-06	ACACB
AMEX60DD000756	43.7419685787302	-0.10996252615086	0.212625683362742	-0.517164833578749	0.605041098345868	0.673892272682477	ACACB
AMEX60DD000757	318.653124528489	0.495560169084379	0.0927805549757399	5.34120720892387	9.23296464598234e-08	2.92893664545048e-07	ACACB
AMEX60DD000758	106.179319833167	0.978152869511867	0.161074900782251	6.07265852570154	1.25809798851698e-09	4.41725948294983e-09	FOXN4
AMEX60DD000759	26.4195854932968	0.562860964368976	0.321509995335559	1.75067952018574	0.080001129066711	0.121747572345087	FOXN4
AMEX60DD000760	0.349832809082063	-1.16504009429002	3.43241514634508	-0.339422839201309	0.734291215530927	NA	AMEX60DD000760
AMEX60DD000761	39.8588787759068	5.96926821535883	1.18889939836169	5.02083542441398	5.14472258976527e-07	1.555348602854e-06	LOC111606693
AMEX60DD000762	171.147652308256	-1.71505962031064	0.122480779489536	-14.0026837472664	1.50093917890722e-44	1.16041081473545e-43	MYO1H
AMEX60DD000763	1589.17270145959	-0.566886840067093	0.0353877858142136	-16.0192797323703	9.37296882167756e-58	8.53842068420542e-57	KCTD10
AMEX60DD000764	114.424751438462	0.999258940419092	0.151933711623651	6.57694023097596	4.8022769662454e-11	1.80031225215786e-10	UBE3B
AMEX60DD000765	25.5527611728751	-0.434481034935425	0.309312612927376	-1.4046664014876	0.160120501158943	0.221802834379225	AMEX60DD000765
AMEX60DD000766	254.819966817346	0.364325559074825	0.103048810462729	3.53546593540344	0.000407056723641778	0.000947813585341487	AMEX60DD000766
AMEX60DD000767	0.251805747005734	0.688553098797004	4.03809744102975	0.170514235689522	0.864605739841958	NA	AMEX60DD000767
AMEX60DD000768	1.34098190786141	2.27811891430806	1.62886754330498	1.39859064886623	0.161935772107467	0.223949267675989	AMEX60DD000768
AMEX60DD000769	709.796633931827	-0.152951486368401	0.0540273443025712	-2.83100138166743	0.00464025205957024	0.00927554327235757	UBE3B
AMEX60DD000770	27.1801618027439	1.05238413757265	0.294021034905829	3.57928179495631	0.000344539793459819	0.000808411957736781	AMEX60DD000770
AMEX60DD000771	1.00293056160963	-2.05645461541693	1.99705074946176	-1.02974579688132	0.303129351140359	0.381146061520016	ALDH3B1
AMEX60DD000772	0.253049210363727	0.69866594449367	4.03719471818099	0.17305728191591	0.862606402340225	NA	AMEX60DD000772
AMEX60DD000773	0.323293005204744	-0.273023147703345	3.55272232298473	-0.0768489971583175	0.938743671860557	NA	AMEX60DD000773
AMEX60DD000774	24.8793949390689	-6.30445098009988	0.745635514567738	-8.45513774079647	2.78758090618323e-17	1.2932196695259e-16	AMEX60DD000774
AMEX60DD000775	0.0986672798138868	0	4.08045587181216	0	1	NA	AMEX60DD000775
AMEX60DD000776	626.396284145629	-0.424024267911537	0.0543849665465549	-7.79671837342331	6.35378241211277e-15	2.75012077772077e-14	MMAB
AMEX60DD000777	742.733238963766	-0.806443512413256	0.0666075021457352	-12.1073976118904	9.65076821713217e-34	6.37967919530938e-33	MVK
AMEX60DD000778	346.755776731943	1.74007309670389	0.156755771202813	11.1005360973445	1.24693681738705e-28	7.53374973825126e-28	LOC115821825
AMEX60DD000779	0.594670797327553	-1.15462015541421	2.27815340945233	-0.5068228287979	0.612279136914107	NA	ALDH3B1
AMEX60DD000780	3.77038886738385	3.81744147125186	1.28097425615601	2.98010787719292	0.00288146888260947	0.00596038189055454	UBE3B
AMEX60DD000781	1.23447596352421	1.00742326959074	1.48288424939826	0.679367435455289	0.496905077932783	0.575764456492569	ACACB
AMEX60DD000782	24.540762244505	-0.52034793351438	0.287443718348938	-1.81026023634551	0.0702554403162228	0.108632213593494	AMEX60DD000782
AMEX60DD000783	1.50031957691247	1.74153131487431	1.39795071263388	1.2457744748333	0.212847203036403	0.282687543886216	AMEX60DD000783
AMEX60DD000784	10.6324654093797	-1.33611191051275	0.464110433345289	-2.87886635273874	0.00399107428112499	0.00806763594676409	AMEX60DD000784
AMEX60DD000785	0.735577124162849	1.31414292657655	2.09680881509481	0.626734739531859	0.53083312804867	0.606805519906154	AMEX60DD000785
AMEX60DD000786	2.41783584520403	-1.31566523276845	0.914299551783369	-1.43898706961215	0.150154186320441	0.209921846763199	AMEX60DD000786
AMEX60DD000787	0.77267707817281	3.0169790424042	2.02046355753813	1.49321131338805	0.135381881604687	0.192343664430737	AMEX60DD000787
AMEX60DD000788	1.1630207805637	-0.58216467594896	1.67289942441832	-0.347997415416282	0.727842124529774	0.784299864833236	AMEX60DD000788
AMEX60DD000789	1.78147355926499	0.10379661947049	1.10347694240398	0.0940632427211063	0.925058918938269	0.942512860805029	LOC108698892
AMEX60DD000790	0.176294016931987	-0.203269801976175	4.08045587181216	-0.0498154638505871	0.960269443612173	NA	AMEX60DD000790
AMEX60DD000791	0.0986672798138868	0	4.08045587181216	0	1	NA	AMEX60DD000791
AMEX60DD000792	0.265878530941278	-2.12681514673674	4.08045587181216	-0.521219984617113	0.602213533953496	NA	AMEX60DD000792
AMEX60DD000793	0	NA	NA	NA	NA	NA	AMEX60DD000793
AMEX60DD000794	2.65436878742702	-2.42748474726235	0.965309283536784	-2.51472226431753	0.011912618712263	0.0220326368714721	ROHU_001488
AMEX60DD000795	1744.8853833193	0.00664188038182885	0.0366601751565686	0.181174267538621	0.856230791873533	0.894397631831264	FAM222A
AMEX60DD000796	0	NA	NA	NA	NA	NA	AMEX60DD000796
AMEX60DD000797	0	NA	NA	NA	NA	NA	AMEX60DD000797
AMEX60DD000798	0.69472311567291	-1.16061443248086	2.16315730223407	-0.536537232536073	0.591587310857164	NA	AMEX60DD000798
AMEX60DD000799	0.0773508955450488	-0.203261794894272	4.08045587181216	-0.0498135015497673	0.96027100736029	NA	AMEX60DD000799
AMEX60DD000800	26.9192401640929	-1.08065460724262	0.289106693311408	-3.73790933328067	0.000185556833630708	0.00045099875979171	AMEX60DD000800
AMEX60DD000801	0.271886211423705	-2.12681514673675	4.08045587181216	-0.521219984617113	0.602213533953496	NA	AMEX60DD000801
AMEX60DD000802	227.832902297653	0.412173642524439	0.090462307516361	4.55630255120225	5.20619320386461e-06	1.46270168939532e-05	TRPV4
AMEX60DD000803	9928.63460834738	0.228753114021802	0.019553432701886	11.6988723928631	1.29158323862568e-31	8.24650606482247e-31	YBX1
AMEX60DD000804	547.99934455105	-1.37852932103495	0.0642198096595358	-21.4657958088522	3.25136179600341e-102	4.4865193491346e-101	GLTP
AMEX60DD000805	7111.19190841071	2.17148724445076	0.0310145833743513	70.0150383527819	0	0	LOC108634846
AMEX60DD000806	10223.0209655487	1.7586569032797	0.0278862997717271	63.0652656564618	0	0	AMEX60DD000806
AMEX60DD000807	0.0986672798138868	0	4.08045587181216	0	1	NA	CHK1
AMEX60DD000808	2304.14616333672	2.23142104687468	0.0595158580304117	37.4928820774869	1.20305930607842e-307	4.69240185145266e-306	LOC100337476
AMEX60DD000809	686.800082798986	1.39537573918552	0.0772468197760766	18.063860016897	6.13767692438212e-73	6.61674749080416e-72	LOC108176166
AMEX60DD000810	9138.98950360851	1.20842603410245	0.0237078247127369	50.9716116406592	0	0	LOC257642
AMEX60DD000811	44.9188734202749	-0.951415747164837	0.223747629081188	-4.25218247483468	2.11697252837533e-05	5.64375084960801e-05	XELAEV_18029838MG
AMEX60DD000812	996.278106964135	-0.437420183092591	0.0440978632810961	-9.91930562041777	3.43134960779706e-23	1.85460261728739e-22	TCHP
AMEX60DD000813	381.573022276961	-0.301374064323545	0.0731504811645482	-4.11991909725952	3.79005454118082e-05	9.88649532667441e-05	LOC114552212
AMEX60DD000814	7.58681120843921	3.15709675807888	0.896540456702229	3.52142140879143	0.000429239882883667	0.000996634742236625	LOC115400030
AMEX60DD000815	326.524236974611	0.130049276781882	0.0777736923018783	1.67214996398906	0.0944947542572469	0.140876837931866	GIT2
AMEX60DD000816	17.9940346943828	6.44736743150653	1.19783785166812	5.38250433689993	7.34566065562569e-08	2.34478002746157e-07	AMEX60DD000816
AMEX60DD000817	381.215703692478	0.659288084128512	0.0765516272072124	8.6123327247366	7.15887105308366e-18	3.37746075420361e-17	ANKRD13A
AMEX60DD000818	222.737098377321	-0.209106688207907	0.0915131244124266	-2.28499124634316	0.0223133410460188	0.0390286146538836	AMEX60DD000818
AMEX60DD000819	319.607731412472	-0.879884724086749	0.0791029329676304	-11.1232882407382	9.66430907680136e-29	5.85021186445952e-28	DR999_PMT02416
AMEX60DD000820	0.465121303620394	-2.12683841212829	2.94729709880092	-0.721623352119328	0.470526077893084	NA	SLC6A4
AMEX60DD000821	0.661716117998471	-0.203268415090136	2.38336223101912	-0.0852864128014729	0.93203369318809	NA	LOC106484380
AMEX60DD000822	0.175422473245627	-0.203269801976175	4.08045587181216	-0.0498154638505871	0.960269443612173	NA	AMEX60DD000822
AMEX60DD000823	0.175475513827648	-2.12680713965484	4.08045587181216	-0.521218022316294	0.602214900780085	NA	AMEX60DD000823
AMEX60DD000824	1897.112979137	0.237723124720143	0.038851755665167	6.11872283890831	9.43283044338173e-10	3.33363916768113e-09	LC27
AMEX60DD000825	2.33419633397673	0.320153817126136	0.994178512613833	0.322028501988448	0.747431102233091	0.800678525930752	XELAEV_18029838MG
AMEX60DD000826	1645.53638632089	2.15723405611569	0.0695593301957806	31.0128641268393	3.61594587095998e-211	9.48068682520936e-210	CDH1D
AMEX60DD000827	0.173814633723127	-2.12680713965484	4.08045587181216	-0.521218022316294	0.602214900780085	NA	AMEX60DD000827
AMEX60DD000828	99.4490484056804	0.820214156625318	0.177446927318503	4.62230690054778	3.79496011446803e-06	1.07887510010858e-05	SGSM1
AMEX60DD000829	1197.60512324718	-1.5910703624553	0.0480214303822968	-33.1325066702272	1.01177689426869e-240	3.02834592985913e-239	AMEX60DD000829
AMEX60DD000830	2.16789819767665	2.31508830535955	1.43195965966852	1.61672732170085	0.105937153599345	0.155536704312819	TMEM211
AMEX60DD000831	14.4159349865663	4.89093652223132	1.04506393293545	4.68003570699576	2.86824958157852e-06	8.22413902166128e-06	KIAA1671
AMEX60DD000832	21.0997853022587	-0.519416021662473	0.333904818311267	-1.55558109131049	0.1198077379304	0.173010371953258	CRYBB3
AMEX60DD000833	0.445832643583495	-1.16504794814214	2.84817715494554	-0.409050380212188	0.682502689316204	NA	CRYBB2
AMEX60DD000834	0.904219900751826	-0.42863706149733	1.6195720562343	-0.264660692216412	0.791270861003836	0.837253177158093	CRYBB2
AMEX60DD000835	0.251805747005734	0.688553098797004	4.03809744102975	0.170514235689522	0.864605739841958	NA	AMEX60DD000835
AMEX60DD000836	2.29527088440225	3.37618293926812	1.36807059603059	2.46784263112153	0.0135930063620764	0.0248532195531033	AMEX60DD000836
AMEX60DD000837	0.175698314818678	-0.203269801976175	4.08045587181216	-0.0498154638505871	0.960269443612173	NA	AMEX60DD000837
AMEX60DD000838	361.65733771671	-0.476181764233776	0.0832723755296903	-5.71836411780995	1.07554475106789e-08	3.6007158429887e-08	GRK3
AMEX60DD000839	31.6705644426068	-1.29437631046618	0.30194132633522	-4.28684713741087	1.81226908609849e-05	4.86175330491165e-05	GRK3
AMEX60DD000840	80.8000743616976	-0.819876545257737	0.173276937763066	-4.73159645964434	2.22760919007765e-06	6.44779222392367e-06	GRK3
AMEX60DD000841	916.863832797495	-1.14880893193957	0.0504679716326145	-22.7631286690579	1.06378478582807e-114	1.61094333853872e-113	GRK3
AMEX60DD000842	5.28972800348223	1.57193867905688	0.723842419839524	2.17165868699071	0.0298814168482333	0.0507570103583777	MYO18B
AMEX60DD000843	60.610265349501	-1.81842294598156	0.185085777793534	-9.82475783747164	8.80854798456571e-23	4.71786807817148e-22	MYO18B
AMEX60DD000844	83.413469598394	1.71963523237734	0.178464035496791	9.63575225445499	5.64768040915363e-22	2.96778512419181e-21	AMEX60DD000844
AMEX60DD000845	4628.56030189707	1.37895057330425	0.0254719910415903	54.1359554913754	0	0	SEZ6L
AMEX60DD000846	722.708335836286	-0.308631724375677	0.0535863532618292	-5.75952095242732	8.43529888176247e-09	2.84114390167537e-08	ASPHD2
AMEX60DD000847	16.0190520238521	1.84838520228444	0.451019076910466	4.09824173058509	4.16300398786503e-05	0.000108145560351659	LOC115073103
AMEX60DD000848	443.220872891518	0.947908659920702	0.0726174028241519	13.0534640878872	6.07223235561015e-39	4.34222309430939e-38	HPS4
AMEX60DD000849	0.349421945987438	-1.16504007544299	3.43478976141981	-0.339188176385332	0.73446797576238	NA	AMEX60DD000849
AMEX60DD000850	168.087355916964	-0.000258830783690261	0.105994679091838	-0.00244192242391715	0.998051629735629	1	SRRD
AMEX60DD000851	1936.09940594452	0.21189545250614	0.0329338082368443	6.43397966558523	1.24305496481791e-10	4.57388194457343e-10	CLUH
AMEX60DD000852	0.523104781273902	-3.6173497578203	2.80319240006168	-1.29043934256553	0.196898159609718	NA	AMEX60DD000852
AMEX60DD000853	0	NA	NA	NA	NA	NA	AMEX60DD000853
AMEX60DD000854	0.0980715777005781	0	4.08045587181216	0	1	NA	AMEX60DD000854
AMEX60DD000855	0	NA	NA	NA	NA	NA	AMEX60DD000855
AMEX60DD000856	0	NA	NA	NA	NA	NA	AMEX60DD000856
AMEX60DD000857	379.501765058799	-0.707937498075686	0.0708195748872251	-9.99635339809685	1.58112450968184e-23	8.62290052531982e-23	TPST2
AMEX60DD000858	0	NA	NA	NA	NA	NA	AMEX60DD000858
AMEX60DD000859	4.13585412710672	-1.99397931634974	0.741998401601517	-2.68730944978583	0.00720301870553299	0.0138978076488052	CRYBB1
AMEX60DD000860	5.49774250523979	4.83989317828645	1.24175008293727	3.89763869943784	9.71351908412131e-05	0.0002435584920967	CRYBA4
AMEX60DD000861	1222.10008880004	0.251923500256398	0.0439814619792141	5.72794738782123	1.01653079933362e-08	3.40867963827436e-08	RDH14
AMEX60DD000862	335.425184717106	-0.0607304259011145	0.0778712463138025	-0.779882546843868	0.43546001244744	0.515725325905685	TPST2
AMEX60DD000863	0.250053864346847	0.688553098797004	4.03809744102975	0.170514235689522	0.864605739841958	NA	AMEX60DD000863
AMEX60DD000864	26.6192475040337	-0.703185948157691	0.294237933851411	-2.38985483262942	0.0168550334646974	0.0302544134119274	TCHP
AMEX60DD000865	0.517737318529034	-2.05856512546488	2.59029109314107	-0.794723469850872	0.426774376869246	NA	AMEX60DD000865
AMEX60DD000866	0.176294016931987	-0.203269801976175	4.08045587181216	-0.0498154638505871	0.960269443612173	NA	AMEX60DD000866
AMEX60DD000867	13902.6107659239	-0.663098245614385	0.0171506391358466	-38.6631798594864	0	0	AMEX60DD000867
AMEX60DD000868	0.0980715777005781	0	4.08045587181216	0	1	NA	AMEX60DD000868
AMEX60DD000869	0	NA	NA	NA	NA	NA	AMEX60DD000869
AMEX60DD000870	7.83541025218137	5.3649343842907	1.22906562291355	4.36505120985558	1.27092980949646e-05	3.46058509359473e-05	AMEX60DD000870
AMEX60DD000871	71.0621748226044	0.100794557734943	0.171468603784702	0.587830981941757	0.556645746192501	0.630541997088029	AMEX60DD000871
AMEX60DD000872	0.173814633723127	-2.12680713965484	4.08045587181216	-0.521218022316294	0.602214900780085	NA	AMEX60DD000872
AMEX60DD000873	0.60107857431257	1.69106108263487	2.23091796409822	0.758011325314882	0.448444202829795	NA	AMEX60DD000873
AMEX60DD000874	0	NA	NA	NA	NA	NA	AMEX60DD000874
AMEX60DD000875	0.169558835899588	-2.12680713965484	4.08045587181216	-0.521218022316294	0.602214900780085	NA	NYNRIN
AMEX60DD000876	0.6527785299106	-0.165473956955448	2.05939421414551	-0.0803507923926584	0.935958262280721	NA	CCDC159
AMEX60DD000877	0.408079883608897	0.322367907707659	3.05030888674345	0.105683692923251	0.915833319047211	NA	AMEX60DD000877
AMEX60DD000878	0.718438812050047	1.27382770409051	2.10624484147451	0.60478614784345	0.545321098789719	0.620120725701539	AMEX60DD000878
AMEX60DD000879	12.5589101803708	1.15703375939293	0.499719124015018	2.31536818142298	0.0205927913058956	0.0362640654995982	AMEX60DD000879
AMEX60DD000880	2.71784905829915	-2.28271421813458	0.907692294976764	-2.51485468232714	0.0119081455671005	0.0220264063304404	H2BC18
AMEX60DD000881	98.8583194703969	0.442854118258293	0.154701635375632	2.86263372189309	0.0042013593337115	0.00846354438081634	CHUK
AMEX60DD000882	0.176018175358936	-0.203269801976174	4.08045587181216	-0.0498154638505871	0.960269443612173	NA	AMEX60DD000882
AMEX60DD000883	1254.04491121569	1.84236861267877	0.0516873734528058	35.6444618792824	2.87098118680685e-278	1.00748707547817e-276	AMEX60DD000883
AMEX60DD000884	0.251165529268176	-1.16502646015932	4.08045587181216	-0.285513799624042	0.775250533629566	NA	TUBA3C
AMEX60DD000885	0.0773508955450488	-0.203261794894272	4.08045587181216	-0.0498135015497673	0.96027100736029	NA	AMEX60DD000885
AMEX60DD000886	2.12537287939215	0.838379810452681	1.14341173337964	0.733226523725309	0.463420280672058	0.543303765028204	AMEX60DD000886
AMEX60DD000887	0.0776267371180999	-0.203261794894272	4.08045587181216	-0.0498135015497673	0.96027100736029	NA	AMEX60DD000887
AMEX60DD000888	987.206385148132	1.04409345371987	0.0552918129225977	18.8833282638333	1.56412002237294e-79	1.79143241153557e-78	MN1
AMEX60DD000889	859.234308981482	-0.768602832709844	0.0494430842050212	-15.5452040476024	1.7147561118409e-54	1.4968965229598e-53	AMEX60DD000889
AMEX60DD000890	102.226741975057	-0.568886311231028	0.145582556717643	-3.90765435129966	9.31965034828835e-05	0.000234015997833972	AMEX60DD000890
AMEX60DD000891	360.964742783522	0.373748954410079	0.0790389213832788	4.72866972206871	2.25995665495996e-06	6.53541452777016e-06	PITPNB
AMEX60DD000892	50.9401165904171	0.170250061543651	0.210145860211689	0.81015186962118	0.417852895900936	0.49821594762051	PITPNB
AMEX60DD000893	1.2001754193689	-2.4762318343246	1.62727592748097	-1.52170372123541	0.128083334784815	0.183328120349387	AMEX60DD000893
AMEX60DD000894	0.174454851460686	-0.203269801976175	4.08045587181216	-0.0498154638505871	0.960269443612173	NA	AMEX60DD000894
AMEX60DD000895	1.46703563901563	3.94199073510927	1.53674097528223	2.56516276881685	0.0103127414522407	0.0193160514203126	AMEX60DD000895
AMEX60DD000896	1747.84733943357	-0.139545672299412	0.0372060459670254	-3.75061817703197	0.000176399142216474	0.000429875915489413	TTC28
AMEX60DD000897	45.5855450131829	-0.969215919598888	0.220792749814663	-4.3897089936715	1.13502448538424e-05	3.10548678477729e-05	AMEX60DD000897
AMEX60DD000898	8.63102055873988	1.45385740011516	0.641044567447353	2.26795058244458	0.0233322188394668	0.0406467700568636	AMEX60DD000898
AMEX60DD000899	21.4366800603282	3.49077550567189	0.675782252248505	5.16553297168897	2.39754757989164e-07	7.41190796734922e-07	LOC103796406
AMEX60DD000900	93.2079706492052	0.161011764020907	0.144973178996632	1.11063139496063	0.26672704342901	0.342493185304415	CHEK2
AMEX60DD000901	387.921432823998	-0.250142082320016	0.070407966867291	-3.55275252858101	0.000381222916731109	0.000890954632782146	HSCB
AMEX60DD000902	7.48235798067213	-1.56225861632385	0.500562004054759	-3.12100919300488	0.00180232407696906	0.00383869621861074	SLC2A9
AMEX60DD000903	26.1564699106731	1.81094481780683	0.418053709931919	4.33184725977374	1.47863507886203e-05	4.00116204778044e-05	APLNR
AMEX60DD000904	0	NA	NA	NA	NA	NA	APLNR
AMEX60DD000905	249.580601501515	1.01465967292874	0.0949498920129937	10.6862646330328	1.18029330854811e-26	6.87091936534839e-26	RABGEF1
AMEX60DD000906	1881.19492952728	0.0664741620165684	0.0338558617836472	1.96344616602482	0.0495943539728448	0.079816267770483	MORC2
AMEX60DD000907	0.231085064850205	1.27607806613082	3.99463795766797	0.319447739608369	0.749387014620235	NA	AMEX60DD000907
AMEX60DD000908	0.368205906465395	-2.12683181135105	3.33425540705232	-0.637873093600617	0.523556293904928	NA	AMEX60DD000908
AMEX60DD000909	890.556064814251	-0.146867057723376	0.044160365920111	-3.32576632152615	0.000881758184752955	0.00196350276192411	SMTN
AMEX60DD000910	3319.05989235972	-0.205976939857189	0.0268441324407795	-7.67307121254865	1.67926196101725e-14	7.16593692686572e-14	AMEX60DD000910
AMEX60DD000911	1127.37297589732	0.743458463816372	0.0483246888591396	15.3846508144824	2.07492843673132e-53	1.78989501479972e-52	SELENOM
AMEX60DD000912	0.348401283620476	0.690973499632245	3.18312948062539	0.217073638957498	0.828150957218557	NA	AMEX60DD000912
AMEX60DD000913	515.133079862246	1.71416802786519	0.0831152403083001	20.6239917192901	1.67179479277826e-94	2.18018365391257e-93	INPP5J
AMEX60DD000915	189.418902762645	1.30896344965814	0.141846672200838	9.22801662773454	2.75689240956068e-20	1.39292675771689e-19	LOC105373926
AMEX60DD000914	0.0773508955450488	-0.203261794894272	4.08045587181216	-0.0498135015497673	0.96027100736029	NA	LOC105373926
AMEX60DD000916	12.017645162754	1.26196457966503	0.594749721383732	2.12184139696437	0.0338510590117923	0.0567332370530408	AMEX60DD000916
AMEX60DD000917	150.436098689796	0.409644916912274	0.123932267155617	3.30539355338265	0.000948431225696279	0.00210289186940373	LOC115635630
AMEX60DD000918	41.7918065227481	-0.79232111834019	0.206653182983043	-3.83406201106133	0.000126044343636883	0.000312263888388969	AMEX60DD000918
AMEX60DD000919	28.8572671974123	-0.000597227035333295	0.262951866688159	-0.00227124090372616	0.998187813507091	1	PLA2G3
AMEX60DD000920	315.122236129096	-0.509836754176503	0.0787150234029642	-6.47699425262832	9.3567755568225e-11	3.46325143900899e-10	OAS3
AMEX60DD000921	507.099968786747	-0.118982704614061	0.0607731460994998	-1.95781709933625	0.0502514782344505	0.0807456881975411	OASL
AMEX60DD000922	64.920467127921	-0.0310607178705298	0.165589452750212	-0.187576668408852	0.851208517483381	0.890189261309964	OAS3
AMEX60DD000923	2317.44028802229	-2.97466767350201	0.0349434923524624	-85.1279443822503	0	0	LOC115073459
AMEX60DD000924	0.0986672798138868	0	4.08045587181216	0	1	NA	AMEX60DD000924
AMEX60DD000925	51.3792893288055	-2.42363112142075	0.206567919375542	-11.7328534302298	8.64928854304166e-32	5.53835864840827e-31	LOC115073459
AMEX60DD000926	0.169558835899588	-2.12680713965484	4.08045587181216	-0.521218022316294	0.602214900780085	NA	LOC115073459
AMEX60DD000927	66.8734187165597	-0.646673902339265	0.165200187447853	-3.91448649259793	9.0596808959713e-05	0.000227717537963265	OAS3
AMEX60DD000928	6.24217729235883	3.00584420488017	0.808860095703437	3.71614846726502	0.000202282747705468	0.000489345463983891	P2RX2
AMEX60DD000929	4.24658238925712	0.906190473972944	0.83602866009758	1.08392273760947	0.278399057172738	0.354951678928556	AMEX60DD000929
AMEX60DD000930	10.7040987976226	1.15844802025431	0.524859250331758	2.20715938515338	0.0273029261394353	0.0468452820823208	TEP1
AMEX60DD000931	1.47790664720884	1.69171669359154	1.64522862731503	1.02825629551096	0.303829283546987	0.381889704070907	AMEX60DD000931
AMEX60DD000932	0.251165529268176	-1.16502646015932	4.08045587181216	-0.285513799624042	0.775250533629566	NA	AMEX60DD000932
AMEX60DD000933	864.53247334071	1.51101513055841	0.0582027958851055	25.9612121304484	1.35859752562721e-148	2.56670688832736e-147	POLE
AMEX60DD000934	313.072740339571	-0.226641377818711	0.0775104984642524	-2.92400877699473	0.00345555003141161	0.00705326883906182	PXMP2
AMEX60DD000935	2702.3208573511	-0.778315778851031	0.0269148432913316	-28.9177154191978	7.14981544731586e-184	1.65041573242208e-182	PES1
AMEX60DD000936	4.89980943175619	4.21618969755755	1.27349465077774	3.31072430887923	0.000930548383334077	0.00206546115416399	LOC109072652
AMEX60DD000937	627.771628990977	-0.482710339544517	0.0659174800607878	-7.32294892188492	2.42580152871942e-13	9.94590262909205e-13	GAL3ST1
AMEX60DD000938	359.298910015883	-0.926761700308442	0.0888605955323878	-10.4293888056451	1.82055544828862e-25	1.03484204429037e-24	LOC115077192
AMEX60DD000939	0.348125442047425	0.688943337499969	3.18457992824677	0.216337273054176	0.828724857206977	NA	ZP3
AMEX60DD000940	49.7527893783538	-0.170967390132971	0.190355616043363	-0.89814733962997	0.369107003748959	0.44865127271875	ZP3
AMEX60DD000941	728.827616138822	0.00711992830219303	0.0528563959441986	0.134703249720425	0.892846503705648	0.921842830193552	MTFP1
AMEX60DD000942	5039.03616200675	0.779736108448722	0.0268822618509942	29.0055990366705	5.59229155467463e-185	1.29890523408111e-183	SEC14L2
AMEX60DD000943	0.484321582195527	0.739139270476883	2.98646568266288	0.247496321410206	0.804524138055873	NA	AMEX60DD000943
AMEX60DD000944	14.4905606176262	3.69245256965727	1.055661278701	3.49776262912746	0.000469178514217604	0.00108368934769409	LOC112587105
AMEX60DD000945	841.019907401078	0.55408848216082	0.0565792958104679	9.79313146662222	1.20504787685926e-22	6.43294294862983e-22	RNF215
AMEX60DD000946	345.612939851154	-0.323932918283459	0.0720784278949135	-4.49417291336786	6.98408622154658e-06	1.94395165057488e-05	CCDC157
AMEX60DD000947	4.75817231640203	-6.54591068313625	1.2747625656186	-5.13500385066589	2.82138247328514e-07	8.67867750458055e-07	AMEX60DD000947
AMEX60DD000948	3792.89592675122	0.822870893430697	0.0274409558963702	29.9869616983548	1.45159701233421e-197	3.59040729400498e-196	SF3A1
AMEX60DD000949	1865.3948237712	0.263044004162442	0.0339680351999367	7.74386868755167	9.64366058735854e-15	4.14988133100429e-14	TBC1D10A
AMEX60DD000950	46.6683539395639	1.29890792752109	0.300370402422087	4.32435392118241	1.52979531927352e-05	4.13455206173879e-05	AMEX60DD000950
AMEX60DD000951	52587.7449723864	0.801074131308167	0.0165904083587987	48.2853775496922	0	0	LOC113837993
AMEX60DD000952	884.2243550816	-1.90715334429307	0.0467391161818456	-40.8042235303081	0	0	CASTOR1
AMEX60DD000953	41.8859181514922	2.42028269449523	0.32048509379382	7.55193530483602	4.28837509450845e-14	1.80234657666922e-13	LOC115073421
AMEX60DD000954	0	NA	NA	NA	NA	NA	AMEX60DD000954
AMEX60DD000955	0.307744180183364	1.68952896186366	3.57615768766301	0.47244252335186	0.636610958171682	NA	AMEX60DD000955
AMEX60DD000956	53.6392477736118	-0.599479958444633	0.193059646376421	-3.10515413084197	0.00190179894903678	0.00403734156680274	LIF
AMEX60DD000957	2.37739189577989	-1.65109995962237	1.03086369175117	-1.601666614931	0.109229351444469	0.159766551499181	AMEX60DD000957
AMEX60DD000958	0	NA	NA	NA	NA	NA	AMEX60DD000958
AMEX60DD000959	0.0763832737601075	-0.203261794894272	4.08045587181216	-0.0498135015497674	0.96027100736029	NA	HORMAD2
AMEX60DD000960	0.0773508955450488	-0.203261794894272	4.08045587181216	-0.0498135015497673	0.96027100736029	NA	HORMAD2
AMEX60DD000961	0.913070206027285	-0.271133425508028	1.98934445053665	-0.13629285035826	0.891589775732334	0.921107456053771	AMEX60DD000961
AMEX60DD000962	1737.10683241749	-0.621774540464286	0.0346801639839338	-17.9288235416746	7.02504580185926e-72	7.49371617787205e-71	LOC115100538
AMEX60DD000963	1657.83093547788	0.0543009342848777	0.0366492879579891	1.48163681507599	0.138436957692639	0.195851698965903	MTMR3
AMEX60DD000964	400.508497978848	-0.251955300550094	0.0712284411379297	-3.537285058116	0.000404263087442288	0.000941858535409329	TMEM62
AMEX60DD000965	1283.48711590544	0.698130406608846	0.0429435246213834	16.2569424089893	1.99445781089733e-59	1.85126279462626e-58	ASCC2
AMEX60DD000966	0.271886211423705	-2.12681514673675	4.08045587181216	-0.521219984617113	0.602213533953496	NA	ASCC2
AMEX60DD000967	5252.12509745167	-0.369090192717454	0.0214121084639781	-17.2374520397363	1.39030929653505e-66	1.40349225291522e-65	UQCR10
AMEX60DD000968	928.878566336781	-0.349799031227368	0.0446844634508017	-7.82820256110946	4.94894139957361e-15	2.15067592837949e-14	ZMAT5
AMEX60DD000969	0.391725832370042	0	3.20413646705741	0	1	NA	AMEX60DD000969
AMEX60DD000970	224.055949953894	-1.99647088112946	0.101998011186979	-19.5736255824598	2.59543989503872e-85	3.13148537608302e-84	CABP7
AMEX60DD000971	335.76458572406	-1.92905732218328	0.0891876591575733	-21.6291955681345	9.54328291509909e-104	1.32851024517499e-102	CABP7
AMEX60DD000972	528.331892891535	-0.0258359377484979	0.0665058958171999	-0.38847590023464	0.697663885256001	0.758694734230667	AMEX60DD000972
AMEX60DD000973	10.8768328364351	-0.365858912908917	0.440462602550484	-0.830624236406048	0.406185938719316	0.486416640725026	AMEX60DD000973
AMEX60DD000974	79.8975097232564	-0.392441440324329	0.148684378791115	-2.63942616914494	0.00830465101403755	0.0158354222535501	AMEX60DD000974
AMEX60DD000975	14.7497108200178	1.72394600610414	0.524387532922309	3.28754193772863	0.00101066134727808	0.00223193775995062	AMEX60DD000975
AMEX60DD000976	1586.23847424844	0.535697117619668	0.0373706259894687	14.3347108440365	1.32798503229529e-46	1.05547290717709e-45	NF2
AMEX60DD000977	21.7514936464589	0.52507585703649	0.332932078348563	1.57712606018926	0.114766521932944	0.166628045447803	AMEX60DD000977
AMEX60DD000978	116.091356408472	-0.523771093372737	0.130536363751811	-4.01245352880047	6.0090911073672e-05	0.000153851657809917	ROHU_019343
AMEX60DD000979	0.251441370841227	-1.16502646015932	4.08045587181216	-0.285513799624042	0.775250533629566	NA	AMEX60DD000979
AMEX60DD000980	0.403788033652003	1.68852616196203	3.04030118685048	0.555381213303807	0.57863393982564	NA	AMEX60DD000980
AMEX60DD000981	1289.38836388501	-0.562020206197964	0.0441136802075835	-12.7402702189727	3.5316947309339e-37	2.45878937795249e-36	NIPSNAP1
AMEX60DD000982	0.194986974855577	0	4.08045587180337	0	1	NA	AMEX60DD000982
AMEX60DD000983	0	NA	NA	NA	NA	NA	LOC111947684
AMEX60DD000984	7.43167446566063	-5.16316921068082	1.09278740964482	-4.72477003771388	2.30375902525403e-06	6.65790030425537e-06	AMEX60DD000984
AMEX60DD000985	0.891195153229139	-2.64842144943547	1.92509107273762	-1.37573826347302	0.168902681066574	0.23225283171482	AMEX60DD000985
AMEX60DD000986	2.44549096093194	2.43266077757698	1.38379397829985	1.75796456389107	0.0787535389709481	0.120068844758683	AMEX60DD000986
AMEX60DD000987	1683.75193003998	0.553319422901109	0.035977371187651	15.3796512817766	2.24151631390027e-53	1.93276270490389e-52	THOC5
AMEX60DD000988	30231.3223572944	-1.75956630500304	0.0161372946738595	-109.037254419933	0	0	NEFH
AMEX60DD000989	19.4122105055167	1.64270102619177	0.456541497853774	3.59814175472372	0.000320498930329208	0.000755202110879694	LOC115100900
AMEX60DD000990	2.13410480806735	2.53805409589508	1.39279166855495	1.82227834441914	0.0684127623447862	0.106090049934252	LOC115084588
AMEX60DD000991	38.9943988926337	-0.302638488391385	0.266851894868954	-1.1341065745102	0.25674984617115	0.331761140448512	LOC115100900
AMEX60DD000992	26.907353472645	0.287712785851649	0.30576063206104	0.940973937397579	0.346718215396584	0.425709917168242	E1301_TTI005140
AMEX60DD000993	5.80958039745888	1.83530691188472	0.766227688198935	2.39525005445668	0.0166090338982043	0.0298549455085429	AMEX60DD000993
AMEX60DD000994	3222.69409589918	-0.168413179743623	0.0265804935198909	-6.33596887949408	2.35854394551159e-10	8.56808751353063e-10	AP1B1
AMEX60DD000995	10.7002775427516	-0.165201381772345	0.498799011433107	-0.331198294274286	0.740494708557563	0.794770555778283	AMEX60DD000995
AMEX60DD000996	1063.60759982106	-0.706246389607994	0.051066074599016	-13.8300504817263	1.67902642927641e-43	1.27859882036994e-42	RASL10B
AMEX60DD000997	784.609216349636	0.503809560720049	0.0523094285053414	9.63133368334552	5.89592057128106e-22	3.096328619511e-21	GAS2L1
AMEX60DD000998	0.0776267371180999	-0.203261794894272	4.08045587181216	-0.0498135015497673	0.96027100736029	NA	AMEX60DD000998
AMEX60DD000999	0	NA	NA	NA	NA	NA	AMEX60DD000999
AMEX60DD001000	10334.3149884833	0.460006015053546	0.0182300404729718	25.2334061317943	1.72287771977956e-140	3.10959938853246e-139	EWSR1
AMEX60DD001001	344.61042671038	-0.108607805285017	0.0775299220358248	-1.40085018059004	0.161258879181624	0.223131779079922	RHBDD3
AMEX60DD001002	0.849620677235498	1.05154181470768	1.87289381558574	0.561452980386297	0.574488775453523	0.646358185267127	AMEX60DD001002
AMEX60DD001003	5.12834900993947	-1.7493739749493	0.7545082650114	-2.31856171240598	0.0204188131595033	0.0359874310514861	AMEX60DD001003
AMEX60DD001004	3996.52537868706	0.645275732459808	0.0270580640308394	23.8478160050311	1.06687930443828e-125	1.74838462183377e-124	EMID1
AMEX60DD001005	63.3364102187777	0.0491577887893544	0.180633201942188	0.272141490383852	0.785513228285463	0.832371425697833	AMEX60DD001005
AMEX60DD001006	0.58037521240098	-0.590430401175627	2.33045049426532	-0.253354620760464	0.799994191249214	NA	AMEX60DD001006
AMEX60DD001007	71.6133261736633	1.03060960415978	0.190697963167502	5.40440803373725	6.50227743054371e-08	2.08345880803455e-07	AMEX60DD001007
AMEX60DD001008	4206.28252224755	-0.634437019654034	0.0274902098723722	-23.078653185971	7.58639363356007e-118	1.17745552239472e-116	DTX1
AMEX60DD001009	0.252081588578786	0.690797313480822	4.0378965820723	0.171078505712075	0.864162036657829	NA	AMEX60DD001009
AMEX60DD001010	5.31541657384855	-0.376920895606344	0.650961860414399	-0.579021473495234	0.562574684006662	0.635765497383775	AMEX60DD001010
AMEX60DD001011	307.032055038753	-0.318229841344665	0.0842491043214365	-3.77724895603068	0.00015857020761508	0.000388446117278401	RASAL1
AMEX60DD001012	612.442592501524	0.106497828314906	0.0613905829289576	1.73475838204937	0.0827836105780994	0.125503192320196	RASAL1
AMEX60DD001013	7.80667455902991	-1.16622766154073	0.513880299714594	-2.26945392183441	0.0232407362883456	0.040500070181539	AMEX60DD001013
AMEX60DD001014	38.6272112146564	-1.5257947247939	0.225290828342707	-6.7725558826252	1.26526906459439e-11	4.86370566481283e-11	AMEX60DD001014
AMEX60DD001015	747.707627020993	-0.0538652303643599	0.0493965884722776	-1.09046458531423	0.275508545336698	0.351986404266001	CCDC42
AMEX60DD001016	435.990305373914	-0.711864400714742	0.0652285431556406	-10.91338800893	9.94783784460497e-28	5.91237741053347e-27	AMEX60DD001016
AMEX60DD001017	1339.552979194	-0.71804521155084	0.0361663119203427	-19.853979391992	1.01809925352498e-87	1.25649576189989e-86	DDX54
AMEX60DD001018	0.502331058536351	-1.16732174979146	2.92268832642278	-0.399400011023482	0.689598485835152	NA	AMEX60DD001018
AMEX60DD001019	1787.05742468117	-0.165815699838012	0.0355213505352376	-4.66805730467711	3.04061102441493e-06	8.70208738222492e-06	RITA1
AMEX60DD001020	917.27615464641	-0.00497842854083263	0.0446867881682503	-0.111407168536891	0.911293475779746	0.935079938995949	IQCD
AMEX60DD001021	16484.8983237621	0.655186386671174	0.0184783688247455	35.4569384822417	2.26767062437286e-275	7.87459482283675e-274	LOC113837993
AMEX60DD001022	25478.3330979146	-0.0174242306556218	0.0162368546637171	-1.07312844861253	0.283213488384745	0.360123038148427	LOC113837993
AMEX60DD001023	17054.945081528	1.40739281970925	0.0211888895411101	66.4212636994812	0	0	LOC100336617
AMEX60DD001024	0.232328528208198	1.28312103709167	3.99421459480059	0.32124489224038	0.748024814419962	NA	LOC100336617
AMEX60DD001025	30165.7001663184	1.34971869467762	0.0184244786449875	73.2568188595567	0	0	LOC113837993
AMEX60DD001026	0	NA	NA	NA	NA	NA	AMEX60DD001026
AMEX60DD001027	0.462445971273461	2.27688031402254	2.73720993512236	0.831825241026226	0.40550759439319	NA	PARPI_0016114
AMEX60DD001028	236.709000966659	1.85627116317606	0.118739230727346	15.6331749145192	4.32695417929159e-55	3.80385428232992e-54	TPCN1
AMEX60DD001029	548.155526373228	0.239689308241068	0.0602745094784488	3.9766281022456	6.98993515837524e-05	0.000177739821672719	AMEX60DD001029
AMEX60DD001030	523.761337872529	0.833956274762622	0.0613494318275436	13.5935452035956	4.37370953588793e-42	3.26701359489696e-41	SLC8B1
AMEX60DD001031	2374.43395189693	0.31869769027786	0.0307380894317127	10.3681684896478	3.4609435921173e-25	1.95686237954604e-24	PLBD2
AMEX60DD001032	4316.47925009313	-1.53096364614236	0.0231231911421778	-66.2090122738212	0	0	DR999_PMT12787
AMEX60DD001033	626.575230396084	1.18441855290069	0.0661999024147222	17.8915452998807	1.37248840695299e-71	1.46066749136982e-70	SDSL
AMEX60DD001034	0.194986974855577	0	4.08045587180337	0	1	NA	AMEX60DD001034
AMEX60DD001035	2.23413157524561	-1.16449029516187	0.992605155964154	-1.17316567233701	0.240729375017323	0.314078369917278	AMEX60DD001035
AMEX60DD001036	1.21215281836141	-3.64596930027459	1.67227115479946	-2.18025006878254	0.0292389300501678	0.0497867193496992	AMEX60DD001036
AMEX60DD001037	1157.16088251307	0.107651244174579	0.0500872034196978	2.14927639845516	0.0316124962656587	0.0533731834913621	LHX5
AMEX60DD001038	129.773385693295	-0.95324937310812	0.129726691694333	-7.34813599774979	2.00989948646819e-13	8.26674270120057e-13	AMEX60DD001038
AMEX60DD001039	1.7209307929918	1.63882407902773	1.33077125829105	1.23148442590523	0.218141738006079	0.288687630629265	LOC108717408
AMEX60DD001040	561.879026359426	-0.0624992791108542	0.0575471425111983	-1.08605356206335	0.277455295858019	0.353989791491321	RBM19
AMEX60DD001041	0.544368124960719	-3.027889845342	2.67833678763114	-1.13051124090336	0.258260864558772	NA	AMEX60DD001041
AMEX60DD001042	0.173814633723127	-2.12680713965484	4.08045587181216	-0.521218022316294	0.602214900780085	NA	AMEX60DD001042
AMEX60DD001043	1.44412042164833	-2.12684925081148	1.90133159624597	-1.11861037549198	0.263306395172675	0.338755176449738	AMEX60DD001043
AMEX60DD001044	0.0773508955450488	-0.203261794894272	4.08045587181216	-0.0498135015497673	0.96027100736029	NA	AMEX60DD001044
AMEX60DD001045	0	NA	NA	NA	NA	NA	AMEX60DD001045
AMEX60DD001046	3.58067348955618	-1.35628816390274	0.897491074811211	-1.51119961186025	0.130737601279421	0.186600480910075	TXNL4B
AMEX60DD001047	28.4979909179851	0.873359879967948	0.270372061189648	3.23021497163993	0.00123697172655727	0.00269943802543584	AMEX60DD001047
AMEX60DD001048	17.4640098042665	0.155853911002203	0.334682760258373	0.465676543607699	0.641447044642293	0.708218330996617	AMEX60DD001048
AMEX60DD001049	0.663016341680438	-2.12684461991978	2.39594235592969	-0.887686055825208	0.374709648674079	NA	LOC112547415
AMEX60DD001050	5.16218804792369	-1.71237976381802	0.633534741412911	-2.70289796578332	0.00687378434630106	0.0133115052112858	TBX5
AMEX60DD001051	0.154701791090098	0.696438724228206	4.03739371864021	0.172497104013617	0.863046737899694	NA	AMEX60DD001051
AMEX60DD001052	3.83279349635416	-5.38359453904635	1.29952571842548	-4.14273797179573	3.43183967929301e-05	8.99246000225362e-05	AMEX60DD001052
AMEX60DD001053	0.448969564773853	-1.16504728236534	3.01834797519791	-0.385988392305547	0.699505265528067	NA	AMEX60DD001053
AMEX60DD001054	1.0230388593312	1.31392406153266	1.71599074566342	0.765694141913731	0.443858313526654	0.524009259484783	TBX5
AMEX60DD001055	0.615855383159728	-3.60441227515853	2.4349979852429	-1.48025267248793	0.138805828413417	NA	AMEX60DD001055
AMEX60DD001056	85.9434104281611	0.019911173572285	0.17672251022306	0.112669141849293	0.910292866669764	0.934491028411462	TBX3
AMEX60DD001057	2.03658566863487	2.53656384425698	1.41982000887775	1.78653901790124	0.0740120255396417	0.113770457366797	AMEX60DD001057
AMEX60DD001058	0.173814633723127	-2.12680713965484	4.08045587181216	-0.521218022316294	0.602214900780085	NA	AMEX60DD001058
AMEX60DD001059	0.426641043095824	-2.0718159282664	3.01349914408588	-0.687511702909367	0.491760328576705	NA	AMEX60DD001059
AMEX60DD001060	0.484134275213932	2.01607940163927	2.55216687261731	0.789948111649821	0.429558072137092	NA	TMEM167A
AMEX60DD001061	3.60319911197307	2.29534436390744	1.15650459497739	1.98472567586497	0.0471750005515449	0.0763890293098791	AMEX60DD001061
AMEX60DD001062	0	NA	NA	NA	NA	NA	AMEX60DD001062
AMEX60DD001063	13.3252107859479	-0.164674708985605	0.382697360259902	-0.43030009110533	0.666977360845133	0.731452572566553	AMEX60DD001063
AMEX60DD001064	0.250197907483234	-1.16502646015932	4.08045587181216	-0.285513799624042	0.775250533629566	NA	AMEX60DD001064
AMEX60DD001065	20.7675561652809	-1.85629158558006	0.319224160792811	-5.8150096815036	6.0630376904179e-09	2.05823359485438e-08	AMEX60DD001065
AMEX60DD001066	54.0086595698514	-0.93323166053387	0.185644174339672	-5.02699136050638	4.9823479073548e-07	1.50785958519399e-06	AMEX60DD001066
AMEX60DD001067	712.949852943479	0.355301761757756	0.0541118647450386	6.56606020568405	5.16639341601277e-11	1.93426976326185e-10	MED13L
AMEX60DD001068	0.0986672798138868	0	4.08045587181216	0	1	NA	ACTC1
AMEX60DD001069	1.05651352298058	1.89849817046005	1.70069814471064	1.11630519287893	0.264291519574777	0.339752276372346	ACTC1
AMEX60DD001070	9.68352350613062	2.47026221977167	0.614786123658526	4.01808389081947	5.86733097468119e-05	0.000150441031445093	MED13L
AMEX60DD001071	21.1428707847277	-1.92601799431941	0.340468511731745	-5.65696364848246	1.54074379952553e-08	5.1112099696835e-08	AMEX60DD001071
AMEX60DD001072	383.995064915477	-0.0294556874840725	0.0748774684501188	-0.393385194421938	0.694035003184264	0.755513534994342	C12ORF49
AMEX60DD001073	420.003714901462	0.361459056223757	0.077550853201995	4.66092945853571	3.14784605769016e-06	8.9960797346063e-06	RNFT2
AMEX60DD001074	2792.12902155271	0.0623676182381992	0.0302198585968337	2.06379583274204	0.0390370783599899	0.0644588511780024	LOC115478516
AMEX60DD001075	488.69528885845	0.743813756398637	0.0698373829959797	10.6506533390785	1.73145547506308e-26	1.00510763543198e-25	D4764_17G0000900
AMEX60DD001076	0.291306669897267	0	4.08045587179458	0	1	NA	AMEX60DD001076
AMEX60DD001077	33.0533143205861	0.97486123956141	0.251175463801701	3.88119613598503	0.000103943967366802	0.000259879464104739	AMEX60DD001077
AMEX60DD001078	31.1130890533973	0.0261467894624377	0.259056056568392	0.100931010101803	0.919605226295415	0.94011000335434	FBXW8
AMEX60DD001079	442.255553858039	-0.562989008718511	0.0681059850185827	-8.26636614337051	1.38103964853646e-16	6.28320007993563e-16	TESC
AMEX60DD001080	66.9870557629753	0.543099774412165	0.183402602954541	2.96124354650942	0.00306399544820845	0.00630871591098139	AMEX60DD001080
AMEX60DD001081	0	NA	NA	NA	NA	NA	AMEX60DD001081
AMEX60DD001082	9.68847933325314	0.835514053116609	0.563858198374784	1.48178044679464	0.138398723472526	0.195806867410929	AMEX60DD001082
AMEX60DD001083	221.514559451603	0.230187937984602	0.107136790073691	2.14854241784053	0.0316706904558014	0.0534548436162235	FBXO21
AMEX60DD001084	2755.88887100343	-0.854203298894092	0.0313180913501009	-27.2750752702348	8.38115206626536e-164	1.72917617389238e-162	NOS1
AMEX60DD001085	0.271886211423705	-2.12681514673675	4.08045587181216	-0.521219984617113	0.602213533953496	NA	AMEX60DD001085
AMEX60DD001086	0	NA	NA	NA	NA	NA	AMEX60DD001086
AMEX60DD001087	1177.41740937802	-0.354650301499798	0.0462764104824432	-7.66373834535737	1.80597640430713e-14	7.69404587172489e-14	LOC115816455
AMEX60DD001088	8.81193517985474	3.4512591174859	1.0736239834438	3.21458832021942	0.00130631721559023	0.00284010071377887	KSR2
AMEX60DD001089	55.485259618901	-0.811329500027262	0.202614052936988	-4.0043101071552	6.2198729729395e-05	0.000159003392316563	KSR2
AMEX60DD001090	2.47037032346447	-1.68294698042708	0.924665647373283	-1.82006002408315	0.0687498645306751	0.106574135155565	AMEX60DD001090
AMEX60DD001091	2149.55189533802	-0.182106197085787	0.0311839536611814	-5.83974049809078	5.2282193829718e-09	1.78201448172478e-08	RFC5
AMEX60DD001092	1234.454796937	-0.117227455175746	0.0416195701735045	-2.81664261997532	0.00485284915762934	0.00966627840732667	WSB2
AMEX60DD001093	5.21781319471094	0.835237025142896	0.676243630989276	1.23511259384584	0.21678860297261	0.287093751506356	AMEX60DD001093
AMEX60DD001094	7.43919812598897	1.3163439093022	0.534085624674771	2.46466830127431	0.013714014111241	0.0250614487127385	VSIG10
AMEX60DD001095	2.19781392436531	2.08277677969397	1.25711443601813	1.65679171284604	0.097561593059003	0.144900216852582	AMEX60DD001095
AMEX60DD001096	0.328516424813225	-0.265394637863417	3.82151730880408	-0.0694474514748361	0.944633459249953	NA	AMEX60DD001096
AMEX60DD001097	2.71656573106774	1.09937920432115	0.907425789785703	1.21153621232297	0.225689964776127	0.297302553335209	AMEX60DD001097
AMEX60DD001098	0.173814633723127	-2.12680713965484	4.08045587181216	-0.521218022316294	0.602214900780085	NA	SLC66A1
AMEX60DD001099	216.049934646408	-0.656831802698354	0.107553190092833	-6.10704156828281	1.01494812302039e-09	3.58014244172597e-09	E1301_TTI023775
AMEX60DD001100	1.41506161581653	2.49843723303173	1.58975006775669	1.57159121028206	0.11604538624424	0.168271716101143	AMEX60DD001100
AMEX60DD001101	7.75391115226721	-1.99464265195694	0.663711936428484	-3.00528368178875	0.0026533325473123	0.00551632068420686	AMEX60DD001101
AMEX60DD001102	723.480901814972	0.604193213445716	0.056927901607893	10.613305538772	2.5844084155262e-26	1.49502392263138e-25	LOC112944919
AMEX60DD001103	54.1966777242338	0.176348297772311	0.195904878221392	0.900173080800063	0.368028149371727	0.447530846355083	LOC102935661
AMEX60DD001104	36.0921854361237	0.646747801442356	0.257570183035471	2.51095757210876	0.0120404167189422	0.0222504312668793	LOC102935661
AMEX60DD001105	16.3020418398774	0.195992343995255	0.360045829378556	0.544353879431239	0.586197976817785	0.657149766712166	AMEX60DD001105
AMEX60DD001106	0.943728943606901	2.05087777331075	1.83076270844392	1.12023134612236	0.262615189415557	0.337976174708704	AMEX60DD001106
AMEX60DD001107	173.000729372845	-0.826580067064468	0.100685518816576	-8.20952284677891	2.22069209300832e-16	1.00513237997484e-15	AMEX60DD001107
AMEX60DD001108	19.541283688365	-0.194863193458879	0.303872779378151	-0.641265709477663	0.52135006402246	0.598102102055294	AMEX60DD001108
AMEX60DD001109	29.3570773091642	1.04093912054075	0.314386785884575	3.31101422603341	0.000929584826459703	0.00206362864858775	AMEX60DD001109
AMEX60DD001110	26.4978234208037	-0.914913510551999	0.292735957584161	-3.12538821025758	0.00177570547792239	0.00378577573243487	AMEX60DD001110
AMEX60DD001111	38.9509583106945	0.281884739891959	0.254053463964653	1.10954889373671	0.267193464207544	0.34294489768461	AMEX60DD001111
AMEX60DD001112	0.173814633723127	-2.12680713965484	4.08045587181216	-0.521218022316294	0.602214900780085	NA	AMEX60DD001112
AMEX60DD001113	5.29700650722106	-1.84086471399591	0.595158171096119	-3.09306803367169	0.00198098715265629	0.00419310232135463	LOC107385082
AMEX60DD001114	3.1245259585465	0.341707132836442	0.856654745403093	0.398885472438088	0.689977594061632	0.751962466446186	FANCL
AMEX60DD001115	0	NA	NA	NA	NA	NA	AMEX60DD001115
AMEX60DD001116	0.468534066383803	-2.12683985041907	2.76843196607324	-0.768247107562404	0.442340391595619	NA	AMEX60DD001116
AMEX60DD001117	0.251165529268176	-1.16502646015932	4.08045587181216	-0.285513799624042	0.775250533629566	NA	AMEX60DD001117
AMEX60DD001118	1905.4102211962	-0.232776304114214	0.0327650572369143	-7.104407064852	1.20840202537733e-12	4.82747612888939e-12	PEBP1
AMEX60DD001119	0.961661749061186	-1.74495840145679	1.76236803755612	-0.990121452654422	0.32211475887689	0.400731281513745	ROHU_007131
AMEX60DD001120	1.53955757825331	-1.75193475617369	1.2547342673629	-1.39625959196585	0.162636337300952	0.224793414650494	AMEX60DD001120
AMEX60DD001121	5104.38032964334	-1.54037394715611	0.0231158600341319	-66.6371030488011	0	0	PEBP1
AMEX60DD001122	18.7613571329623	-0.258444999769635	0.357107854787426	-0.723716928387025	0.469239538167814	0.548864952448715	AMEX60DD001122
AMEX60DD001123	2116.11653939729	0.14682248847575	0.0340183927774484	4.31597369800145	1.58900900392518e-05	4.28838911695316e-05	TAOK3
AMEX60DD001124	0.194391272742268	0	4.08045587180344	0	1	NA	AMEX60DD001124
AMEX60DD001125	21.8430889420738	1.65971004140432	0.352463494855438	4.70888493597059	2.49075619871532e-06	7.17959844300888e-06	AMEX60DD001125
AMEX60DD001126	54.5014989707377	2.33313358644353	0.281173419963836	8.29784546044082	1.06016459591511e-16	4.83953369213341e-16	AMEX60DD001126
AMEX60DD001127	0.0773508955450488	-0.203261794894272	4.08045587181216	-0.0498135015497673	0.96027100736029	NA	AMEX60DD001127
AMEX60DD001128	716.891625437387	-0.744992024930317	0.0500335475367373	-14.8898501427128	3.83628403009714e-50	3.18706673269609e-49	SUDS3
AMEX60DD001129	165.704859770286	3.66706852278396	0.277914211809816	13.1949658094255	9.37974210450484e-40	6.78361815057094e-39	OJAV_G00236990
AMEX60DD001130	76.9664207262258	5.34753843434072	0.553932656045923	9.65376995917242	4.73811077013612e-22	2.49332140368324e-21	AMEX60DD001130
AMEX60DD001131	0.0776267371180999	-0.203261794894272	4.08045587181216	-0.0498135015497673	0.96027100736029	NA	AMEX60DD001131
AMEX60DD001132	2.10942017665935	3.69212560284508	1.40289538351353	2.63178968740935	0.00849364227780675	0.0161612849345121	AMEX60DD001132
AMEX60DD001133	0.882799092092219	-4.0183586612394	1.91179074021158	-2.10188206100145	0.0355636083440527	0.0593102738021855	AMEX60DD001133
AMEX60DD001134	14.8617103549169	0.785443393034391	0.394940819799086	1.98876224907307	0.0467274514493771	0.0757785156032749	AMEX60DD001134
AMEX60DD001135	0.908918832594515	2.6917825127936	1.81013654074039	1.48706047980922	0.136998838123263	0.19418446135201	AMEX60DD001135
AMEX60DD001136	0.517188103345841	-3.60407361281976	2.8215993489186	-1.27731586491932	0.201490754785272	NA	AMEX60DD001136
AMEX60DD001137	0.270134328764817	-2.12681514673674	4.08045587181216	-0.521219984617113	0.602213533953496	NA	AMEX60DD001137
AMEX60DD001138	62.0074452803762	4.98887018304401	0.655966800888378	7.60536993074583	2.84090095619764e-14	1.20107960720193e-13	AMEX60DD001138
AMEX60DD001139	7.12597688526264	3.00561606438239	1.08642786814034	2.76651230378245	0.00566594467699407	0.0111558773829771	AMEX60DD001139
AMEX60DD001140	59.6180498596767	-0.458209564249561	0.17810808514002	-2.57264887155088	0.0100923540807792	0.0189406144525322	AMEX60DD001140
AMEX60DD001141	15514.4537943805	1.32741246557393	0.0224752220961133	59.0611500921937	0	0	LOC100336828
AMEX60DD001142	565.622862575016	0.90296418105494	0.075374548668031	11.9796960248721	4.53985228280423e-33	2.96602360542414e-32	SRRM4
AMEX60DD001143	0.656890284597751	1.05138628259342	2.10089491544344	0.500446869029382	0.616760458430428	NA	AMEX60DD001143
AMEX60DD001144	122.106205712183	-1.57353068024513	0.141409061197589	-11.127509559281	9.21748511835188e-29	5.58311975704828e-28	HSPB8
AMEX60DD001145	3.40760331976246	-4.76279648490726	1.33450994477849	-3.56894791495753	0.000358417665541276	0.00083982575181738	HSPB1
AMEX60DD001146	847.788557012724	1.45443029486557	0.054787575523239	26.5467175901706	2.80238421070172e-155	5.52462115633296e-154	CCDC60
AMEX60DD001147	0.231085064850205	1.27607806613082	3.99463795766797	0.319447739608369	0.749387014620235	NA	AMEX60DD001147
AMEX60DD001148	190.794811699487	0.346327009429926	0.115431575913588	3.00027966081989	0.00269731827412766	0.00560134482082488	AMEX60DD001148
AMEX60DD001149	422.773494499685	-0.18437924365743	0.0688508847901431	-2.67795024304214	0.00740742213427672	0.0142558744616438	KREMEN1
AMEX60DD001150	191.628547141383	-0.562094567439026	0.105676803967288	-5.31899666092308	1.04341050313404e-07	3.30086909657462e-07	AMEX60DD001150
AMEX60DD001151	181.038693752685	2.18382936316948	0.155608785717427	14.0341006653387	9.64117097709504e-45	7.47603086964166e-44	KIAA1133
AMEX60DD001152	0	NA	NA	NA	NA	NA	AMEX60DD001152
AMEX60DD001153	101.702978612376	-0.0854356489387402	0.137084182010122	-0.623234918033297	0.533130158739815	0.608838060347393	AMEX60DD001153
AMEX60DD001154	0.0773508955450488	-0.203261794894272	4.08045587181216	-0.0498135015497673	0.96027100736029	NA	AMEX60DD001154
AMEX60DD001155	0.252677290692094	0.690797313480822	4.0378965820723	0.171078505712075	0.864162036657829	NA	AMEX60DD001155
AMEX60DD001156	23.9386011885797	-0.552913032469123	0.305590792254306	-1.80932490926952	0.070400541371702	0.108832251339164	AMEX60DD001156
AMEX60DD001157	5.20077996529109	-1.61228804337097	0.671673002831987	-2.40040620446713	0.0163768871986661	0.0294725388654743	AMEX60DD001157
AMEX60DD001158	6808.58194820741	-0.829891370647405	0.0207223600338505	-40.0481107987582	0	0	XBP1
AMEX60DD001159	341.867031444611	0.102534239940105	0.0814715021530076	1.25852889943701	0.208200542432823	0.277415260440956	CCDC117
AMEX60DD001160	7.51509707366205	0.561911048790978	0.53527651865193	1.04975845046617	0.293829182683119	0.371466343911433	AMEX60DD001160
AMEX60DD001161	0	NA	NA	NA	NA	NA	AMEX60DD001161
AMEX60DD001162	1968.15066303124	1.39385257504294	0.0361942466102163	38.5103353594743	0	0	TCN2
AMEX60DD001163	14.4546604333549	0.110652554558846	0.337477374709189	0.327881401395272	0.743001336618564	0.7970288763098	SLC35E4
AMEX60DD001164	1.1907704734882	2.31520299103631	1.63367237072553	1.4171770500153	0.156431169889207	0.21752323502861	AMEX60DD001164
AMEX60DD001165	4.55837642725922	-1.16620489142681	0.756820950100864	-1.54092575168722	0.123334857562897	0.177474054778818	LOC106704024
AMEX60DD001166	23.0538911602469	-1.14420207857087	0.286158481945468	-3.99849087397982	6.37476384937485e-05	0.000162789103984548	SYNRG
AMEX60DD001167	0.695507376546857	-1.1656085560534	2.08621675050073	-0.558718817579063	0.576353634761352	NA	AMEX60DD001167
AMEX60DD001168	6.78479580681845	-1.98426446617251	0.540633020649366	-3.67026132401081	0.000242302625570553	0.000580037236662291	LOC113744033
AMEX60DD001169	340.553125781351	-0.107145837964435	0.0787003556905172	-1.361440326722	0.173374579384487	0.237423884844264	LOC101590776
AMEX60DD001170	0.274142793641535	-2.12681514673675	4.08045587181216	-0.521219984617113	0.602213533953496	NA	AMEX60DD001170
AMEX60DD001171	2133.05588294642	-0.0922464206574914	0.0343179211572891	-2.68799558792326	0.00718823464347764	0.0138728615956569	OSBP2
AMEX60DD001172	2236.08156841375	-0.580291564063829	0.0348563912996899	-16.6480677553385	3.12531223334644e-62	2.99333570586817e-61	AMEX60DD001172
AMEX60DD001173	40.0132443610945	1.6840341956211	0.247139484511236	6.81410418473433	9.48529477161692e-12	3.66428303703114e-11	LOC100493526
AMEX60DD001174	4.73405303863282	1.77435178962321	0.969543771733362	1.83008941045643	0.0672365701617107	0.104461023237918	LOC105373926
AMEX60DD001175	124.764059026353	0.280288589837555	0.128562941397754	2.18016628112439	0.0292451380609806	0.049790715091614	COPE
AMEX60DD001176	0.250329705919898	0.690797313480823	4.0378965820723	0.171078505712075	0.864162036657829	NA	LOC101937899
AMEX60DD001177	5.69786971192803	-5.11798697984397	1.11579421122921	-4.58685564805516	4.49971569906224e-06	1.27149801504813e-05	AMEX60DD001177
AMEX60DD001178	0.327404759891895	1.27612828028309	3.49075223770922	0.365574006226389	0.714682974439094	NA	AMEX60DD001178
AMEX60DD001179	2712.66634120596	0.662747058107829	0.0315112867602512	21.0320531544852	3.33883575028781e-98	4.48214540298901e-97	LZTR1
AMEX60DD001180	0	NA	NA	NA	NA	NA	AMEX60DD001180
AMEX60DD001181	639.783884270698	-0.846112822910128	0.0530157536135752	-15.9596490710541	2.441000239187e-57	2.2091956785817e-56	DGCR6
AMEX60DD001182	0.0773508955450488	-0.203261794894272	4.08045587181216	-0.0498135015497673	0.96027100736029	NA	AMEX60DD001182
AMEX60DD001183	311.126325535242	0.169621127416101	0.097801532684167	1.73434017607743	0.0828577429369212	0.12559966748757	TAB3
AMEX60DD001184	72.321604366784	-0.286806625446686	0.161602890470222	-1.77476172989328	0.0759372378393161	0.116341300653009	NDUFB1
AMEX60DD001185	77.7506237184585	-0.942999255112006	0.206350897162348	-4.56988202173939	4.8799885281382e-06	1.37408571516572e-05	AIFM3
AMEX60DD001186	290.640388399225	-1.21341471762463	0.093048708409435	-13.0406400944905	7.18512772891181e-39	5.1331410421045e-38	AIFM3
AMEX60DD001187	6.59386142859607	-0.994975407240607	0.578937399198551	-1.71862347918444	0.0856829535816115	0.129312207811703	AMEX60DD001187
AMEX60DD001188	0.175422473245627	-0.203269801976175	4.08045587181216	-0.0498154638505871	0.960269443612173	NA	LOC115479634
AMEX60DD001189	2627.77076389753	-0.434170390104325	0.0292391242403207	-14.8489532906599	7.06633522566307e-50	5.84856784094443e-49	SLC7A4
AMEX60DD001190	23.744650618869	-0.194577373127465	0.293988390482921	-0.661853935142955	0.508064836232826	0.58604104955529	AMEX60DD001190
AMEX60DD001191	476.725676201837	0.762441924308141	0.066161928718355	11.5238769346308	1.00007712128448e-30	6.27942221856367e-30	LRRC74B
AMEX60DD001192	124.123294420593	0.890632284152887	0.124984432622675	7.1259457315111	1.03368441934145e-12	4.14138249484648e-12	AMEX60DD001192
AMEX60DD001193	6.63975441709666	0.935015066539762	0.67765172379267	1.37978704061532	0.167652223930225	0.230761413011415	AMEX60DD001193
AMEX60DD001194	27.2388080137031	-0.29301809592107	0.269192714434242	-1.08850678420811	0.276371443245774	0.352892914599026	AMEX60DD001194
AMEX60DD001195	19.2733290233811	2.8612647474478	0.587549642359258	4.86982637919516	1.11696347972499e-06	3.30400746125999e-06	LOC106732742
AMEX60DD001196	11.4706419978398	-2.364216295545	0.479704366953872	-4.92848608103737	8.28692371001976e-07	2.47108507061003e-06	AMEX60DD001196
AMEX60DD001197	16.2002773009523	-1.85005295246242	0.389681257046628	-4.7476056880022	2.05838835772857e-06	5.97156188031496e-06	AMEX60DD001197
AMEX60DD001198	7.25582391018412	2.0439760130453	0.809624168763933	2.52459856301705	0.011583051874204	0.0214861931402069	AMEX60DD001198
AMEX60DD001199	8.02839879250549	-2.90274990734714	0.726759049174123	-3.9941021864754	6.49398537901094e-05	0.000165692167674619	PROM2
AMEX60DD001200	5.04639279085774	-3.03924218261525	0.756816059683978	-4.01582675701191	5.92377605128355e-05	0.000151816743210999	PROM2
AMEX60DD001201	298.993820180074	-0.489421452721218	0.0954593791492572	-5.12701273654813	2.9437560929334e-07	9.04440867579291e-07	KCNIP3
AMEX60DD001202	1416.17729562729	-0.415040781384408	0.0373627709646408	-11.1084047212984	1.14181094379092e-28	6.90278189238138e-28	FAHD2A
AMEX60DD001203	0.252081588578786	0.690797313480822	4.0378965820723	0.171078505712075	0.864162036657829	NA	GPAT2
AMEX60DD001204	0.194391272742268	0	4.08045587180344	0	1	NA	GPAT2
AMEX60DD001205	0.424508715807532	1.27136357909939	2.81453349124022	0.451713785981337	0.651475185450185	NA	GPAT2
AMEX60DD001206	3.16877998844308	1.29684342695294	0.931038658449254	1.39289965586711	0.163650136526997	0.22602758468798	AMEX60DD001206
AMEX60DD001207	124.053724626576	0.258719021332416	0.121302776966525	2.13283675610999	0.0329381198886396	0.0553566919237404	ADRA2B
AMEX60DD001208	2.1895407339894	0.161800118420651	1.40237170063257	0.115376057822379	0.908147055306208	0.933049978803576	ASTL
AMEX60DD001209	2369.93839141719	-0.0462482280578688	0.0309202072599759	-1.49572826821682	0.134724480695888	0.191527909544429	STARD7
AMEX60DD001210	0	NA	NA	NA	NA	NA	AMEX60DD001210
AMEX60DD001211	1077.44575912505	0.48087933884642	0.0463910676441677	10.3657743455033	3.54872406145293e-25	2.00592591445302e-24	CIAO1
AMEX60DD001212	2542.95752799409	-0.595658056519609	0.0288946582778483	-20.6148157487041	2.02090163299538e-94	2.63258407370737e-93	TMEM127
AMEX60DD001213	3002.40116022497	0.517006583517265	0.0290590034493987	17.7916143758179	8.20806645161517e-71	8.67063968808331e-70	SNRNP200
AMEX60DD001214	285.672653474136	1.89286109048028	0.113484868907741	16.6794138170006	1.85025554717602e-62	1.77838537989776e-61	SNRNP200
AMEX60DD001215	1.66289593152955	0.642217320081308	1.38587108546212	0.463403361840947	0.643075269381291	0.709662464820197	HARBI1
AMEX60DD001216	47.2745738508068	-0.452808639890481	0.213653942656947	-2.11935541305471	0.0340604418943355	0.0570553883034292	ITPRIPL1
AMEX60DD001217	1977.63178749719	0.927621984884075	0.0346920232500282	26.7387686846232	1.66809877650613e-157	3.31800817805568e-156	NCAPH
AMEX60DD001218	95.8088813197142	0.40555799036833	0.147710734480618	2.74562300292092	0.00603961222705539	0.0118219674410043	PARPI_0007353
AMEX60DD001219	5.42009978150256	0.800259865803844	0.617915969254823	1.29509497346204	0.195287468699648	0.262695650244775	AMEX60DD001219
AMEX60DD001220	2.66067555879221	-0.994130326939596	0.889804331677022	-1.11724599616856	0.263889158908584	0.339366279544727	AMEX60DD001220
AMEX60DD001221	0.924717781916326	-1.58666706750474	1.69925026123476	-0.933745372121812	0.35043525445018	0.42926955499679	AMEX60DD001221
AMEX60DD001222	4.87171314983748	-1.52834923957237	0.636277815871844	-2.40201559986527	0.0163050130882878	0.0293596227006872	NEURL3
AMEX60DD001223	88.5169143539884	-0.721786027903638	0.134386801704707	-5.37095919203172	7.83189327214415e-08	2.49572772826443e-07	ARID5A
AMEX60DD001224	2647.59871628709	0.830470385889384	0.0315697875891945	26.3058591554678	1.64345088012167e-152	3.17196622772387e-151	KANSL3
AMEX60DD001225	0.251441370841227	-1.16502646015932	4.08045587181216	-0.285513799624042	0.775250533629566	NA	AMEX60DD001225
AMEX60DD001226	0.59406755170712	0.310453206456088	2.29150312249867	0.135480158594577	0.892232250762522	NA	AMEX60DD001226
AMEX60DD001227	0	NA	NA	NA	NA	NA	AMEX60DD001227
AMEX60DD001228	0.271886211423705	-2.12681514673675	4.08045587181216	-0.521219984617113	0.602213533953496	NA	DYSF
AMEX60DD001229	17.8915480650335	2.3425411181509	0.562743398233332	4.16271630285676	3.14483998261557e-05	8.26904266490242e-05	FER1L5
AMEX60DD001230	0.0773508955450488	-0.203261794894272	4.08045587181216	-0.0498135015497673	0.96027100736029	NA	AMEX60DD001230
AMEX60DD001231	0.0963196950416902	0	4.08045587181216	0	1	NA	AMEX60DD001231
AMEX60DD001232	0.816659508431228	-0.271297256262734	2.04741917862717	-0.132506942933221	0.894583331783179	0.923140080298705	LOC105903676
AMEX60DD001233	51.7352599629886	-0.254605851068875	0.254330051290881	-1.00108441679068	0.316785998177656	0.395236046437682	AMEX60DD001233
AMEX60DD001234	853.351349241394	1.42160462359639	0.0554686382387543	25.6289800639662	7.25359456666828e-145	1.3419822823528e-143	LMAN2L
AMEX60DD001235	1337.86562994504	-0.520918748758062	0.0389549912081684	-13.3723236125088	8.77559659220661e-41	6.43457714834443e-40	CNNM4
AMEX60DD001236	1209.23980520512	0.364287024283792	0.0440181048082268	8.27584526573503	1.27547543265971e-16	5.80645561035499e-16	CNNM3
AMEX60DD001237	6.77627077000865	-0.903381969560983	0.53339333871612	-1.69365064013628	0.0903316891552495	0.135405878129447	AMEX60DD001237
AMEX60DD001238	1.37663887747468	0.313413946820572	1.73314562576709	0.180835321718483	0.856496837426771	0.894609548677942	ANKRD1
AMEX60DD001239	0.194986974855577	0	4.08045587180337	0	1	NA	AMEX60DD001239
AMEX60DD001240	203.984558420744	0.296387988337487	0.105337647211691	2.81369478228286	0.00489757050430201	0.0097485323418167	ANKRD39
AMEX60DD001241	2133.72453169173	0.550657200076075	0.0345010682607994	15.9605840582548	2.40470504386016e-57	2.17667643243935e-56	SEMA4C
AMEX60DD001242	0.0980715777005781	0	4.08045587181216	0	1	NA	AMEX60DD001242
AMEX60DD001243	36.6153149384971	-0.140147969994886	0.220402426700857	-0.635873080404429	0.52485914975459	0.601320707876008	D9C73_028124
AMEX60DD001244	9.02001344445081	5.71487822094642	1.21710361674833	4.69547386295225	2.65989379446026e-06	7.65239051354265e-06	AMEX60DD001244
AMEX60DD001245	0.0773508955450488	-0.203261794894272	4.08045587181216	-0.0498135015497673	0.96027100736029	NA	AMEX60DD001245
AMEX60DD001246	9768.66339270567	-0.305583783525488	0.0187625874863891	-16.2868678825437	1.22336140471537e-59	1.13782309291046e-58	COX5B
AMEX60DD001247	7634.67597588477	-0.245293367895301	0.0196143396234536	-12.5058183249767	6.93816328474714e-36	4.73886056681496e-35	ACTR1B
AMEX60DD001248	1520.42042272263	0.115541301117947	0.0375151461178346	3.07985741958817	0.00207099712314956	0.00436971117792024	MARCHF5
AMEX60DD001249	10.6876997762528	0.176754606837155	0.499280334201374	0.354018764067452	0.723324821025739	0.780486396602561	PARPI_0027357
AMEX60DD001250	5.80866719879529	5.3365043984044	1.24009809030028	4.30329216708351	1.68278702697712e-05	4.53227609264439e-05	AMEX60DD001250
AMEX60DD001251	0.249086242561905	0.68064361482961	4.03880776215947	0.168525875682106	0.866169588927437	NA	LOC110391220
AMEX60DD001252	645.74843039595	-1.25580497062106	0.0602410084958784	-20.846347064508	1.64512742213207e-96	2.18106057879473e-95	NPY1R
AMEX60DD001253	25.266116179534	-2.18434896070237	0.326166976917961	-6.69702672337607	2.12702736759629e-11	8.10136236921644e-11	AMEX60DD001253
AMEX60DD001254	11.3274262939869	-1.28072948436469	0.474143271968163	-2.70114448539656	0.00691013121245365	0.0133779961398973	AMEX60DD001254
AMEX60DD001255	8804.83408371795	-0.325917373873928	0.0186661550492499	-17.4603378689403	2.87229148069613e-68	2.9508060417756e-67	PURB
AMEX60DD001256	5.425276156057	1.67674182267242	0.725139300588929	2.3123030586132	0.0207609882584645	0.0365387530733159	H2AZ2
AMEX60DD001257	16.072962012617	1.47724562548044	0.387490278066137	3.81234242276475	0.000137655988951103	0.000339512474995769	AMEX60DD001257
AMEX60DD001258	15.3871329408863	0.433977459789835	0.338273345506125	1.28291946603276	0.199520292236924	0.26749345982611	LOC115092887
AMEX60DD001259	0.0980715777005781	0	4.08045587181216	0	1	NA	AMEX60DD001259
AMEX60DD001260	1.78157359599422	-0.945468003647046	1.12251416372885	-0.842277125935163	0.399632851600352	0.479578658930408	B3GALT2
AMEX60DD001261	0.253369070903984	0.696430717143526	4.03739371863452	0.172495120782787	0.863048296921287	NA	AMEX60DD001261
AMEX60DD001262	14.2961982338051	-1.70118688058351	0.358070924233022	-4.75097743338812	2.02435725880234e-06	5.87596873374382e-06	AMEX60DD001262
AMEX60DD001263	3809.28574524543	-1.87594663765489	0.0249769779269381	-75.1070302877456	0	0	VAMP5
AMEX60DD001264	17.227888655554	-0.561439279952096	0.315634980333655	-1.77876127468066	0.0752789085818797	0.115459822052577	PHYPO_G00144010
AMEX60DD001265	11.5960435981276	-1.80661492917269	0.431223710475992	-4.18950740713796	2.79560657064873e-05	7.38386669911513e-05	AMEX60DD001265
AMEX60DD001266	0.251441370841227	-1.16502646015932	4.08045587181216	-0.285513799624042	0.775250533629566	NA	AMEX60DD001266
AMEX60DD001267	805.879990513486	-0.47969895498504	0.0473519409090398	-10.1305024836577	4.04565045145946e-24	2.23487542989311e-23	RNF181
AMEX60DD001268	0.270134328764817	-2.12681514673674	4.08045587181216	-0.521219984617113	0.602213533953496	NA	AMEX60DD001268
AMEX60DD001269	1475.96665761873	0.195399885264871	0.0376156939801165	5.19463725348677	2.05119396087741e-07	6.37377497103179e-07	TMEM150A
AMEX60DD001270	5.27125217095368	0.0269091867678627	0.746133620151254	0.0360648361648786	0.971230660752266	0.97860717896515	AMEX60DD001270
AMEX60DD001271	77.7021914090451	-0.143486306216719	0.160674121343946	-0.893026860931548	0.371842788255696	0.451481344756582	AMEX60DD001271
AMEX60DD001272	20.2967858811085	0.598141918934843	0.330299008758701	1.81091042683635	0.0701547182958553	0.108501708759696	AMEX60DD001272
AMEX60DD001273	295.860605978094	-1.02011356248839	0.0796919531322915	-12.8007097629414	1.62459545886015e-37	1.13740692130261e-36	C2ORF68
AMEX60DD001274	1264.65704046021	0.155796808828664	0.04025025442739	3.87070370225153	0.000108521631087286	0.000270691050619691	USP39
AMEX60DD001275	1182.70020578208	0.881207410510144	0.0423583020509751	20.8036528340932	4.01070077972926e-96	5.29614321458311e-95	LOC115469246
AMEX60DD001276	13217.2680417747	3.70642146032563	0.0263938110411116	140.427672781032	0	0	PSAP
AMEX60DD001277	0.152766547520215	0.680651621914289	4.03880776216522	0.168527858218582	0.866168029396541	NA	AMEX60DD001277
AMEX60DD001278	979.065764785033	2.22706001546011	0.0603049295930311	36.9299828469988	1.52652538405137e-298	5.81011875181688e-297	PSAPL1
AMEX60DD001279	3.84066247200362	-1.35643831440342	0.691433952914611	-1.96177568180678	0.0497886061066276	0.080100884124005	AMEX60DD001279
AMEX60DD001280	5.43320327044535	3.81780148752702	1.25069043399398	3.05255511976308	0.00226902055085364	0.00476267453424575	AMEX60DD001280
AMEX60DD001281	2522.54890516421	-0.188029079811955	0.033874038300943	-5.55083152889748	2.84313978642807e-08	9.3027857214024e-08	PAX8
AMEX60DD001282	1763.07050181412	0.312386267519703	0.0346801695601541	9.0076337999979	2.10550088371698e-19	1.03906572809761e-18	PSD4
AMEX60DD001283	1.49133572143692	-3.60139465917065	1.71569342338821	-2.09908985491038	0.0358089805834494	0.0596736554776333	AMEX60DD001283
AMEX60DD001284	166.090946498387	-0.203685756978479	0.135107390167698	-1.50758412789752	0.131660997518394	0.187752718343078	AMEX60DD001284
AMEX60DD001285	0	NA	NA	NA	NA	NA	AMEX60DD001285
AMEX60DD001286	224.473327336765	-3.23228710328543	0.109931671931584	-29.4026921131251	5.07326675510726e-190	1.20693318684524e-188	IL1B
AMEX60DD001287	87.8475391146937	-0.998411066366944	0.132806016510904	-7.51781502523249	5.56992293207748e-14	2.32902109771514e-13	IL1B
AMEX60DD001288	406.899504927996	2.17640418778758	0.0955033017765628	22.7887847571955	5.9236575550189e-115	8.99325751920555e-114	CKAP2L
AMEX60DD001289	49.6400835907109	1.55702924641978	0.251812350164701	6.18329182584329	6.27785042644718e-10	2.23727647099403e-09	AMEX60DD001289
AMEX60DD001290	68.7432672544705	0.812061765433379	0.174957992367014	4.64146709988474	3.45944109564629e-06	9.86019815333027e-06	AMEX60DD001290
AMEX60DD001291	11.0720937781355	4.34307940107233	1.05414804655996	4.11998999120216	3.7888885738049e-05	9.8838847727544e-05	AMEX60DD001291
AMEX60DD001292	225.506715811561	0.0222245361784931	0.104882725604749	0.211898919010231	0.83218589395229	0.873685671292392	LOC115092864
AMEX60DD001293	6.73303666069419	-0.526508157113408	0.527073563728134	-0.998927271914898	0.317829923893522	0.396282326596729	AMEX60DD001293
AMEX60DD001294	0.696803880486871	-2.64905860948483	2.21348257010055	-1.19678313498737	0.231391093416828	NA	AMEX60DD001294
AMEX60DD001295	0.175475513827648	-2.12680713965484	4.08045587181216	-0.521218022316294	0.602214900780085	NA	AMEX60DD001295
AMEX60DD001296	0.154701791090098	0.696438724228206	4.03739371864021	0.172497104013617	0.863046737899694	NA	AMEX60DD001296
AMEX60DD001297	10.6174524281994	0.742091907611263	0.522141561516113	1.42124657814347	0.155245088036143	0.21616029665073	XELAEV_18009995MG
AMEX60DD001298	5.23030051789169	-2.09118745361164	0.665153235147322	-3.1439183380781	0.00166701952498362	0.0035691934950374	AMEX60DD001298
AMEX60DD001299	1.47945291936188	0.0103266533072311	1.26040619536726	0.00819311531884538	0.993462912918289	0.997983126638691	AMEX60DD001299
AMEX60DD001300	8.5242996675072	3.40062795917332	0.889716439222246	3.82214805668423	0.000132294215456935	0.000326962183453234	AMEX60DD001300
AMEX60DD001301	16871.1616302154	-1.29056271743711	0.0161626656454662	-79.8483830418857	0	0	SLC20A1
AMEX60DD001302	313.127794952846	-0.847261575524253	0.0813896111060047	-10.4099474614856	2.23344881459945e-25	1.2677327528234e-24	AMEX60DD001302
AMEX60DD001303	1434.61685867454	0.193654207776252	0.0403697578946759	4.79701186916931	1.61050061955014e-06	4.71034233117875e-06	SEC24C
AMEX60DD001304	1035.19978814534	-0.823689637773951	0.0417228281791977	-19.7419416113462	9.40919615126782e-87	1.15009402272248e-85	MRPS24
AMEX60DD001305	0.949799718473303	2.27561301706642	1.77177468543029	1.28436930258645	0.199012768562537	0.266902740650343	CCDC150
AMEX60DD001306	125.801138407929	-1.26092813004426	0.128740620407435	-9.79433007277507	1.1908418752657e-22	6.35767387176743e-22	AMEX60DD001306
AMEX60DD001307	6953.87732896605	-0.776419488390217	0.0217691167764639	-35.6660996568155	1.32650399425013e-278	4.66866982258671e-277	CAMK2B
AMEX60DD001308	1.24873663089777	2.53772524322179	1.6047863841729	1.58134769103847	0.113798560744723	0.165454789232072	AMEX60DD001308
AMEX60DD001309	9.88184327302007	-1.16391150530411	0.516444238780689	-2.25370217712578	0.0242149103169318	0.0420095834517126	AMEX60DD001309
AMEX60DD001310	0.718136271753729	-2.06864474057159	2.20371078113045	-0.938709724653807	0.347879799189693	0.426777063113689	AMEX60DD001310
AMEX60DD001311	1674.62241621486	0.235618448989347	0.0359114009999619	6.56110434091939	5.34107298835921e-11	1.9981684426906e-10	NUDCD3
AMEX60DD001312	2.43671098690194	-5.72009808621738	1.41479655547119	-4.0430534440426	5.27595886899978e-05	0.000135801751365883	AMEX60DD001312
AMEX60DD001313	0.439693164664405	-3.01488420639451	2.96337689006479	-1.01738129108802	0.308972078601089	NA	AMEX60DD001313
AMEX60DD001314	0.251858787587756	-1.16502646015932	4.08045587181216	-0.285513799624042	0.775250533629566	NA	AB205_0084520
AMEX60DD001315	293.821647465562	0.640271727217845	0.0847727622445383	7.552800100708	4.25998583320569e-14	1.7905407261845e-13	OGDH
AMEX60DD001316	64.5159182774644	3.03242207485076	0.303826417511588	9.98077158558833	1.8502233706042e-23	1.00730268161957e-22	OGDH
AMEX60DD001317	1126.13702836066	-0.195126616383249	0.040243710120292	-4.84862394148049	1.24320845757606e-06	3.66530247529766e-06	OGDH
AMEX60DD001318	4.53233692271926	-2.75026492592479	0.921587453657682	-2.9842690620508	0.0028425668911976	0.00588375891141537	AMEX60DD001318
AMEX60DD001319	4.52857298217206	-2.81522829573202	0.742633940622535	-3.79086941996224	0.000150120868122205	0.000368675113142379	LOC108785592
AMEX60DD001320	583.26057346031	-0.142720463660449	0.0572729574459758	-2.49193458876424	0.0127049432765473	0.0233673162866921	AMEX60DD001320
AMEX60DD001321	600.369285306346	-0.803414225413694	0.063927559242087	-12.5675723418635	3.18349832584081e-36	2.18610205246995e-35	MCHR1
AMEX60DD001322	94.0494858430666	0.637366373673984	0.196616665451896	3.24167014128271	0.0011883147733639	0.00259884675487641	AMEX60DD001322
AMEX60DD001323	41.9173493788623	0.109014168236827	0.282889559683233	0.38535946098151	0.699971113114296	0.760747504901812	AMEX60DD001323
AMEX60DD001324	3100.38919709792	0.190749891304757	0.0261385486232115	7.29764663120459	2.92844515546284e-13	1.19731263182761e-12	PGAM2
AMEX60DD001325	0.272481913537014	-2.12681514673675	4.08045587181216	-0.521219984617113	0.602213533953496	NA	AMEX60DD001325
AMEX60DD001326	1841.79552307237	-0.480134975744691	0.0319678024395358	-15.0193300478762	5.4859368470534e-51	4.60227949288978e-50	PGAM1
AMEX60DD001327	40.1308604366349	-2.29328340841512	0.254370709024109	-9.01551683058668	1.95944334042497e-19	9.6826407287997e-19	AMEX60DD001327
AMEX60DD001328	54.4247889283188	-1.18484920741122	0.196899057655709	-6.01754635861694	1.77080610986196e-09	6.17429319144877e-09	HARBI1
AMEX60DD001329	18.6915976575829	-0.579832582928497	0.35396372034959	-1.63811303134634	0.101398117075116	0.149802517119889	AMEX60DD001329
AMEX60DD001330	0.616776518014553	-2.05885488060228	2.31929453206882	-0.887707383488621	0.37469817321346	NA	LOC108785592
AMEX60DD001331	85955.6908892393	-0.527425206180087	0.0139882750990875	-37.7048065214625	0	0	LOC111571239
AMEX60DD001332	12.3346338751745	-1.63535544720348	0.431412195959899	-3.79070286495908	0.00015022157959836	0.000368907303830613	AMEX60DD001332
AMEX60DD001333	0.369813745987895	-0.20327383981245	3.34104146887271	-0.0608414596784505	0.951485471413341	NA	AMEX60DD001333
AMEX60DD001334	343.838233218416	-1.15816335352113	0.0796778418502065	-14.535576348798	7.21040973473504e-48	5.82833335920922e-47	LOC113138288
AMEX60DD001335	4742.63406796528	0.267906800983893	0.0237118658759628	11.2984276473778	1.33588403675412e-29	8.22564718401488e-29	ZMIZ2
AMEX60DD001336	0.250053864346847	0.688553098797004	4.03809744102975	0.170514235689522	0.864605739841958	NA	AMEX60DD001336
AMEX60DD001337	0.175422473245627	-0.203269801976175	4.08045587181216	-0.0498154638505871	0.960269443612173	NA	AMEX60DD001337
AMEX60DD001338	959.675066384423	0.00711766882502411	0.0444429155303068	0.160153057919218	0.872760506350186	0.907146942810512	LOC727726
AMEX60DD001339	55.3113503301927	0.323472930078938	0.186591731194795	1.7335866279157	0.0829914547838518	0.125773675851758	AMEX60DD001339
AMEX60DD001340	16.0519014851082	-0.306707303591853	0.363479893833182	-0.843808168747333	0.398776610046611	0.478704749655087	LOC112545154
AMEX60DD001341	4616.26495880249	0.353969718747169	0.0229595316967322	15.417114051919	1.25592667901919e-53	1.08606164270959e-52	OGDH
AMEX60DD001342	1099.08562675938	-0.858015726393963	0.0416999258984667	-20.5759532638765	4.50780230221718e-94	5.85564106266302e-93	AMEX60DD001342
AMEX60DD001343	4040.3285235145	-0.792893290074874	0.0236660014623065	-33.5034750732074	4.28955269110206e-246	1.3148182203587e-244	TMED4
AMEX60DD001344	1.2592033006535	3.01454855951663	1.59067635202453	1.89513633975879	0.0580743413561168	0.0918747750401687	AMEX60DD001344
AMEX60DD001345	527.9107422472	-0.503314790668118	0.0589882926338959	-8.53245225780451	1.43277685627399e-17	6.69807584996626e-17	DDX56
AMEX60DD001346	22.3630178877655	0.654128848364386	0.310379129205113	2.10751557309805	0.0350729132366938	0.0585808314660784	DDX56
AMEX60DD001347	273.007266718779	1.18996028701634	0.100160572290883	11.8805260373363	1.49424051517856e-32	9.68407696102295e-32	LOC115092844
AMEX60DD001348	0.173814633723127	-2.12680713965484	4.08045587181216	-0.521218022316294	0.602214900780085	NA	AMEX60DD001348
AMEX60DD001349	0.175475513827648	-2.12680713965484	4.08045587181216	-0.521218022316294	0.602214900780085	NA	AMEX60DD001349
AMEX60DD001350	20.609232524605	0.315544680634692	0.305809501484975	1.03183412909816	0.302149828130201	0.380090164974585	LOC115370481
AMEX60DD001351	22.7316473224109	0.985613210489199	0.35251393232721	2.795955337091	0.00517465509969686	0.0102567403407229	NPC1L1
AMEX60DD001352	0	NA	NA	NA	NA	NA	NPC1L1
AMEX60DD001353	0.0773508955450488	-0.203261794894272	4.08045587181216	-0.0498135015497673	0.96027100736029	NA	AMEX60DD001353
AMEX60DD001354	341.404762579376	0.99776913719158	0.0884530086884641	11.2802170552024	1.64339993203822e-29	1.00963040079794e-28	LOC115092844
AMEX60DD001355	5341.18357267483	0.0983952108493514	0.0216712418668639	4.54035866766829	5.61586130943196e-06	1.57351416065343e-05	YKT6
AMEX60DD001356	1.01919175783481	-1.58326592612396	1.66909578035384	-0.948577034799234	0.342835775690661	0.421869282667125	AMEX60DD001356
AMEX60DD001357	0.329432484123834	1.27764205533258	3.21503734014626	0.397395712758488	0.691075676501255	NA	GCK
AMEX60DD001358	153.038118329537	-1.52511383337954	0.110247284478098	-13.8335727777724	1.59878237975163e-43	1.21795705812706e-42	MPHOSPH10
AMEX60DD001359	109.25119898529	-3.39813719014359	0.165771207851051	-20.4989589820501	2.19948388616746e-93	2.8441651151323e-92	MYL7
AMEX60DD001360	0.615808896229612	-2.05885309935222	2.32070333078214	-0.887167727146895	0.37498860492318	NA	GCK
AMEX60DD001361	1435.74053208225	0.663467717101462	0.039610175905743	16.7499310954907	5.66919100633644e-63	5.47625179675689e-62	POLD2
AMEX60DD001362	5962.97740127327	1.24203598429595	0.0230876877945968	53.7964648234122	0	0	AEBP1
AMEX60DD001363	7.58716700174864	1.34534109832548	0.570460996330123	2.35834019675367	0.0183568614988058	0.0327159112121495	AMEX60DD001363
AMEX60DD001364	43.7903251690911	0.768022933863178	0.207639604392053	3.69882680190935	0.000216598335923799	0.000521887549733922	Y956_11202
AMEX60DD001365	1080.78748739601	-0.55149851229167	0.0443149524141629	-12.4449758433095	1.48929427409397e-35	1.01189478773098e-34	ELMOD3
AMEX60DD001366	7533.02362579634	-0.285502548865657	0.0192372026007943	-14.841167647414	7.93624419210507e-50	6.56130112618531e-49	DBNL
AMEX60DD001367	2155.67999427141	-1.01199572102201	0.0306993140994511	-32.9647665007638	2.59915947940922e-238	7.70247201446322e-237	UBE2D4
AMEX60DD001368	0.0773508955450488	-0.203261794894272	4.08045587181216	-0.0498135015497673	0.96027100736029	NA	AMEX60DD001368
AMEX60DD001369	873.398113036005	0.889848345268237	0.0511371236219107	17.4012201360298	8.07641335309552e-68	8.2744514339454e-67	TCF7L1
AMEX60DD001370	14.6278604562998	-1.71017269083857	0.36481043986986	-4.68783922808964	2.76104786216884e-06	7.9285379002345e-06	AMEX60DD001370
AMEX60DD001371	0.175698314818678	-0.203269801976175	4.08045587181216	-0.0498154638505871	0.960269443612173	NA	AMEX60DD001371
AMEX60DD001372	0.154977632663149	0.698673951578345	4.03719471818667	0.173059265244496	0.862604843393212	NA	AMEX60DD001372
AMEX60DD001373	31.6212577291859	-1.21484783213033	0.259552800978123	-4.68054217697587	2.86117239174894e-06	8.20502619551008e-06	FBN2
AMEX60DD001374	17.5212864781049	2.18820810724321	0.534544157191368	4.0935965304356	4.24733131648243e-05	0.000110216562140685	BAYA_14209
AMEX60DD001375	0.686746939245429	-4.01298858422177	3.97323221769505	-1.01000605158432	0.312492390724038	NA	AMEX60DD001375
AMEX60DD001376	6241.39403076266	0.0431550470402395	0.0216166528966123	1.99637970071688	0.045892608646911	0.0745546174467005	TGOLN2
AMEX60DD001377	1095.64008102666	0.608815877217795	0.0430003198852515	14.1584034454267	1.65716391645802e-45	1.30017612705896e-44	LOC112551351
AMEX60DD001378	0.252826409372697	-1.16502646015932	4.08045587181216	-0.285513799624042	0.775250533629566	NA	LOC112551351
AMEX60DD001379	105.065893163508	-0.624647127798358	0.123890693744144	-5.04192130111373	4.60880840565153e-07	1.39735595686096e-06	LOC115092832
AMEX60DD001380	6.62387030099342	2.1201604131584	0.817638309327892	2.59302969169974	0.00951345569306847	0.0179284097460604	RETSAT
AMEX60DD001381	654.753857778922	-0.464587784455775	0.0520398466512573	-8.92753945969883	4.35588784072497e-19	2.12891260648796e-18	RETSAT
AMEX60DD001382	1651.51987647697	-0.552493835616319	0.0336839641416167	-16.4022807200923	1.84191235465568e-60	1.72952448216822e-59	DUSP11
AMEX60DD001383	831.523045592804	0.241002635579915	0.0488953508380831	4.92894787436938	8.26736264404458e-07	2.46549789023813e-06	STAMBP
AMEX60DD001384	13.2649716923604	-0.913827697467685	0.362247744745544	-2.52265945260636	0.0116471132999053	0.02159565164585	ACTG2
AMEX60DD001385	775.127548181193	-0.0289965911804009	0.0507091855065364	-0.571821276377299	0.567443061540152	0.639913549043848	C2ORF42
AMEX60DD001386	522.950452332741	-0.470158428933662	0.0629201779146995	-7.47229973778925	7.88052475568997e-14	3.27708894344205e-13	AMEX60DD001386
AMEX60DD001387	6539.33815948144	-0.285542704546551	0.0198939221574817	-14.3532633879923	1.01639718599706e-46	8.09114907298773e-46	TIA1
AMEX60DD001388	2045.95689960794	-0.0718278838237158	0.0344853048493559	-2.08285483157204	0.0372644578334996	0.0618081956336857	PCYOX1
AMEX60DD001389	3819.72463790497	-0.0424284817934713	0.0239702104536083	-1.77005044972747	0.0767187368638945	0.117370310262102	SNRPG
AMEX60DD001390	1230.21531374711	-1.04279330563097	0.0385332343050248	-27.0621795558694	2.74595654332404e-161	5.58070896400014e-160	FAM136A
AMEX60DD001391	0.251805747005734	0.688553098797004	4.03809744102975	0.170514235689522	0.864605739841958	NA	AMEX60DD001391
AMEX60DD001392	702.402950282643	-1.2326446610812	0.0474368680243238	-25.9849503649596	7.32704040926996e-149	1.38907313614525e-147	TGFA
AMEX60DD001393	34.5271123013744	-2.03950043595357	0.242141818932044	-8.42275177806415	3.67743055713986e-17	1.69984568212911e-16	AMEX60DD001393
AMEX60DD001394	3.78525658895223	2.9783213119976	1.30245647389138	2.28669546483899	0.0222136046007079	0.0388643894517093	OJAV_G00236990
AMEX60DD001395	0	NA	NA	NA	NA	NA	AMEX60DD001395
AMEX60DD001396	6.78703694357929	1.00647247538915	0.637556571864742	1.57864026473039	0.114418593544878	0.16620683408136	AMEX60DD001396
AMEX60DD001397	76.5335227455232	-1.17339974357918	0.173165659915066	-6.77616880942044	1.23404482575429e-11	4.74703420435454e-11	QRFPR
AMEX60DD001398	21.9847920422969	-1.38777317031061	0.323314837761646	-4.29232750318037	1.76809898812902e-05	4.74922103962897e-05	AMEX60DD001398
AMEX60DD001399	1490.360694367	0.307979246627923	0.0370321127468636	8.31654539218822	9.05643166342165e-17	4.14142784535191e-16	GMCL1
AMEX60DD001400	5902.84940115672	0.147235259093574	0.0217841440273765	6.75882692055936	1.39113455876494e-11	5.33930097633098e-11	ANXA4
AMEX60DD001401	4352.2153307151	0.199663825479219	0.0253679262343104	7.87071925529223	3.52608110506348e-15	1.54016998596991e-14	AAK1
AMEX60DD001402	2887.43236904491	0.821621092347468	0.0300719270655159	27.3218636955806	2.33269346342573e-164	4.83107356537515e-163	NFU1
AMEX60DD001403	3943.38981077562	0.220611216858517	0.0244312916193147	9.02986302550243	1.71886811246913e-19	8.50858913752403e-19	GFPT1
AMEX60DD001404	1441.43007803597	2.2368587779584	0.0525320805237965	42.5808145357032	0	0	ANTXR1
AMEX60DD001405	76.7876839344849	-1.78457591607741	0.193657060667712	-9.21513478478068	3.10887476024779e-20	1.56785396708653e-19	GKN1
AMEX60DD001406	29.4960359868207	5.35084680956273	1.03353141857395	5.17724639367589	2.25184736314734e-07	6.97589993951702e-07	GKN2
AMEX60DD001407	0.637176664307198	2.49839524123734	2.16109332414058	1.15607929251778	0.247648725213653	NA	GKN1
AMEX60DD001408	0.371618669228804	-2.12682903853465	3.57987652095677	-0.594106815160829	0.552440672913113	NA	GKN1
AMEX60DD001409	0	NA	NA	NA	NA	NA	GKN1
AMEX60DD001410	0	NA	NA	NA	NA	NA	GKN1
AMEX60DD001411	0	NA	NA	NA	NA	NA	AMEX60DD001411
AMEX60DD001412	4.49378311227375	-0.986228834717746	0.651083437763567	-1.51475030313378	0.129835650182814	0.185498988054304	GKN1
AMEX60DD001413	2.42054310494814	-0.701855269324723	0.898985128024152	-0.780719555247044	0.434967456584789	0.515213368091008	AB205_0084520
AMEX60DD001414	0.960294030773655	-4.34194023972504	1.85956498532679	-2.33492256198941	0.0195474664765759	0.0345891820964271	GKN1
AMEX60DD001415	2.14927595045685	-3.62241950708772	1.31788271507616	-2.74866607297326	0.00598383131195105	0.0117212177134279	BMP10
AMEX60DD001416	264.524472933175	-0.520431273585951	0.0802880933987293	-6.48204797941045	9.04858530733073e-11	3.35146066675877e-10	ARHGAP25
AMEX60DD001417	7653.62931031566	-0.137988437723253	0.0204282818778	-6.75477451058714	1.43057568278792e-11	5.48645626899344e-11	CDS2
AMEX60DD001418	5649.24414100685	-0.299878087192332	0.0203307085752248	-14.7500066750141	3.07634281241636e-49	2.52869546850523e-48	PCNA.L
AMEX60DD001419	1524.2391748836	0.023776705055991	0.0380588239235123	0.624735675063831	0.532144554680202	0.60799100587431	TMEM230
AMEX60DD001420	2149.40568563797	-0.236457280163395	0.0311521597700335	-7.59039764526544	3.18925229915691e-14	1.34654818688276e-13	SLC23A2
AMEX60DD001421	4343.42216334736	1.71200071175983	0.0304966962104398	56.1372517188853	0	0	RASSF2
AMEX60DD001422	9513.42799171323	-0.838370199592662	0.0200180440110914	-41.8807251661624	0	0	PRNP
AMEX60DD001423	0.0986672798138868	0	4.08045587181216	0	1	NA	AMEX60DD001423
AMEX60DD001424	0.175475513827648	-2.12680713965484	4.08045587181216	-0.521218022316294	0.602214900780085	NA	AMEX60DD001424
AMEX60DD001425	13.5960594367942	0.309322104049508	0.445093957907247	0.694959117180304	0.487080922763232	0.566169828860584	AMEX60DD001425
AMEX60DD001426	0.194391272742268	0	4.08045587180344	0	1	NA	AMEX60DD001426
AMEX60DD001427	0.862862670810636	-3.05651773585228	1.92531327199856	-1.58754306652625	0.112389701108529	0.16370077892608	AMEX60DD001427
AMEX60DD001428	0.0773508955450488	-0.203261794894272	4.08045587181216	-0.0498135015497673	0.96027100736029	NA	AMEX60DD001428
AMEX60DD001429	0.250053864346847	0.688553098797004	4.03809744102975	0.170514235689522	0.864605739841958	NA	AMEX60DD001429
AMEX60DD001430	0.0773508955450488	-0.203261794894272	4.08045587181216	-0.0498135015497673	0.96027100736029	NA	AMEX60DD001430
AMEX60DD001431	0.175475513827648	-2.12680713965484	4.08045587181216	-0.521218022316294	0.602214900780085	NA	AMEX60DD001431
AMEX60DD001432	16.6659503591644	0.231932069528457	0.359876011718054	0.644477714480633	0.519265704280741	0.595996578076028	AMEX60DD001432
AMEX60DD001433	0.271742168287317	-0.203276524163261	4.01066641955153	-0.0506839769002756	0.959577344819143	NA	AMEX60DD001433
AMEX60DD001434	631.966741577323	-1.05273561129349	0.0591605075658919	-17.7945669266101	7.78670252591644e-71	8.22988845664428e-70	LRRTM4
AMEX60DD001435	2.48794573813746	-5.48286462320972	1.39521564791872	-3.92976141816404	8.50301879912436e-05	0.000214319917764432	AMEX60DD001435
AMEX60DD001436	194.022967731996	-0.687892186172878	0.109959748610599	-6.25585448188786	3.95345252318987e-10	1.42247261631786e-09	LRRTM4
AMEX60DD001437	0	NA	NA	NA	NA	NA	AMEX60DD001437
AMEX60DD001438	21.2394956682956	6.61114713057878	1.19502536612089	5.53222326320897	3.16197069956282e-08	1.03177918246205e-07	AMEX60DD001438
AMEX60DD001439	0.231360906423256	1.27764108101984	3.99454382800843	0.319846554708309	0.749084654308064	NA	AMEX60DD001439
AMEX60DD001440	0	NA	NA	NA	NA	NA	AMEX60DD001440
AMEX60DD001441	5.59406391173559	3.12277170078902	1.26534048781011	2.46792996104434	0.0135896906565604	0.0248479164918657	AMEX60DD001441
AMEX60DD001442	13593.7712356285	0.876944618055124	0.019642037911252	44.6463153170457	0	0	LOC103092306
AMEX60DD001443	136.811417360234	-1.28431953103196	0.114118409520928	-11.2542712120118	2.20642424438439e-29	1.35219476994783e-28	HNRNPL
AMEX60DD001444	9997.41213806599	1.50667243261694	0.0261333400995282	57.6532669333048	0	0	LOC100336636
AMEX60DD001445	13.9074581588018	-0.50768842035393	0.468182137032425	-1.08438229525782	0.278195330409075	0.354782654297804	AMEX60DD001445
AMEX60DD001446	20961.2570520631	1.08873640572411	0.0177013955157691	61.5056821228712	0	0	ROHU_028321
AMEX60DD001447	0.0773508955450488	-0.203261794894272	4.08045587181216	-0.0498135015497673	0.96027100736029	NA	AMEX60DD001447
AMEX60DD001448	4.14636172549555	1.8353118536349	0.80970023235778	2.26665595524238	0.0234112510057714	0.0407663031877693	AMEX60DD001448
AMEX60DD001449	97.7856988293593	-1.56827251532732	0.158083048164729	-9.92056095536011	3.38846399570774e-23	1.83175440722069e-22	ADRA1A
AMEX60DD001450	35444.4328691312	-0.0707126167138064	0.0163633849452481	-4.32139297281161	1.55047254248781e-05	4.18873315402225e-05	DPYSL2
AMEX60DD001451	1.84964629878954	-4.06142923794028	1.50816492518377	-2.69296094221617	0.00708205649378928	0.0136829502756523	AMEX60DD001451
AMEX60DD001452	5119.751436817	0.174879832715284	0.0236180585359529	7.40449654018222	1.3164896027328e-13	5.44280029786544e-13	BNIP3L
AMEX60DD001453	0.911497743315513	1.53924350238388	1.83014169697995	0.841051545311431	0.400319058504241	0.480276912603031	AMEX60DD001453
AMEX60DD001454	997.866850412873	-0.956531907027082	0.041845738401417	-22.8585261861383	1.20220298700334e-115	1.83635969155946e-114	CYP2B6
AMEX60DD001455	46.1149404542592	2.28444607021282	0.4303562894398	5.30826695523959	1.10672469906569e-07	3.49488321077207e-07	AMEX60DD001455
AMEX60DD001456	1.40662724917991	1.15763505552889	1.45628598891523	0.794922882140205	0.426658362832132	0.50684634803185	AMEX60DD001456
AMEX60DD001457	0.952519222917133	2.27763686340567	1.75681012190302	1.29646160106277	0.194816501056191	0.262227191541113	AMEX60DD001457
AMEX60DD001458	97.7137908846928	0.871098130314565	0.140094952798229	6.21791230101744	5.03812994020882e-10	1.80406601581527e-09	DPX16_21124
AMEX60DD001459	4.09300037957437	0.477814649012251	0.720418080564649	0.663246331404884	0.507172802691913	0.585237760711704	CYP2J2
AMEX60DD001460	14.1214415153941	0.651729675106751	0.406635940731275	1.60273505075501	0.108993161583151	0.159491265012794	AMEX60DD001460
AMEX60DD001461	36.7106679229288	0.188953533442667	0.213274479399017	0.885964105856061	0.375636869626799	0.455109047130865	CYP2J2
AMEX60DD001462	0.868864974777837	1.90243667811077	1.86632535481877	1.01934888962354	0.3080373614369	0.386440178002907	AMEX60DD001462
AMEX60DD001463	0.267630413600166	-2.12681514673674	4.08045587181216	-0.521219984617113	0.602213533953496	NA	AMEX60DD001463
AMEX60DD001464	41.8388002115653	1.60219854128171	0.297803142747911	5.3800592112554	7.4461343654925e-08	2.37558446921269e-07	AMEX60DD001464
AMEX60DD001465	12.2728083949408	-0.065517203840705	0.438582458583152	-0.149384004212935	0.881250632894141	0.913666481407092	AMEX60DD001465
AMEX60DD001466	146.526480735107	-0.217169208780236	0.111132997291592	-1.95413796147714	0.0506849037315199	0.0813809349523481	ENV
AMEX60DD001467	1399.55267615962	0.674960819980394	0.0411530862692385	16.4012199611119	1.87435923645407e-60	1.75943931339064e-59	MTERF4
AMEX60DD001468	0.231360906423256	1.27764108101984	3.99454382800843	0.319846554708309	0.749084654308064	NA	CYP2J2
AMEX60DD001469	0	NA	NA	NA	NA	NA	AMEX60DD001469
AMEX60DD001470	0	NA	NA	NA	NA	NA	AMEX60DD001470
AMEX60DD001471	0.274142793641535	-2.12681514673675	4.08045587181216	-0.521219984617113	0.602213533953496	NA	AMEX60DD001471
AMEX60DD001472	2.96543652228938	1.05652448334859	1.04818167376744	1.00795931639519	0.313473993610685	0.391904717825954	CYP2J2
AMEX60DD001473	1.73036158407422	-5.34519103199017	1.51111948212792	-3.53723917612603	0.000404333327933967	0.000941912150636392	CYP2J2
AMEX60DD001474	0.700686777188131	-1.16784342667882	2.24791160264838	-0.519523732740613	0.603395567338052	NA	AMEX60DD001474
AMEX60DD001475	967.897061951327	-0.426443395053182	0.0459346763474444	-9.28369216814797	1.63705204833504e-20	8.32396517005034e-20	N338_02708
AMEX60DD001476	1.8517630370073	0.709550478676004	1.18713216174797	0.597701335655196	0.550039234089301	0.624370552543798	AMEX60DD001476
AMEX60DD001477	185.037782038718	0.0703571667273739	0.107607599823728	0.653830833906027	0.51322079897814	0.590327118577253	CAPN10
AMEX60DD001478	33.4803874707156	-0.234183649508108	0.238893481078432	-0.980284804972231	0.326945553134525	0.405677745091987	AMEX60DD001478
AMEX60DD001479	3.80194930726312	1.25160123061702	1.00880354539342	1.2406788579722	0.214724407526446	0.284820332789197	AMEX60DD001479
AMEX60DD001480	1127.60978552489	-0.925080210859332	0.0405115812510411	-22.8349568763268	2.06197721783069e-115	3.14324129674511e-114	RNPEPL1
AMEX60DD001481	11.4068990304777	-1.56358747574877	0.462097711514735	-3.38367283971912	0.00071523173623161	0.00161260674688961	RNPEPL1
AMEX60DD001482	6141.0594234503	-0.266254481825351	0.0211786988604169	-12.5718054532133	3.01753165541094e-36	2.07356097400422e-35	ABCC5
AMEX60DD001483	18.9484433596074	3.08291381511057	0.757502119628325	4.06984183308059	4.70450658447474e-05	0.000121610661869132	LOC103174533
AMEX60DD001484	18.9961964650013	-1.85772923799723	0.315347269530997	-5.89105858046639	3.8372948387312e-09	1.3175314173704e-08	AMEX60DD001484
AMEX60DD001485	129.153278376638	-2.99715980060301	0.142270637001012	-21.0666084287068	1.61062526256217e-98	2.16847278824527e-97	AMEX60DD001485
AMEX60DD001486	0.172702968801798	-0.203269801976174	4.08045587181216	-0.049815463850587	0.960269443612173	NA	HTR3E
AMEX60DD001487	3337.03462011071	0.26204123779199	0.0266352511066416	9.83813656356516	7.71260779332364e-23	4.1364355458062e-22	EIF2B5
AMEX60DD001488	0.44738842397462	0.689250987787879	2.80050076059867	0.246117050737932	0.805591624389574	NA	AMEX60DD001488
AMEX60DD001489	239.268825898897	2.14429233162213	0.175017591544958	12.2518674419726	1.6417145306732e-34	1.09836815161846e-33	LOC100336828
AMEX60DD001490	1.43808536712	1.05192010002748	1.58900538815059	0.661999076826157	0.507971813333879	0.585956342620692	AMEX60DD001490
AMEX60DD001491	1.1854878157332	1.69014039587035	1.75962387146169	0.960512313615283	0.336797436696227	0.415780981719392	AMEX60DD001491
AMEX60DD001492	1709.22205350504	-0.0339323710956927	0.0357160080373052	-0.950060573965895	0.342081474773307	0.421079655165645	DVL3
AMEX60DD001493	0.194986974855577	0	4.08045587180337	0	1	NA	AMEX60DD001493
AMEX60DD001494	229.884570932732	-0.696097261640834	0.0906121789780567	-7.68216005278281	1.56428223709887e-14	6.68052354104921e-14	POMK
AMEX60DD001495	18413.0761950294	-0.539988389697812	0.0158195540550059	-34.1342358842877	2.29153148668267e-255	7.29292084634028e-254	AP2M1
AMEX60DD001496	3.919785889063	2.22800021126199	1.15048531876996	1.93657422212398	0.052797411561576	0.0844555322573045	MMP23B
AMEX60DD001497	2.55085658182616	3.19089832626883	1.35432634184944	2.35607787256904	0.0184690454972546	0.0328969048314054	AMEX60DD001497
AMEX60DD001498	2.20017662862404	1.31614249133572	1.46321264425089	0.899488188888321	0.368392684197436	0.447901304198269	MMP23B
AMEX60DD001499	2509.04117456831	-0.561306044171862	0.0282300118154539	-19.8833088643834	5.67639797493506e-88	7.02150596725893e-87	ABCF3
AMEX60DD001500	478.23393100936	0.741569998561426	0.0665104344203892	11.1496790695159	7.18650948369233e-29	4.35955830303436e-28	PHF13
AMEX60DD001501	343.961102732884	-0.0425543799015049	0.0752761126271212	-0.565310540307749	0.571862560682105	0.644027615284027	LOC115082225
AMEX60DD001502	0.196738857514465	0	4.08045587180316	0	1	NA	LOC115082225
AMEX60DD001503	129.998223652789	0.349436880404624	0.124644582522209	2.8034662504675	0.00505565232427429	0.0100384890275107	CCDC150
AMEX60DD001504	19.9022551087136	-0.918601553430089	0.301161908529286	-3.05019169893048	0.00228695343434095	0.00479829567919092	AMEX60DD001504
AMEX60DD001505	53.5085284060624	2.11778216411679	0.311755785519135	6.79308055371054	1.09764049253364e-11	4.22993855141523e-11	AMEX60DD001505
AMEX60DD001506	292.686925222031	0.962511471514815	0.114647175252837	8.3954224723997	4.64222025970678e-17	2.14101073443904e-16	ORF2P
AMEX60DD001507	304.888202886279	0.16038209408219	0.0993398635982031	1.61447870243594	0.106423632770513	0.156166645311358	VWA5B2
AMEX60DD001508	2803.91049501077	-0.199017486761707	0.0273497403904133	-7.27675962991836	3.41933711582765e-13	1.39335134723286e-12	ALG3
AMEX60DD001509	149.885998555417	-1.10811191017093	0.109081100332001	-10.1586059069652	3.033832698816e-24	1.68167758046655e-23	EEF1AKMT4
AMEX60DD001510	845.883436556383	0.106624408853362	0.0488440476537538	2.18295604019557	0.0290390474699895	0.0494891274987014	RPL13A
AMEX60DD001511	0	NA	NA	NA	NA	NA	AMEX60DD001511
AMEX60DD001512	24206.3618422009	-1.52661571385711	0.0158917511354777	-96.0634042682062	0	0	CAMK2N2
AMEX60DD001513	148.290490481139	0.261722467298289	0.124929484897542	2.09496154981296	0.0361744106320973	0.0602045924157113	PUM1
AMEX60DD001514	628.084076481691	-0.125431908175086	0.0554533706231771	-2.26193478891365	0.0237014325860189	0.041222758480471	MUL1
AMEX60DD001515	1.7581689034043	0.153980973519148	1.13706056624362	0.135420203716886	0.892279651012962	0.921464281536972	AMEX60DD001515
AMEX60DD001516	5121.16905906795	0.231028843208181	0.0244012517555164	9.46790949591152	2.85500050858656e-21	1.47513290526556e-20	ECE2
AMEX60DD001517	8921.60314361415	0.149656059461955	0.0190436502405161	7.85858055424462	3.88510837157716e-15	1.69513457367611e-14	PSMD2
AMEX60DD001518	11.4434112162693	0.470341500668791	0.445352985283994	1.05610945971062	0.290918209042848	0.368518160681127	AMEX60DD001518
AMEX60DD001519	0.0773508955450488	-0.203261794894272	4.08045587181216	-0.0498135015497673	0.96027100736029	NA	AMEX60DD001519
AMEX60DD001520	13518.3494654628	0.120548063395194	0.0166858903965329	7.22455083489238	5.02760772605798e-13	2.03760635010161e-12	EIF4G1
AMEX60DD001521	0.469129768497112	-2.12683854919771	2.93539107137667	-0.724550323102346	0.468727944210911	NA	AMEX60DD001521
AMEX60DD001522	0.251441370841227	-1.16502646015932	4.08045587181216	-0.285513799624042	0.775250533629566	NA	AMEX60DD001522
AMEX60DD001523	3905.20320292869	-0.143599704275549	0.0291560512663384	-4.92521099526735	8.42693744139466e-07	2.51158416435131e-06	FAM131A
AMEX60DD001524	3.72026339678218	-3.86541121368289	1.37481427998389	-2.81158791406223	0.00492976167191142	0.00980772429187352	HSPB7
AMEX60DD001525	0.173814633723127	-2.12680713965484	4.08045587181216	-0.521218022316294	0.602214900780085	NA	AMEX60DD001525
AMEX60DD001526	2.04224256089472	0.741969437839131	1.07681684718956	0.689039589021697	0.490798354650189	0.569760325095656	AMEX60DD001526
AMEX60DD001527	373.171520009627	1.7013825608536	0.0857139244053658	19.8495468811727	1.1119916960829e-87	1.37209088801881e-86	CHRD
AMEX60DD001528	35.9355031869815	-0.483242129332346	0.219582045204857	-2.20073607968042	0.027754713040294	0.0475440904325146	AMEX60DD001528
AMEX60DD001529	590.564310086071	0.301861556992768	0.053824791772634	5.60822526295853	2.04411864180659e-08	6.73701148929007e-08	FSD1L
AMEX60DD001530	259.169542343359	0.995689545816702	0.10961168378855	9.08379026215373	1.0485823194866e-19	5.22040084369464e-19	LOC115098873
AMEX60DD001531	804.740612328906	-0.964010977162378	0.0459157180924696	-20.9952281530468	7.25139671435693e-98	9.71268341646304e-97	POLR2H
AMEX60DD001532	0.0980715777005781	0	4.08045587181216	0	1	NA	AMEX60DD001532
AMEX60DD001533	8.72860050895396	-7.6653081157681	1.22492501405436	-6.25777743765459	3.90502559910812e-10	1.40555550529891e-09	TEDDM1
AMEX60DD001534	2.78565166006197	-1.97463032953952	1.06688672369465	-1.85083410045758	0.0641934236220214	0.100240654613028	LOC113028410
AMEX60DD001535	2.87933026498712	-0.0267978228645442	0.93800279564805	-0.0285690223833821	0.977208318552001	0.983675122546846	DHRS4
AMEX60DD001536	0.349093063832366	0.696204960012069	3.42188821283239	0.203456371660897	0.838778342833385	NA	AMEX60DD001536
AMEX60DD001537	0.521052525086172	-2.0585720296257	2.58253474588799	-0.797113004153548	0.425385404550477	NA	AMEX60DD001537
AMEX60DD001538	0.779316973627961	0	4.08045587178346	0	1	1	AMEX60DD001538
AMEX60DD001539	3.81058420479794	-4.0693836193528	1.17376073708909	-3.46696178426007	0.000526376721015099	0.00120806183244248	DHRS4L2
AMEX60DD001540	0	NA	NA	NA	NA	NA	AMEX60DD001540
AMEX60DD001541	0.0986672798138868	0	4.08045587181216	0	1	NA	AMEX60DD001541
AMEX60DD001542	604.59468420129	1.84791646315132	0.0717221338728435	25.7649398221684	2.1925270546967e-146	4.09435951113024e-145	AEBP1
AMEX60DD001543	0.946440149421605	3.1521788894891	1.79607289430714	1.75503950840764	0.0792525501095947	0.120731199158704	AMEX60DD001543
AMEX60DD001544	0	NA	NA	NA	NA	NA	AMEX60DD001544
AMEX60DD001545	0.175422473245627	-0.203269801976175	4.08045587181216	-0.0498154638505871	0.960269443612173	NA	DCP1B
AMEX60DD001546	0.371618669228804	-2.12682903853465	3.57987652095677	-0.594106815160829	0.552440672913113	NA	DCP1B
AMEX60DD001547	258.667588681187	-0.0391060983193641	0.0829664491880122	-0.471348342638418	0.637391998756778	0.704560265844212	TRIM69
AMEX60DD001548	0.175475513827648	-2.12680713965484	4.08045587181216	-0.521218022316294	0.602214900780085	NA	AMEX60DD001548
AMEX60DD001549	0	NA	NA	NA	NA	NA	AMEX60DD001549
AMEX60DD001550	0.71157937608811	-3.6047301142235	2.19592220218136	-1.64155638603348	0.100681972533178	0.148913647457669	AMEX60DD001550
AMEX60DD001551	0.0773508955450488	-0.203261794894272	4.08045587181216	-0.0498135015497673	0.96027100736029	NA	AMEX60DD001551
AMEX60DD001552	1018.83892283181	-0.167703503445348	0.0431073275031036	-3.89037115402882	0.000100091012036071	0.000250654839784958	EPHB3
AMEX60DD001553	0.169558835899588	-2.12680713965484	4.08045587181216	-0.521218022316294	0.602214900780085	NA	AMEX60DD001553
AMEX60DD001554	5.36804351884798	-5.96881665797815	1.261585577489	-4.73120235716249	2.23193891869692e-06	6.45938712312442e-06	AB205_0079130
AMEX60DD001555	9.40013726094193	3.12045834381933	1.07420924945667	2.90488873131341	0.00367383678881697	0.00746469938358736	LOC111772992
AMEX60DD001556	0.232328528208198	1.28312103709167	3.99421459480059	0.32124489224038	0.748024814419962	NA	AMEX60DD001556
AMEX60DD001557	3012.39922608892	-0.547106363921772	0.0282842854911741	-19.3431212569429	2.32939707315251e-83	2.76532709684247e-82	SLC7A14
AMEX60DD001558	0.770138767648077	-0.582868937336714	1.93687327225134	-0.300932924051976	0.763465643565616	0.813254221827306	AMEX60DD001558
AMEX60DD001559	39050.7665657449	-0.844451777910677	0.0166510624818223	-50.7145882632146	0	0	CLDN11
AMEX60DD001560	5.68784447150116	-1.61261810405161	0.669676976279134	-2.40805367538787	0.0160378228977397	0.0289220272354441	LOC108708171
AMEX60DD001561	60.8562490276515	1.50109659529348	0.226343450751054	6.63194181370187	3.31299187771277e-11	1.25109145435061e-10	SLC7A14
AMEX60DD001562	0.736811565906026	2.50052195034826	1.96406326028361	1.27313717481135	0.202969369418244	0.27160635424567	AMEX60DD001562
AMEX60DD001563	9608.23823484526	-0.685930196640172	0.0183478661699911	-37.3847394724324	6.91641505469447e-306	2.6836766897048e-304	RPL22L1
AMEX60DD001564	47380.3421239903	-0.384220288996975	0.0156313638499969	-24.5800873605185	2.06286066405261e-133	3.56102363680311e-132	EIF5A
AMEX60DD001565	0	NA	NA	NA	NA	NA	AMEX60DD001565
AMEX60DD001566	0	NA	NA	NA	NA	NA	UY3_13470
AMEX60DD001567	0.71294709437564	-0.270223337316961	2.1394590521396	-0.126304514707454	0.899490882661834	0.926572180751642	AMEX60DD001567
AMEX60DD001568	3464.20021513044	-1.12664249284282	0.026068207560482	-43.2190241783538	0	0	SLC2A2
AMEX60DD001569	2742.83095598181	0.0513000575941977	0.0309068305015509	1.65982913038021	0.0969488317178245	0.144097441295265	TNIK
AMEX60DD001570	2.63559707347846	-2.16650423226579	1.17032298150486	-1.8512019899669	0.0641404995964228	0.100168468674388	AMEX60DD001570
AMEX60DD001571	1.05864619379623	-1.7555312619148	1.76650930179788	-0.993785461603904	0.320327325546535	0.398831017419629	LOC115460730
AMEX60DD001572	5.9099284553798	2.92366041949372	0.917392711005062	3.18692353277002	0.00143794785976471	0.00310866080161304	CNGB3.L
AMEX60DD001573	130.073054822432	0.580326465581887	0.129889840422016	4.46783569597429	7.90149561209349e-06	2.18901831487141e-05	PLD1
AMEX60DD001574	0.789027152516803	1.72757089953958	1.97553233188238	0.874483738716373	0.3818548720734	0.461250897500568	AMEX60DD001574
AMEX60DD001575	106.110999407288	0.0674191422210041	0.143948922565291	0.468354615092204	0.639531018012341	0.706533104429897	TMEM212
AMEX60DD001576	0.0980715777005781	0	4.08045587181216	0	1	NA	AMEX60DD001576
AMEX60DD001577	0.173814633723127	-2.12680713965484	4.08045587181216	-0.521218022316294	0.602214900780085	NA	AMEX60DD001577
AMEX60DD001578	1.642122208792	1.90047772231432	1.49336524111466	1.27261414019239	0.203154998424088	0.27179398721843	AMEX60DD001578
AMEX60DD001579	4.83317116971152	3.78065390853141	1.28819364350016	2.93484906373157	0.00333709971578337	0.00682800730474918	AMEX60DD001579
AMEX60DD001580	2575.09364915801	-0.45923773759766	0.0276604463494659	-16.6026871654777	6.66395948434264e-62	6.35103574175197e-61	FNDC3B
AMEX60DD001581	90.1876409690072	1.22540475238471	0.177933102491141	6.88688465062716	5.70274248358023e-12	2.22284357184086e-11	TNFSF10
AMEX60DD001582	1223.81182460075	0.158584711907123	0.0447142900652873	3.54662260488925	0.000390203128633824	0.000911194816658299	NLGN1
AMEX60DD001583	6.10456993609793	-0.578942533627627	0.67023839824249	-0.86378598293643	0.38770546936463	0.467440326502731	AMEX60DD001583
AMEX60DD001584	0.0980715777005781	0	4.08045587181216	0	1	NA	AMEX60DD001584
AMEX60DD001585	0	NA	NA	NA	NA	NA	AMEX60DD001585
AMEX60DD001586	10.2717904902919	-0.243470217413248	0.469230678076729	-0.518871055940285	0.603850663038777	0.67285957494797	TSG101
AMEX60DD001587	0.371149193350901	-2.12682904367933	3.58334178305625	-0.593532287022129	0.552824981900766	NA	AMEX60DD001587
AMEX60DD001588	1.90668113961324	0.424014468473412	1.13092471341483	0.374927228527087	0.707714588278754	0.767434740573699	AMEX60DD001588
AMEX60DD001589	0	NA	NA	NA	NA	NA	AMEX60DD001589
AMEX60DD001590	0.154010010878207	0.690805320565499	4.03789658207801	0.171080488695922	0.864160477450992	NA	AMEX60DD001590
AMEX60DD001591	5.1177026704062	1.29603320162907	0.864008372994881	1.50002389113045	0.133608214005057	0.190207639201261	SPATA16
AMEX60DD001592	9.59001236508824	1.81872204646993	0.524766832818199	3.46577171560689	0.000528711988294375	0.00121304914807995	AMEX60DD001592
AMEX60DD001593	37.1768084704778	-0.231220558748932	0.206380272666154	-1.12036172722264	0.262559647488112	0.337917976908704	AMEX60DD001593
AMEX60DD001594	0.599070638287481	-2.65167529728392	2.64727015982334	-1.00166403018756	0.316505884698473	NA	AMEX60DD001594
AMEX60DD001595	0.0776267371180999	-0.203261794894272	4.08045587181216	-0.0498135015497673	0.96027100736029	NA	NAALADL2
AMEX60DD001596	391.376348226012	0.0826571135381089	0.0741678572428101	1.1144600452391	0.265081876038342	0.340673142175576	BRCC3
AMEX60DD001597	0.0986672798138868	0	4.08045587181216	0	1	NA	NAALADL2
AMEX60DD001598	0.0980715777005781	0	4.08045587181216	0	1	NA	AMEX60DD001598
AMEX60DD001599	0.0776267371180999	-0.203261794894272	4.08045587181216	-0.0498135015497673	0.96027100736029	NA	NAALADL2
AMEX60DD001600	1.81390585264193	-0.355880570228715	1.15293336222511	-0.308674015245669	0.757569512031499	0.808585886577389	AMEX60DD001600
AMEX60DD001601	0.0773508955450488	-0.203261794894272	4.08045587181216	-0.0498135015497673	0.96027100736029	NA	AMEX60DD001601
AMEX60DD001602	15.2107962154832	-1.94715348577771	0.370988266652439	-5.24855813728985	1.53294265033769e-07	4.79902807947909e-07	AMEX60DD001602
AMEX60DD001603	1506.24460435748	0.644319534347527	0.0410808114044012	15.6841968870775	1.94001265612033e-55	1.71227079570721e-54	TBL1XR1
AMEX60DD001604	0.462997654419564	2.27841372127402	2.73537522750713	0.832943757902802	0.40487644946063	NA	AMEX60DD001604
AMEX60DD001605	0.0773508955450488	-0.203261794894272	4.08045587181216	-0.0498135015497673	0.96027100736029	NA	AMEX60DD001605
AMEX60DD001606	368.736292305405	-0.406495916392647	0.0704541923065938	-5.76964837839187	7.94371075706447e-09	2.67933988396573e-08	AMEX60DD001606
AMEX60DD001607	15.7948519649612	0.0862111092931849	0.41696207368251	0.206760074200008	0.836197238505978	0.877265928605314	AMEX60DD001607
AMEX60DD001608	122.714059834402	-1.57718381132753	0.130542741463633	-12.0817426817017	1.31894334108637e-33	8.69874536859345e-33	AMEX60DD001608
AMEX60DD001609	291.161054977688	-1.43378087693949	0.082874858039585	-17.3005530369011	4.65895021841211e-67	4.73669174966921e-66	KCNMB2
AMEX60DD001610	12.4172107471769	-3.68235786177643	0.517180138743945	-7.12006820431974	1.0787366883221e-12	4.31870013621196e-12	AMEX60DD001610
AMEX60DD001611	2298.60822066737	-0.588330535449488	0.033357838347031	-17.6369502522591	1.28195654254288e-69	1.33557415729454e-68	ZMAT3
AMEX60DD001612	345.663101694724	0.177419018534711	0.0763266128037595	2.32447126916094	0.0201002496890558	0.0354791910610257	PIK3CA
AMEX60DD001613	0.245942109659695	-1.16502646015932	4.08045587181216	-0.285513799624042	0.775250533629566	NA	AMEX60DD001613
AMEX60DD001614	545.94390368458	-0.313820778435655	0.0585983576671201	-5.35545347906128	8.53421032359573e-08	2.71201865350212e-07	AMEX60DD001614
AMEX60DD001615	4.03830851527962	-2.82851367455754	0.802285081103774	-3.52557182126098	0.000422569577517449	0.000982176325150493	KCNMB3
AMEX60DD001616	771.544564309232	-0.0272264538167545	0.0519292987267222	-0.524298507477131	0.600070934827863	0.66977789707342	ZNF639
AMEX60DD001617	0	NA	NA	NA	NA	NA	AMEX60DD001617
AMEX60DD001618	4.59525662679334	-4.16764242649281	0.973184254773957	-4.28248032790135	1.84821476596586e-05	4.95307649723503e-05	AMEX60DD001618
AMEX60DD001619	217.052089529693	-1.20853527366724	0.0959101750125831	-12.6006992846034	2.09280768115168e-36	1.44176015174055e-35	LOC116035472
AMEX60DD001620	49.0536006692769	0.95404454989341	0.219999899222067	4.33656812238083	1.44724587487318e-05	3.92012382567847e-05	MFN1
AMEX60DD001621	1.64826903553218	-4.34479258975994	1.60694151876591	-2.70376522046468	0.00685587109602992	0.0132802538014006	AMEX60DD001621
AMEX60DD001622	10.9727551438785	1.0979813276119	0.468499448399809	2.34361285026509	0.0190979837565967	0.0339061322846412	AMEX60DD001622
AMEX60DD001623	2267.5494757591	-0.0126974432899979	0.0309489073923623	-0.410271132645266	0.681607065636836	0.744372094679087	MFN1
AMEX60DD001624	8998.594944071	-0.217445761264479	0.0205327247804964	-10.5902048358933	3.30867042625564e-26	1.90772254932762e-25	GNB4
AMEX60DD001625	23.2633098787084	-0.221718202277215	0.320446912620187	-0.691903068949236	0.488998203230208	0.568034257395495	AMEX60DD001625
AMEX60DD001626	6.06688798364695	0.283573069883489	0.599207127942752	0.473247157217698	0.636036857450238	0.703270203558594	AMEX60DD001626
AMEX60DD001627	134.04332235989	0.666224482473952	0.141127795370133	4.72071770643523	2.35013916205802e-06	6.78734982595238e-06	E1301_TTI003913
AMEX60DD001628	802.660877312764	0.172383442954652	0.0481667373842734	3.57888975496472	0.00034505697831475	0.000809561960886523	ACTL6A
AMEX60DD001629	3.05299369152507	1.00569402572756	0.965227801360849	1.04192401452761	0.297446909314179	0.375231261002465	AMEX60DD001629
AMEX60DD001630	332.07755513447	-1.11422686066377	0.075638393862415	-14.7309693366907	4.0781401015307e-49	3.34434318194606e-48	AMEX60DD001630
AMEX60DD001631	0.443924430532153	-1.16504796969476	2.85543498242825	-0.408010680286617	0.683265833841228	NA	AMEX60DD001631
AMEX60DD001632	612.351774380626	-0.55532394080984	0.0571600906152494	-9.71523898637223	2.59639227543927e-22	1.37463359547016e-21	TTC14
AMEX60DD001633	450.94805859998	0.188348699033945	0.062931726501874	2.99290531983636	0.00276335461900454	0.00573032383337191	CCDC39
AMEX60DD001634	1419.36483271849	0.111763457815848	0.0381557734774083	2.92913621268932	0.00339905432746259	0.00694553527955813	FXR1
AMEX60DD001635	4.15900600659763	0.058834209705186	0.824525250034915	0.0713552552850196	0.943115019899822	0.955216472062941	AMEX60DD001635
AMEX60DD001636	10.3677669677593	-1.24670015508578	0.540477612895873	-2.30666381981295	0.0210735687105079	0.0370387686706747	AMEX60DD001636
AMEX60DD001637	23.0722969793669	0.99969263381124	0.341894595136303	2.923979050949	0.00345588003955933	0.00705350869760565	AMEX60DD001637
AMEX60DD001638	12.2903532754853	-1.68451449969226	0.407426115903879	-4.13452754729567	3.55685589830325e-05	9.30374233222348e-05	AMEX60DD001638
AMEX60DD001639	2519.23826140627	0.614681498410612	0.029545343522614	20.804682739266	3.9254868645876e-96	5.18590704530813e-95	AMEX60DD001639
AMEX60DD001640	7765.09823849708	-0.520441319160368	0.0196233034380773	-26.5215956529774	5.46303273540634e-155	1.07485752918393e-153	SOX2
AMEX60DD001641	542.733137484774	-0.360867063627508	0.0572041096751203	-6.30841150534434	2.81913845564574e-10	1.02041556006168e-09	LOC113406115
AMEX60DD001642	165.63949415682	0.920787311248604	0.120138987064367	7.66435054721475	1.79738365284116e-14	7.6585286082319e-14	AMEX60DD001642
AMEX60DD001643	246.745745385969	0.0426912019707828	0.089581249926399	0.476564035508083	0.633672598349491	0.701070615836663	AMEX60DD001643
AMEX60DD001644	18.3325610330347	0.0811036460870154	0.313070526482735	0.259058707947354	0.795589943726104	0.841109260929078	AMEX60DD001644
AMEX60DD001645	100.134569455159	-0.800342827860061	0.144051315250727	-5.5559564066946	2.76095777441796e-08	9.04278659727258e-08	HOMER1
AMEX60DD001646	0.0773508955450488	-0.203261794894272	4.08045587181216	-0.0498135015497673	0.96027100736029	NA	AMEX60DD001646
AMEX60DD001647	0.172702968801798	-0.203269801976174	4.08045587181216	-0.049815463850587	0.960269443612173	NA	AMEX60DD001647
AMEX60DD001648	1758.35953279488	-0.398065796478912	0.0328476725006367	-12.1185388849452	8.42476837540594e-34	5.57292140892525e-33	ATP11B
AMEX60DD001649	1089.84216169747	-0.673974549765043	0.043364808488769	-15.5419699348976	1.80353197996471e-54	1.57301640561587e-53	DCUN1D1
AMEX60DD001650	2301.97151130606	-0.0508963520358242	0.0297849563679672	-1.70879390948384	0.0874891313082405	0.131613147221347	MCCC1
AMEX60DD001651	0.0773508955450488	-0.203261794894272	4.08045587181216	-0.0498135015497673	0.96027100736029	NA	AMEX60DD001651
AMEX60DD001652	926.198060622533	0.291307407576989	0.0496434208264815	5.86799625664789	4.41093209100503e-09	1.51015615054368e-08	MCF2L
AMEX60DD001653	0.406560578677853	0.314427499706794	3.05682714691556	0.102860739124246	0.918073498005167	NA	AMEX60DD001653
AMEX60DD001654	60.7643728224581	0.607801285985535	0.190943219886017	3.18315196710498	0.0014568113217555	0.00314614455886212	AMEX60DD001654
AMEX60DD001655	51.165221215373	0.147451340009042	0.201898746061126	0.730323208468071	0.4651926451761	0.545058383358003	AMEX60DD001655
AMEX60DD001656	6.40576993648684	2.60894728053909	0.922516998295504	2.82807502231344	0.00468288308638522	0.00935326014236214	AMEX60DD001656
AMEX60DD001657	5858.01838427779	0.336665927408874	0.0202523315045557	16.6235639256222	4.70505701373817e-62	4.49270621203291e-61	LAMP3
AMEX60DD001658	20.0557348167196	1.35559602654124	0.33946745815595	3.9933018437322	6.51595347908676e-05	0.000166224323595429	AMEX60DD001658
AMEX60DD001659	47.9598268549748	0.419871308215331	0.236412792630536	1.77600925712807	0.0757313913650256	0.116055646547453	LOC113983590
AMEX60DD001660	120.822060843999	2.02421644658242	0.171284904452676	11.8178332938948	3.15722580002143e-32	2.03691108547425e-31	FAM221A
AMEX60DD001661	60.1910957448901	-1.17261526549721	0.176808153312138	-6.63213343689573	3.30869254925812e-11	1.24976120956534e-10	AQP11
AMEX60DD001662	215.573710524039	1.46287080634463	0.127840401159958	11.4429459941559	2.55074385827158e-30	1.59223898307882e-29	MCF2L2
AMEX60DD001663	1168.90302574773	-0.180265347089002	0.0394081043827511	-4.57432170139867	4.77765267717323e-06	1.34704545017025e-05	B3GNT5
AMEX60DD001664	10.26473750375	-1.51439973650732	0.472521194896832	-3.20493504389356	0.00135092963984273	0.00293166088321317	AMEX60DD001664
AMEX60DD001665	641.985524449218	-0.236032198385159	0.0531641878215124	-4.43968408165263	9.00910273178386e-06	2.48516659588793e-05	RFC4
AMEX60DD001666	0	NA	NA	NA	NA	NA	AMEX60DD001666
AMEX60DD001667	4007.47282556806	-1.32488415378054	0.0253994989204549	-52.161822480426	0	0	EIF4A2
AMEX60DD001668	69.1390113427383	-0.212926905035407	0.180699150813926	-1.17835033577257	0.238656968373088	0.311740378631032	AMEX60DD001668
AMEX60DD001669	174.561926345846	-0.832942846465222	0.103095442515494	-8.07933722521288	6.51197188325878e-16	2.91037677361246e-15	AMEX60DD001669
AMEX60DD001670	0.0776267371180999	-0.203261794894272	4.08045587181216	-0.0498135015497673	0.96027100736029	NA	AMEX60DD001670
AMEX60DD001671	4266.56910655573	-1.5410007448342	0.0229177224046194	-67.2405711888538	0	0	AMEX60DD001671
AMEX60DD001672	18.6459563256194	-6.90598738460111	1.04348423736956	-6.61820000464014	3.63598879877392e-11	1.37090227366716e-10	KNG1
AMEX60DD001673	0.838198693691096	0.691654376089097	2.05739566215979	0.336179563712612	0.736735462789123	0.791815272311817	AMEX60DD001673
AMEX60DD001674	53.9647977990931	-1.7759782965298	0.1806107063518	-9.83318393689515	8.1016062709237e-23	4.34311716156175e-22	FETUB
AMEX60DD001675	6.565512668328	-7.26996578805523	1.24997937120588	-5.81606861322978	6.02477448176472e-09	2.04547640465838e-08	KNG1
AMEX60DD001676	15.8182092881311	-6.65702839597201	1.04807413470724	-6.35167701932798	2.12980137089897e-10	7.75359145869346e-10	KNG1
AMEX60DD001677	51.8806425472127	-10.2515151191545	1.18503589535477	-8.65080556575497	5.11371632888255e-18	2.42079179832028e-17	KNG1
AMEX60DD001678	2.69563825516143	-5.93071447617419	1.37271432893923	-4.32042876740214	1.55726320491754e-05	4.20611235348036e-05	KNG1
AMEX60DD001679	105.719522629129	-10.3038801563165	1.18153225979959	-8.72077767733932	2.76297474300015e-18	1.31987468920707e-17	FETUB
AMEX60DD001680	22.4678403923259	-8.07166889250758	1.19465672548735	-6.75647549651954	1.41388879079523e-11	5.42385036422775e-11	FETUB
AMEX60DD001681	1.72993662382056	-4.23003862479734	1.50369847117501	-2.81308966251188	0.00490679670428868	0.00976593242003195	FETUB
AMEX60DD001682	0.499044360605443	-1.16406274611899	2.57234077407069	-0.452530534777038	0.650886828996916	NA	AMEX60DD001682
AMEX60DD001683	0.251165529268176	-1.16502646015932	4.08045587181216	-0.285513799624042	0.775250533629566	NA	D9C73_028081
AMEX60DD001684	0.407804042035846	0.320931780193404	3.05148862872495	0.105172202567736	0.916239167507906	NA	ROHU_026682
AMEX60DD001685	56.9351014581587	-8.50927984478112	1.02778416043768	-8.27924789301817	1.23955659502587e-16	5.64594626930482e-16	AHSG
AMEX60DD001686	3.3243102242361	3.48507413565071	1.30195527368268	2.67680019897528	0.00743289453368639	0.0142984582110897	AMEX60DD001686
AMEX60DD001687	76.0871440938428	-1.11790750360109	0.185062393646719	-6.04070595636606	1.53441385013876e-09	5.3672639275944e-09	ANOS1
AMEX60DD001688	3.2186052230935	1.42051674876824	0.93049603485925	1.52662310805345	0.126854757505459	0.181813200092622	AMEX60DD001688
AMEX60DD001689	1262.4647918398	-1.15635894792406	0.0573436219860163	-20.1654326649622	1.97016173590777e-90	2.49004471869104e-89	SENP5
AMEX60DD001690	2478.74781149604	-0.811055920571218	0.0283891015444056	-28.5692704752414	1.61895262665419e-179	3.63881192930029e-178	NCBP2
AMEX60DD001691	0	NA	NA	NA	NA	NA	NCBP2AS2
AMEX60DD001692	990.720967249011	-0.480284493159619	0.0471963762114183	-10.1763002101721	2.52998303746625e-24	1.40460188454747e-23	PARPI_0014716
AMEX60DD001693	268.612743660682	0.89439661654472	0.104367152889002	8.56971366744038	1.03742664600324e-17	4.87292440600299e-17	PIGZ
AMEX60DD001694	10.3474465759201	2.7890901909007	0.779612183161153	3.57753540945391	0.000346849243894395	0.000813607400348509	MELTF
AMEX60DD001695	0.345034349727236	-3.01977506866499	3.6704289810054	-0.822730826367282	0.410661081215862	NA	AMEX60DD001695
AMEX60DD001696	0.175475513827648	-2.12680713965484	4.08045587181216	-0.521218022316294	0.602214900780085	NA	AMEX60DD001696
AMEX60DD001697	997.794357315195	-0.309602185439679	0.0476296111343643	-6.50020392915416	8.0211203724003e-11	2.97809292039376e-10	DLG1
AMEX60DD001698	83.6082117947191	0.809993148657768	0.189475548351936	4.27492178121721	1.91204410145658e-05	5.11565633762688e-05	DLG1
AMEX60DD001699	13.3306157485762	-1.67081194374496	0.39200228023235	-4.26225057352888	2.0237833084813e-05	5.4044634194623e-05	AMEX60DD001699
AMEX60DD001700	1421.74040627713	0.39096538497596	0.0378315465044222	10.334374909317	4.92613253977798e-25	2.77690184774822e-24	BDH1
AMEX60DD001701	191.120049594766	-0.706509681101341	0.0957617822258715	-7.37778333568301	1.60946599996508e-13	6.634348584906e-13	BDH1
AMEX60DD001702	0.915549589236145	1.2776277782223	1.87883937521671	0.680009049775706	0.496498730735163	0.575417658880143	AMEX60DD001702
AMEX60DD001703	2881.99284812726	-0.496633898228878	0.0284341015094569	-17.4661365003463	2.59482053382979e-68	2.66758251168564e-67	PPP1R2
AMEX60DD001704	1140.75839157656	0.518362884974344	0.0439722673588703	11.7884047402841	4.47945400734361e-32	2.88156856431978e-31	ACAP2
AMEX60DD001705	0	NA	NA	NA	NA	NA	AMEX60DD001705
AMEX60DD001706	3.68448689377977	1.29355620219437	0.781848941179238	1.65448353775775	0.0980293054448945	0.145526235693205	AMEX60DD001706
AMEX60DD001707	17.4858978600345	0.814024497060877	0.325591052518113	2.500143940582	0.012414285491829	0.0228826718899296	AMEX60DD001707
AMEX60DD001708	8.20672827859622	0.0290154592081258	0.466067752470498	0.0622558824426765	0.950359060998796	0.961511774792518	XELAEV_18000510MG
AMEX60DD001709	3.91631663447434	0.673908039522711	0.762054809231863	0.884330144444594	0.376518020237723	0.456019639012641	AMEX60DD001709
AMEX60DD001710	114.843148435763	-0.366272746311958	0.127995493983704	-2.86160656842021	0.00421499773908748	0.00848901793204127	LSG1
AMEX60DD001711	2.31901600985604	-0.974537807112881	0.967175988560398	-1.00761166389526	0.313640927233936	0.392063708530637	ENV
AMEX60DD001712	1.25409184894291	3.60052950094106	1.60073768363571	2.24929389602629	0.024493803919696	0.0424540346501521	AMEX60DD001712
AMEX60DD001713	32.507475000171	-1.14951507904952	0.2432940687278	-4.72479697125543	2.30345372307663e-06	6.65733954009858e-06	AMEX60DD001713
AMEX60DD001714	0.175698314818678	-0.203269801976175	4.08045587181216	-0.0498154638505871	0.960269443612173	NA	AMEX60DD001714
AMEX60DD001715	3.13316343525378	2.22868544254732	1.19092712012558	1.87138692610537	0.0612914697161704	0.0963174664090431	FAM43A
AMEX60DD001716	0.0776267371180999	-0.203261794894272	4.08045587181216	-0.0498135015497673	0.96027100736029	NA	FAM43A
AMEX60DD001717	0.64395653962943	-1.16505257144494	2.34466804148078	-0.496894464731626	0.619263475110629	NA	AMEX60DD001717
AMEX60DD001718	75.3754487546166	0.356748889211802	0.170328058874053	2.09448103600825	0.0362171506637444	0.0602682397027716	TIMELESS
AMEX60DD001719	1391.66224501134	-0.817577197184971	0.0363032912351764	-22.5207458984538	2.59955995194108e-112	3.86331025942719e-111	LSG1
AMEX60DD001720	22.9881901483251	-2.50132384635929	0.307781403974812	-8.1269492375309	4.40229627102281e-16	1.97672187983367e-15	TMEM44
AMEX60DD001721	0.169558835899588	-2.12680713965484	4.08045587181216	-0.521218022316294	0.602214900780085	NA	E1301_TTI023775
AMEX60DD001722	0.173814633723127	-2.12680713965484	4.08045587181216	-0.521218022316294	0.602214900780085	NA	LOC340211
AMEX60DD001723	0	NA	NA	NA	NA	NA	AMEX60DD001723
AMEX60DD001724	67.9632807231331	0.932295229739629	0.181721351925793	5.13035600857922	2.89194706784675e-07	8.89070891806631e-07	ATP13A3
AMEX60DD001725	3.50573870069291	-0.0884634295481755	0.750754605215117	-0.117832683187908	0.906200232496861	0.931599756729094	ATP13A3
AMEX60DD001726	30.7283403817492	0.781958476123825	0.252097244089143	3.10181286966913	0.00192339501907963	0.00408043721524563	ATP13A3
AMEX60DD001727	0.0980715777005781	0	4.08045587181216	0	1	NA	AMEX60DD001727
AMEX60DD001728	22.7649188591936	0.260335901471616	0.32309525028722	0.805755891614583	0.420383615438897	0.500684618180988	GP5
AMEX60DD001729	1.30981137953705	-0.165632641404171	1.32245593767973	-0.125246245780239	0.900328606621875	0.927215883632546	AMEX60DD001729
AMEX60DD001730	1061.83525644499	-0.374945157447891	0.0425260732747573	-8.81682997217737	1.177458372036e-18	5.68693003839666e-18	LRRC15
AMEX60DD001731	88.9520667870724	-1.12806386687015	0.137105298287409	-8.22771899380163	1.90812068193481e-16	8.65095678120205e-16	CPN2
AMEX60DD001732	0.447361725251353	-3.03341801840102	2.93481053620356	-1.03359926679458	0.301323542305695	NA	AMEX60DD001732
AMEX60DD001733	40.8878388742151	-0.58034830787372	0.241771310613601	-2.40040187729815	0.0163770808206382	0.0294725388654743	LRRC15
AMEX60DD001734	0	NA	NA	NA	NA	NA	AMEX60DD001734
AMEX60DD001735	1220.52765073474	-0.951535307837073	0.0403063056883807	-23.6076041102268	3.21984743724661e-123	5.18573114038598e-122	SKIL
AMEX60DD001736	1711.52630213479	-0.00928066997501172	0.036221991477679	-0.256216447423404	0.79778370921151	0.842937024556184	PRKCI
AMEX60DD001737	278.319574079482	-1.61522250596732	0.0928809589023893	-17.3902436522517	9.78175323316506e-68	1.00113215779462e-66	PHC3
AMEX60DD001738	8.86755630529232	-0.464183833881957	0.522223132562174	-0.888861111158635	0.374077727808635	0.453645032038864	MEGF6
AMEX60DD001739	67.7235125170771	-0.644723762926503	0.181285166474994	-3.5564066021664	0.000375962053886561	0.000878888678503871	GPR160
AMEX60DD001740	3193.55906717769	-0.371210673951432	0.0274929748650811	-13.5020191802855	1.52148248652347e-41	1.12595349577826e-40	SEC62
AMEX60DD001741	27.6315092756724	1.00502397371152	0.331806464741275	3.02894633019034	0.00245408275707582	0.00512737645428504	AMEX60DD001741
AMEX60DD001742	89.4170043027826	-0.125513811699699	0.150412725389669	-0.834462718327416	0.40402028753638	0.484241623475094	AMEX60DD001742
AMEX60DD001743	193.769483135388	-0.762127668350035	0.0911327868791788	-8.36282631585097	6.12333274937182e-17	2.81585769779736e-16	LRRC31
AMEX60DD001744	57.381264454965	-0.811929480962327	0.169858063534365	-4.78004672882699	1.75254455674567e-06	5.11229320458323e-06	LRRIQ4
AMEX60DD001745	160.362567938178	-1.18857044962923	0.103833077748838	-11.446934593466	2.43608531130728e-30	1.52114231210747e-29	LRRC34
AMEX60DD001746	352.727201575327	0.293725683358041	0.0811587569441616	3.6191496077266	0.000295572729784953	0.000699719378352984	MYNN
AMEX60DD001747	27.1256612885751	-1.1837284836544	0.269585322334669	-4.39092333886372	1.1287033287045e-05	3.08875674913316e-05	LOC115089817
AMEX60DD001748	19.6212998037689	-2.70963123311431	0.379597618589413	-7.13816710226824	9.45836086804357e-13	3.79628796844961e-12	PARPI_0029192
AMEX60DD001749	3.68782827674815	-3.9015106434894	1.00398344736381	-3.88603084416751	0.000101896565630897	0.000254952340351601	AMEX60DD001749
AMEX60DD001750	1.39696436000625	2.69196410009407	1.55442282581698	1.73180942494152	0.0833074995062158	0.126220671320737	AMEX60DD001750
AMEX60DD001751	0.0986672798138868	0	4.08045587181216	0	1	NA	AMEX60DD001751
AMEX60DD001752	0	NA	NA	NA	NA	NA	ACTA1
AMEX60DD001753	29.8920077708262	-1.32417116097803	0.289378305967397	-4.57591717717507	4.74138110271771e-06	1.33725989505895e-05	AMEX60DD001753
AMEX60DD001754	24.5532406492296	1.06790049278486	0.323536089189107	3.30071521684455	0.000964387169858674	0.00213674499179665	AMEX60DD001754
AMEX60DD001755	0.0980715777005781	0	4.08045587181216	0	1	NA	AMEX60DD001755
AMEX60DD001756	338.108924929028	0.329929258415602	0.0887180698962299	3.71885072343782	0.000200131273573931	0.000484532608767671	MECOM
AMEX60DD001757	290.593962040737	-0.0367287620292994	0.0860183722210423	-0.42698741072334	0.66938849728048	0.7334917965915	MEGF6
AMEX60DD001758	0	NA	NA	NA	NA	NA	AMEX60DD001758
AMEX60DD001759	8.78402883841497	0.478995381168251	0.645341466931387	0.742235553908978	0.457944630665377	0.537946030980698	LOC111559199
AMEX60DD001760	68.6348584803452	0.00994640181615195	0.194445957000483	0.0511525257176071	0.959203981272992	0.969149458062171	MEGF6
AMEX60DD001761	4161.91411728033	1.10052570342897	0.0253688462729879	43.3809914564695	0	0	GOLIM4
AMEX60DD001762	4.45491985543197	1.02866414035897	0.718182618910251	1.43231556051835	0.152053531816846	0.212191966618574	TRPV6
AMEX60DD001763	7.3491018740861	-0.201796249242303	0.493816918250569	-0.408645880252951	0.68279955561962	0.745470293270923	TRPV6
AMEX60DD001764	14.6114495661816	-1.47969717908826	0.360704491740402	-4.10224217599485	4.09165677177037e-05	0.000106379875708758	LOC101943397
AMEX60DD001765	11.7529831740117	3.36943941864156	0.640324704894325	5.26207936830678	1.42435251386178e-07	4.46842804159909e-07	LOC115099641
AMEX60DD001766	5290.79656410206	-1.0368384498586	0.0227317696726889	-45.6118667744689	0	0	SERPINI1
AMEX60DD001767	1293.21964012189	0.140038606257993	0.0382892816500511	3.65738400469066	0.000254802505984582	0.000608450811704563	PDCD10
AMEX60DD001768	1142.08140556326	-1.20401039483047	0.042825596600646	-28.1142702122288	6.55600599431457e-174	1.43160200967821e-172	AMEX60DD001768
AMEX60DD001769	161.674218674903	-1.23371358733247	0.121456035470993	-10.1576968369523	3.06224725581619e-24	1.69695635648786e-23	WDR49
AMEX60DD001770	8.9593187339646	-2.50935678168148	0.5359897355184	-4.68172544247415	2.84470319881407e-06	8.15936154321398e-06	AMEX60DD001770
AMEX60DD001771	10.2149097338465	-0.979801671453094	0.486614157713078	-2.01350835343105	0.0440611770670965	0.0718231397978074	WDR49
AMEX60DD001772	0	NA	NA	NA	NA	NA	AMEX60DD001772
AMEX60DD001773	173.345762337926	0.042331900365306	0.104556901592965	0.404869499003541	0.685573439475202	0.74793920884489	ZBBX
AMEX60DD001774	73.0023324596714	0.629011586829384	0.172488840592156	3.6466798934353	0.000265650520219612	0.000632638191600853	N337_00967
AMEX60DD001775	97.8982942742327	-0.875672319987194	0.135445785601843	-6.46511307897999	1.01223086151547e-10	3.73781379412414e-10	AMEX60DD001775
AMEX60DD001776	17.2619959892437	0.725036333505797	0.43003534529037	1.6859924223583	0.0917972588960862	0.137320638904684	AMEX60DD001776
AMEX60DD001777	9.15554944590369	0.964747244729227	0.616679628584417	1.56442210835438	0.117718472071011	0.170350980045295	AMEX60DD001777
AMEX60DD001778	15.7177289050785	-1.29175684272289	0.359695888660741	-3.59124717141612	0.000329099336858487	0.000774186975030157	AMEX60DD001778
AMEX60DD001779	0.176018175358936	-0.203269801976174	4.08045587181216	-0.0498154638505871	0.960269443612173	NA	AMEX60DD001779
AMEX60DD001780	0.766451973214579	-3.0583920430664	2.15607424031803	-1.41850034005103	0.156044739477539	0.217081746899954	AMEX60DD001780
AMEX60DD001781	0.814162804978429	1.27406998901279	2.0169371705718	0.631685511875215	0.527592397013003	0.603700745818088	AMEX60DD001781
AMEX60DD001782	3.93466326129272	2.15830098388019	1.15359084064248	1.87094150528981	0.0613531892451086	0.096401796762345	AMEX60DD001782
AMEX60DD001783	4.90841042911962	-0.165216320182775	0.62867718911389	-0.262799928236056	0.792704790851689	0.838592472262779	AMEX60DD001783
AMEX60DD001784	7.75208728301302	1.15792832765586	0.702915986835329	1.6473210872171	0.0994920657776842	0.1474124431581	AMEX60DD001784
AMEX60DD001785	156.210800227275	0.719019960186833	0.135715020955323	5.29801310956974	1.17069563408528e-07	3.6914393242999e-07	HCG_1642748
AMEX60DD001786	31.7636974466873	1.97958484865574	0.370376929937199	5.34478443079972	9.0524722948981e-08	2.87274595496098e-07	AMEX60DD001786
AMEX60DD001787	6.18245370970071	0.124964057414659	0.665272313553675	0.187838956873375	0.851002896118937	0.890005683821272	AMEX60DD001787
AMEX60DD001788	1414.25073799638	-0.0634170388211854	0.0441758089201039	-1.43556032976965	0.151127489795502	0.211126785183578	SLITRK3
AMEX60DD001789	0.293654254669464	0	4.08045587179445	0	1	NA	MGAM
AMEX60DD001790	3.85446548382897	3.78034211027734	1.30256159357733	2.90223673791508	0.00370508428997171	0.00752308016552711	AMEX60DD001790
AMEX60DD001791	0.67424403286004	-1.75596160581307	2.16903108098071	-0.809560370623699	0.418192892346465	NA	AMEX60DD001791
AMEX60DD001792	7.48479640971199	-5.2509375151397	1.09272416337825	-4.80536414506106	1.54470098893227e-06	4.52430730222222e-06	AMEX60DD001792
AMEX60DD001793	0.175475513827648	-2.12680713965484	4.08045587181216	-0.521218022316294	0.602214900780085	NA	AMEX60DD001793
AMEX60DD001794	0.323568846777795	-0.27088093282747	3.55082708928941	-0.0762867146205304	0.939190995239474	NA	AMEX60DD001794
AMEX60DD001795	0.0986672798138868	0	4.08045587181216	0	1	NA	AMEX60DD001795
AMEX60DD001796	0	NA	NA	NA	NA	NA	AMEX60DD001796
AMEX60DD001797	0.231360906423256	1.27764108101984	3.99454382800843	0.319846554708309	0.749084654308064	NA	AMEX60DD001797
AMEX60DD001798	6.96281885871146	1.02382953400413	0.617617419912624	1.657708317471	0.0973763542003851	0.144657414453209	OTOL1
AMEX60DD001799	19.854149273474	-0.623771616384815	0.365262835103844	-1.70773360012791	0.0876857845923383	0.131875822932629	OTOL1
AMEX60DD001800	173.617596569549	-0.620896076130711	0.125549715968606	-4.94541999828949	7.59798697766943e-07	2.27153728500433e-06	SPTSSB
AMEX60DD001801	0.0773508955450488	-0.203261794894272	4.08045587181216	-0.0498135015497673	0.96027100736029	NA	AMEX60DD001801
AMEX60DD001802	1581.45441385896	-0.55446117965629	0.0346195413604792	-16.0158441697107	9.90532086635071e-58	9.01925366117023e-57	NMD3
AMEX60DD001803	4238.50980361116	-0.453850275529914	0.0272768518189474	-16.6386604488812	3.65707862517533e-62	3.4992855957379e-61	PPM1L
AMEX60DD001804	0.694324497278011	-4.02676394286567	2.23196114662813	-1.80413711455013	0.0712098146746105	NA	AMEX60DD001804
AMEX60DD001805	0	NA	NA	NA	NA	NA	AMEX60DD001805
AMEX60DD001806	4938.17554069472	-0.475207807007395	0.0220500762673942	-21.5512999249845	5.14811837769185e-103	7.14171617839227e-102	KPNA4
AMEX60DD001807	274.500767925498	-0.0669958241453063	0.0822650674654231	-0.814389706462775	0.415421733647974	0.495821128418624	TRIM59
AMEX60DD001808	122.814234366113	1.41423007080937	0.182348560847878	7.75564152650032	8.78979903426149e-15	3.78953203500456e-14	LOC115438963
AMEX60DD001809	9.36240729166565	-0.165880007803041	0.671220741166298	-0.247131826580346	0.804806203434652	0.848977675274637	TRIM59
AMEX60DD001810	1725.98034947217	0.203543105743457	0.0350347092785543	5.8097558088787	6.2564029716335e-09	2.12219004818173e-08	SMC4
AMEX60DD001811	419.265217238127	-0.438391227328408	0.0660120777477092	-6.64107603163001	3.11401342629841e-11	1.17736272557527e-10	IFT80
AMEX60DD001812	0.349644746978468	0.700399479907664	3.41862352299458	0.204877628436296	0.837667734383686	NA	AMEX60DD001812
AMEX60DD001813	97.5999863877635	0.724137010469326	0.1462916819433	4.94995341396094	7.42312478378671e-07	2.22025795872589e-06	C3ORF80
AMEX60DD001814	144.162461409933	0.218760348248647	0.119889386429386	1.82468485963514	0.0680485993178584	0.105583509034555	CARD8
AMEX60DD001815	263.947302520993	0.144529272067738	0.0886516493757784	1.63030550571151	0.103036944526475	0.151923567976245	AMEX60DD001815
AMEX60DD001816	4744.08135387223	-0.688824378821441	0.0233686996014001	-29.4763675587738	5.78404168208411e-191	1.38207181278936e-189	SCHIP1
AMEX60DD001817	62.9711422170614	-0.988643502687399	0.194391063547723	-5.08584851918713	3.65986083597593e-07	1.11665881457477e-06	IQCJ
AMEX60DD001818	3.88351705720872	1.33777052744641	0.996974182505193	1.34183066213898	0.179650907891987	0.244949480903181	AMEX60DD001818
AMEX60DD001819	77.6867336389213	-0.990480773997097	0.165803385526401	-5.97382719811462	2.31751280006283e-09	8.03927561765766e-09	AMEX60DD001819
AMEX60DD001820	0.728468545351127	0.160987315112375	1.92879541091856	0.0834652105666862	0.933481638786234	0.947223278811782	P2RY4
AMEX60DD001821	0.0980715777005781	0	4.08045587181216	0	1	NA	AMEX60DD001821
AMEX60DD001822	1270.09169909116	-0.0444173971122169	0.0379019445476589	-1.17190285728916	0.241236059781878	0.314595377699854	MFSD1
AMEX60DD001823	5168.11568519868	-1.14562568371693	0.022928510827996	-49.9651151490444	0	0	RARRES1
AMEX60DD001824	1054.06938492493	-0.630826956237332	0.0424790297443454	-14.8503146148554	6.92429307052093e-50	5.73259032787337e-49	GFM1
AMEX60DD001825	4.54017408899823	-2.75075680098063	0.928438198164145	-2.96277857419036	0.00304875796576242	0.00627971931311956	AMEX60DD001825
AMEX60DD001826	5.2246014293012	-0.289260972283564	0.629497492716345	-0.459510920425392	0.645867311800622	0.712231288122359	FLJ12662
AMEX60DD001827	788.862921204705	-1.77472995299999	0.0511934170073465	-34.6671516915019	2.46394062657371e-263	8.12245154651008e-262	MLF1
AMEX60DD001828	230.220841112053	0.272609238782282	0.108496055635398	2.51261888909941	0.0119838718120419	0.0221548068048065	SHOX2
AMEX60DD001829	0	NA	NA	NA	NA	NA	AMEX60DD001829
AMEX60DD001830	2.36800090210868	-1.16518854349777	1.18056800319046	-0.9869728303231	0.323655958230725	0.402380902066674	LOC108717037
AMEX60DD001831	4.74385661987791	-2.74956016499839	0.781104227207228	-3.52009382259933	0.000431394170441173	0.00100132583333345	AMEX60DD001831
AMEX60DD001832	0.0980715777005781	0	4.08045587181216	0	1	NA	AMEX60DD001832
AMEX60DD001833	27.746389988752	-0.100497956044887	0.271395676409204	-0.370300505058003	0.711158597540851	0.770331689623872	AMEX60DD001833
AMEX60DD001834	5.71573166107096	0.365653169900336	0.64950929750971	0.562968338255188	0.573456443993848	0.64551475847158	AMEX60DD001834
AMEX60DD001835	889.862622138869	-0.1108933233276	0.0479249510469196	-2.31389539071272	0.0206734610196836	0.0363922009982555	SLC66A1
AMEX60DD001836	3.06513970918544	-1.52676871055484	0.885783506577033	-1.7236364181749	0.0847734997822757	0.128120640556041	AMEX60DD001836
AMEX60DD001837	51.9082440272676	-2.24726434080955	0.234814256462512	-9.57039140069561	1.06501711724026e-21	5.55796809059915e-21	VEPH1
AMEX60DD001838	2814.47413694245	-0.692416977269467	0.0276887819740926	-25.0071302492589	5.11366357590498e-138	9.07356818130328e-137	PTX3
AMEX60DD001839	4.24788326752151	0.0575225401655615	0.701205562409685	0.082033776183814	0.934619854450858	0.948153127123737	AMEX60DD001839
AMEX60DD001840	1.28233379588359	-1.8934353104039	1.4695148044745	-1.28847651254592	0.197580139709797	0.265356114907218	AMEX60DD001840
AMEX60DD001841	7.64044905101915	-2.8432215982556	0.790142049684746	-3.59836765982775	0.000320220724703829	0.000754665448262151	VEPH1
AMEX60DD001842	28.3827377446381	-0.804531660373044	0.269048300410479	-2.99028709397381	0.00278715351519636	0.00577747259982083	AMEX60DD001842
AMEX60DD001843	13.9210668235498	-0.580064246036467	0.53755467789806	-1.07907952416046	0.280552278260352	0.357217422759111	VEPH1
AMEX60DD001844	0.761592618939958	-2.12684597097582	2.24835022437738	-0.945958484543834	0.344169761541345	0.423136587608222	AMEX60DD001844
AMEX60DD001845	10.9340762357759	3.19189548418335	1.07146525707849	2.97900045110797	0.00289190352532185	0.00597969213875646	AMEX60DD001845
AMEX60DD001846	1.06048535926753	-1.75082472467984	1.72667180525701	-1.01398813564297	0.310588413603757	0.388882224139706	ANKRD65
AMEX60DD001847	439.706131835487	-1.21488978312614	0.0649340295715444	-18.7096009772129	4.13458972452833e-78	4.67108709210685e-77	CCNL1
AMEX60DD001848	22.7202137563851	-2.30289642996575	0.314379368525052	-7.32521488534717	2.38516211848236e-13	9.78128991590381e-13	EOD39_14575
AMEX60DD001849	258.172935246827	1.10244658188892	0.0981590182509103	11.2312307267671	2.86460309378896e-29	1.75232524596239e-28	LEKR1
AMEX60DD001850	2.96233851204973	0.895280686764567	0.857520247239057	1.04403445824992	0.296469447409235	0.374171746311501	AMEX60DD001850
AMEX60DD001851	0.343373469622715	-3.01393764103412	3.68198006130231	-0.818564356909662	0.413035009770214	NA	AMEX60DD001851
AMEX60DD001852	0.0986672798138868	0	4.08045587181216	0	1	NA	AMEX60DD001852
AMEX60DD001853	0	NA	NA	NA	NA	NA	AMEX60DD001853
AMEX60DD001854	1831.41218470954	-1.08107751808097	0.031942075340108	-33.8449367040191	4.30826914093212e-251	1.35030046747119e-249	TIPARP
AMEX60DD001855	0	NA	NA	NA	NA	NA	LOC111947684
AMEX60DD001856	0	NA	NA	NA	NA	NA	LOC107747345
AMEX60DD001857	4195.11550218975	-0.587294191527175	0.0237612222934431	-24.7164975048123	7.10977461222123e-135	1.23552725703869e-133	SSR3
AMEX60DD001858	711.08534872829	-1.23339833065641	0.058237356863372	-21.1788171216291	1.49745481307479e-99	2.03026776287991e-98	KCNAB1
AMEX60DD001859	7.6479687091095	4.6930780267635	1.23617430357884	3.79645331016557	0.00014678099188835	0.000360932118472125	AMEX60DD001859
AMEX60DD001860	4.99796414004835	-4.41268692632421	1.14033889253502	-3.86962766525889	0.000109001692246469	0.00027183182938024	AMEX60DD001860
AMEX60DD001861	1858.05596736367	-0.569791400820939	0.0317774729719735	-17.9306706144782	6.79550796670923e-72	7.25274407178285e-71	GMPS
AMEX60DD001862	13.7379140748725	3.3057045661322	0.633780700329222	5.21584921158853	1.82976983502445e-07	5.70499159818567e-07	LOC102079249
AMEX60DD001863	381.379254513946	-0.54404067621756	0.0670794685912127	-8.11039037194801	5.04573935594937e-16	2.26309353182281e-15	SLC33A1
AMEX60DD001864	22.4332721766558	-0.84322354329582	0.300047785013963	-2.81029751063345	0.00494957232532291	0.009844191449281	AMEX60DD001864
AMEX60DD001865	251.105025696969	0.0708545015977312	0.096076091487981	0.737483181303176	0.460828567360512	0.540858645727635	C3ORF33
AMEX60DD001866	8.52915355275243	2.04465697821091	0.801661332729378	2.55052463519672	0.0107560922048884	0.020078575714554	PHYPO_G00119740
AMEX60DD001867	674.780001406217	-0.742991007243419	0.0558194265416925	-13.3106169890238	2.00816498177043e-40	1.46634765913215e-39	PLCH1
AMEX60DD001868	0	NA	NA	NA	NA	NA	AMEX60DD001868
AMEX60DD001869	22.7558866449248	-1.86340734885036	0.311329582698712	-5.98532054903908	2.15964111181398e-09	7.50381225331323e-09	AMEX60DD001869
AMEX60DD001870	16.0451588681321	-0.624772831776916	0.375521342854889	-1.66374786324287	0.0961628269159843	0.143074905755139	MME
AMEX60DD001871	0.349237106968754	-1.16504006694568	3.43585983570189	-0.33908253614999	0.734547554072295	NA	TBC1D15
AMEX60DD001872	2.82846903946001	-2.97486887988808	0.996194244145911	-2.98623375648852	0.00282436657547479	0.0058487350203789	AMEX60DD001872
AMEX60DD001873	0.447957427364662	-3.03341257574312	2.93265382333012	-1.034357533648	0.30096904939207	NA	AMEX60DD001873
AMEX60DD001874	647.962045158705	-0.299289572546111	0.0579457954597639	-5.16499204422743	2.40449149763819e-07	7.4329907148896e-07	GPR149
AMEX60DD001875	1595.92935510097	0.307366350795475	0.0364859342881113	8.42424229480751	3.63092213535134e-17	1.6787368302476e-16	DHX36
AMEX60DD001876	118.137138893551	0.442831368139054	0.136949865806021	3.23352904022768	0.00122270904375057	0.00267035799042504	LOC112547415
AMEX60DD001877	947.323633018342	0.788783095993621	0.0603796809478119	13.0637175223796	5.30714838562181e-39	3.80011132370182e-38	ARHGEF26
AMEX60DD001878	18.3569261514012	1.56564870522444	0.495599486743883	3.15910073981481	0.00158256776361901	0.00339969102516345	AMEX60DD001878
AMEX60DD001879	2.31352608482192	-0.271731094675898	0.917740448039375	-0.296087085685734	0.767163576186568	0.816263245610135	AMEX60DD001879
AMEX60DD001880	0.786931056027449	-2.63875285575699	2.05392107085519	-1.28473917191876	0.198883444852121	0.266765177492145	LOC113490914
AMEX60DD001881	19.0653878670057	0.527111514622819	0.365582438264751	1.4418403606168	0.149347413980249	0.20895506672122	AMEX60DD001881
AMEX60DD001882	20.5754186174855	1.65818762450439	0.459083121801607	3.61195510302594	0.00030389718874268	0.000718175866847778	AMEX60DD001882
AMEX60DD001883	0	NA	NA	NA	NA	NA	AMEX60DD001883
AMEX60DD001884	0.58611710511231	0	2.57843214437893	0	1	NA	AMEX60DD001884
AMEX60DD001885	1135.13678488314	-0.564326775815791	0.0389425102061121	-14.4912788833838	1.37557606725686e-47	1.10786737456068e-46	RAP2B
AMEX60DD001886	0.0773508955450488	-0.203261794894272	4.08045587181216	-0.0498135015497673	0.96027100736029	NA	AMEX60DD001886
AMEX60DD001887	0	NA	NA	NA	NA	NA	AMEX60DD001887
AMEX60DD001888	36.0591673222287	2.58348450419887	0.391481564980038	6.59924945464699	4.13244478197475e-11	1.55348351467148e-10	AMEX60DD001888
AMEX60DD001889	1410.67810196757	0.251206104659783	0.0398766909321317	6.29957247674648	2.98467718122366e-10	1.07876770029584e-09	P2RY1
AMEX60DD001890	0.0773508955450488	-0.203261794894272	4.08045587181216	-0.0498135015497673	0.96027100736029	NA	AMEX60DD001890
AMEX60DD001891	0.578714332296459	-0.586372872925874	2.4762195556923	-0.236801648536346	0.812810672580236	NA	AMEX60DD001891
AMEX60DD001892	55.6298671845449	1.46618095702346	0.295019226759774	4.96978103131337	6.70285546495244e-07	2.01206726961185e-06	DPX16_0184
AMEX60DD001893	0.154701791090098	0.696438724228206	4.03739371864021	0.172497104013617	0.863046737899694	NA	AMEX60DD001893
AMEX60DD001894	0.0980715777005781	0	4.08045587181216	0	1	NA	AMEX60DD001894
AMEX60DD001895	2031.25087868175	0.368305665132627	0.0341645722247209	10.7803388466292	4.26312449116644e-27	2.50118910134801e-26	MBNL1
AMEX60DD001896	17.4701667830966	0.294123369254575	0.334200716669666	0.880080007564122	0.378815968746045	0.45824623525633	AMEX60DD001896
AMEX60DD001897	21.5125886500767	0.602375044795976	0.313045427781729	1.92424163184387	0.0543243029826639	0.0866362368008835	D4764_06G0007210
AMEX60DD001898	0.539521025245459	2.49926394004745	2.71683296951702	0.919918142958842	0.357615537086474	NA	AMEX60DD001898
AMEX60DD001899	6.04143775837815	1.32040325920299	0.605188460908222	2.18180508138148	0.0291239214038368	0.0496154000579244	SUCNR1
AMEX60DD001900	37.4839991139617	0.262352008801488	0.213753249851939	1.22735915820326	0.219687629795438	0.290463621548199	[PROVISIONAL:CYSLTR2]
AMEX60DD001901	251.598082480837	0.801705374344167	0.0934160769503631	8.58209208218148	9.31630140058077e-18	4.38148833044764e-17	AADAC
AMEX60DD001902	1.05474217405048	-2.12684797205804	2.04178784794186	-1.0416596289384	0.297569512394782	0.375338443461676	AADAC
AMEX60DD001903	0.347629267446254	-3.02909841426027	3.98870992028213	-0.759418076219994	0.447602503705762	NA	LOC100130764
AMEX60DD001904	84.2749755934068	1.03906962536465	0.225523081156345	4.60737597250328	4.07782285296572e-06	1.15632368217367e-05	AADAC
AMEX60DD001905	6.57278637517117	-0.718330132300212	0.649347333722812	-1.10623405224737	0.268625227562296	0.344501749378559	AADAC
AMEX60DD001906	1.38029897318491	0.313522130291348	1.71356251101955	0.182965096560619	0.854825405186491	0.893237982555024	DPX16_1217
AMEX60DD001907	3.44662545112665	1.29421615196881	1.20867997420184	1.07076825925197	0.284273642085742	0.361279138326517	AMEX60DD001907
AMEX60DD001908	0.251165529268176	-1.16502646015932	4.08045587181216	-0.285513799624042	0.775250533629566	NA	AMEX60DD001908
AMEX60DD001909	609.583587258902	0.848682030081971	0.06404074863675	13.252219065955	4.38056216147015e-40	3.180798485984e-39	IGSF10
AMEX60DD001910	10.965965604851	1.44693745844161	0.565421342401704	2.55904287640709	0.0104960794972363	0.0196274980772173	LOC113107952
AMEX60DD001911	0	NA	NA	NA	NA	NA	AMEX60DD001911
AMEX60DD001912	49.0062621840979	1.0848078222096	0.248339959154213	4.36823709685787	1.25253475380322e-05	3.41295470396002e-05	P2RY12
AMEX60DD001913	7.42523341443557	1.10846931791204	0.541438079336871	2.04726885716949	0.0406316939069432	0.0668336909921712	P2RY13
AMEX60DD001914	1.26646395560496	-2.16283356704315	1.46528846699535	-1.47604626376276	0.13993147300867	0.197546436157106	GPR87
AMEX60DD001915	44.6600338827621	-0.279428325043931	0.203653077828328	-1.37208004918776	0.17003851949936	0.233498076672229	P2RY14
AMEX60DD001916	5.48568178194644	-1.16487175553479	0.57338349522826	-2.03157531604754	0.0421966676985223	0.0691020095724213	GPR171
AMEX60DD001917	3.85830461472079	-0.581765369037704	0.691859584692089	-0.840872023615338	0.400419632763799	0.48037831025853	AMEX60DD001917
AMEX60DD001918	9.61563027365759	1.78085085226202	0.542942380998842	3.27999971007203	0.00103807193319062	0.00228934463349286	CLRN1
AMEX60DD001919	5.10075924254763	-0.0939508407859732	0.657849885346512	-0.142815014304496	0.886436278935791	0.917440848318392	MINDY4B
AMEX60DD001920	43.2316950986837	-1.58834200409326	0.230172881486399	-6.9006478688373	5.17659055936032e-12	2.02091717569912e-11	SIAH2
AMEX60DD001921	880.286266880145	-0.165586079970614	0.0460188926830107	-3.5982195641084	0.000320403081337499	0.000755035729128996	ERICH6
AMEX60DD001922	1.85950299060735	-0.166583884214757	1.23514023270853	-0.13487042183822	0.892714325794371	0.921769984829476	AMEX60DD001922
AMEX60DD001923	0.370553491237592	-2.12683200840905	3.32343547527873	-0.639949842333158	0.52220520863859	NA	AMEX60DD001923
AMEX60DD001924	3976.13107033892	-1.24344148055321	0.0249634912982974	-49.8103997431647	0	0	SELENOT
AMEX60DD001925	1614.76378220115	-0.42037977600386	0.0343866348758451	-12.2250920312983	2.28322972055319e-34	1.52483760062661e-33	EIF2A
AMEX60DD001926	0.890376650124801	-4.02857704200108	1.98619748527699	-2.02828624638968	0.042531041853576	0.0695943469488079	AMEX60DD001926
AMEX60DD001927	558.147006882757	-0.295829163615953	0.0580269024085703	-5.09813812794977	3.43010497875465e-07	1.04939428894436e-06	SERP1
AMEX60DD001928	1513.9554334818	-0.731993404152734	0.0361131208044062	-20.2694585194482	2.39274966076371e-91	3.05186522495873e-90	TSC22D2
AMEX60DD001929	0.981649554151517	1.73212962137701	1.72466463430701	1.00432837023588	0.31522036335529	0.393594573652358	AMEX60DD001929
AMEX60DD001930	0.0776267371180999	-0.203261794894272	4.08045587181216	-0.0498135015497673	0.96027100736029	NA	AMEX60DD001930
AMEX60DD001931	0.274142793641535	-2.12681514673675	4.08045587181216	-0.521219984617113	0.602213533953496	NA	AMEX60DD001931
AMEX60DD001932	27541.1492205355	-0.477946545471501	0.0159854255302219	-29.8988941250203	2.03402157238136e-196	5.0020377607366e-195	PFN2
AMEX60DD001933	1034.16422936972	-0.177472819863935	0.0454481032495024	-3.90495548053215	9.4242732886966e-05	0.000236563651371579	RNF13
AMEX60DD001934	46.853383261514	0.709765377207471	0.247232849278326	2.87083767096193	0.00409385694970796	0.00825977572129241	LOC107982656
AMEX60DD001935	35.8977667300032	2.07376032471334	0.324777187961451	6.38517852109575	1.71197632912362e-10	6.26029627943555e-10	LOC116223618
AMEX60DD001936	0.154977632663149	0.698673951578345	4.03719471818667	0.173059265244496	0.862604843393212	NA	LOC109072201
AMEX60DD001937	6.55161471466853	0.642396277504502	1.19950537505396	0.535550978648683	0.592268916183974	0.662342226330222	ANKUB1
AMEX60DD001938	36.0692803627945	-0.97250280703851	0.447481563191132	-2.17328016846836	0.0297592371557451	0.0505681371589146	AMEX60DD001938
AMEX60DD001939	1647.92139430026	0.859732199816059	0.0396165964264089	21.7013140291615	1.99383114028313e-104	2.78921919068085e-103	COMMD2
AMEX60DD001940	2033.78214799774	0.10791128182325	0.0316750298237662	3.40682494771584	0.000657232644774839	0.00148958162954629	WWTR1
AMEX60DD001941	84.2707010871283	-0.801500364204658	0.160361614280662	-4.99808116674285	5.79036131590113e-07	1.74551037007757e-06	GGT1
AMEX60DD001942	4.07764372929937	-6.5466677661394	1.29190879036367	-5.06743805365432	4.03205656649286e-07	1.22715300110077e-06	TM4SF4
AMEX60DD001943	18.5845056831619	0.894624064990147	0.368737784309031	2.42617953206657	0.0152587198327088	0.0276411555006398	LOC102351696
AMEX60DD001944	3.41157678171341	1.92260962369863	1.17237706639291	1.63992428614625	0.101020910515952	0.149322672019132	AMEX60DD001944
AMEX60DD001945	21.8245126668653	-1.13154898723052	0.270280277784068	-4.18657623304106	2.83193846356963e-05	7.47652747439872e-05	TM4SF1
AMEX60DD001946	115.98757241927	-1.80635724134887	0.123093925653554	-14.6746253461185	9.37318393674214e-49	7.65619578570861e-48	CP
AMEX60DD001947	6.10876653241342	-2.80964220241755	0.670956694384856	-4.18751646109362	2.82023571960765e-05	7.44694574233484e-05	TM4SF18
AMEX60DD001948	0.350897987073275	-1.16504014289025	3.42628420819147	-0.34003021118473	0.733833776777288	NA	AMEX60DD001948
AMEX60DD001949	438.3530110689	0.485203515575988	0.0704403486009482	6.88814756333355	5.65235642545486e-12	2.20418389619049e-11	HPS3
AMEX60DD001950	35.1372446159849	2.44530183754739	0.365113238093966	6.69737928515773	2.12190379764464e-11	8.08390627320432e-11	HPS3
AMEX60DD001951	3962.66031847132	0.756895292712247	0.0244385573825248	30.9713573049724	1.31060504288704e-210	3.42877660367368e-209	VWA5A
AMEX60DD001952	0.462445971273461	2.27688031402254	2.73720993512236	0.831825241026226	0.40550759439319	NA	AMEX60DD001952
AMEX60DD001953	1.20562751829769	1.16543063631286	1.53740727973538	0.758049380716769	0.448421421378124	0.528585651205641	AMEX60DD001953
AMEX60DD001954	147.878533897703	-0.313431519733263	0.106528839188321	-2.94222223879846	0.00325865973496135	0.0066810173478466	AMEX60DD001954
AMEX60DD001955	3203.96713269373	-0.325959670586729	0.0252363190697624	-12.9162921773836	3.64276887474964e-38	2.57324849249139e-37	VWA5A
AMEX60DD001956	925.680791953342	0.13290731700128	0.0462408726674979	2.87423894347692	0.00405002430340037	0.0081776813620765	HLTF
AMEX60DD001957	1423.41109602355	-0.771025697892402	0.0373757052953723	-20.6290608243817	1.50545492986998e-94	1.96497337181458e-93	GYG1
AMEX60DD001958	284.335728994512	2.03699562303903	0.131850422381403	15.449291600649	7.62771512160818e-54	6.61230731898088e-53	CPA3
AMEX60DD001959	15.5831492923467	1.6823753257746	0.520962322688466	3.22936084339568	0.00124067243888342	0.00270692168483655	CPA3
AMEX60DD001960	2.41917459596894	2.97969821262712	1.35781592841527	2.19447875832829	0.0282010093862952	0.0482423031107277	LOC114595149
AMEX60DD001961	1.00201563687935	-0.429198927491907	1.53050919947057	-0.280428845276052	0.779148509158735	0.826759087153235	AMEX60DD001961
AMEX60DD001962	0.252826409372697	-1.16502646015932	4.08045587181216	-0.285513799624042	0.775250533629566	NA	CPB1
AMEX60DD001963	165.795918442609	0.12788623475849	0.12587649409907	1.01596597262901	0.30964559063097	0.387945283914737	AGTR1
AMEX60DD001964	0	NA	NA	NA	NA	NA	AMEX60DD001964
AMEX60DD001965	0	NA	NA	NA	NA	NA	AMEX60DD001965
AMEX60DD001966	1.92797935194625	2.27762278336459	1.5138555258664	1.50451793083826	0.132448059988204	0.188753628172976	AMEX60DD001966
AMEX60DD001967	0.0776267371180999	-0.203261794894272	4.08045587181216	-0.0498135015497673	0.96027100736029	NA	AMEX60DD001967
AMEX60DD001968	0.390534428143424	0	3.47619704571804	0	1	NA	HARBI1
AMEX60DD001969	805.175895843465	1.80278653606324	0.0667414203694287	27.0115098852319	1.08259551286734e-160	2.1927506677684e-159	ZIC4
AMEX60DD001970	2654.78293603605	0.531121939698657	0.0311954509916124	17.0256214549186	5.30265072596923e-65	5.24410245018497e-64	ZIC1
AMEX60DD001971	0	NA	NA	NA	NA	NA	ZIC1
AMEX60DD001972	615.579470366804	1.12406973197935	0.0668659528929835	16.8107935854647	2.0342965804621e-63	1.97687238918643e-62	HARBI1
AMEX60DD001973	654.679087021847	0.751083249509763	0.0599418770018971	12.5301923642797	5.10387320599612e-36	3.49479219113252e-35	AMEX60DD001973
AMEX60DD001974	0	NA	NA	NA	NA	NA	AMEX60DD001974
AMEX60DD001975	0.173814633723127	-2.12680713965484	4.08045587181216	-0.521218022316294	0.602214900780085	NA	AMEX60DD001975
AMEX60DD001976	0.371618669228804	-2.12682903853465	3.57987652095677	-0.594106815160829	0.552440672913113	NA	AMEX60DD001976
AMEX60DD001977	13.3679520529458	1.44354211017064	0.531203743479919	2.71749235183093	0.00657786756357074	0.0127808303369	AMEX60DD001977
AMEX60DD001978	0	NA	NA	NA	NA	NA	AMEX60DD001978
AMEX60DD001979	193.718477593117	1.23686464233935	0.127896580022512	9.67081873590087	4.01155778577052e-22	2.11415066888243e-21	AMEX60DD001979
AMEX60DD001980	87.6110590839253	1.58621248947903	0.226924757560272	6.99003716708931	2.74813431378494e-12	1.08417758316221e-11	LOC115536027
AMEX60DD001981	0.272481913537014	-2.12681514673675	4.08045587181216	-0.521219984617113	0.602213533953496	NA	AMEX60DD001981
AMEX60DD001982	0.350897987073275	-1.16504014289025	3.42628420819147	-0.34003021118473	0.733833776777288	NA	AMEX60DD001982
AMEX60DD001983	3.63095992735259	1.8338461993118	1.17728146529571	1.55769563470633	0.1193054158062	0.172343167109698	AMEX60DD001983
AMEX60DD001984	59.587741847536	0.536521849271646	0.186536002887712	2.87623751429161	0.00402446759014609	0.00812937018411955	AMEX60DD001984
AMEX60DD001985	2.94669605822438	-1.33677038670405	0.902627676454772	-1.48097651066323	0.138612832938692	0.19603562190677	AMEX60DD001985
AMEX60DD001986	0.176294016931987	-0.203269801976175	4.08045587181216	-0.0498154638505871	0.960269443612173	NA	AMEX60DD001986
AMEX60DD001987	1.09995151773573	2.3146712439855	1.68524197545769	1.37349489135343	0.169598548302967	0.233071496157345	AMEX60DD001987
AMEX60DD001988	6.30333248809831	2.1279403362505	0.745873209697835	2.85295182690978	0.00433151872587136	0.00870757075584905	AMEX60DD001988
AMEX60DD001989	4.55804555940857	-0.900658332349549	0.640998564665717	-1.40508634807825	0.15999560316217	0.221660613805056	AMEX60DD001989
AMEX60DD001990	1.91120294620538	-0.903443629117926	1.13138563657247	-0.798528459186474	0.424563884788223	0.504789188932475	AMEX60DD001990
AMEX60DD001991	96.4349137438472	-1.30084282218155	0.15783971357942	-8.24154322560281	1.70003492430352e-16	7.72041666724312e-16	PLSCR5
AMEX60DD001992	59.7153402010633	1.00018369397953	0.19174069589553	5.21633495335012	1.82498037297316e-07	5.69035518660327e-07	PLSCR1
AMEX60DD001993	0.0986672798138868	0	4.08045587181216	0	1	NA	AMEX60DD001993
AMEX60DD001994	0.0963196950416902	0	4.08045587181216	0	1	NA	PLSCR1
AMEX60DD001995	0.169558835899588	-2.12680713965484	4.08045587181216	-0.521218022316294	0.602214900780085	NA	CCNB3
AMEX60DD001996	0.173814633723127	-2.12680713965484	4.08045587181216	-0.521218022316294	0.602214900780085	NA	OR5AR1
AMEX60DD001997	0.251165529268176	-1.16502646015932	4.08045587181216	-0.285513799624042	0.775250533629566	NA	AMEX60DD001997
AMEX60DD001998	0.272337870400626	-0.203276503433592	4.00539304724776	-0.0507507006268136	0.959524175414361	NA	OR10K2
AMEX60DD001999	0	NA	NA	NA	NA	NA	OR6K3
[truncated: 97,089 more rows]
