# Supplementary material for: Transcriptome Profiling after Early Spinal Cord Injury in the Axolotl and Its Comparison with Rodent Animal Models through RNA-Seq Data Analysis
Source: Genes (Basel). 2023 Dec 8;14(12):2189. doi: 10.3390/genes14122189 (PMC10742908; doi:10.3390/genes14122189)
Supplement: Supplementary file 1 [file genes-14-02189-s001.zip › Supp Table S5.csv]

	baseMean	log2FoldChange	lfcSE	stat	pvalue	padj
Vom2r3	0	NA	NA	NA	NA	NA
LOC103693496	12.624087410225	0.513691369846095	0.575071740320981	0.893264846503106	0.371715358670764	0.556299731578466
Vom2r4	0	NA	NA	NA	NA	NA
LOC102556157	6.95537139681952	-0.151399632536031	0.851818788598273	-0.177736901982603	0.858929603043693	0.917596894221486
LOC108352169	0	NA	NA	NA	NA	NA
LOC103690913	0	NA	NA	NA	NA	NA
LOC102548633	4.30387302958947	0.306119258256268	0.88751458462312	0.344917439735664	0.730156439248828	0.836746735003747
LOC103690914	4.43305312512276	0.485912782009486	0.914712628486014	0.531219059273013	0.595266986987455	0.743682035910785
LOC102556098	37.0343376849734	0.667839895159734	0.538361808647686	1.24050384784404	0.214789091860688	0.395069084696557
Vom2r1	0	NA	NA	NA	NA	NA
LOC102548076	15.3077614624849	-0.58800020581825	0.537578692949273	-1.09379373388546	0.274045452944326	0.459661033009715
LOC100910337	0.0914396063688608	1.00350743911056	4.08045587181216	0.245930227071636	0.805736244451586	NA
LOC100910123	0	NA	NA	NA	NA	NA
Vom2r5	0	NA	NA	NA	NA	NA
Vom2r6	0	NA	NA	NA	NA	NA
LOC100360735	124.003651094481	0.388646121565388	0.230768219741342	1.68414057187339	0.0921545050463048	0.22886285144313
LOC120100385	0	NA	NA	NA	NA	NA
LOC120100082	0.235501082286541	0	4.0804558718022	0	1	NA
LOC120098765	60.825901105013	2.57062407335763	0.648736998478602	3.96250572941912	7.41672267018191e-05	0.00124135685193399
LOC103690290	11.2553722850151	-0.801594263639662	0.956849596950234	-0.837743221290559	0.402174933447047	0.585143102967433
Rrlt	15.841075141621	1.46439373415158	0.693391613491385	2.11192882298939	0.0346925547457278	0.119745525449857
LOC120100384	0.196074520754905	-1.69814877969272	4.04890468853197	-0.419409423121894	0.674916938560224	NA
LOC108348301	38.0691647860948	3.57949607557574	0.721853504088985	4.95875694347877	7.09456610910612e-07	2.74101643591853e-05
LOC120098766	0.675508045142836	-2.40238749045221	2.37711331057915	-1.01063229916747	0.312192450853572	NA
LOC120097698	0	NA	NA	NA	NA	NA
Raet1e	1.56926667643185	3.63096464549128	2.38667356229849	1.52134950621168	0.128172152948624	NA
Ulbp1	49.0773455941675	4.33929731910832	0.995984798831865	4.35679071025747	1.31983358481834e-05	0.00030204344974869
LOC102547284	3.12125258847874	4.18603975789392	1.58688208832002	2.63790220376458	0.00834206355243857	0.0444037677569096
Raet1c	0.233743072900604	0	4.08045587180237	0	1	NA
LOC120093164	0.604105419349448	0.0417353785302283	2.90050256950402	0.0143890162239591	0.988519622267943	NA
LOC120100382	0	NA	NA	NA	NA	NA
LOC120098768	1.2303039408796	3.45023867067189	3.02805493687763	1.13942406680032	0.254526322642514	NA
LOC100913013	0	NA	NA	NA	NA	NA
LOC120098769	0.0914396063688608	1.00350743911056	4.08045587181216	0.245930227071636	0.805736244451586	NA
Raet1l	0.216983985309858	0.0417267596150373	4.08045587181216	0.0102260043793847	0.991840971187093	NA
Raet1d	0.534473721816162	1.78422007799385	2.90028340938656	0.615188182030538	0.538430451494408	NA
LOC100910848	26.4153374997956	1.73012724738276	0.495734399842941	3.49002862809379	0.000482968806032048	0.00537187324767083
Lrp11	2546.77584696516	-0.38864972199383	0.216770488248025	-1.79290882783428	0.0729875035592675	0.196402894307146
Pcmt1	4017.87828752709	-0.137442948755725	0.212180285135544	-0.647764935691006	0.517136997622296	0.683378975007345
Nup43	246.548332394611	0.845940509802454	0.301957754097115	2.80151941231615	0.00508625809477022	0.0309004145007484
Lats1	1286.84727825485	0.300148528176531	0.147807672680748	2.03066946886327	0.0422885354711054	0.13675484043194
Katna1	196.355527986896	0.296718693209569	0.212999456020424	1.3930490657268	0.163604953878557	0.33318936323741
Ginm1	612.499700979831	0.561971274860772	0.259324205385104	2.16706062600762	0.0302302316825577	0.108990268648636
LOC120098771	1.45793083217127	-0.899757790097401	2.17504262026796	-0.413673636421227	0.679113137108651	NA
Ppil4	345.04749095444	0.330664641359706	0.186081825256791	1.77698515641381	0.0755706820943643	0.200828157864786
Zc3h12d	67.9481006273108	1.22955141968322	0.436164278063718	2.81900990411598	0.00481720317357791	0.029715094337465
Tab2	1995.91794248371	-0.159928722118715	0.196761970293893	-0.812803012085304	0.416331008319273	0.598274676065947
LOC120098772	0.452547456166442	0.0417339359722947	3.04574647222678	0.0137023670068581	0.989067435026881	NA
Ust	788.399606401515	-0.339682740766449	0.153880358894751	-2.20744702706848	0.0272828439907561	0.101583913785316
LOC108348767	79.8000110303743	-1.24350198849725	0.697282492083145	-1.78335466990181	0.0745285872660705	0.198921246393693
LOC120098774	17.5638485635176	-1.01378334603304	0.65322999641818	-1.55195467383902	0.12067306938953	0.272982558737895
LOC120100187	0	NA	NA	NA	NA	NA
Sash1	4795.01193267456	-0.303512157975386	0.134076867419618	-2.26371755110813	0.0235914923081038	0.0918857364102757
LOC120100357	1.32177889795482	-3.98794727051399	1.9071470488628	-2.09105389796342	0.0365232327337073	NA
Samd5	217.870741331318	-0.871138436303485	0.386570137668808	-2.25350680618229	0.0242272120736805	0.0935710052144073
LOC120098775	9.53463370658935	-2.48916149237131	0.773364449779924	-3.21861380243125	0.00128811845029249	0.011197101699572
RGD1560633	0.682056618431663	-2.86735874224961	3.38922982123362	-0.846020746154636	0.397541170947871	NA
Stxbp5	3871.89788148328	-0.372301726085726	0.244540998844105	-1.52245115479825	0.12789607549434	0.283267002706373
LOC120098776	35.4192559675051	-0.179778955287525	0.580096482635555	-0.309912162319506	0.756627753667434	0.853539635168312
LOC120100355	12.1633557014669	-0.563109687644024	0.680052086735257	-0.828039055577873	0.407648382018056	0.590155626107668
Adgb	92.3112232364619	0.124357716726442	0.559681118426727	0.222193875462538	0.824162961636041	0.896073244496082
Rab32	348.977097769883	2.38189929410652	0.568415773829049	4.19041730327293	2.78441884121938e-05	0.000553442900087767
LOC120098778	0.112078386382765	-0.920037905650014	4.08045587181216	-0.22547429369489	0.821610321178813	NA
LOC120100440	0	NA	NA	NA	NA	NA
Grm1	580.778009521214	-0.809467707428399	0.322446847648644	-2.51039113370536	0.0120597501196699	0.058018985029835
Dctn3l1	41.9699170448847	1.08735071795908	0.505255836149219	2.15207948164689	0.031391094883379	0.112042593777172
Shprh	1531.96729932065	-0.430224173417043	0.177953706190101	-2.41761850667753	0.0156224460106622	0.0693213565008429
LOC102547024	4.71575727209047	-0.145669942934861	1.29216505848593	-0.112733231701488	0.910242054092507	0.948292505157057
LOC102547090	3.65138282418852	0.625803660767921	1.1236646145215	0.556931002970501	0.577574571307774	0.730660609775553
Fbxo30	612.037102446717	0.22532490095903	0.156161795962236	1.4428938881666	0.149050365125258	0.313150584283771
LOC120100342	0	NA	NA	NA	NA	NA
Epm2a	172.237185515017	-0.266194180329624	0.240400486412555	-1.10729468272707	0.268166542526595	0.453421980016451
LOC120100424	0.209811197854186	1.83447611547214	4.04501398029754	0.453515395597521	0.650177659867913	NA
LOC102547285	0	NA	NA	NA	NA	NA
LOC120098779	0.823347316333672	0.962566792722532	2.27468225080065	0.423165386015442	0.672174599282095	NA
LOC120100351	0	NA	NA	NA	NA	NA
Utrn	5406.77922901996	-0.546112789758557	0.199025521314264	-2.74393347221152	0.0060707839609845	0.035374951040896
Trnal-uaa	7.40184351076267	0.597260476029883	0.817024560783955	0.731018998323376	0.464767548681192	0.641342454307317
Stx11	43.2226764006368	2.01136184056519	0.336357319116509	5.97983669821226	2.23361425845053e-09	1.74676337128964e-07
LOC120098780	1.61575196276517	1.2157889663936	1.93218230826168	0.629230979496653	0.529197850017044	NA
LOC120098781	1.33114968137164	-1.39779024209529	2.00729919314803	-0.696353710929934	0.486207344157193	NA
LOC120100405	0	NA	NA	NA	NA	NA
LOC120098782	0.953144134024634	-2.40229820962296	2.32785186989644	-1.03198070319218	0.30208115738658	NA
Sf3b5	379.037491580098	1.14387597884814	0.428206214369079	2.67132036029307	0.00755535008225612	0.0413184915638984
Plagl1	123.92119270814	0.130742961855925	0.381307792343725	0.342880382937647	0.731688450299185	0.837867324631922
Zc2hc1b	1.2231976836781	-3.46376272363035	2.20519460402959	-1.57072882243633	0.116245651326622	NA
Ltv1	229.772869604194	0.530068887869805	0.269758766825223	1.96497372118118	0.049417279149632	0.151144231130749
Phactr2	889.837160905263	-0.279347882512783	0.219447337153795	-1.27296091233501	0.203031912519644	0.382216381176477
LOC120098783	16.0507224900447	-0.627026179192531	0.56266707365205	-1.11438221384228	0.265115250344533	0.450007391854177
Fuca2	424.162141999432	0.0916681612825902	0.215369553532852	0.425631941836232	0.670376061305633	0.796466274060427
Pex3	536.267330508652	0.183053792960479	0.167421110002061	1.09337342798782	0.27422987536639	0.459800335903767
Adat2	190.292159323395	0.00123762428440182	0.25350426501303	0.00488206494016266	0.996104691233241	0.997446371061658
LOC120098785	0.419622395708372	2.82617476054837	3.97721431290975	0.710591519138108	0.477337400032525	NA
Aig1	1001.92435868006	-0.246693518214512	0.172299007277354	-1.43177562141959	0.152208046283295	0.317593903188017
Hivep2	2380.48325888752	0.465297343156928	0.190947778538297	2.4367779856816	0.0148187744698784	0.0668008320815687
LOC120098786	3.48827797453224	-1.2686141886863	0.981220091947425	-1.29289463097773	0.196047504707749	0.374035615316483
Trnaa-agc	0	NA	NA	NA	NA	NA
LOC100912436	32.8024144179593	0.935809386497612	0.533103013445142	1.75540066909396	0.0791907977088965	0.206924398462173
Adgrg6	868.326175463973	0.230819075200291	0.294118343650424	0.78478299699196	0.432580810817149	0.613079628079123
LOC108349488	1.57507246407157	0.54166597251833	2.23634892350397	0.242209955175346	0.808617481568352	NA
Vta1	984.510643833406	0.477185095419521	0.274322464362966	1.7395042601693	0.0819461035264631	0.211789821296485
LOC103690921	2.09505312189132	-0.201187514569109	1.55477879642559	-0.129399445780735	0.89704158619754	NA
Gje1	1.40152533860294	-0.570272101684632	1.80747845107512	-0.315506998905256	0.752376737877061	NA
Nmbr	50.7340784155823	-1.03563512508903	0.480716613802481	-2.1543568400874	0.0312121985167909	0.111644903825706
LOC120100430	0	NA	NA	NA	NA	NA
LOC102552144	11.0176579628901	-0.511702412832023	0.770906135420373	-0.663767467037985	0.506839150777046	0.675001767600717
LOC102552210	4.8747302351765	1.98649075855507	1.10681241613223	1.79478539416542	0.0726878987780326	0.195840522936793
LOC108349489	2.85345655241343	0.0667577656861845	1.0588016120779	0.0630503060485262	0.949726445542424	NA
LOC120100212	0	NA	NA	NA	NA	NA
LOC120100214	0	NA	NA	NA	NA	NA
LOC102552459	0.220377975376938	0	4.08045587180373	0	1	NA
LOC120098787	0.115992531757334	0	4.08045587181216	0	1	NA
LOC120098788	0.669050554320231	1.69062643292854	3.39095777373785	0.498569001956332	0.618083047253411	NA
LOC102546491	2.3152896141642	-0.0703009346132288	1.54083578270318	-0.0456251960153052	0.963608986564058	NA
LOC102546604	4.5551340164706	-2.89465601039488	1.27593160657383	-2.26866079300888	0.0232889615879917	0.0911896339527046
LOC120098789	0.321889584236951	0.872693499271527	4.04501363499285	0.215745502492742	0.829186130497041	NA
LOC102546831	1.2614937199849	0	2.72564407966481	0	1	NA
LOC108349492	0.353251623429811	0	4.08045587179371	0	1	NA
LOC120098790	0.450605029505669	0	4.08045587179001	0	1	NA
LOC108349493	1.55073689700442	0	2.44205630981993	0	1	NA
LOC108349494	0.231985063514668	0	4.08045587180254	0	1	NA
LOC120098791	0	NA	NA	NA	NA	NA
Cited2	289.056658097463	0.878148368869893	0.30459144941793	2.8830368368778	0.00393861379188565	0.0257863228020135
Txlnb	27.4650930064922	-0.495626526899619	0.496965645655529	-0.997305409805252	0.318616288649182	0.504007889606004
LOC120098792	2.87784256292316	-0.801796853836434	1.31853855959892	-0.60809511257701	0.543124393568493	NA
Heca	1335.52466114499	-0.0713812964822241	0.186996558893336	-0.381725187375989	0.702665215489241	0.818182698674359
Abracl	127.936795740756	1.3550511142141	0.467662833578043	2.89749583871511	0.00376154728353596	0.0249480600048285
Reps1	1159.58125200052	0.504384164982645	0.202683711702839	2.48852836148047	0.0128273005641114	0.0604551848490197
Ect2l	155.334516529946	-0.550387118742174	0.521016996840854	-1.05637075580913	0.290798861316013	0.47575205831059
Ccdc28a	561.627020369015	-0.32039364640457	0.189104622504101	-1.69426660312136	0.0902146337181922	0.225765206959969
LOC102549233	55.5462302965642	-1.16203851001597	0.338271562428167	-3.43522376422857	0.000592064732074337	0.00626571911279229
LOC102549339	0.209811197854186	1.83447611547214	4.04501398029754	0.453515395597521	0.650177659867913	NA
Nhsl1	882.082345798653	0.139327546746683	0.191050904416169	0.729269234147059	0.465836987877014	0.642228130244883
LOC120100161	0.218804383265838	0.0417267596150369	4.08045587181216	0.0102260043793846	0.991840971187093	NA
Hebp2	588.988127624248	0.182706934456079	0.502139809114858	0.36385670114095	0.715965019039391	0.827811320898832
Arfgef3	3990.31966791503	-0.0526436471951143	0.207003763803782	-0.25431251213874	0.799254134212732	0.879858273130789
RGD1560303	0	NA	NA	NA	NA	NA
LOC108349497	1.35044557997386	3.17745302429566	2.09748568173694	1.51488663401239	0.129801115779872	NA
Perp	29.7222400795581	-0.417330036816033	0.405973191799152	-1.02797437182133	0.303961883206247	0.489609664259433
Tnfaip3	297.99724293658	1.14789292629659	0.415204765523881	2.7646429463502	0.00569851331649704	0.0337168232467614
LOC120098793	0.379224418033675	2.69098377894036	3.98405074066932	0.675439133209502	0.499396809877029	NA
LOC102550206	0.870911279515635	1.86758221372757	3.33135981123582	0.560606574957378	0.575065768316013	NA
LOC120098794	7.17455785523135	-3.26788014631604	1.67716853002734	-1.94845067016776	0.0513610619146517	0.155238911761934
Olig3	14.5999793179371	-0.399077942519695	0.913076407637582	-0.437069602479639	0.662060871475423	0.790548017911394
LOC120098795	0.112078386382765	-0.920037905650014	4.08045587181216	-0.22547429369489	0.821610321178813	NA
LOC120098796	10.2688132026044	-0.674917283806672	0.891062825803504	-0.757429514802252	0.448792579172123	0.627004675848246
Ifngr1	1794.58196554671	1.20083387678022	0.300610527533323	3.99465010967425	6.47898622585403e-05	0.00110812163360591
Il22ra2	185.368280773821	-1.33988402534864	0.4944235209292	-2.70999248342901	0.00672847329344808	0.0381869484039312
LOC120098798	5.944920155946	-0.405309020766781	0.861211830662793	-0.470626396823709	0.637907553847583	0.774428853579002
Il20ra	21.1654083685352	-0.613355941424742	0.479690716787426	-1.27864876254537	0.201020770238626	0.37969101759322
LOC120098799	1.01840177949266	-1.82574569365246	2.26441768470341	-0.806276026717923	0.420083710254668	NA
Slc35d3	178.640533415795	-0.503373193115897	0.41663766994589	-1.20817974327975	0.226978131731788	0.408834647728157
Pex7	154.694278316037	-0.225847987939267	0.340421354610779	-0.663436605489955	0.507050968226768	0.675244210711385
LOC102547604	0.478661935443017	1.00352395335742	2.95882849026932	0.339162596499831	0.734487244712455	NA
LOC102547411	2.26164145669606	-3.56055480930263	1.54826722564558	-2.29970301658875	0.021465051111378	NA
Map3k5	577.672842581125	-0.104844925063476	0.224607987468444	-0.466790723897145	0.640649613129685	0.776220353465548
LOC120100374	2.67361386556816	0.531202034572343	1.38796700584358	0.382719497175288	0.701927756499066	NA
LOC102547350	14.6474878754962	-0.624787152155738	0.687984890750664	-0.908140804479049	0.363803834373863	0.548647180489689
Map7	1858.21049765811	-0.316801897452759	0.427386546703264	-0.741253789798666	0.458539574565829	0.635532543639823
LOC102551251	2092.50518007498	-1.03089370020221	0.772534414331909	-1.33443077884593	0.182062718529947	0.356886023514093
LOC120098800	101.207193176896	-0.99674704533836	0.862024199702283	-1.15628661664325	0.247563940731897	0.43079126922878
LOC120098801	46.6558721932022	-0.971737245653871	0.439239573869794	-2.21231715779309	0.0269447583925165	0.100659554610894
LOC120100154	0.450605029505669	0	4.08045587179001	0	1	NA
Bclaf1	3140.16100211673	0.191280239248134	0.262035398574924	0.729978622309845	0.465403251919905	0.641829148695137
Mtfr2	119.680686731563	0.0888147929318608	0.315948843024579	0.28110497915307	0.77862988228078	0.866665814025362
Pde7b	656.081194215968	-0.599395820581148	0.175434873907854	-3.41662867381761	0.000634016936099427	0.00663517053202555
LOC120098802	12.248998753167	-0.670655376270334	0.647006385915852	-1.03655140176245	0.299944972173422	0.485053342866686
LOC108349499	3.87191105074947	-0.367883922514398	0.889831736351586	-0.413430885284857	0.679290950155099	0.802824762445729
LOC120098803	0.0980372603774523	-0.920037905650016	4.08045587181216	-0.22547429369489	0.821610321178813	NA
LOC120100369	0	NA	NA	NA	NA	NA
Ahi1	3105.01165754846	-0.231067414912351	0.310698261892878	-0.743703596874379	0.457055812933149	0.634046019200063
Myb	31.1590747038039	-1.1346968963868	0.374010036069808	-3.03386750877191	0.00241440438380785	0.0181192180742483
Hbs1l	2390.14263075413	0.113148783645188	0.143996262252017	0.785775838036396	0.431998824274447	0.612641060732155
Aldh8a1	5.80526744382029	-0.0890745905312573	0.870984949692882	-0.102268805635121	0.918543314952821	0.953178183848521
LOC120100169	0	NA	NA	NA	NA	NA
Themis	2.69288941731238	0.176382856510787	1.31173474328752	0.134465338677185	0.89303461786607	NA
LOC120098804	2.29138626720817	-1.39038475632957	1.47699208363452	-0.941362361880896	0.346519194729412	NA
Ptprk	703.78837694634	0.166558189486928	0.139594106965954	1.1931606076147	0.232806478936753	0.415210611497847
LOC120098806	3.27179013521426	-0.083195546792177	1.11048583578698	-0.0749181521376345	0.940279833827055	0.965176353370317
LOC120098805	17.5289894372851	-0.286356132273102	0.87119175039384	-0.32869472437457	0.742386442310756	0.84480327499744
Lama2	1398.08806894568	-0.224876455181434	0.395532994264304	-0.568540320131086	0.569668135580631	0.724796838532013
LOC120100129	5.63290458239254	-1.74013624267904	1.06193223660666	-1.63865092582512	0.101285979853025	0.243901543542871
LOC120098807	2.63910582937235	-0.156842556072412	1.36188710259639	-0.115165607907878	0.908313858168871	NA
LOC120100143	0.729885521939699	0.502282574611523	2.34277620167797	0.214396310775128	0.830238018358461	NA
Arhgap18	430.717622807782	-0.269612852902954	0.230450975085473	-1.16993583039931	0.242026793396821	0.424773691955309
LOC120097699	1.67905574054936	2.25051915828925	1.82606252795409	1.23244364518597	0.217783405737983	NA
LOC361456	0	NA	NA	NA	NA	NA
LOC120097350	26.1157771009883	-1.02057062663594	0.569843902279984	-1.79096524952283	0.0732988716748412	0.196913659170069
L3mbtl3	315.127282417538	-0.220718092955976	0.264476887499662	-0.834545865397251	0.403973452999129	0.587025946086195
Samd3	1.3629166594408	0.953825810734545	1.82282539384591	0.523267787444033	0.600787914235995	NA
LOC100360791	3276.8129269782	1.26647591641246	0.433840035525882	2.91922324521594	0.00350904824231467	0.0237384996133427
Tmem200a	96.2084087830971	0.193541631764583	0.379151393763668	0.510460029813898	0.609729210195011	0.754559028593947
LOC120100396	0.654671853603726	0.887797262342788	3.92783851669768	0.226026925131637	0.821180478935173	NA
RGD1559962	22.6085827123534	1.9255650597653	0.623215526754855	3.08972574831681	0.00200341392302997	0.0158366763194133
LOC120098808	2.70526952543501	-0.365459189821251	1.21825386889917	-0.299986069530387	0.764187781467046	NA
LOC120098809	33.3606712565929	0.157935725856265	0.34748295208369	0.454513595297838	0.649459208950815	0.782386781498677
Smlr1	4.27495142172533	-1.13685601858561	1.07734922024313	-1.05523445622307	0.291318109189155	0.476268987766786
Epb41l2	3560.73765111962	-0.123041939301103	0.255425361402403	-0.481713869858287	0.630009221798012	0.769770867931504
LOC102552728	42.0329809971363	-0.972264343786446	0.405382248882807	-2.3983890426034	0.0164673647492817	0.0718475115715582
Akap7	493.686126276124	-0.23472093520601	0.162281964149196	-1.44637721410752	0.148071429283826	0.311976211884792
LOC100364016	31.2682157782648	1.65432711081532	0.585921468942308	2.82346218479017	0.00475080299531891	0.0294461495301551
LOC102552962	6.93782291198596	-0.0754285245484449	1.04074668529243	-0.0724753925372828	0.942223587870022	0.966384259646538
Arg1	199.015207283355	2.18175363383381	0.509941634849977	4.27843793236391	1.88209453983474e-05	0.000404587886909119
Med23	1000.35075857067	-0.0205930613013101	0.167579866873586	-0.122885055857244	0.902198119627969	0.943739787504129
LOC120098836	2.13150930137947	-0.907960312258675	1.41346005407926	-0.642367154019169	0.520634821077303	NA
Enpp3	150.729134470137	3.23706443803434	0.511330803654232	6.33066581340421	2.44105532864864e-10	2.46047527992989e-08
LOC102553363	0.332976517067191	0.0417339688626688	3.93961686967156	0.0105934079996332	0.991547841395055	NA
Enpp1	333.023605320072	-0.7467461012583	0.318256364290267	-2.34636659324502	0.0189574513632073	0.0790033148596432
Ccn2	649.234846486872	2.49377260131851	0.273648031609127	9.11306610412811	8.00859840009541e-20	5.67584384736762e-17
LOC102553526	5.20259837671926	-1.84419880064554	0.989110775766617	-1.86450177859622	0.0622512720375125	0.17680907838847
LOC102553457	90.1283928706602	-1.34904546345469	0.333067774681916	-4.05036321734533	5.11381947066887e-05	0.0009160846111793
Moxd1	47.369512114682	-1.62116087860624	0.544286275080996	-2.97850773173547	0.00289655721575449	0.0207286485075625
Stx7	1539.32054464908	-0.0142974221441576	0.131925087966807	-0.108375308779441	0.913697986498171	0.95028679488665
LOC108349187	17.3573278343564	-0.737939794335455	0.5672084061152	-1.30100292305185	0.193257454192242	0.370426453991368
LOC108349831	0.632162325286796	1.24183763510401	3.50071362954383	0.354738423795558	0.722785562532622	NA
Taar9	0.429411641232864	-1.86557947561164	4.03357784147258	-0.462512327499934	0.643713964109903	NA
Taar8c	0.113898784338745	-0.920037905650015	4.08045587181216	-0.22547429369489	0.821610321178813	NA
Taar8b	0.769106377045685	-1.13307676316465	2.53676812744828	-0.44666154186682	0.655119453527197	NA
Taar8a	1.57426808782966	-0.800154199596824	1.56404544786526	-0.511592678261965	0.608936110788052	NA
Taar7h	0	NA	NA	NA	NA	NA
Taar7g	0	NA	NA	NA	NA	NA
Taar7e	0.0980372603774523	-0.920037905650016	4.08045587181216	-0.22547429369489	0.821610321178813	NA
Taar7d	0	NA	NA	NA	NA	NA
Taar7c	0	NA	NA	NA	NA	NA
Taar7b	0	NA	NA	NA	NA	NA
Taar7a	0	NA	NA	NA	NA	NA
Taar6	0	NA	NA	NA	NA	NA
Taar5	0	NA	NA	NA	NA	NA
Taar4	0	NA	NA	NA	NA	NA
Taar3	0.511062002077233	3.11130703446367	3.96469605523776	0.784752977558852	0.432598414765106	NA
Taar2	0.182879212737722	1.70024689001093	4.05297726686683	0.419505656720673	0.674846621468873	NA
Taar1	0.104905598927093	1.00350743911056	4.08045587181216	0.245930227071636	0.805736244451586	NA
Vnn1	38.3628164117933	1.08392022507717	0.47350404137847	2.28914672390471	0.0220708288365949	0.0880644551517056
Vnn3	3.01452139986605	1.54038408714553	1.41000189444811	1.09246951597073	0.274626782372396	0.460261661057017
LOC120097411	3.91898626902854	0.559056596174889	1.43532655014046	0.389497843623236	0.696907905503342	0.814154143558971
Slc18b1	338.928519392897	0.109864960588021	0.199404676065182	0.550964815650102	0.581657794031146	0.733820660914032
LOC100910237	38.0732122810391	0.37410481037692	0.497987478632181	0.751233367161099	0.452512222362896	0.630182664474555
Rps12	1738.8242594551	2.78316773765369	0.698644135050659	3.98367008040779	6.7859064924517e-05	0.00114848935330084
LOC120100344	17.0302968860484	0.541835698261986	0.477310303772484	1.13518542126478	0.256297636556848	0.439879983311091
LOC120100476	2.30844843016678	0.75302126431201	1.11782928335475	0.673646034797101	0.500536378517958	NA
LOC120100393	19.8094879752931	1.55284871427214	0.780820160647963	1.98874054812251	0.0467298479237567	0.145782272889069
LOC103690933	15.8212231365897	-0.849832243266818	0.524438522566634	-1.62046113452476	0.105133256603773	0.249433387343427
LOC108349443	0.788189500591313	-3.68400890795162	3.83987766170636	-0.959407885488343	0.337353304161934	NA
LOC102554376	2.74565784265767	-2.09785544238122	1.41599694789028	-1.48153952274181	0.138462861166805	NA
Eya4	554.991162789368	-0.219460202853052	0.183082390266078	-1.19869640402938	0.230646016815063	0.412813764030895
LOC120098871	7.46675295068565	-1.71926776976536	0.855180477591933	-2.01041512851951	0.04438727062423	0.141245813173413
LOC102555465	0.113898784338745	-0.920037905650015	4.08045587181216	-0.22547429369489	0.821610321178813	NA
Tcf21	0.194067040602528	1.00351544619246	4.08045587181216	0.245932189372456	0.805734725401433	NA
LOC120098884	8.99167196965378	0.266652006280171	0.723508312868304	0.368554170750362	0.712460060738665	0.825055234757567
LOC120098885	9.80123558841235	-0.547761316034492	0.910218331494301	-0.601791127558633	0.547313181787564	0.707548061891362
Tbpl1	461.583565760125	-0.0591051973303595	0.153872029203636	-0.384119177710583	0.700890118054184	0.816692374798664
Slc2a12	349.337944880533	-0.405669556794207	0.29668429102206	-1.36734424123603	0.171517430685124	0.34362577831342
LOC102555830	1.75943103560337	1.1547556444791	1.60246435938649	0.720612372883727	0.471148039161541	NA
Sgk1	4279.51261462754	2.56817711133881	0.364601395386969	7.04379397290314	1.87074698714112e-12	3.28888921871112e-10
LOC108349236	15.7000320606334	-1.46418300678634	0.713261375284339	-2.05280007795551	0.0400919709862817	0.132253935999692
LOC120100131	0.477836811858208	1.68159857741232	3.98661042480878	0.421811613933402	0.673162527882417	NA
LOC120098893	15.2292362033206	0.0952822284332248	0.655724100794894	0.145308412970821	0.884467372635495	0.93331637558163
LOC108349468	8.24944407257231	0.572621019992132	0.846903291791453	0.676135074148629	0.49895488967349	0.668426838141951
LOC108349469	16.6775859670009	-0.518959563970166	0.744655598586378	-0.696912189951082	0.485857748590786	0.657781188003333
LOC120100484	0.11775054114327	0	4.08045587181216	0	1	NA
LOC108348899	0.115992531757334	0	4.08045587181216	0	1	NA
LOC102546868	0	NA	NA	NA	NA	NA
Clvs2	243.633185241829	-0.110026715038137	0.311233746133544	-0.353517947218123	0.723700176338298	0.832798675622907
Trdn	30.8177031069907	0.052807286966885	0.763217682794755	0.0691903347594292	0.944838116415808	0.968015162730128
Trnaa-agc_1	0	NA	NA	NA	NA	NA
Nkain2	1855.27762087073	-0.28977436499625	0.158897259275136	-1.82365867302026	0.0682036903623034	0.18831281180437
Trnav-cac	1.16371815600434	0.0377115386757232	1.96413075977498	0.0192001161267102	0.984681464964835	NA
LOC120100163	2.68469834237	0.351395206193467	1.62717090786241	0.215954700576037	0.829023058046723	NA
LOC108349071	51.2429850080936	-1.52743346150563	0.510009316997582	-2.99491285864661	0.00274523257776297	0.0199229214819476
LOC103690944	11.0370296188717	-0.47882048196093	0.553974636375101	-0.864336470517969	0.387403081008173	0.570515739627209
Rnf217	343.429347963568	0.971959399552523	0.168566874161625	5.76601662922568	8.11670541547336e-09	5.57814430659152e-07
LOC120098932	91.0361958513045	0.170841866422006	0.784655412234413	0.217728526125259	0.827640636201546	0.898354057344684
Tpd52l1	278.740565462214	0.0177557351537784	0.259223624285409	0.0684958217165772	0.945390946053543	0.96814419152661
Hddc2	159.985630620223	0.863970492510698	0.33651602617736	2.5673977620767	0.0102465000220526	0.0514571244464417
Hey2	315.594720122432	-0.921112829195948	0.211012360477147	-4.36520792958811	1.27001892589634e-05	0.000294187235773682
Trnae-cuc	0.142291428308745	1.00350743911056	4.08045587181216	0.245930227071636	0.805736244451586	NA
Ncoa7	2337.26959403706	-0.109644883639347	0.222066415230515	-0.493748158745801	0.621484049279172	0.763729978520853
Hint3	294.211981901307	-0.231499522587478	0.229522856411141	-1.0086120668209	0.313160717955813	0.498642977077854
Trmt11	128.773072818935	0.16361860265277	0.243916230678939	0.670798340058546	0.502349005076706	0.670880709022152
Cenpw	23.7908110399419	7.38008391493648	1.59609099201427	4.62384911127328	3.76683921584985e-06	0.000111234565854504
LOC120100112	0	NA	NA	NA	NA	NA
LOC120097700	0	NA	NA	NA	NA	NA
Rspo3	14.8719458164088	-0.651353545375867	0.5341157438314	-1.21949886873485	0.222654904977335	0.404261819538813
Rnf146	676.299397486671	0.0601985213334068	0.178253193263059	0.337713564797508	0.735579051518939	0.840256621688049
Echdc1	647.971978697777	-0.156636483637147	0.172769140503434	-0.906623041480222	0.364606172780141	0.549465306165248
Kiaa0408L	1679.03972973167	-0.40174506876427	0.207642019485867	-1.93479657806745	0.0530152631900653	0.158792080955085
Soga3	1495.68530897073	-0.13208568869968	0.191538412248643	-0.689604174687503	0.490443141355467	0.661163882946005
RGD1311933	0.37603450120935	1.00352291967918	3.83162887103075	0.261905041812993	0.793394652461305	NA
LOC102555956	0.417344231014946	2.41324186182628	4.00021729009645	0.603277693889496	0.546323969463417	NA
LOC100911237	11.6702868512448	-0.212145174100232	0.730114194743267	-0.290564374213858	0.771384510236005	0.862847314803569
Lrrc14b	102.654555611945	-0.224910204276744	0.23263405548426	-0.966798278130702	0.33364488540556	0.52012182816282
Ccdc127	657.151191612846	-0.0884498606980276	0.192634196778854	-0.459159703609473	0.64611948544641	0.780304798468456
Sdha	4465.33264260185	-0.0634366863439105	0.214219157800261	-0.296129846626786	0.767130921328755	0.860210737444491
Pdcd6	1297.16354933552	0.692947934039209	0.288808454331203	2.39933396563434	0.0164249267554595	0.0717204821012233
Ahrr	5.46780729936321	-0.0493239179660486	0.695144747588608	-0.0709548883698664	0.943433658814617	0.96713729721532
LOC108349507	0.112078386382765	-0.920037905650014	4.08045587181216	-0.22547429369489	0.821610321178813	NA
Exoc3	976.924340578201	0.240714394940767	0.194562696225256	1.23720733527499	0.216010118989662	0.396359492893725
Slc9a3	37.4242665991541	0.568940806391307	0.527865367548288	1.07781423326519	0.28111666637117	0.466456739029719
Cep72	46.1157646788328	0.353734094478813	0.619652372764806	0.570858936439634	0.568095268292555	0.723729501719293
Tppp	6594.85603625159	-0.652883617400833	0.177168719264739	-3.68509531541651	0.000228617067590303	0.0030179315924799
Zdhhc11	4.351706732426	-0.670420802736548	1.14087029238775	-0.587639810774116	0.556774083420176	0.715082140566087
Brd9	757.003746074364	-0.0533173622872819	0.149486910783941	-0.356669102382773	0.721339538897368	0.831305422158311
Trip13	67.8496625545629	1.54168760956596	0.493660712586572	3.12297002831797	0.00179035978761748	0.0144857544143335
LOC120100379	0.426174132821989	0.820241874335484	3.00340662768308	0.273103837081243	0.784773397248807	NA
Nkd2	210.769074948059	-0.0424374351623867	0.336668120366197	-0.126051243331941	0.899691361713437	0.942526892101759
Slc12a7	463.58937698641	0.206674367285798	0.394594312960506	0.52376418133143	0.60044256924671	0.74702051829207
Slc6a19	0.0914396063688608	1.00350743911056	4.08045587181216	0.245930227071636	0.805736244451586	NA
Slc6a18	0.943059420734344	-1.07194623192832	1.9900541009136	-0.53865180420784	0.590127135035118	NA
Tert	78.5519008346766	-0.00720849002167928	0.370456756511133	-0.0194583845347214	0.984475435082142	0.991338175660594
Clptm1l	1914.68015822223	0.883415894242474	0.30567534540827	2.89004627789839	0.00385185117804798	0.0253488164755117
Slc6a3	0.284582856617491	2.21760581942322	4.01356306094782	0.552527962248966	0.580586682013131	NA
Lpcat1	736.20544892038	0.560174122050576	0.220550113844325	2.53989495759668	0.0110885766659199	0.054457495740309
LOC120098984	0.104905598927093	1.00350743911056	4.08045587181216	0.245930227071636	0.805736244451586	NA
LOC120098986	0	NA	NA	NA	NA	NA
Mrpl36	227.749238193711	0.890455747042546	0.525803683973565	1.69351370898214	0.0903577276662066	0.225962291231185
LOC679739	323.463620806512	1.59184997922978	0.677221933030001	2.35055880737292	NA	NA
LOC120098989	8.36856252202637	-0.499273229344674	1.06928953676137	-0.466920522627443	0.640556741651483	0.776149294433615
Irx4	5.25974078128857	-1.18079710626683	0.818626961307921	-1.44241169919479	0.149186265382113	0.313393415394677
LOC120097701	0	NA	NA	NA	NA	NA
Irx2	61.1841794464812	0.346687794137568	0.282437025818623	1.22748705886815	0.219639582838077	0.40070839829336
LOC102553527	0	NA	NA	NA	NA	NA
LOC120098992	0.112078386382765	-0.920037905650014	4.08045587181216	-0.22547429369489	0.821610321178813	NA
Irx1	73.4993810965598	-0.846562715633829	0.258750586880452	-3.27173254306456	0.00106890642991009	0.00983437278861293
LOC120098995	0	NA	NA	NA	NA	NA
LOC108349508	0	NA	NA	NA	NA	NA
Adamts16	71.5870669327166	-1.01383917553457	0.658764340605585	-1.53900129840449	0.123803979264826	0.277912545357516
LOC120097702	0.104905598927093	1.00350743911056	4.08045587181216	0.245930227071636	0.805736244451586	NA
Ice1	2133.39211409579	0.0579247591597144	0.229706175038445	0.252168924714452	0.800910496541228	0.880970470029029
LOC120100435	0	NA	NA	NA	NA	NA
LOC120099033	0.461528603355096	0.0308475639225027	3.62354631825576	0.00851308668722953	0.993207621611187	NA
LOC108349392	0	NA	NA	NA	NA	NA
Med10	374.652181445728	0.778651465493665	0.34614099410758	2.2495210875013	0.0244793627261116	0.094239936728142
LOC108348755	1.85340386938955	0.839601761003608	1.42687123539172	0.588421533897636	0.556249387334394	NA
Ube2ql1	1023.51185319595	-0.400269369981298	0.325890909801216	-1.22823115939457	0.219360204809741	0.400391958541659
Nsun2	1196.06488240913	0.855165411327701	0.227800863661017	3.75400425434842	0.000174031907321882	0.00242879534604444
Srd5a1	1424.70011680011	0.369201624764961	0.338846067254784	1.08958509613556	0.275895951181017	0.461502011862685
LOC120100362	2.69320741899513	-0.635757478874341	1.12563687774274	-0.564798019188247	0.572211154496684	NA
Tent4a	896.010778823882	-0.0866465853288	0.113481755968019	-0.763528768035791	0.445148112363907	0.62429744853757
LOC120097694	13.0467247576047	-1.28783993259782	0.712618444271485	-1.80719421865988	0.0707320020507686	0.192503429078289
Adcy2	1001.23808354045	-0.187710372826872	0.25652642291908	-0.731738940148417	0.46432792396326	0.640969808726203
Trnap-agg	0.321889584236951	0.872693499271527	4.04501363499285	0.215745502492742	0.829186130497041	NA
LOC100362709	35.9449977224653	2.5634018537831	0.812155742863887	3.15629345271122	0.00159788011786638	0.0132401619265954
LOC120100144	1.03265861189943	1.03661437868608	2.27553036327478	0.455548471431625	0.648714704364516	NA
RGD1308544	26.2132042675124	-0.302298857482197	0.467168940433059	-0.647086805903599	0.517575764044503	0.6837197549374
Fastkd3	399.880806362182	-0.0553514117449447	0.193816344360186	-0.28558691439397	0.775194527029545	0.86527397768004
LOC680200	106.589780165015	-0.381940912499027	0.281062331826211	-1.35891889182501	0.174172291687437	0.346647951134655
Mtrr	598.410529007283	0.00534429701644856	0.193141425354623	0.0276703819837511	0.977925046407767	0.987196747417509
LOC120100215	3.91753883564517	-1.33828029949889	1.17344489103397	-1.14047136744503	0.254089974864875	0.437547952920311
RGD1566325	615.941031228723	-0.360381928319222	0.158349938860124	-2.27585770423037	0.022854527689184	0.0901265577226577
LOC120099099	81.0295178802817	-0.805707822803203	0.481366644375245	-1.67379238303666	0.0941714098475955	0.232370079853511
LOC682870	284.658992779291	-0.383913000391281	0.393112665316266	-0.976597892317758	0.328768262972422	0.514571953674485
LOC102547287	494.082599647742	0.0174775281576911	0.151023976518277	0.115726843913264	0.907869030821748	0.946733573202429
LOC102549842	613.455612709386	0.179422886390608	0.169665485062632	1.05750964213125	0.290279056433582	0.475427075962823
Zfp748	425.920604310308	0.259361989171724	0.210043089064031	1.23480372683273	0.216903560027921	0.397314904924742
RGD1564382	106.525114844572	-0.455113768442208	0.396430356053816	-1.14802956305502	0.250956359816096	0.434581386046088
LOC102551340	434.089609284411	-0.514468326812952	0.153654565936922	-3.3482137265231	0.000813342608889201	0.00800946462309951
LOC120099100	10.0109347524723	0.416537124501337	0.823091564835902	0.50606413951573	0.612811623892665	0.75676312650486
LOC501406	84.2294987505968	-0.118577174093814	0.249101542176967	-0.476019429898086	0.634060535604168	0.772031509017875
LOC120093155	622.883243745707	-0.642531382007515	0.400691218126559	-1.60355743510348	0.108811639445556	0.255332582962727
LOC681177	521.429972080859	-0.766508458597108	0.310444336422089	-2.46906890758974	0.0135465129968469	0.0628007702893482
LOC120099102	148.08392939629	-1.02960122199576	0.403284226315469	-2.55304114272586	0.0106786881271159	0.0529781072094652
LOC120099104	0	NA	NA	NA	NA	NA
LOC120099103	213.539545199668	-1.00579828205201	0.672005952657302	-1.49671037596438	0.134468635235423	0.292866049985995
LOC120099105	63.9654160854456	-0.779736972768251	0.324786504512895	-2.40076777185578	0.0163607157353112	0.0715335785928519
LOC108349732	0.675234695680228	-2.84152785912956	3.32791960677251	-0.853845102912606	0.393190820168916	NA
LOC120100088	9.98938633483617	-0.486696930445179	0.710811790078083	-0.684705764927893	0.493529610472503	0.663904029652168
LOC102551815	2027.78034973394	0.0683558290649934	0.202943473064103	0.336822012715836	0.736251077964461	0.840757210330111
LOC120100094	69.3934422746674	-0.919953788679896	0.324703666651711	-2.8332103488892	0.00460830504858594	0.0288195307797826
LOC102546520	50.8523887005055	-1.0321347471002	0.861601591074444	-1.19792576730632	0.230945917393744	0.413126870213971
LOC120100096	18.6203566475078	-0.730936244242472	0.784859583389127	-0.931295558737008	0.351700698714622	0.537191550791279
LOC120100090	306.497122821682	-0.351123273800532	0.606076181872528	-0.579338512719151	0.56236078383613	0.718846816402862
LOC102556805	530.025732914219	-0.224180522979995	0.336962285348122	-0.66529855929838	0.505859551893488	0.674211846344171
LOC120100091	35.7365355351227	-0.95373379511595	0.638888412544457	-1.49280183579724	0.135489066626668	0.294128126928898
LOC120100093	152.289046005571	-0.976614664985278	0.638701159748788	-1.52906355355515	0.126248689475141	0.281450312455198
LOC102552482	94.5839658798179	-0.338027879918086	0.287783299716015	-1.17459171623806	0.240158099008077	0.422802788961665
LOC120100089	448.431093922619	-0.889656110680302	0.641292990580615	-1.38728494424183	0.165354892199118	0.335397871405401
LOC120100092	10.0801223164752	0.636835505654886	1.0497361775763	0.606662435056068	0.54407495659709	0.704727622403644
LOC120100095	24.5798043494879	-0.0355629968617559	0.691715459652702	-0.0514127541397029	0.958996621880838	0.976512975075236
LOC120100087	292.795698014566	-0.550626038826359	0.576420818194154	-0.955250090639323	0.339451240238705	0.525466655024717
Ppp1r14c	209.242792280861	-0.340698367894621	0.316035061602605	-1.07803977877312	0.281016004480883	0.466454070527845
Iyd	2.82376438104979	-0.446202290651518	1.44785871790639	-0.308180822571367	0.757944744150918	NA
LOC120099107	172.207310910133	-0.582104323160102	0.460820276287377	-1.26319164566684	0.206520314493419	0.385805124579592
Plekhg1	1140.10571610094	-0.821920479330815	0.282337791080386	-2.91112456531475	0.00360130412428431	0.0242068690677664
LOC679794	37.1763816292717	-1.46729160269622	0.693993598055542	-2.11427253335958	0.0344919968858112	0.119353676742953
Mthfd1l	772.027883089491	0.408942272292952	0.205007534099413	1.99476704155978	0.0460682935692308	0.144506615471174
LOC120100178	1.52263858068667	-2.82964558460466	1.86704896055654	-1.51557117375282	0.129627820656291	NA
Akap12	3235.90302515676	1.1078406869839	0.235768087556821	4.69885767180812	2.6162069031637e-06	8.06154298326762e-05
Zbtb2	168.234534816063	0.582218694285471	0.304656280700756	1.91106742636744	0.0559959165197125	0.164498884812249
LOC103690958	97.3382832933463	-0.890624628020161	0.547254044161115	-1.62744275263493	0.103643097752619	0.247410932535281
Rmnd1	774.823914846334	-0.0437332845067822	0.154413364351902	-0.283222146543713	0.777006552603675	0.866262556331202
Armt1	337.031096669828	-0.201839785771652	0.234621263032979	-0.860279171471687	0.389635171474244	0.572833098543667
Ccdc170	128.308828161986	-1.94485376066798	0.43960562419563	-4.42408753124254	9.6850749647634e-06	0.000240578110762179
Esr1	142.569790722237	-1.45943322249496	0.426823481944252	-3.41928990374896	0.000627847961548789	0.0065768886466351
LOC120099108	1.63764480630998	0.437349425848051	1.88973745031135	0.231433962308358	0.816977683132989	NA
LOC120100474	0.0980372603774523	-0.920037905650016	4.08045587181216	-0.22547429369489	0.821610321178813	NA
Syne1	11991.0966836963	-0.919690388086125	0.242149711759444	-3.79802388119199	0.000145854273832359	0.00209754538759928
LOC120100097	9.51794243927225	-1.74094786540403	0.732367476207237	-2.37715070912214	0.0174469580885041	0.0745861569253881
LOC120100183	2.72813054385571	-2.5946451292539	1.5258359501982	-1.70047450311867	0.0890417083479769	NA
Myct1	9.98370173563404	0.778281805675332	0.772595764601333	1.00735965861388	0.313761970132178	0.499249822537547
Vip	106.572204233853	1.18785945216256	0.427722156190594	2.77717540457092	0.00548335787836444	0.032734159864024
LOC120097707	0	NA	NA	NA	NA	NA
Fbxo5	49.1455672199755	1.29915844989268	0.489449416905982	2.65432627973125	0.00794669459497555	0.042867750217634
Mtrf1l	271.466468630571	-0.264450112361283	0.207706373744364	-1.27319209128728	0.202949886307641	0.382154453206303
LOC120100395	7.59908412692347	-0.472116482495329	0.806384950010168	-0.585472834642283	0.558229827357768	0.715982275391918
LOC120100394	6.98754093859593	-0.326872122915972	1.05073904976189	-0.31108782241418	0.755733858483637	0.853040422882261
Rgs17	2766.33752782183	-0.152083685794792	0.390694916848901	-0.389264562286613	0.697080448241517	0.814187953116824
RGD1562524	0	NA	NA	NA	NA	NA
LOC102546606	0	NA	NA	NA	NA	NA
LOC102546790	1.67538639097208	-0.0456927585469504	1.33813393025764	-0.0341466257702267	0.972760228156838	NA
LOC120097708	4.81690248277928	-0.306982916866553	0.847348481118859	-0.362286501606996	0.717137944201573	0.828441902839623
Oprm1	190.274261209477	-0.283344313775962	0.288932786459553	-0.980658225907591	0.326761310648797	0.512597341371243
Ipcef1	670.405340358318	-0.307150110430042	0.303502267501435	-1.01201916202682	0.311528891488626	0.496881899575958
Cnksr3	842.743070552113	0.236300045267283	0.364270946971002	0.648693087472865	0.516536773286538	0.682985057208895
LOC120099109	64.2321816343716	-0.441993235651007	0.987925397767638	-0.447395356622833	0.65458962785453	0.78556653450606
LOC120097709	0	NA	NA	NA	NA	NA
Scaf8	1468.79431390555	0.147890829143989	0.133583083613673	1.10710746558071	0.268247468165279	0.453524998547812
LOC120099110	13.0669231430701	-0.757836604699568	0.66393199341172	-1.14143709328617	0.253688076044319	0.437088513062824
Tiam2	142.293229804766	0.0240044595046458	0.279365390267373	0.0859249582837435	0.931526071039046	0.960716717927713
Tfb1m	611.506671275842	-0.258591279299024	0.179581805005275	-1.43996369393563	0.14987767104637	0.314350846357222
Cldn20	24.4828322867839	-0.747848155081021	0.799277681215805	-0.935654995324587	0.349450849214673	0.535271539479024
Nox3	1.90868165949908	-0.794000564036425	1.60845332472341	-0.493642278474546	0.621558836730045	NA
LOC120099111	0.328604604955177	-1.87530023749296	3.93031158496138	-0.477137803696902	0.633263996708088	NA
LOC108349518	0.196074520754905	-1.69814877969272	4.04890468853197	-0.419409423121894	0.674916938560224	NA
LOC120097710	0.31502124568731	-0.822081803695598	3.96432898002992	-0.207369723309238	0.835721125964829	NA
LOC120099112	0.22597717072151	-1.87577115188972	4.03270059469797	-0.465140197701735	0.641831061119899	NA
LOC102548198	2.38464548937806	-1.87607217301564	1.32288472095147	-1.41816754196564	0.156141855757574	NA
LOC120099113	0.102627434233668	0	4.08045587181216	0	1	NA
LOC102548409	0.748417246684736	-1.78714741732881	2.73398887104713	-0.65367764889413	0.513319506165266	NA
LOC102548472	0.115992531757334	0	4.08045587181216	0	1	NA
Arid1b	1557.98882420662	-0.0166435176198211	0.116879329197231	-0.142399154188639	0.88676473043828	0.934970382901255
Tmem242	291.075800383204	0.561208777567812	0.330039249545159	1.7004304134773	0.0890499951508271	0.223767727046909
Ldhal6b	12.3267484770073	-0.221294736911592	0.763791215581135	-0.289731974389386	0.772021292971641	0.863176439721152
LOC120099114	5.33522547986398	-0.862891732244413	0.88282057679858	-0.977425940131078	0.328358326008187	0.51410690200481
LOC120099115	101.932424574938	-1.27639694448784	0.314244379297695	-4.06179721444966	4.86963693508754e-05	0.000880689761171056
Zdhhc14	831.64340553853	0.378055793299412	0.2838323961677	1.33196843772562	0.182870560208778	0.357990628828215
Snx9	789.379501168539	0.713248918792911	0.205391166103217	3.47263678533513	0.000515372312631998	0.0056328330979186
Synj2	2803.69480338862	0.69036093492307	0.311810871958269	2.21403740859769	0.0268262056838702	0.100411209556774
Serac1	368.477442521013	-0.187106823842728	0.15555072479094	-1.20286693677705	0.229027816779306	0.411448182567956
LOC120099116	46.5648685881802	-0.834161466429871	0.494421162014779	-1.68714757885897	0.0915749782669852	0.227947418737456
Gtf2h5	431.275647138721	0.749028511013264	0.40864999784527	1.83293408775907	0.06681237369549	0.185833371143858
LOC102551377	72.7746387819638	-0.441667132385364	0.496853126159828	-0.888928959346606	0.374041260575503	0.558709197694252
Tulp4	6879.44938870168	-0.0771689300954579	0.126739311059781	-0.608879198175997	0.542604513306914	0.703508005606622
Trnap-agg_1	4.75360643704701	0.263013776145051	1.10900042301405	0.237162917783414	0.812530403019199	0.88773324724986
Tmem181	1789.16551180889	0.0698149393755473	0.132456236399676	0.527079292551286	0.598138526056082	0.745339760023401
Dynlt1	448.465959833883	1.79385413939932	0.519023331682398	3.45621098301032	0.000547826341593865	0.00589857013556893
Sytl3	13.8543011190877	0.913315922036837	0.622708939708644	1.46668188586495	0.142462612741636	0.304495370768318
LOC120099117	4.08550239857221	-0.533867386946646	1.34696763189409	-0.396347599085161	0.691848617237988	0.810503644251533
Ezr	723.673569024503	2.75220975199563	0.37205203284135	7.39737861657974	1.38899100522686e-13	3.11890366411286e-11
LOC120100170	0	NA	NA	NA	NA	NA
Rsph3	73.0367095496797	-0.889221387838613	0.393256793383928	-2.26117235048114	0.0237485865573759	0.0922882444370678
Tagap	197.436422237695	2.26065582654289	0.495642011902087	4.56106579397366	5.08946293208678e-06	0.000142147696843345
LOC120099118	11.3154058275598	-0.258155295009388	0.77655001851251	-0.332438721080565	0.739558004279591	0.842793627408514
LOC102551987	10.0329342086449	0.181749633646315	0.71839523009664	0.25299393151854	0.80027290263787	0.880610827701323
RGD1560015	125.212160367133	0.778750474709612	0.497855634106626	1.56420942409748	0.117768394752871	0.268645232170921
Fndc1	246.335531257252	-1.22159429059325	0.535738254843259	-2.28020732055181	0.0225953953730532	0.0894481506399751
LOC103690969	7.92263097592995	-1.0581461316073	0.72875140003968	-1.45199876329526	0.146501949110469	0.310254711352724
Sod2	4630.87645556454	0.456541497410852	0.272024247700073	1.67831177283219	0.0932862509574723	0.23078857701151
Wtap	1038.86880029889	0.307451306794378	0.150117346433194	2.04807315143424	0.0405528322085023	0.133368483406009
LOC102553528	192.670377381354	-0.930127106100001	0.49074949008197	-1.89531955691822	0.0580500787511257	0.168374182887425
Acat2	2706.73077701118	0.073072014105016	0.289271640765337	0.252606905784773	0.800571993017887	0.880794827400419
LOC120099120	40.7452391218001	-0.157219686850127	0.405147672421726	-0.388055263677967	0.697975137212921	0.814725360858937
LOC120099122	36.6721241180329	-1.07503122579343	0.472829634526528	-2.27361220044916	0.0229893132597025	0.0903748473876447
LOC120099121	13.6498992443232	-2.5030936845953	0.643343767195119	-3.89075609686624	9.99323436819362e-05	0.00156301077404319
LOC120099119	7.61667388410589	-0.75297715946166	0.942500424775936	-0.798914397986259	0.424340049716887	0.605677386086556
Acat2l1	305.920020448442	0.477786127450627	0.472472673391437	1.0112460558217	0.311898677619108	0.497314366666148
Tcp1	2214.90590915029	0.860016005467321	0.274420719941064	3.13393247292705	0.00172480543450702	0.0140455520463859
LOC120100365	4.39352544409818	0.532385396050718	0.850723037798827	0.625803431194504	0.531443881006834	0.694915577568842
LOC120100389	11.662101531096	1.93457689936442	0.788335619267602	2.45400163595516	0.0141276338733414	0.064727395679497
Mrpl18	214.442679205744	0.573902472870662	0.455154214661034	1.26089675627427	0.207346047034714	0.386742413084981
Pnldc1	44.792852411615	-0.814199816144195	0.519662053379138	-1.56678712799945	0.117164457115	0.267707148799049
Mas1l	21.8132959931235	-1.6146261256	0.472788733266887	-3.41511125792533	0.000637559638958029	0.00664485985842332
Mas1	27.1260908460932	-0.709575540413199	0.639808236659165	-1.10904408501887	0.267411164406055	0.452617195131347
LOC120099123	47.0494038146908	-1.11722203455621	0.694152576197521	-1.60947617694688	0.107512260091211	0.253300493102906
Igf2r	1758.65494262664	0.178278811007969	0.18754219554732	0.95060639813714	0.341804219492819	0.52790602425994
LOC120100462	7.05027003056776	-0.220083816373892	1.01109243970733	-0.217669332427803	0.827686759919625	0.898354057344684
Slc22a1	0.75175493869415	2.30620306373981	3.33131428292115	0.692280243735383	0.488761354440923	NA
Slc22a2	42.1442389431272	0.134750767248956	0.737028406095824	0.182829815152927	0.854931553788408	0.915568433128739
LOC102553224	0.419284660602121	-0.920027288763737	3.72604782230664	-0.246917734994122	0.804971890675654	NA
Slc22a3	16.7015079361049	-1.40234149757819	0.582709430804352	-2.40658795523945	0.0161023260627311	0.0707806209810274
Plg	8.19275094764359	-0.792663404171986	0.930247680275825	-0.852099307505884	0.394158976305681	0.577197948684352
LOC120099124	126.480680036932	-1.28657671680329	0.557033139218217	-2.30969510828201	0.020905039830372	0.0847676378174515
Map3k4	1076.47528401236	-0.265839859643347	0.142047567058262	-1.87148477899879	0.0612779176660447	0.174697912601914
LOC120100432	5.56288114856555	-0.867946816743903	0.895460796862889	-0.969273942292754	0.332408526882371	0.518657927840749
Agpat4	3260.15330829474	0.206991170753321	0.245658665486051	0.842596658838705	0.399454060347473	0.582249414141033
LOC108349099	112.283022400216	-0.681963599047603	0.448732395169794	-1.51975566370589	0.128572395905335	0.284255543647601
Prkn	380.964833587363	-0.728393037235866	0.185104144424165	-3.93504445565929	8.31812978542446e-05	0.00135912727236053
LOC120100099	10.1723958231382	-1.73189575457211	0.832571695029854	-2.08017611565573	0.0375093821212753	0.125876779687541
LOC120100100	177.638201922251	-1.5357689668398	0.723769469903109	-2.12190349372624	0.0338458430100713	0.117786285753447
LOC120100101	94.5032290780233	-0.84650936474515	0.711929882301365	-1.189034743153	0.234425995476566	0.416853312797009
Pacrg	42.5407251873736	0.00585483488887088	0.392862505595001	0.0149030126456165	0.988109556446403	0.993281560017467
LOC120100098	15.0291763537607	-1.4700743457872	0.518578292240159	-2.83481658948114	0.00458520014380976	0.0287258923429656
Cahm	33.2027075176228	-0.829760648536559	0.487953146631975	-1.70049246380285	0.0890383327524362	0.223767727046909
Qk	30964.5736855248	-0.716057929456815	0.260308127138642	-2.75080896369954	0.00594483010098755	0.0348109480661752
LOC102549462	3.37141964613468	1.30482469686917	1.48715031890305	0.877399332322799	0.380269775689139	0.564071209571957
LOC102549608	166.954008513586	-0.989330182745098	0.423630035720521	-2.3353636412074	0.0195244321278919	0.0806835055011354
Pabpc6	0.777041460249215	-0.556038378209069	2.32626855757414	-0.239025875322372	0.811085518588353	NA
LOC120097713	0	NA	NA	NA	NA	NA
LOC108349524	22.9668394527923	-0.715856509811171	0.450267683339211	-1.58984652085696	0.11186940475043	0.260270109819099
MGC94891	2.74598965529665	-2.64991033872493	1.3178615941978	-2.01076528096106	0.0443502549746752	NA
Pde10a	986.011036974041	-0.38653712813697	0.203087243097972	-1.90330580217931	0.0570006541986569	0.166330138519215
Tbxt	3.44811327380312	-2.10153638875125	1.08488845535508	-1.93709904311169	0.0527332375813016	0.158131660717498
T2	26.5432445417158	-1.29474156020984	0.408098338531	-3.17262149331561	0.00151069336384009	0.0127052370123159
LOC120100103	10.4161739063448	-1.01812475209566	0.752693491370793	-1.35264189709076	0.176170060781002	0.349397534626353
Prr18	1329.8991016167	-1.03494885230475	0.283011958015443	-3.65690856161023	0.000255275390755191	0.00330633385890175
Sft2d1	571.824794594823	0.240554142535522	0.245728615518517	0.97894232638687	0.32760847700001	0.513429109935956
Mpc1	1626.3125425672	-0.0108472970453331	0.277199341255236	-0.0391317562163514	0.96878534255251	0.98212340904512
Ccr6	9.30800011208314	1.04267116196244	0.841650004528871	1.23884174698733	0.215404110173527	0.395750957114826
Cep43	741.585870190873	-0.612134014210548	0.20574027612268	-2.9752755549212	0.00292725471725772	0.0208699181806627
Rnaset2	1341.43440288861	1.32459131139979	0.574635079554437	2.30509998176035	0.0211609745230832	0.0855246477655306
Rps6ka2	1821.38446736023	-0.285652927497001	0.152969546642265	-1.8673842850893	0.0618479427526968	0.1759690746065
LOC120099125	77.3998029880318	-0.827786287053691	0.567813988769879	-1.45784764628117	0.144882541882294	0.307571952386833
LOC120093055	5.93930850476678	-0.496632880590151	1.33779751224813	-0.371231726807127	0.710464944223792	0.823822754903943
Gpr31	68.7069677614825	0.411825931409451	0.57235659484457	0.719526838895404	0.471816371662145	0.647053485694249
Tcp10b	0.724854954140334	-0.756525545377966	2.81526957452081	-0.268722239683471	0.788143436291068	NA
Ttll2	1.73173738013858	-2.43751482035564	1.68305319867417	-1.44826962230059	0.147541659921995	NA
Unc93a	24.5137798780269	-1.75286666363516	0.734003557504895	-2.38809014712911	0.0169361869503411	0.073244277382448
LOC120100245	0	NA	NA	NA	NA	NA
LOC103689976	0.835481395368855	-1.50378686577093	2.76864727160067	-0.543148591442466	0.587027498886325	NA
LOC102555131	0.52255427884807	0.0130704802183444	2.89740013025753	0.00451110638183849	0.996400670073572	NA
LOC120093143	2.63491909281271	0.836165314340563	1.1169635417937	0.74860573604559	0.454094873820533	NA
LOC120093081	0	NA	NA	NA	NA	NA
LOC102546709	3.66936831512122	0.0926717692011656	1.00738924780083	0.0919920173889806	0.926704381899809	0.957696350045771
LOC102546375	0.767264252947721	1.87216841386831	2.78753608394354	0.671621230179643	0.501824859205583	NA
LOC120100108	0.11775054114327	0	4.08045587181216	0	1	NA
LOC120100105	0.459782632192157	-1.88587962701126	4.03183382458674	-0.467747359901311	0.63996526865626	NA
LOC501391	0.115992531757334	0	4.08045587181216	0	1	NA
LOC102551311	0.312337737053288	1.76953961294747	3.96072397839895	0.446771757536807	0.655039865008347	NA
LOC120100109	0.866271918770191	-1.81868269598697	3.92030628174726	-0.463913420350514	0.642709777330239	NA
LOC120093090	0.25619021264749	0.0417267596150371	4.08045587181216	0.0102260043793847	0.991840971187093	NA
LOC102555078	2.95425628224246	0.507859187330687	1.08174343631463	0.469482106645272	0.638725071828324	NA
LOC103690986	0.41050973693467	0	4.0804558717912	0	1	NA
LOC120100107	1.15108981272624	-3.19754454781498	2.46647814463221	-1.29640092484654	0.194837393622863	NA
Smok2a	0.205254868467335	0	4.08045587180542	0	1	NA
RGD1560718	0.566126475244373	-2.87263498332889	3.38451910547366	-0.848757207097188	0.396016406436654	NA
LOC120100192	0	NA	NA	NA	NA	NA
LOC120100207	0.935478125513285	2.62871720765575	2.48216855288613	1.05904057345309	0.289581302092832	NA
LOC108348488	36.7795547935446	-0.919077591701891	0.556803747754949	-1.65063111627327	0.0988139211456862	0.239910172108234
LOC120100106	228.114386462778	-1.24425428056772	0.339424452602143	-3.66577679076696	0.000246588938384671	0.0032177160722819
Afdn	2740.62281279532	-0.262102725546325	0.198258173494427	-1.32202733903272	0.186159047370522	0.361765218513343
LOC120100104	47.1983239217778	-0.920882534782978	0.354072451923614	-2.60083078980018	0.00929983122322034	0.048107078078674
LOC103690990	2.41579056607722	-1.67254005551274	1.52351698017355	-1.09781517192031	0.272285205061006	NA
LOC103694999	0.634227321290238	1.83300366671686	2.7288328132181	0.671717101112987	0.501763812346213	NA
Vom2r7	0	NA	NA	NA	NA	NA
Vom1r1	0	NA	NA	NA	NA	NA
Vom2r8	0	NA	NA	NA	NA	NA
Vom2r9	0	NA	NA	NA	NA	NA
LOC102556502	1.47981802908795	-2.42293127668761	1.81560509690552	-1.33450345607489	0.182038914961123	NA
LOC685793	0.640520526392799	3.14677408234396	3.96330181936041	0.793977906747406	0.427208293277248	NA
LOC100910657	0.982490228871642	1.24493802872003	2.69501430972743	0.461941157130976	0.644123518367056	NA
LOC102556873	12.0974608916903	-0.796513560949204	1.12942958428507	-0.7052352550632	0.480663844813472	0.65369245241813
Frmd1	0.561913824017117	3.23895571146307	3.95983170152252	0.817952871637882	0.413384098430799	NA
LOC120099127	1.75363733806731	0.437886780646775	1.86864534734687	0.234333808321891	0.814725841239272	NA
Dact2	213.947330517017	0.14741580001166	0.264761644424224	0.556786842490894	0.577673074586837	0.73067750466006
Smoc2	76.0681007627956	-1.36379820136967	0.51710154285756	-2.63738954216453	0.00835468297140673	0.0444320855821008
Trnap-agg_2	0.323088931850876	0.0417341621522449	3.97419580261759	0.0105012848447872	0.991621340949575	NA
Thbs2	3273.5299998952	3.74495902762857	0.423567581506767	8.8414675511911	9.44694438092004e-19	5.22554272231428e-16
LOC120097714	2.81463354511619	-1.32401546342501	1.2149082362549	-1.08980696970698	0.275798183149529	NA
LOC108348724	1.1808049764498	-0.166043271876184	2.28986494552285	-0.0725122554501882	0.942194252705659	NA
Wdr27	387.45903486879	-0.698501902858279	0.314751256169721	-2.21921879314639	0.0264718431333277	0.0994623807854107
LOC100125364	359.075512985536	0.0744599623638765	0.157245010249278	0.473528299854069	0.635836315627474	0.773195286651472
Phf10	552.948753524441	0.090141755584505	0.265834023421864	0.339090363318374	0.734541657804079	0.839862377481155
Dynlt2	4.44816927312903	0.39498102414815	0.881780274720023	0.447935880935375	0.654199472110862	0.78556653450606
Ermard	940.875567994845	-0.337250468855323	0.227911539132083	-1.47974284294519	0.138941887386691	0.299473775331948
LOC120099128	1.61994490311636	-0.486677290839407	1.65720203235401	-0.293674085197744	0.769006958568002	NA
LOC102550786	0.306145426985293	0.0417345176507439	4.0370201414718	0.010337951307701	0.991751655182734	NA
LOC102550953	6.77908321795242	0.0738981320637562	0.783311591375571	0.0943406594226238	0.924838552375588	0.956763101651636
LOC102550720	0.79248579979674	-1.92641096287321	3.34317498148702	-0.576221996617226	0.56446513905385	NA
Dll1	146.07845111359	0.211236872191301	0.331551957270685	0.637115443172738	0.524049650024019	0.689060877370984
Fam120b	2594.77500596954	-0.272221364241111	0.2018586815643	-1.34857397329427	0.177473845117731	0.351338105222157
LOC102557016	0.11775054114327	0	4.08045587181216	0	1	NA
Psmb1	2747.12297019855	1.12084889996481	0.415210394223573	2.69947216051938	0.00694495661017945	0.0390733492836169
Tbp	243.753345898498	0.312585444820605	0.188399625420602	1.65916171076645	0.0970832108445124	0.237308702171017
Pdcd2	224.223577975853	0.557340324039489	0.271892977483858	2.0498518542009	0.0403788896719791	0.133006948274628
Prdm9	39.3391381393829	-0.465668884352469	0.368753614078915	-1.2628184960726	0.206654416015759	0.385928483269219
LOC102551889	90.5700717407537	-0.44419728896573	0.311996162256962	-1.42372677199756	0.154525580685659	0.320600644439673
LOC120099138	4.93158651921185	0.0123774111501654	1.16900781719678	0.0105879626877482	0.991552185881686	0.995194371729986
LOC108349526	21.6438327194086	0.378717199176682	0.505032743119727	0.749886426842825	0.453323109924747	0.630537553510171
Chd1	1049.74267612367	0.294514570975944	0.224463216145054	1.31208389523217	0.189491829214884	0.365788239946666
Rgmb	1418.4705128488	-0.193574936115149	0.166262902294912	-1.16427016155289	0.24431454472883	0.427300806655751
LOC120100349	0	NA	NA	NA	NA	NA
Trnaa-agc_2	0	NA	NA	NA	NA	NA
LOC120100130	0.182879212737722	1.70024689001093	4.05297726686683	0.419505656720673	0.674846621468873	NA
Riok2	371.653335943608	0.642046947718793	0.219588769710334	2.92386058069243	0.00345719553984255	0.0235066534488676
Lix1	491.749383611651	-1.44128158652132	0.327275335103156	-4.40388086705965	1.06331350083492e-05	0.000257362720228763
Lnpep	8402.31599355306	-0.111548237928045	0.14870431490444	-0.750134506854948	0.453173698742186	0.630445731430134
LOC102552729	22.5348925099001	-1.21752715610107	0.514959741983084	-2.36431522086064	0.0180634357589734	0.0764858280988619
LOC102552823	36.0353990301013	-0.428309402819866	0.415146071730126	-1.03170770961383	0.302209064674301	0.487676062170803
LOC102553133	0	NA	NA	NA	NA	NA
Spaca6	1001.62214639578	-0.710878273518965	0.533100889551918	-1.33347793532379	0.182375011657645	0.357276106092268
Mir99b	0	NA	NA	NA	NA	NA
Mir3596c	0	NA	NA	NA	NA	NA
Mirlet7e	0	NA	NA	NA	NA	NA
Mir125a	0	NA	NA	NA	NA	NA
Has1	128.387860301369	0.39958953292343	0.492826318007036	0.810812081910213	0.417473595100893	0.59915730055013
LOC120099163	26.4855933021742	-0.351279108501821	0.768943549496436	-0.456833416096495	0.647790785334143	0.781366196180886
Fpr1	44.5947394099443	-0.0193290487259764	0.674484137964691	-0.0286575289736292	0.977137729412406	0.986885173250677
LOC120100140	0.595667034261435	-2.08835057231037	3.33445852439705	-0.62629376164995	0.531122277390715	NA
LOC108349528	25.470529665904	-0.51926060222202	0.679249433577385	-0.7644623264347	0.444591779075492	0.623758064151267
Fpr2	7.07489304247551	0.894775545374701	1.07359330004972	0.8334399491253	0.404596652081991	0.58747983049923
Fpr3	0.231985063514668	0	4.08045587180254	0	1	NA
Fpr-rs4	0	NA	NA	NA	NA	NA
Vom2r10	0.115992531757334	0	4.08045587181216	0	1	NA
Fpr-rs6	0	NA	NA	NA	NA	NA
Vom1r2	0	NA	NA	NA	NA	NA
Vom1r3	0	NA	NA	NA	NA	NA
Vom1r4	0	NA	NA	NA	NA	NA
Vom2r11	0	NA	NA	NA	NA	NA
Vom1r5	0	NA	NA	NA	NA	NA
LOC681871	0	NA	NA	NA	NA	NA
Fpr-rs3	0	NA	NA	NA	NA	NA
LOC108349105	0	NA	NA	NA	NA	NA
Vom1r6	0	NA	NA	NA	NA	NA
Vom1r7	0.102627434233668	0	4.08045587181216	0	1	NA
Vom1r8	0	NA	NA	NA	NA	NA
Vom1r9	0	NA	NA	NA	NA	NA
Vom1r10	0	NA	NA	NA	NA	NA
Vom1r11	0	NA	NA	NA	NA	NA
Vom1r12	0	NA	NA	NA	NA	NA
Vom1r13	0.284582856617491	2.21760581942322	4.01356306094782	0.552527962248966	0.580586682013131	NA
LOC120098104	0	NA	NA	NA	NA	NA
Vom1r15	0	NA	NA	NA	NA	NA
Ppp2r1a	7024.41630253592	0.596367237155504	0.280403163150055	2.12682064801232	0.0334349880211161	0.116818994504836
Vom1r16	0.547682337683624	-0.897108389816259	2.9331727574946	-0.305849148340834	0.759719505397565	NA
LOC100365363	363.627949847053	0.0341498475600918	0.211705361579942	0.161308373605817	0.871850528445161	0.92515102929631
Vom1r17	0.692509307376565	2.93704504789666	3.30943898498486	0.887475206892232	0.374823108733768	NA
Vom1r-ps112	11.6466933587999	-1.48515181400968	0.702178076586809	-2.11506434554152	0.0344244635288291	0.119247351209763
Vom1r20	0.0980372603774523	-0.920037905650016	4.08045587181216	-0.22547429369489	0.821610321178813	NA
LOC102557368	52.0986698214802	-0.295825522006437	0.763481228314411	-0.387469280233059	0.698408823045366	0.814900123365018
Vom1r21	0	NA	NA	NA	NA	NA
LOC102554200	503.196532409016	0.0137232746923839	0.170835551137402	0.0803303211832434	0.935974543313956	0.962672278158062
LOC108349017	38.2436231287902	-0.337003730809128	0.545385823116458	-0.617918025231043	0.536629376398833	0.698413090721265
LOC102552527	232.010206298482	-0.209840995437683	0.213890547622203	-0.981067175573963	0.326559616000504	0.512458174043414
Zfp54	65.1106630813841	0.318229597025386	0.269759425328567	1.17967925175472	0.238127809045981	0.420632493290273
LOC103691005	160.302690058883	-0.466099126426636	0.280998352021823	-1.65872548032039	0.0971711224990404	0.237419878244962
LOC120099215	22.7886854336002	-0.843300541918618	0.516019604374062	-1.63424128612623	0.102208196657835	0.245159142464627
Trnar-ccu	0	NA	NA	NA	NA	NA
Zfp53	177.253913814208	0.000803785767778771	0.240533071790427	0.00334168504062967	0.997333726061334	0.998162589679158
LOC102547319	58.6903694259072	-0.111214993327533	0.525707787406131	-0.211552874033451	0.832455878161334	0.901287385344961
Zfp52	203.022154569706	-0.113160370162014	0.393965267288585	-0.287234382210456	0.773932861791038	0.864248528857106
LOC102550851	318.903446535457	0.140826282738636	0.245641531241393	0.573299971006308	0.566441605037113	0.722113568324796
LOC108348215	28.4923640634182	-0.0815398638205458	0.508843132865165	-0.160245581701016	0.872687624295304	0.925316285591331
Zfp51	163.136332974066	-0.092953857200242	0.21393952389944	-0.434486603999053	0.663935120521425	0.79171987548499
RGD1565566	3.52563569179818	3.17069405212607	1.51016316682828	2.09957051116888	0.0357666390938569	0.122124602229687
Vom1r22	0	NA	NA	NA	NA	NA
Vom1r23	0	NA	NA	NA	NA	NA
LOC102553001	121.19699576275	-0.212849276172953	0.45727887520377	-0.465469296122862	0.64159541969856	0.776951224014504
LOC682206	373.875121440578	-0.26687254816541	0.206632098124799	-1.29153481277738	0.196518291607185	0.374366932831528
LOC120093134	154.030940423125	-0.588267636295492	0.509159980945748	-1.15536895732222	0.247939368441254	0.431261035363817
LOC102548728	28.1746339255681	-0.483736809144961	0.437757319609662	-1.10503419925976	0.269144770556904	0.454229368318204
LOC120100076	4.97095486238526	1.00423774977813	1.42509859982041	0.704679486671786	0.481009719952052	0.65388835573893
LOC102547235	122.827615708552	-0.360459745250901	0.289358744822626	-1.24571920393095	0.212867500839237	0.393096820416338
Zfp758	220.73178315568	-0.475512478123725	0.221259945890904	-2.14911233124039	0.0316254964902356	0.112633132303674
Vom2r12	3.12054592710834	-0.945300038107799	0.98536142591997	-0.959343458391658	0.337385749024365	0.523629731914879
LOC120099221	0.655490315470987	0.0091066197941169	2.45322540940843	0.00371210071410148	0.997038178954238	NA
LOC120100136	0	NA	NA	NA	NA	NA
LOC120100159	3.28894866932578	-0.498879713883147	1.12360324417164	-0.44399988738991	0.657042665327797	0.786897460312781
LOC102555644	269.274402356229	-0.468769501297994	0.341459193888511	-1.37284193744993	0.169801490146073	0.341453371291605
LOC102555377	270.233943511652	-0.0238909276806133	0.236828904360271	-0.100878428438235	0.919646967352369	0.953709523644628
LOC682225	77.5334815099887	-0.157145693432487	0.269385911101619	-0.583347855089601	0.559659153319815	0.717050445632455
LOC120099242	5.88901106582602	-0.36390550980793	0.981445202322428	-0.370785357090551	0.710797408541991	0.82401341452353
LOC102555191	169.747361942632	-0.501217430545339	0.248800022637662	-2.0145393285405	0.0439529400843085	0.140336298489657
Zfp945	382.976091026452	-0.292618660166337	0.222977146912376	-1.31232578862141	0.189410234461407	0.365741567249915
Vom2r80	45.5391142175941	-1.1344346957076	0.595117860830178	-1.90623533651818	0.05661967952983	0.165614749663058
Zfp40	393.723661431443	-0.511153447408219	0.238613634099109	-2.14218038855193	0.0321789690056643	0.113922391208158
Vom2r15	0	NA	NA	NA	NA	NA
LOC682419	0.944150390343837	3.99222293500411	3.93835368828788	1.01367811298321	0.31073637112831	NA
Vom2r16	24.052532153549	-1.54832022246847	0.491153249350393	-3.15241775253711	0.00161924430946163	0.0133586296791064
LOC120097717	2.10032522505836	-0.931114604107157	1.25632113126309	-0.741143789542904	0.458606261131281	NA
Vom2r17	2.28307701488367	-3.39515639671143	1.91793922296452	-1.77021062818852	0.0766920594799713	NA
LOC108348195	2.47924510375642	-3.41530443745181	1.75609331048243	-1.94483084530033	0.0517953403892706	NA
Vom2r19	0.733463929281616	0.508123404119818	2.08680843190053	0.243493076006528	0.807623448283065	NA
Vom2r18	1.29134696869881	2.50029389947095	2.59539972012722	0.963356002576893	0.335368897902376	NA
Vom2r22	1.25434206619945	1.79015504650022	2.66918762208264	0.67067411510902	0.502428156212387	NA
LOC680562	25.8874334256578	0.726323772854586	0.417296901086396	1.7405443725167	0.0817634756828603	0.211477942725755
Actl9b	0.112078386382765	-0.920037905650014	4.08045587181216	-0.22547429369489	0.821610321178813	NA
Vom2r23	0.11775054114327	0	4.08045587181216	0	1	NA
Vom2r24	0.585236686944479	0	4.08045587178699	0	1	NA
Vom2r25	0.182879212737722	1.70024689001093	4.05297726686683	0.419505656720673	0.674846621468873	NA
Vom1r24	0	NA	NA	NA	NA	NA
LOC120098107	0	NA	NA	NA	NA	NA
Vom1r27	0	NA	NA	NA	NA	NA
Vom1r63	0	NA	NA	NA	NA	NA
Vom1r110	0	NA	NA	NA	NA	NA
Vom1r28	0.104905598927093	1.00350743911056	4.08045587181216	0.245930227071636	0.805736244451586	NA
Vom1r29	0.314716796781279	2.41323451974532	4.00021775873103	0.603275787793828	0.54632523727751	NA
LOC100911184	1.21357753907366	-2.22100991565926	2.22061623175595	-1.00017728588023	0.317224719482349	NA
LOC102554457	406.06193918814	0.263260289517675	0.202971228174978	1.29703254931641	0.194619987631196	0.371969214519459
LOC120099261	0	NA	NA	NA	NA	NA
Vom1r30	0	NA	NA	NA	NA	NA
Vom2r26	0	NA	NA	NA	NA	NA
Lilrc2	25.1166927817223	1.51033278091296	0.603230316171617	2.50374150705528	0.0122887779685342	0.0586854486309511
RGD1562625	9.86145635633814	2.66829005972279	0.902839138668279	2.95544349534803	0.00312219882284211	0.0218342112560087
Lilrb2	27.6566860412917	4.71868245126008	1.17965729853768	4.00004514625512	6.33304008902306e-05	0.0010869253230866
Lilrb3l	82.244854802399	5.14811428304412	0.741884947645942	6.939235388694	3.94227790390882e-12	6.26817034964928e-10
LOC120099266	5.21830170144635	5.05034878280296	1.44505593662018	3.49491577095287	0.000474211381244321	0.00529640531246071
Lilrb1	17.5821340833147	3.56451950392179	0.940801800374014	3.78881024941143	0.000151370471942614	0.00216862345747729
Lilrb3a	80.0454150382745	3.6002277559989	0.543863092024665	6.61973170967746	3.59851373054926e-11	4.43536374430036e-09
LOC120099276	21.5967195051472	1.31804252452424	0.680145989844799	1.93788178450483	0.0526376467861565	0.15794776282922
Rps9l1	1365.95707640582	2.03642565613693	0.51297016810456	3.96987151058236	7.1911400595412e-05	0.00120895378361998
Tsen34	619.056847834849	0.495509507773267	0.289602380362172	1.71099943016211	0.0870812180204869	0.22062596764811
Mboat7	1654.7859558861	0.337961286415487	0.158697632441324	2.12959249118252	0.0332052715169584	0.116285106969287
Tmc4	15.5650429745987	-0.739152192057849	0.712351383349124	-1.03762301770612	0.299445597468007	0.484510867753439
Leng1	60.413347412083	0.0765444135513858	0.264821955940456	0.289041039967987	0.772549971880091	0.863512114946702
Cnot3	306.718645564242	0.146650188911861	0.220426461605367	0.665302105036786	0.505857284473049	0.674211846344171
Mir3572	0.0914396063688608	1.00350743911056	4.08045587181216	0.245930227071636	0.805736244451586	NA
Prpf31	417.900632762266	0.621360154965027	0.351514797693053	1.76766428907953	0.0771170433942184	0.203731172789725
Tfpt	229.195246495744	0.759089440826326	0.218157698029151	3.47954460321126	0.000502266753509593	0.00553225240546093
Ndufa3	884.895293591784	1.31978639006444	0.59893466599342	2.20355652293958	0.0275555477483454	0.102196609547788
Oscar	30.8446050945385	2.11889755844542	0.762250249500396	2.77979254166754	0.00543936357049975	0.0325486349380907
LOC100359972	0.421042669988058	-0.920027304612016	3.7235033271851	-0.247086473078981	0.80484130215114	NA
LOC120099280	0.454358480820984	-0.740829508477576	3.64026607794241	-0.203509714019673	0.838736653858101	NA
Tarm1	11.2757873648761	4.20036538343428	0.960631271025809	4.37250536196779	1.22828799483501e-05	0.00028777214292214
Vstm1	6.05893018183935	2.4029402922277	1.02496103821544	2.34442110737347	0.0190566416635702	0.0793001057409373
Cacng6	8.46813522364215	0.488233998378847	0.740428641546677	0.659393722748187	0.509642972020313	0.677168640684973
Cacng8	137.503479579855	-0.599570204585597	0.358968267810088	-1.67025962557448	0.0948680075762732	0.233606030816753
Mir935	0	NA	NA	NA	NA	NA
LOC103691003	69.1903601569897	-1.02978248002234	0.49367862081937	-2.0859369569482	0.0369843340626053	0.124809574317552
Cacng7	1500.07890989132	-0.207476520170752	0.203318375678589	-1.02045139539545	0.3075144294865	0.492731365431987
Prkcg	305.398821669467	-0.319623579252394	0.312559214596217	-1.02260168418104	0.306496212981846	0.491867545537549
Myadm	774.1731917394	0.66897011774855	0.182091124257248	3.67382056910949	0.000238950560379985	0.00313065266254054
LOC120097720	62.5150841274659	0.890078080098131	0.723732512082843	1.22984398964827	0.218755531783708	0.399738675797495
Olr1l	0	NA	NA	NA	NA	NA
LOC103689958	0	NA	NA	NA	NA	NA
Olr386	0	NA	NA	NA	NA	NA
Nlrp12	9.04600944012364	3.70017927952271	1.17373556531156	3.15248117964331	0.00161889257151717	0.0133586296791064
Mir295-1	0	NA	NA	NA	NA	NA
Mir294	0	NA	NA	NA	NA	NA
Mir293	0	NA	NA	NA	NA	NA
Mir291b	0	NA	NA	NA	NA	NA
Mir292	0	NA	NA	NA	NA	NA
Mir291a	0	NA	NA	NA	NA	NA
Mir290	0	NA	NA	NA	NA	NA
LOC292543	0.22779756867749	-1.88589546950577	4.03183382460726	-0.467751289250984	0.639962458365738	NA
Vom2r27	0	NA	NA	NA	NA	NA
Nlrp4a	0	NA	NA	NA	NA	NA
Nlrp4f	0	NA	NA	NA	NA	NA
Vom1r31	0	NA	NA	NA	NA	NA
Vom2r28	0	NA	NA	NA	NA	NA
Zfp418	275.218052565898	-0.162872695011527	0.197201249029416	-0.825921214054946	0.408848785742255	0.59143736933859
LOC691135	251.959176337255	-0.256865629208938	0.239210350718355	-1.0738064989143	0.282909416566344	0.468093257706495
Zfp772	61.2096336033115	0.479980006820153	0.373699124655195	1.28440227753549	0.199001236474984	0.377514111854324
LOC108349540	5.11932814270986	-1.58176583532623	0.92239008838104	-1.71485562914332	0.0863716993989792	0.219623698920221
Hiatl3	360.688297252944	-0.0619818385603104	0.147409522917035	-0.42047377492155	0.674139383553919	0.798955219461713
Zfp773-ps1	40.0547519409829	-0.892409189370783	0.596145811923394	-1.49696462093985	0.134402464012136	0.292778165529846
Zfp954	155.253723465662	0.528200513063891	0.310027055798391	1.7037239272671	0.0884326758145505	0.222900574878319
LOC102547517	0	NA	NA	NA	NA	NA
LOC102547412	3.25887226492007	-1.94628246921284	1.38469708166598	-1.40556551680689	0.159853181664303	0.327898849087397
Aurkc	436.964077514262	-0.125702837230545	0.283458013051396	-0.443461928902157	0.657431650597231	0.787071288504001
LOC103690204	25.9243789410321	0.123126433330453	0.413338063032955	0.297883123627634	0.765792368953215	0.859304593315024
Usp29	1736.18929815415	-0.351083071269701	0.387546183086062	-0.905912860433814	0.364981976797324	0.549931380709643
Mir3099	3.56364487158887	-1.2573570728327	1.40863069612522	-0.892609451356813	0.372066355994333	0.556639150840787
LOC120100463	6.95150948261406	-1.62471095017241	1.01845473496919	-1.59527065306595	0.110651725212761	0.258335441229174
Peg3	12043.9620179616	-0.429683120471909	0.307938051625707	-1.39535571587684	0.162908598380599	0.332368127264628
Apeg3	0	NA	NA	NA	NA	NA
Zim1	301.24258467404	-0.102858734181208	0.331769086976315	-0.31003109758852	0.756537308224503	0.853480058360618
LOC102548092	4.42520888929802	0.882313590529062	1.14314401598637	0.771830651422998	0.440214735070693	0.619827671646587
Olr3	0	NA	NA	NA	NA	NA
Olr4	0	NA	NA	NA	NA	NA
Olr5	0	NA	NA	NA	NA	NA
Olr6	0.102627434233668	0	4.08045587181216	0	1	NA
Olr7	0	NA	NA	NA	NA	NA
Olr8	0	NA	NA	NA	NA	NA
LOC103691061	0.658037167631863	1.00352974171593	3.41376646426746	0.293965551604089	0.768784226768165	NA
Smim17	867.085104633142	-0.836043835725649	0.529113378751637	-1.58008447584177	0.114087521987755	0.263374481999215
Zfp28	206.829187678388	-0.254029449974607	0.218704986431161	-1.16151649818266	0.245431917813338	0.428462047886129
Zfp78	140.061426479983	-0.712152222818162	0.248139490605768	-2.86996729573204	0.00410514255544415	0.0265773702583266
LOC102548162	83.7168109482084	-1.1023922612528	0.360659133549955	-3.05660430779056	0.00223859577178143	0.0171737276903438
Zfp583	100.889503585744	0.268417451247111	0.266025079638634	1.00899303032528	0.312977976756961	0.498456989808365
Zfp667	134.48418315296	0.109905047588395	0.312911917898396	0.3512331787378	0.725413420743468	0.834036180995854
LOC103691035	5.63168034977343	-3.57712425004777	1.18638917443315	-3.01513561244093	0.00256864378562532	0.0189568084654073
Zscan5b	0.115992531757334	0	4.08045587181216	0	1	NA
Galp	2.34795961280774	-0.0137012275705586	1.5249121941549	-0.00898492885234732	0.992831160444407	NA
Zfp444	720.3331291541	-0.00363133980593881	0.152915245715716	-0.0237474019607555	0.981054095355803	0.989137343865019
Zfp787	214.107355952517	0.387174185204376	0.234771115237598	1.64915596542845	0.0991156865735532	0.240436908311222
Nlrp5	2.72411880764344	-0.248932435069834	1.61195543293393	-0.154428857016693	0.877271601957963	NA
Nlrp4	0	NA	NA	NA	NA	NA
RGD1564651	0	NA	NA	NA	NA	NA
LOC691325	0.182879212737722	1.70024689001093	4.05297726686683	0.419505656720673	0.674846621468873	NA
Obox2	0.11775054114327	0	4.08045587181216	0	1	NA
LOC120098145	0	NA	NA	NA	NA	NA
LOC120098147	0	NA	NA	NA	NA	NA
Vom1r32	0	NA	NA	NA	NA	NA
Nlrp9	0	NA	NA	NA	NA	NA
Vom1r39	0	NA	NA	NA	NA	NA
LOC120099323	0	NA	NA	NA	NA	NA
Vom1r64	0	NA	NA	NA	NA	NA
LOC120099328	0	NA	NA	NA	NA	NA
Vom1r35	0.104905598927093	1.00350743911056	4.08045587181216	0.245930227071636	0.805736244451586	NA
LOC120093107	0.104905598927093	1.00350743911056	4.08045587181216	0.245930227071636	0.805736244451586	NA
Vom1r36	0	NA	NA	NA	NA	NA
Vom1r37	0	NA	NA	NA	NA	NA
Vom1r38	0.104905598927093	1.00350743911056	4.08045587181216	0.245930227071636	0.805736244451586	NA
Rasl2-9	3.89718417106492	1.24593535717615	0.99790176909646	1.24855511410133	0.211827838257201	0.391761085143868
Rfpl4a	2.1590578795085	-0.0440180087008303	1.4988546476401	-0.0293677634253163	0.976571282769526	NA
Epn1	2651.46966768031	0.403327479201575	0.177137216855516	2.2769211708376	0.0227909334018848	0.0899542281227294
U2af2	2351.32492463927	0.52266615567751	0.217980375903598	2.39776701692018	0.0164953534529613	0.0719557839891727
Ccdc106	178.347186249385	-0.508431009710997	0.265056672009265	-1.91819736457426	0.0550859902846894	0.162689825975579
Zfp580	193.035065846798	0.885150960952348	0.308736631330389	2.86700984310838	0.00414370124643462	0.0267430280500543
LOC120100122	0	NA	NA	NA	NA	NA
Zfp865	149.126413519325	-0.124785110194917	0.218656079748662	-0.570691244160022	0.568208955078521	0.723752366875921
LOC100911196	545.505333265125	0.0429757222021897	0.15305604959137	0.280784211515498	0.778875914057464	0.866695787984359
Fiz1	276.090856005667	0.387007771437386	0.187574198560749	2.06322497660597	0.039091258169651	0.129897530260735
Zfp524	86.9541546449032	0.805106689987602	0.526712932562772	1.52854931066583	0.12637621031611	0.281588938925732
Zfp579	210.081715782104	0.00497559335219575	0.348702949407872	0.0142688593848855	0.98861548371309	0.993518911398033
Sbk3	0.883418081561267	2.7757825526209	2.91063992692605	0.953667448502441	0.340252002286953	NA
Sbk2	1.13091413402108	0.04719530532858	1.93496051675075	0.0243908363607502	0.980540857677609	NA
Ssc5d	433.253217819682	-0.0332329183380131	0.444435120879901	-0.0747756349053107	0.940393228060525	0.965197134612102
Nat14	121.467179340334	-0.183455840392819	0.294839173722203	-0.622223424644617	0.533794965180249	0.69623091342518
Zfp628	226.673166010141	0.397658495946169	0.162567908192131	2.44610698611066	0.0144408142004489	0.0656789423914096
LOC684792	14.0850411048214	0.231051427542089	0.538158758303946	0.429336927025527	0.667678047242152	0.794327778072956
LOC684270	174.076731430151	0.291828019998944	0.388635604864565	0.75090397366099	0.452710448732125	0.630187838619927
Isoc2b	124.93636301659	0.358888524477501	0.3937375854345	0.911491657778766	0.362036379107818	0.546791625052358
Shisa7	377.833320298882	-0.647816093080825	0.288451832898764	-2.24583801936937	0.0247143850877321	0.0949513026265759
Ube2s	769.451262002167	1.02414690259877	0.397114712876659	2.57896992831103	0.00990954128087701	0.0502725695473813
Rpl28	3732.39496990225	1.7878906055125	0.516899368321858	3.45887558601007	0.000542435403229675	0.00585525583524312
Tmem238	35.9710522106249	0.520483997565126	0.459175511167629	1.13351863265007	0.256996521054323	0.440704141160632
Tmem190	10.8432314370484	-0.510603715112741	0.733855556995343	-0.695782310627079	0.486565168900374	0.658375412759082
Il11	34.279532739669	4.2462120135934	0.714764514453818	5.94071463779663	2.83782229526948e-09	2.15969704142337e-07
Fam71e2	2.37015263295502	5.25788545201859	2.49645432508796	2.10614125769489	0.0351920839379415	NA
Cox6b2	19.426266433998	1.10762901775278	0.498882254902196	2.22022131849513	0.0264037478674794	0.0992558590894357
Kmt5c	398.46766725456	-1.06236660278979	0.284856979764662	-3.72947365961499	0.000191880162426347	0.00263576632566149
LOC120099388	7.98114746423046	-0.846261307006629	0.684505082508227	-1.23631121029179	0.216342905711256	0.396625385480615
Tmem150b	52.6439168598571	0.619434190960916	0.378948339476184	1.63461381521595	0.102130029695965	0.245077231566698
Brsk1	2297.61940209259	-0.128033489842495	0.241791384593206	-0.529520479225926	0.596444441776554	0.744230497480411
LOC108349434	3.27505338359104	-0.488616073747601	1.01320083432295	-0.482249971768042	0.629628381689134	0.769609899122986
Hspbp1	735.981645630296	0.947331310191394	0.363340682782005	2.60728114159396	0.00912643923082416	0.0475409374204661
Ppp6r1	2428.08282605606	0.320571427737726	0.170250167747046	1.88294338842604	0.0597080403719965	0.171711723002347
Tmem86b	48.0504842831031	-0.0299411878157623	0.583119200897167	-0.0513465990653297	0.959049336367622	0.976512975075236
Ptprh	19.7269286972906	-0.667352896749333	0.733159644914099	-0.910242266304119	0.362694758412738	0.547457865294009
LOC108349515	12.9187323089562	-0.0448117500783621	0.811363733807195	-0.0552301615307479	0.955955100173767	0.974868731365657
Syt5	282.464509632	0.332135097770045	0.281626523805635	1.17934594114888	0.238260451669716	0.420834017400117
Dnaaf3	35.1530133337953	-0.150864171428426	0.462856959014755	-0.325941240571511	0.744468812547574	0.845725768151454
Tnni3	5.25770629495237	-1.65898159421926	1.37470961035485	-1.20678693283525	0.227514209674433	0.409605045741563
Tnnt1	12.0457913985632	-0.442579297405749	0.783083427736428	-0.565175154689538	0.571954634078538	0.726401923406348
Ppp1r12c	1785.12237957932	0.0155872050457566	0.151881524407096	0.102627393994133	0.918258700367225	0.95314095276363
Eps8l1	18.9352481518955	0.0818219475968968	0.694424938194672	0.117826914179685	0.906204803656382	0.945911480743917
Rdh13	234.66607212796	-0.387939721934524	0.217427413662425	-1.78422635582114	0.0743868913118853	0.19876656396869
Gp6	79.1699286364757	1.66345557617077	0.596406287690753	2.78913152074831	0.00528495980797077	0.0318685465261816
Nlrp2	1.07159156515066	0.0417375490083121	2.6411024110303	0.0158030786061152	0.987391492371639	NA
Ncr1	2.90901513140031	2.00532664110784	1.7460092972822	1.14852002462374	0.250753951287435	NA
Fcar	7.15960118597376	6.75623628109322	1.50193304028083	4.49836051268301	6.84795031730837e-06	0.000179858170722627
LOC108349720	24.1810043703807	0.231989485232656	0.425424639910277	0.545312761577663	0.585538428573681	0.736150896481098
Kir3dl1	0	NA	NA	NA	NA	NA
Lilrb4	216.651044311475	4.61079234685735	0.801032093973236	5.75606443430643	8.60975337066922e-09	5.88134327389781e-07
Lilrb3	83.4081907614678	-0.902532888229319	0.472931157280466	-1.90838111284362	0.0563419761651126	0.165157534099166
Lilra5	23.0171197925325	-0.732743404057509	0.465986561059124	-1.57245608627013	0.115844815775888	0.26588853121965
Cdc42ep5	92.1825824400664	0.719391427889189	0.286241852574191	2.51322935978669	0.011963152935802	0.0576279408307251
Leng9	99.2340775213082	0.239603081616651	0.256559605942175	0.93390805125673	0.350351325362602	0.5359340105438
Leng8	3072.85396868918	-0.449614845813519	0.410104007215399	-1.09634345898349	0.272928497495613	0.458426334703835
Ttyh1	9732.42798062346	-0.102269783160249	0.176521653028947	-0.579361123156253	0.562345530516501	0.718846816402862
Lair1	436.276282801144	-0.678695420638316	0.4084861919961	-1.66148925945775	0.0966152242671943	0.23644509238758
LOC120100223	5.05752378217408	-0.854755574244531	1.07866335100229	-0.792421076928493	0.428115193792143	0.608881505080397
LOC100912013	0	NA	NA	NA	NA	NA
Vom2r29	0	NA	NA	NA	NA	NA
LOC691592	0	NA	NA	NA	NA	NA
Vom2r30	0	NA	NA	NA	NA	NA
Vom2r31	0	NA	NA	NA	NA	NA
Trnap-agg_3	0	NA	NA	NA	NA	NA
LOC102551504	0.207533033160761	1.00351544619246	4.08045587181216	0.245932189372456	0.805734725401433	NA
Vom2r32	0.104905598927093	1.00350743911056	4.08045587181216	0.245930227071636	0.805736244451586	NA
Vom1r41	0	NA	NA	NA	NA	NA
Vom2r78	0.556859940370112	-1.91598164306231	3.34806910758683	-0.572264664047895	0.567142685080869	NA
LOC100362054	20.5150365348219	-1.07991774741107	0.436198193935487	-2.47575015766982	0.013295658244635	0.062056104711028
Vom1r42	7.56422179174172	-1.37621395176179	0.803918204065472	-1.71188305576635	0.0869182218682918	0.220467382711569
LOC120099765	13.3438952031817	-0.7521846825037	0.823642279982956	-0.913241950764434	0.361115304991759	0.545836710337783
Vom1r43	6.2248363128775	0.322102887371976	0.988809958854284	0.325748021131574	0.744615008494151	0.845794038747814
Vom1r44	4.80962239854915	-0.82584382229193	1.61161658583919	-0.512431945382282	0.608348738196435	0.753302813735024
Vom1r45	4.22989101778752	-1.16564415123304	1.18786542351616	-0.981293106236442	0.326448221321471	0.512354270681637
Vom1r46	10.6026408912826	-0.521034712590573	0.795302932337307	-0.655139936501064	0.512377661365451	0.679487961833296
Vom1r47	43.4141686282128	-0.669811613136825	0.886828919261328	-0.755288419884566	0.450075945364616	0.62796966059091
LOC108348146	47.2452611366811	-0.367509507321232	0.721883597125449	-0.50909801633485	0.61068352218082	0.755039611815887
LOC120099763	16.5044105639703	0.0177457616576419	0.516806848218854	0.0343373190947483	0.972608166071082	0.984370787144149
Vom1r49	3.0840416629643	0.279363626485883	1.46072347758954	0.191250178950286	0.848329591971511	0.911913079273493
RGD1564617	4.29140575538505	0.115798925620468	1.04741664162697	0.110556698278725	0.911967886676474	0.949452994973516
Vom1r50	20.6368222844092	-0.170451395250463	0.759561485996146	-0.224407633079132	0.822440131803077	0.894656106858987
Zfp551	256.850161066152	-0.472008283301811	0.369559963366505	-1.27721704213317	0.201525631941242	0.380227630448102
LOC108349838	0.112078386382765	-0.920037905650014	4.08045587181216	-0.22547429369489	0.821610321178813	NA
Vom1r53	0	NA	NA	NA	NA	NA
Vom1r54	0	NA	NA	NA	NA	NA
LOC120099764	5.45741156334994	-2.32267268599512	0.962007793427104	-2.41440111178384	0.0157611006602755	0.0696433553166825
Zfp606	499.478483737915	-0.744432861508629	0.260073205149336	-2.86239738184935	0.00420449387440165	0.0270276974426176
LOC120099762	19.8936285066738	-1.29928866635943	0.621028841336427	-2.09215511402566	0.0364246422766604	0.123684913939651
LOC691722	83.0089957030452	-0.768271540741626	0.662582773404713	-1.15951028547547	0.246248246468533	0.429358344096244
Vom2r33	0.746406602707569	0.924583476438676	3.3111995716229	0.279229160441548	0.780068966466342	NA
Vom2r34	0.196345205295954	1.76882357993767	4.04882598081611	0.436873204311226	0.662203305757146	NA
Vom2r35	1.99726058575378	0.196168734391147	1.8724137560693	0.104767834435781	0.91656003395022	NA
Vom2r36	2.53097216502693	-0.231184059136246	1.12330172002272	-0.205807624982155	0.836941184831306	NA
Mir295-2	0	NA	NA	NA	NA	NA
Zscan18	275.487348846043	-0.26747437709948	0.286085640722664	-0.934945131897667	0.349816576573771	0.535540039160021
Zfp329	515.795940807236	-0.778198431205565	0.235321372104035	-3.30696028264498	0.000943142632842301	0.00893837516516111
Zfp110	608.734967491517	0.0107735451038031	0.1868084266875	0.0576716227144583	0.95401019785514	0.974024097472503
Znf8	269.063160771909	0.25029422498066	0.23701707367328	1.05601769991339	0.290960128402655	0.475832137541371
Zscan22	226.455656110363	0.580152332523163	0.261823307792297	2.21581622130981	0.0267040910568225	0.100053210156563
Rps5	3488.50743904325	1.99881499772085	0.540198965783203	3.70014591720457	0.000215475534914021	0.00288645579227117
Rnf225	6.8162165001693	-0.44454492495009	0.95898984131799	-0.463555405695569	0.642966310445707	0.77790519896496
LOC102552901	0.42772384623692	-2.34667637137903	3.61512858413202	-0.64912666777037	0.516256506029336	NA
Zfp324	373.780230020406	-0.0769504548029726	0.155347212613172	-0.495344934154603	0.620356657674562	0.762792332210724
Zfp446	335.19016315909	-0.0623625369209571	0.146416959122863	-0.425924273352971	0.670163026909779	0.796358296046333
LOC102552250	22.8688622259341	-0.679692221272828	0.605412827069777	-1.12269213812757	0.261568268133989	0.446072185048449
Slc27a5	23.3409493905456	-0.791854726814541	0.787334364242966	-1.00574135053272	0.31454000642953	0.50003174020856
LOC108348449	3.48522266527358	-2.42412758241675	1.28471260460476	-1.88690262221139	0.0591734243657908	0.170572926948281
Zbtb45	322.754988760531	0.261013203040032	0.19387181632323	1.34631844891194	0.178199838530375	0.352283310497767
Trim28	2666.19523691352	0.633000060869157	0.220807833011457	2.8667464022271	0.00414715182724064	0.0267500728924888
Chmp2a	832.458530899951	1.07646673651642	0.34466196400186	3.1232536483504	0.00178863529938835	0.0144769664364127
Ube2m	1863.42723347811	0.62990498769323	0.340800650672653	1.84830922843005	0.064557621477041	0.18145745396067
Mzf1	260.001564717564	-0.650969697540468	0.178524096167213	-3.64639682550607	0.000265943185586942	0.00341331381206919
Vom1r55	0.112078386382765	-0.920037905650014	4.08045587181216	-0.22547429369489	0.821610321178813	NA
LOC100365062	186.424100088814	1.29044253099063	0.34521504538885	3.73808311146195	0.000185428653604678	0.00255799053229957
LOC120097724	0.419926844614403	0.00989631059324106	3.68618812516896	0.00268470036178294	0.997857921604165	NA
Vom1r56	0.231985063514668	0	4.08045587180254	0	1	NA
Vom1r57	0	NA	NA	NA	NA	NA
Vom1r58	0	NA	NA	NA	NA	NA
RGD1564801	160.03529032755	1.41558468330686	0.239772186742886	5.90387359992186	3.55064243233389e-09	2.65759140999671e-07
Vom1r59	0	NA	NA	NA	NA	NA
Vom1r60	0	NA	NA	NA	NA	NA
Vom1r61	0	NA	NA	NA	NA	NA
Vom1r62	0.461876379610746	-0.920017176884361	4.08045587179395	-0.225469213683686	0.82161427271084	NA
Zswim9	135.240433582498	-0.022004579606263	0.209785298390398	-0.104890951725863	0.916462338838442	0.952061260708031
Lig1	540.852023961542	0.728282316161703	0.349175985362121	2.08571707875735	0.0370042584642718	0.124809574317552
Pla2g4c	0.307227407889583	0.0417344939633551	4.03286449815097	0.0103485981198947	0.991743160710059	NA
Cabp5	0.104905598927093	1.00350743911056	4.08045587181216	0.245930227071636	0.805736244451586	NA
Bsph1	0	NA	NA	NA	NA	NA
LOC100360574	0	NA	NA	NA	NA	NA
Sult2a6	0	NA	NA	NA	NA	NA
LOC100912485	0	NA	NA	NA	NA	NA
Trnag-acc	0	NA	NA	NA	NA	NA
LOC120100123	0	NA	NA	NA	NA	NA
Sult2a1	0	NA	NA	NA	NA	NA
Sult2a2	0	NA	NA	NA	NA	NA
Trnag-acc_1	0	NA	NA	NA	NA	NA
LOC120100121	0	NA	NA	NA	NA	NA
LOC120099767	41.4227848142497	0.403560340450159	0.395007875717743	1.0216513777526	0.306945931474542	0.492202982387834
LOC120099768	0	NA	NA	NA	NA	NA
RGD1565590	75.0051889274803	0.394132122379482	0.369952584026548	1.06535847942935	0.286713738450652	0.471699736983847
LOC102554917	0	NA	NA	NA	NA	NA
Obox1	0	NA	NA	NA	NA	NA
LOC103691042	0	NA	NA	NA	NA	NA
Crx	0.104905598927093	1.00350743911056	4.08045587181216	0.245930227071636	0.805736244451586	NA
LOC102553890	3.02750538775724	-1.26243144077564	1.19101395891967	-1.05996359767332	0.289161160495071	0.474384111607908
Crxos1	0.468385859709111	2.64338726398974	3.98661042480878	0.663066360219165	0.507288054254018	NA
Selenow	3593.99567098151	0.667656399126441	0.367570007909806	1.81640608526001	0.069308102424186	0.190032264298659
LOC100360843	125.811890806408	2.17617667581874	0.672971227191351	3.23368457356048	0.00122204342469879	0.0108109775506489
LOC100364427	245.535135515323	1.8344983934611	0.550092059154638	3.33489342907493	0.000853320953390629	0.00829509897211576
LOC100364457	214.220908845167	1.16293862862711	0.56589516376276	2.05504252924601	0.0398748970895154	0.131748658376037
Nop53	839.462068383972	0.734634785606643	0.268528681470867	2.73577772617315	0.00622330466057909	0.0360783042937815
LOC120100469	1.99303648877528	1.4784376507723	1.76175810250688	0.839183114111164	0.401366561454356	NA
Ehd2	813.333054151959	1.57897403738781	0.289506953764751	5.45401074777244	4.92462234302665e-08	2.717409005292e-06
Bicra	438.336837284888	0.672841126253989	0.300695383060951	2.23761708412265	0.0252460364992325	0.0963410502719324
LOC103691043	27.9620768107324	0.543005304397967	0.580896560742091	0.934771078183493	0.349906287517263	0.535641221370503
Zfp541	26.6725875841078	0.390219482897509	0.595041618123023	0.655785193863251	0.511962344276335	0.67915266763237
Napa	2448.54599004937	0.305249469770929	0.297044894777042	1.02762065646691	0.30412830363482	0.489658227895363
Kptn	73.4917844808695	0.397558116398105	0.35986451850304	1.10474385763804	0.269270593663058	0.454318315415651
Slc8a2	468.632704919021	-1.01808766132051	0.377861327422111	-2.69434204412034	0.00705277467213768	0.0395473572548433
Meis3	300.560486125373	0.400245626203868	0.210137171966731	1.90468741183609	0.0568207162912057	0.165993173727887
Dhx34	332.631088937103	0.260453323060837	0.301243664554273	0.864593529116072	0.387261925405664	0.570515739627209
LOC120098270	286.21772698466	-0.355364003066186	0.197870486397325	-1.79594243455092	0.0725036727142825	0.195535122316159
C5ar2	204.911132086414	0.414757248625511	0.342893196754506	1.20958144562564	0.226439541374149	0.408472775908973
C5ar1	209.146469820532	3.0735878011793	0.515792841743169	5.95895784592866	2.53851563308453e-09	1.95155918788895e-07
Inafm1	124.893580682603	-0.171209260613434	0.242888960381914	-0.70488695881537	0.48088058654492	0.653827201289979
Ccdc9	397.394863629649	-0.291187342557217	0.270985554917875	-1.07454931553627	0.282576554306808	0.467743498658792
Bbc3	81.8888358597365	0.340987257847679	0.369321709400035	0.923279756290565	0.355861434671842	0.54085119132306
Sae1	1058.38194951783	0.513028381127045	0.331518702858029	1.54750961772056	0.121740407106978	0.274803492861466
Zc3h4	1073.79847582568	0.0644152942151373	0.178392420451445	0.361087618252648	0.718033948934418	0.828858544245809
Tmem160	219.122426214111	0.554522242308508	0.474500903956049	1.16864317367006	0.242547425971863	0.425193868255073
Npas1	170.959241566803	-0.36425279964398	0.393430311633148	-0.925838169743326	0.354530087566141	0.539623346034397
Arhgap35	6992.70899990524	-0.0764628940626512	0.170741659023422	-0.447827990544253	0.654277340909956	0.78556653450606
LOC108349548	141.270888502213	0.862130389654336	0.528530815969813	1.63118282530489	0.102851748146303	0.246078151303936
LOC102550403	20.0364368638276	-1.30320350198825	0.623633903744578	-2.08969315837902	0.0366453719860745	0.124134487120565
LOC120099769	36.7309545653214	-1.60430443410093	0.457706745044842	-3.50509240134479	0.000456448834531034	0.00516042029826985
LOC108349752	14.2761564351145	-1.05170238977927	0.52904685293248	-1.98791918702423	0.0468206283542671	0.145948161282724
Ceacam9	3.50672192195525	-1.00735068921344	1.27080895706177	-0.79268459953456	0.427961605161087	0.608739437887961
Ap2s1	1176.55005867836	1.4721148789765	0.519314255974334	2.83472841740985	0.00458646572485024	0.0287258923429656
LOC679748	3.8662268730157	0.787020333384615	0.950544199309244	0.827968161771476	0.407688530985883	0.590155626107668
LOC120099772	1.78429221285675	-1.11772981560727	1.5193812195932	-0.735648039605581	0.461944918920021	NA
Slc1a5	329.54727047335	0.795870093530438	0.402170045647713	1.97893926249195	0.0478228450463776	0.148125416936192
Fkrp	540.90721812614	-0.10010634436703	0.177588923261722	-0.563697006144343	0.572960355244805	0.727108895815498
Strn4	1953.39718783861	0.0976791182521221	0.161844207196369	0.60353793283195	0.546150888692515	0.706729733234693
Prkd2	436.775988963175	-0.316214830279583	0.248481898301449	-1.27258698698431	0.20316463868092	0.382317542731301
Trnap-cgg	0.0980372603774523	-0.920037905650016	4.08045587181216	-0.22547429369489	0.821610321178813	NA
Dact3	950.240945399925	-0.679597567350176	0.215343034927101	-3.15588366988622	0.00160012665174693	0.0132539343809235
Gng8	503.078063692724	-1.2827995823105	0.298986903318588	-4.29048753665172	1.78281291863609e-05	0.000385805478833473
Ptgir	9.89566386842412	1.68435769603321	0.754075878139022	2.23367136499581	0.0255047044501376	0.0970342546929492
Calm3	7828.20641680245	-0.244550686124529	0.273509266701445	-0.89412212271211	0.371256553900162	0.555997914787365
Pnma8b	4239.06981197871	-0.505819353596689	0.444142502092299	-1.13886725817466	0.254758523748286	0.438342229967511
Pnma8a	261.725805446983	-0.50113431205165	0.351784366650375	-1.42454969452838	0.154287410403605	0.320518029550684
LOC120099771	0.182879212737722	1.70024689001093	4.05297726686683	0.419505656720673	0.674846621468873	NA
Pnma8c	534.125544143846	-0.461122225841512	0.329630375701681	-1.39890695710286	0.161840886055855	0.330993728457097
Ccdc8	103.749337693997	0.345024810380388	0.357754435354034	0.964417981398193	0.33483641071465	0.521238907815121
Ppp5c	1215.52700601637	0.570972878442309	0.255967222410454	2.23064841297036	0.0257044272498178	0.0976222997480908
Hif3a	136.258360840638	2.03038703815355	0.515950534469344	3.93523584628477	8.3115035863314e-05	0.00135902371906568
Cgm4	7.50337630050415	6.95773808661898	1.53767350245358	4.5248474890911	6.04390734754037e-06	0.00016308519678571
Psg16	0.419622395708372	2.82617476054837	3.97721431290975	0.710591519138108	0.477337400032525	NA
Ceacam3	0	NA	NA	NA	NA	NA
Psgb1	0.115992531757334	0	4.08045587181216	0	1	NA
Psg29	0.0914396063688608	1.00350743911056	4.08045587181216	0.245930227071636	0.805736244451586	NA
LOC120098290	0.104905598927093	1.00350743911056	4.08045587181216	0.245930227071636	0.805736244451586	NA
LOC102550682	1.19343037026656	-1.92238330705426	2.10402385704475	-0.913669919006708	0.360890314809659	NA
Ceacam11	0.520934769841996	-0.792281262072289	3.45630544192707	-0.229227791173037	0.818691873352601	NA
Ceacam12	1.20187222082292	-4.14504143596859	2.0706094641598	-2.00184607851705	0.0453012884330556	NA
LOC120098300	0.741663111019939	-2.16553305042177	2.19068622740769	-0.988518128853312	0.322898960335655	NA
Mill1	15.4722888885617	-1.24909990651698	0.656666299926966	-1.9021836611014	0.0571471481066629	0.166650401428701
LOC120099773	0.294111781132357	-2.27753412141487	4.00245993866682	-0.56903358342507	0.569333349273677	NA
LOC120099774	0	NA	NA	NA	NA	NA
Psg19	0	NA	NA	NA	NA	NA
LOC102557319	0	NA	NA	NA	NA	NA
Micb	24.6668827643429	-0.847977811771097	0.464165193105114	-1.82688797946783	0.067716613970022	0.187353547062886
LOC120099776	81.7307816494945	-0.611034466473525	0.376330356697679	-1.62366510061901	0.104447303206007	0.248506125619916
Pglyrp1	17.4880551056114	0.810570702953961	0.495561384567488	1.63566155111421	0.101910440627281	0.244818165428282
Ccdc61	153.984021596438	0.181864837130648	0.20483512245734	0.887859635344151	0.374616259619356	0.559347037455223
Nova2	894.790211681262	-0.451618132112841	0.286439733768989	-1.57666021459532	0.114873729508448	0.264462624253588
Nanos2	5.03603820141896	0.382848902646091	1.15014688544763	0.332869572999877	0.739232738150467	0.842761738727916
Mypop	391.533786723357	-0.705741235957126	0.3078267175076	-2.2926575109248	0.0218677305389096	0.0874208110156763
Irf2bp1	699.674106474631	-0.0870431041505828	0.167927798908647	-0.518336479822107	0.604223524836317	0.750078565863639
Foxa3	6.21261571502384	0.791920385548328	1.05933168663205	0.747566032000889	0.454721959864119	0.631979368045003
Sympk	1541.33603533673	0.288240565956409	0.234422735472429	1.22957598534767	0.218855927380497	0.39982548550526
Rsph6a	22.1879918657587	-0.16813459087368	0.470546113111533	-0.357317989010415	0.720853764433587	0.830914486586497
Trnag-acc_2	0	NA	NA	NA	NA	NA
LOC108349062	10.1090847255617	-0.336123929290339	0.648966450150056	-0.517937297394372	0.604502018205375	0.750173741144941
Dmwd	784.918058420831	0.155010604999352	0.207646210251837	0.746513046452195	0.455357553472427	0.632375930016791
Dmpk	432.919056766536	-0.65156259211826	0.158181240798868	-4.11908889339627	3.80373398147548e-05	0.000715297537030533
Six5	46.2808229808301	-0.305277335959049	0.378500223611357	-0.806544664746374	0.419928865245196	0.601387139106833
Meiosin	15.6018636346133	-0.980105931379452	0.618713574685011	-1.58410284092834	0.113170318007409	0.261923629155019
Fbxo46	219.744720887612	0.352485060342739	0.197861452158421	1.78147414009939	0.0748350258138035	0.199551269891975
Qpctl	549.148560668452	0.114386368992491	0.156493980971715	0.730931428047483	0.464821038315835	0.641357277602458
Snrpd2	766.983015927683	1.57772284238556	0.533813631816375	2.95556866357484	0.00312093219363219	0.0218320855087553
Gipr	57.4398601525063	-0.198593837002862	0.414329646456073	-0.479313606210695	0.631715544043944	0.77064479217858
Eml2	2930.72738773291	-0.113602682909574	0.159055803389737	-0.714231612355648	0.475083972180898	0.649385008010339
Mir330	4.40741854307613	-0.841415854735997	0.933296274889507	-0.901552783799134	0.367294482437214	0.552190697298944
Gpr4	180.560983986478	0.982494564413202	0.436598291378112	2.25033992073579	0.0244273756284247	0.094087712614987
NEWGENE_1309147	25.9844374693049	0.491115248599333	0.417519974338972	1.1762676728865	0.239487929536393	0.422018133296614
Opa3	352.636816494675	0.0753509531566742	0.176388016150139	0.427188619733307	0.669241949609022	0.795687453482727
Vasp	406.746675645966	1.45162347858849	0.343416354507781	4.22700741980999	2.36819861338691e-05	0.000487371836234135
Ppm1n	25.7677120248174	0.18799640935716	0.529746533829974	0.354879923419186	0.722679549617338	0.83217154498348
Rtn2	938.045868030616	0.06130817728878	0.333874499052283	0.183626414903822	0.854306539376345	0.915114783738033
Trnastop-uca	0.829207682686997	3.5632557927814	3.94921999812105	0.902268243976459	0.366914390449573	NA
Fosb	84.3435472967299	3.4739814380144	0.685027856619745	5.07129951642651	3.95108356599132e-07	1.64415824207555e-05
LOC103691049	6.69511188246631	6.70200787829286	2.20105796833843	3.04490293972229	0.00232755411849124	0.0176455091143111
Ercc1	469.916278567525	1.83472807854465	0.396577711382808	4.62640240710257	3.72072064962195e-06	0.000110303560278139
Polr1g	55.5050533552392	2.51874613531426	0.480483439641523	5.24210810926893	1.58752305589492e-07	7.51637481934048e-06
Ppp1r13l	177.020195377893	1.09446080617653	0.239878731840153	4.56255874699987	5.05339473518138e-06	0.000141488813826146
Ercc2	360.560088556676	0.0924167441659903	0.160091230246142	0.577275494878132	0.563753364914482	0.719856008270679
Mir343	3.77846127070109	-0.420686414601222	1.15920917351894	-0.362908113748073	0.716673525480943	0.828074122905151
Klc3	9.06399546740607	-0.639573176865588	0.681526941556436	-0.938441516933966	0.34801755853708	0.533939264650416
Ckm	327.358465545962	-0.532171440067308	0.655531787318772	-0.811816376203468	0.416897003843971	0.598746574009082
Mark4	786.591473213028	-0.00900625872172451	0.165948356978944	-0.054271454599983	0.956718891954012	0.975239657098022
Exoc3l2	30.7120340838237	-0.656167108554423	0.493864719107635	-1.32863734372452	0.18396764546028	0.359197812563223
Bloc1s3	84.2165150730738	0.415470014051827	0.473095351492628	0.878195088455233	0.379837856960397	0.563655222011703
Trappc6a	79.4910526281857	0.0308376542033133	0.423637715382762	0.0727925137058468	0.941971228350976	0.966212821699312
Nkpd1	34.5003742914718	-0.873937842288626	0.360228655064178	-2.42606419562299	0.0152635700739998	0.0682900977921169
Ppp1r37	1050.84358932519	-0.0389908405989149	0.206641108768294	-0.18868869234841	0.850336814589436	0.913321743692817
Gemin7	136.973744617891	0.596775634668011	0.471833416484188	1.26480154609399	0.205942477029823	0.385042822469856
Zfp296	10.5130134708309	-0.279185393212321	0.619929210663568	-0.45035044067932	0.652457773876814	0.784577774337149
Clasrp	680.965746730731	-0.491903098203282	0.382183637704738	-1.28708570873803	0.198064416073914	0.376269299056819
Relb	136.056116347445	1.07784407222254	0.372835209905369	2.8909395990151	0.00384091933088023	0.0253074402978015
Clptm1	3040.88608678699	0.417129900382457	0.255165207617388	1.634744424122	0.102102635582748	0.245061453315815
Apoc2	1.28399267745593	-1.91493071577001	2.24826219939399	-0.851738163051524	0.394359434137395	NA
Apoc4	6.05803482487393	-0.856512802526458	1.28693352396226	-0.665545489785202	0.50570165815308	0.674120255407846
Apoc1	30.7962628360216	0.554072665978915	0.64978827192552	0.852697239882506	0.393827221917742	0.576908874676803
Apoe	26511.2343674549	-0.464878373622505	0.347719166716806	-1.33693629261777	0.181243432972028	0.355849694084721
Tomm40	1074.65975458681	0.746734650504078	0.310283706313601	2.40661895971218	0.0161009592657636	0.0707806209810274
Nectin2	425.393608168993	-0.269407418900095	0.259229690438462	-1.03926143044964	0.29868316743629	0.483741737791017
Bcam	482.503726925714	0.0295011436557198	0.249475860956645	0.118252497626801	0.90586759462877	0.945763661281698
Cblc	1.82833337351076	-1.03738838642393	1.32750310689627	-0.781458349163011	0.434532964522412	NA
Bcl3	156.55411551839	4.49006607925733	0.573476463762923	7.82955598525407	4.89595940708314e-15	1.33777666738842e-12
Ceacam16	20.7001233981965	0.866409000223609	0.856793150667377	1.01122307005926	0.311909676416918	0.497314366666148
Ceacam19	0.715292185156103	3.32188937386853	3.14147798945037	1.05742882331947	0.290315922732149	NA
Pvr	240.903222263219	2.10329490502251	0.438842565913649	4.79282336854345	1.6445040229175e-06	5.49274031454284e-05
Igsf23	10.9969183407513	-1.06494262460323	0.580271396580319	-1.83524921421114	0.0664687721558115	0.185098880614151
Ceacam20	0.862893943699115	1.73664375195329	3.0867593190047	0.562610677567584	0.573700019593594	NA
Zfp180	2006.09197744471	0.346722820039659	0.24856709183184	1.39488625579698	0.163050142383258	0.332544012572319
LOC120096885	8.62165939374417	-0.18480244190097	0.735656573403615	-0.251207490807778	0.801653693397257	0.88127504181078
Zfp112	77.7830032919854	-0.0441595764069228	0.2680919980741	-0.164717995032128	0.869165952466629	0.923621776247979
Zfp111	209.71922710317	0.431592174283994	0.329302227630467	1.31062634282667	0.189984034787766	0.366319327066123
LOC120096887	3.85492977068451	0.379245965313483	1.09099940921801	0.347613355341149	0.728130574983855	0.835433457322681
LOC108348999	99.785399356189	-0.354864176108039	0.336075618485149	-1.05590574439044	0.291011279438535	0.475832137541371
LOC102548600	132.429937975174	0.657603047277713	0.268727528448951	2.44709967405753	0.0144011006962325	0.0655853222208779
LOC120096888	18.2276347105175	-0.211741233521628	0.753701776240493	-0.280935033187537	0.778760229663463	0.866665814025362
LOC108348989	353.721469206755	0.452730759293786	0.173528175061479	2.60897551151787	0.00908137409608252	0.0473865258047375
LOC102548503	124.606227742857	0.0393641209381179	0.231742310103274	0.169861605852534	0.865118976350502	0.921392803426753
Zfp61	393.269578353795	0.379376986646648	0.20411615050171	1.85863287012886	0.0630791946431629	0.178420186494424
Zfp94	178.093450420235	-0.128636003768845	0.166588696743768	-0.772177262222669	0.440009446607753	0.619812064572499
LOC103691053	49.0821269154177	-0.398715888908461	0.373755093523276	-1.06678382667615	0.286069463515973	0.471392092064139
LOC102548695	235.251686661552	-0.303512509053364	0.232557746998895	-1.30510599182407	0.191856758757784	0.36870768848977
Tescl	20.8601780149304	-0.438170690963937	0.420898719781103	-1.04103593185509	0.297858872183054	0.483025223056178
Lypd5	4.64473445788345	0.83267198063718	1.08574959386681	0.766909778590555	0.443135159305145	0.622668046956715
Kcnn4	144.484864383524	3.46503205377834	0.819505271093793	4.22819983714511	2.35568519533296e-05	0.000485678041317784
Smg9	327.72249940545	0.548756476309101	0.318715499507684	1.72177530479929	0.0851102297631206	0.217531573731458
Trnaa-agc_3	0	NA	NA	NA	NA	NA
Irgc	7.70867614038599	1.87430284641788	0.781984786606826	2.39685333847838	0.016536541144545	0.0720938517141747
Plaur	104.483662599058	5.76311415901352	0.734779718263811	7.84332231247618	4.38779842337601e-15	1.21354732248469e-12
Cadm4	3539.27004015721	-0.205106492166389	0.110912573217286	-1.8492627681135	0.0644198791219375	0.181285325549872
Zfp428	156.447884655624	0.0400631869298993	0.264396658190216	0.151526827926382	0.879560149541053	0.930172284049501
Srrm5	13.3130031880618	0.359355286386739	0.825757407362645	0.435182637397671	0.663429864283203	0.7914159119717
Irgq	1995.44353887068	-0.116201538459489	0.182824821350569	-0.63558950913274	0.525044009054855	0.689915802359593
Pinlyp	2.68299431514785	-0.569666186194189	1.16218812753407	-0.490166929688833	0.624015780088365	NA
Xrcc1	331.683512744274	0.454022224431423	0.286102905630967	1.58691930594039	0.112530921802326	0.261163403147253
Zfp575	9.12375550267644	1.07272240900708	0.690729925210368	1.55302726848033	0.120416620214296	0.272629383032845
Ethe1	272.184633183094	0.793591978067602	0.412041583832731	1.92599972722598	0.0541044079049095	0.160659847902867
Phldb3	41.9687860704628	3.20409821949829	0.565528902827933	5.66566660603227	1.46454042002052e-08	9.46276700445735e-07
Lypd3	14.1758302830938	-0.014356146018843	0.599943751170242	-0.0239291533428594	0.980909119932289	0.989068977344657
Tex101	0.330698352373766	-0.920025912983219	3.94925387288324	-0.232961957523266	0.815790946555401	NA
RGD1564380	0.64140010874591	0.471860280041687	2.7352691300109	0.172509635291283	0.863036887050408	NA
LOC100363535	0.112078386382765	-0.920037905650014	4.08045587181216	-0.22547429369489	0.821610321178813	NA
LOC120096889	0	NA	NA	NA	NA	NA
LOC120096890	0.636685482780422	3.40922486203504	3.95396811760937	0.862228718246801	0.38856166931447	NA
LOC681077	0.0980372603774523	-0.920037905650016	4.08045587181216	-0.22547429369489	0.821610321178813	NA
RGD1565655	0	NA	NA	NA	NA	NA
Cd177	33.3741000599564	1.52828583554195	0.523444948683491	2.91966870515366	0.00350403675056679	0.0237288890612434
Ceacam4	64.0534506954392	2.71561735287365	0.850262220585313	3.19385865575004	0.00140384833526898	0.0119890314634792
LOC108349556	0	NA	NA	NA	NA	NA
Ceacam6	0.832832112952134	-0.108213991458455	2.4562537580089	-0.0440565194478017	0.964859351561959	NA
Lypd4	0	NA	NA	NA	NA	NA
Dmrtc2	0.680433957031704	-0.920045001730963	2.76637877449259	-0.332580993685407	0.739450592246729	NA
Rps19l2	3451.78256535205	2.08938280520656	0.557170691784105	3.74998691786209	0.000176843796038589	0.00245451942427848
Cd79a	5.32301226092049	0.103728685392423	1.00213102852487	0.103508106664566	0.917559715867343	0.952877907942635
Arhgef1	1190.59224360891	-0.0426769724688739	0.169952013120799	-0.251111897324451	0.801727597822136	0.8813135665265
Erfl	9.36160726743406	-0.251130612557616	1.12065437677872	-0.22409283161815	0.822685070195052	0.894766674992978
Rabac1	1368.86867324236	0.501568694620731	0.314700697783978	1.5937959405639	0.1109817470764	0.258733042963166
Atp1a3	34747.767092219	-0.303084553321792	0.318309107315653	-0.95217053598544	0.341010501134738	0.527075387121565
Grik5	1234.21687837234	-0.150160167087359	0.150656759183095	-0.996703818013686	0.318908295912225	0.504219272378231
Zfp574	683.947908191524	-0.121028525656516	0.150653411960089	-0.803357349042836	0.421768219436268	0.603107279230461
Pou2f2	200.059423958835	0.347373885733716	0.391026088469964	0.888364986318295	0.37434445320718	0.559088432946042
LOC103691054	16.4508763260061	-0.680536793534293	0.596509606063292	-1.14086476834052	0.253926202734783	0.437357270723588
Dedd2	566.737030534907	0.277091081698134	0.19157367891634	1.44639432340358	0.14806663312815	0.311976211884792
LOC120100137	1.40036298785226	-1.66324091434914	1.78715770467497	-0.930662643816112	0.352028099023566	NA
Zfp526	347.517746970817	0.268927791234577	0.185742048380065	1.44785628014771	0.147657248969517	0.311508720872529
Gsk3a	1079.15357121058	0.344116844504174	0.269445431875891	1.27713000034336	0.201556354920723	0.380227630448102
Erf	432.224499090324	1.22554792224313	0.275807433330052	4.4434912701448	8.8510749324642e-06	0.000223783197762938
Cic	3614.87296110536	0.892085460471024	0.201585161354112	4.42535281108293	9.62847889955827e-06	0.00023959369779868
Pafah1b3	149.076846432193	0.676108552639991	0.295129336005121	2.29088901087169	0.0219698337219585	0.0877697466902989
Prr19	2.2142617290494	0.647928006103772	1.38268520149863	0.468601244449214	0.639354687615361	NA
Tmem145	664.622724072227	-0.647277545080064	0.351066800232265	-1.84374467950779	0.0652203582957534	0.182686869901092
Megf8	4462.009244618	0.228706608249505	0.223596786619671	1.02285284018203	0.306377430090418	0.491778168095448
Cnfn	3.79473840378698	0.150617047914437	1.1922348253977	0.126331696328528	0.899469367205749	0.942437781421076
LOC120096895	34.0624021780287	-0.811281434479772	0.593538466573844	-1.36685569709211	0.171670540793756	0.343841401983714
Lipe	625.53797375318	0.456902071938937	0.218604103580235	2.09008918156579	0.036609789310431	0.124032478603416
LOC102549342	69.8289493717698	-0.150659700631712	0.43962012997194	-0.342704281174131	0.731820941652395	0.837934423978122
Cxcl17	35.5817937026897	0.0678634932138279	0.549139086380376	0.123581611465953	0.901646552786676	0.943541997538253
Ceacam1	88.921594021343	-0.171305835403142	0.364864570000522	-0.469505261645154	0.638708524788514	0.774820574147029
Erich4	6.28045265445085	0.839080033145684	1.00943884764918	0.831234140730534	0.405841371537451	0.588601695041998
Dmac2	656.431099794886	0.255744378789487	0.199156085434331	1.28414041796286	0.199092828167973	0.377621999667262
B3gnt8	14.9276536575126	0.240211304208482	0.527930655198859	0.455005409977566	0.649105346770898	0.782327690886815
Bckdha	679.268908756735	0.122995407496494	0.267583467109238	0.459652492081221	0.645765674869453	0.780039294872679
Exosc5	256.660640417047	0.47616536349765	0.361395506617426	1.31757411140621	0.187646256692906	0.363742564602351
Tmem91	149.348483079529	-0.630402148725535	0.307845745633893	-2.04778580723101	0.0405809916273545	0.133420746465174
B9d2	150.63143234732	0.181033765585312	0.371028316220835	0.487924391941991	0.625603396542516	0.766996391883731
LOC120096894	8.73356871469539	-0.318860921101285	0.839299394115396	-0.379913203008275	0.70400984629454	0.81894949241454
Tgfb1	442.864942157181	2.17241069766794	0.496963587665891	4.37136794643485	1.23470517405234e-05	0.000287890127553277
Ccdc97	670.389471464756	0.353802770775164	0.25434393516825	1.3910407202795	0.16421307909838	0.333858217917719
Hnrnpul1	1742.81855511779	0.78918889538615	0.249353050096169	3.16494582713859	0.0015511182773557	0.0129568366158932
Axl	3000.67119965748	1.84011266749687	0.440228947672177	4.1798992938264	2.91638218968048e-05	0.000573639476840967
LOC120096893	49.0282078854299	0.0492030875298741	0.40669187199246	0.120983700236788	0.90370394567924	0.944518262779828
Cyp2s1	88.3523357519605	0.640330695846603	0.278547467965736	2.29882073789079	0.0215151207188388	0.0864572623032333
LOC120096896	1.77614082271338	4.47632183327103	1.93464510844747	2.31376897691754	0.020680397951516	NA
LOC100359930	0.182879212737722	1.70024689001093	4.05297726686683	0.419505656720673	0.674846621468873	NA
Cyp2b1	0	NA	NA	NA	NA	NA
Cyp2b2	0	NA	NA	NA	NA	NA
Cyp2b3	0	NA	NA	NA	NA	NA
LOC103691092	0	NA	NA	NA	NA	NA
Cyp2b21	0	NA	NA	NA	NA	NA
Epc2l1	70.7297984386607	-0.288404210653244	0.28118527030055	-1.02567325217632	0.305045626320615	0.490473573862121
LOC100360011	0	NA	NA	NA	NA	NA
Cyp2b12	0.274318819106582	2.23492217100405	4.01230977486076	0.557016356266163	0.577516254061489	NA
LOC103691072	0.182879212737722	1.70024689001093	4.05297726686683	0.419505656720673	0.674846621468873	NA
Cyp2b15	0.0914396063688608	1.00350743911056	4.08045587181216	0.245930227071636	0.805736244451586	NA
Cyp2g1	0.113898784338745	-0.920037905650015	4.08045587181216	-0.22547429369489	0.821610321178813	NA
LOC103691073	10.8759529617861	-0.036729212521486	0.747929162252543	-0.0491078759529424	0.960833326879304	0.977557714786045
Cyp2a3	1.31921336110313	0.375798942832215	2.57663577582691	0.145848686243445	0.884040840739168	NA
Cyp2a1	2.60516869034316	-0.138511328119891	1.0114091237428	-0.136948861611332	0.891071216663621	NA
Cyp2a2	3.3859035328484	-2.07328876321066	1.26629504517255	-1.63728727448992	0.101570458608501	0.244327156425774
Cyp2f4	7.65572932747785	-3.62883550126174	1.12489495009795	-3.22593278683112	0.00125562840149906	0.0109947476901919
Cyp2t1	137.321714795147	-0.615033666445875	0.286609347412977	-2.14589535197423	0.0318813287289259	0.113168993318798
Egln2	1080.33194854619	0.298780503906918	0.156662339634521	1.90716227399608	0.0564995771322152	0.165448972307059
Rab4b	751.982119347673	0.551434404193509	0.312895335118283	1.76236057972884	0.0780083945035869	0.204950482482525
Mia	21.4699793084095	-0.538983022528972	0.54351963142607	-0.991653274997271	0.321366691431858	0.506622771790846
Snrpa	282.257404207298	1.31632794486504	0.294940292202	4.46303194127004	8.08080014548401e-06	0.000207782841836091
RGD1560854	362.857272417598	-0.0942561697934709	0.17796891686676	-0.529621528595568	0.596374364742131	0.744204589962958
Itpkc	411.621307304567	1.7216818296615	0.272603914241866	6.31569005327614	2.68958621830616e-10	2.6870980548443e-08
Coq8b	708.456538284288	1.14173419103443	0.186314449397599	6.12799594838691	8.89928515270339e-10	7.82779451569844e-08
Numbl	741.753754263184	0.724865807146953	0.246302868205081	2.94298565189019	0.00325063483556101	0.0224257227030948
LOC120099779	0.519971665248614	2.41324787712258	4.00021690614452	0.603279255536299	0.546322930755975	NA
LOC120099778	0.220898130684427	1.00351544619246	4.08045587181216	0.245932189372456	0.805734725401433	NA
Ltbp4	906.232936358084	0.154637225683589	0.184162029075985	0.839680288382281	0.401087668937172	0.583955013406055
Shkbp1	248.485142550246	0.876551413568401	0.420072811544229	2.08666542913385	0.0369183883523228	0.124723987701822
Sptbn4	1714.10173869824	-0.566117653225506	0.334083076403689	-1.6945415473289	0.0901624237069054	0.225691166243956
Blvrb	291.105884928374	0.454894337454824	0.351043923485938	1.29583310526395	0.195032989901122	0.372601564987578
Sertad3	77.9904567555748	1.51577949026593	0.395839791929493	3.82927517942895	0.000128521233324369	0.00189761266312718
Sertad1	164.192336680952	2.15261408389611	0.282057159271051	7.63183636061332	2.31433088974027e-14	5.96439889186586e-12
Prx	1576.22204074925	0.898522904112033	1.10815306093827	0.810829239916781	0.417463740302381	0.59915730055013
Hipk4	233.613396349358	-0.267662560272698	0.366125464742475	-0.731067860742672	0.46473770404956	0.641340293911401
Pld3	2688.78774514177	0.368890065108607	0.203862123803124	1.80950761341453	0.0703721784364013	0.191913089479015
RGD1307554	398.030419225322	0.621868119578363	0.199747010157324	3.1132787373817	0.00185021184866518	0.014922103312901
Akt2	1155.92521723293	0.35283151336239	0.283665664476683	1.24382876585824	0.213562590925813	0.3937137285563
LOC103691074	1.70573349982585	-0.0347853448490046	1.5120807374586	-0.023004952042091	0.981646322837303	NA
Ttc9b	157.47122615171	0.264229733291713	0.415673102651142	0.63566714229636	0.524993396904902	0.689901799073258
Map3k10	616.195139944446	-0.345097288149724	0.234104757808677	-1.47411479963067	0.14045068442559	0.301893760978861
LOC100910046	292.187324104805	-0.501437346170801	0.262625239715582	-1.90932656249585	0.0562199777692703	0.164943450948161
LOC120100153	0.971811803806789	-0.986287152276788	2.22448177374183	-0.443378392180638	0.657492062384635	NA
LOC120099780	3.97927470829066	-1.20317632729619	1.24972614177925	-0.962751987874084	0.335672000297896	0.522061808720065
Trnas-aga	0	NA	NA	NA	NA	NA
LOC100362069	195.298820377889	2.62737234845728	0.698983180677759	3.75884916988944	NA	NA
LOC102554136	1191.29273244032	-0.0844963740331044	0.139650428320956	-0.605056318473352	0.545141576833672	0.705827005081688
LOC120099781	132.453333342587	-0.282434033918586	0.50028493850497	-0.564546345853625	0.572382368330273	0.72667392514688
LOC102553565	151.241388195477	-0.339439425648928	0.597761522507598	-0.56785091189039	0.570136206168049	0.725148282187493
LOC102553760	215.380154079317	0.216274436772139	0.226115244414529	0.956478796164888	0.338830391980853	0.524814537613288
Zfp780b-ps1	364.893412923553	-0.137484289493762	0.161355409532774	-0.85205875583512	0.394181481953492	0.577197948684352
LOC102549611	21.3963023964098	-0.188506554877712	0.43239403963344	-0.435960114153093	0.662865668591572	0.791064243016472
Zfp59	257.43624994138	0.266894017702515	0.300863655589291	0.887092916489894	0.375028877424694	0.55970517972589
LOC120100218	5.17092199251254	1.79929083694566	1.39147944450119	1.29307755429378	0.195984237372984	0.373999102632257
Psmc4	1312.65744309702	1.13745080221195	0.365859782405778	3.10898015281275	0.00187734328844411	0.0150712454649996
Fcgbp	74.8858559615801	-0.001064569671439	0.335339453455492	-0.0031746031087878	0.997467037447399	0.998171245742822
Fcgbpl1	3.83491721905279	-1.63614789335603	1.22297160949085	-1.33784617783334	0.180946585195237	0.355636329460333
Fbl	423.618913067424	1.92906619940955	0.493221476406247	3.91115612699041	9.18553678498846e-05	0.00146188623681932
Dyrk1b	1859.60434003624	-0.862604852342036	0.290991112866084	-2.96436837484797	0.00303304966140763	0.0213955002398332
Eid2	550.265963756673	-0.407233306320586	0.260015334916785	-1.56618957282237	0.11730424307829	0.26785571171693
Eid2b	118.111217789702	-0.0310313398008328	0.328184282543836	-0.0945546190094828	0.924668597048968	0.956763101651636
Selenov	2.91224218792957	-0.0363459625364469	1.0332456678537	-0.0351764964202039	0.971939003769338	NA
Dll3	7.28643252348116	-1.88263220285969	1.00060655715246	-1.88149097105391	0.0599051623501273	0.172082226338004
Timm50	553.436156520113	0.995055929788824	0.349458817621361	2.84741972333624	0.004407520878958	0.0279352385813563
Supt5h	2343.4964379349	0.0782087858299461	0.161449350903011	0.484416848953015	0.628090063168102	0.76879980815059
LOC102550060	2.50757154847917	3.20447449415244	1.659692233867	1.93076428795848	0.0535122085887943	NA
Rps16	4212.17472123995	2.23744041139521	0.642153738422437	3.48427530281436	0.000493471616662797	0.00546724122828313
LOC120100461	3.8612046615313	1.19215309825004	0.971649464930742	1.22693743091293	0.219846108631249	0.400891685908828
Plekhg2	361.516553172376	1.13669415254346	0.177533077757978	6.40271754930685	1.52635410585318e-10	1.62517299373917e-08
Trnai-uau	0	NA	NA	NA	NA	NA
Zfp36	475.988714448742	3.1584245302338	0.294087604959322	10.7397403935833	6.62303586542812e-27	1.3654893672004e-23
Med29	455.614202345135	0.462508153904171	0.296204960610078	1.56144634766267	0.118418473557873	0.269612745890875
Paf1	595.899070752897	0.539997809146107	0.180748124259755	2.98757074994632	0.00281204199863161	0.0202715513308856
Samd4b	2141.32418760718	0.77111398247854	0.22846962140285	3.37512697637324	0.000737816400696503	0.00743025672797335
Gmfg	92.364218933168	2.42444064610069	0.720123856067703	3.36669952768896	0.000760735270852785	0.00760701728733259
Lrfn1	471.667426032406	-0.403454460479747	0.283283769293429	-1.42420605841997	0.154386831642121	0.320518029550684
Ifnl1	0.104905598927093	1.00350743911056	4.08045587181216	0.245930227071636	0.805736244451586	NA
Ifnl3	0.112078386382765	-0.920037905650014	4.08045587181216	-0.22547429369489	0.821610321178813	NA
Sycn	1.53295272702754	-3.02964746989082	1.72084520839502	-1.76055780909922	0.0783132749389233	NA
Nccrp1	8.02673658454231	-1.77102096108007	0.787958934523568	-2.2476056599966	0.0246013463446285	0.0945677432451347
Pak4	194.78690327544	0.962839163519767	0.349733528509254	2.75306507678542	0.00590401589944711	0.0346435126994983
Acp7	25.7562058640153	0.479547651466335	0.396146387923255	1.21053142496212	0.226075039894877	0.408115563939817
LOC108349512	4.552507109003	-0.0776997189069206	0.850248374568788	-0.0913847308985763	0.927186893957479	0.957936839691206
Fbxo27	251.995522279318	1.02809187423758	0.291101002318831	3.53173594748244	0.00041284137315626	0.0047818332491373
Fbxo17	6.50381549744537	0.122419919628492	0.759510326798373	0.161182692728536	0.871949512082783	0.92515102929631
Mrps12	146.878272635311	1.23660314298265	0.578788493946184	2.13653719090281	0.0326356529303802	0.11500061727907
Sars2	122.704292611018	0.576376412906675	0.295996718492505	1.94723919860372	0.0515060642636535	0.155519375773585
LOC102550248	8.19547641258906	-0.197476747705999	0.725677908597988	-0.272127269365999	0.78552416254665	0.870905226166161
Ccer2	31.56754442051	-0.323300287749182	0.42550686412576	-0.75980040513196	0.447373900720597	0.625716478226482
Nfkbib	250.453733946581	0.994964354057852	0.370197548983255	2.68765786480898	0.00719550807937268	0.0400112170782763
Sirt2	5849.99034662907	0.464178387123539	0.405684475593557	1.14418572819283	0.252546620576455	0.436042913871658
Rinl	17.8007986266408	0.769084986665154	0.637532543639026	1.206346239637	0.227684015592304	0.40978063563351
LOC120099783	1.49691552436109	-0.70458080707212	1.75235730617981	-0.402075994768514	0.687628098793468	NA
Hnrnpl	3718.53974309739	0.511652491675396	0.176323257820375	2.90178674101308	0.00371041035842668	0.0246988996502823
Ech1	1128.33476695483	0.288938046211841	0.432025776530282	0.668798164156736	0.503624237983315	0.672022481361709
Lgals4	0.859644362862629	3.14668318308846	2.20948878669244	1.42416798041278	0.154397851414966	NA
Lgals7	4.81332028674053	1.03389504270793	0.8455648789174	1.22272704139706	0.221432809885872	0.402651915923804
LOC102550499	15.8898922944453	-0.976889116058873	0.644444439150771	-1.51586243392244	0.129554140990303	0.28564635072128
Capn12	19.641064763055	-0.810118637438143	0.5202907208452	-1.55704994338958	0.119458628210465	0.271082872642099
Actn4	2673.32323854594	0.662156428575166	0.247742825008121	2.67275723748391	0.00752306707746175	0.0411772588753995
Eif3k	715.511397277794	1.17345794191003	0.3873319438514	3.02959247368512	0.00244883923280994	0.0182868702538349
LOC120099785	131.788637774958	-0.314109616495964	0.556298920162745	-0.56464178719612	0.57231743654502	0.72665922872044
Map4k1	132.847045153122	2.14351828646254	0.5459563723387	3.92617138486799	8.63086695944134e-05	0.00140013899694685
Ryr1	353.74530697507	-1.00364120068264	0.536372654097719	-1.87116399953491	0.0613223530030669	0.174802619878903
LOC120099784	3.16157737789925	1.17668486216057	1.22640707119766	0.959457010478153	0.337328566639966	0.523629731914879
LOC120099786	0	NA	NA	NA	NA	NA
LOC120099787	0.215787801520723	-0.920029898568113	4.08045587181216	-0.225472331394071	0.821611847571472	NA
Rasgrp4	63.3619658159816	1.34079327129516	0.464106732362513	2.88897612941299	0.00386498412607607	0.025406949273994
Fam98c	361.76159618886	-0.381621008775305	0.185823288377409	-2.05367697508522	0.0400069664847273	0.132050355538805
Spred3	693.91870215	2.16569812299789	0.240233520527693	9.01497059294955	1.96923289204651e-19	1.35334038662796e-16
Ggn	37.7247015660007	1.04491654224634	0.433533098605891	2.41023475625383	0.0159422587700529	0.0702593250380938
Psmd8	1385.1661056763	1.42581274364859	0.363309309572874	3.92451474839677	8.69047354054684e-05	0.00140745510109513
Catsperg	99.5929836837772	-0.966026282437135	0.482566154167384	-2.00185254207044	0.045300593063929	0.142889033393163
Kcnk6	69.9205448337189	1.31792604291484	0.46681933591039	2.82320362832577	0.00475463626605636	0.0294618567972383
Yif1b	634.690092428619	0.716395405469021	0.411785100757927	1.73973124367645	0.0819062204913076	0.211735002225278
LOC100361913	20.3018203427573	2.70108072790457	0.77342609508276	3.49235789311653	0.000478776277412371	0.00533308801347503
Spint2	181.805310445854	0.394511301418161	0.248052513173479	1.59043460745852	0.111736874704548	0.260039054019953
Ppp1r14a	1253.46785305755	0.133347234467594	0.401357550052561	0.332240503386895	0.739707661835966	0.842921820057174
Dpf1	164.805213176416	0.259780169521246	0.226089602342464	1.14901422634974	0.250550114526432	0.434155413152885
Sipa1l3	969.475498269029	-0.186809652660745	0.120079289179651	-1.5557191746968	0.119774884941352	0.27145537135304
Wdr87l	2.43487683240702	-0.205165798678829	1.49337984594315	-0.137383532552801	0.890727646742715	NA
LOC102550982	0.115992531757334	0	4.08045587181216	0	1	NA
LOC103689966	2819.47708011726	-0.142905699009757	0.323609101562155	-0.441599752046248	0.658778863463467	0.787941399378248
LOC120096976	36.8396848111594	-0.92792926180594	0.437063325874891	-2.12310026229828	0.033745451053289	0.117577674671615
Zfp84	471.077029979251	-0.0483552990477942	0.137685987243148	-0.351199857124173	0.725438417307342	0.834036180995854
LOC102547413	235.995745670765	-0.0348527391761382	0.175107533282564	-0.199036206625661	0.842234422372553	0.908016470098267
LOC100912787	112.49043989393	-0.497961719143204	0.289073660457622	-1.72261187115733	0.0849587368004377	0.217244573006018
LOC103690163	689.605508296141	-0.279476064399711	0.163155597627739	-1.71294193066776	0.0867232232108139	0.220171944385766
Zfp27	193.721240641217	0.142461485901643	0.193578072311569	0.735938137003178	0.461768346759954	0.638563679034695
LOC120096968	79.0712402858874	-0.595909657249321	0.497040749961943	-1.1989150935712	0.230560962152115	0.412803671437886
Zfp74	323.677753786478	-0.0924936710347507	0.165592183300493	-0.55856302629277	0.576459979493782	0.729916580589553
LOC103691076	56.9092443090139	-0.727787599552995	0.364792469712093	-1.99507297978873	0.046034920844222	0.144421907570357
LOC108348102	360.290372654889	0.20401173798237	0.229371121670689	0.88943950963135	0.373766919131286	0.558409746968276
Zfp569	241.180171984834	-0.447562531954396	0.715573206500066	-0.625460159615905	0.53166908868282	0.695024412178045
Zfp14	409.143520442409	-0.466734509259294	0.156929879953995	-2.97415960170313	0.00293792220878742	0.0209262367377795
Zfp82	87.274878646781	-1.23482552390589	0.24927629971268	-4.95364190390008	7.28371959115347e-07	2.79054218853384e-05
LOC100359681	81.7710451246133	0.81064750612585	0.357726431824297	2.26611017249073	0.0234446385735477	0.0916049101113848
Zfp566	262.606283353559	-0.984275322928116	0.216019348129846	-4.55642205871522	5.20323339571918e-06	0.00014496821889621
LOC120100358	0	NA	NA	NA	NA	NA
Zfp260	726.808768192052	-0.366308409067175	0.215720524157442	-1.69806934457394	0.0894946746209233	0.22446911366157
LOC120096966	18.5316973036429	-0.49264666320166	0.859470014149382	-0.573198197832687	0.566510504469491	0.722113568324796
Zfp382	249.024108434563	-0.250932328231332	0.21530692972228	-1.16546331581155	0.243831501028723	0.426686312641234
LOC102555183	658.898107999448	0.27200511298007	0.151400169555674	1.7965971489883	0.0723995973522313	0.195382480105457
LOC687508	201.301080527232	0.664863977263109	0.4883633968455	1.36141238585382	0.173383404116291	0.345901346514813
Capns1	6873.84686569872	0.144166793721466	0.212894490844327	0.677174844448575	0.498295026329998	0.667852189166328
LOC120100141	0.31559637913439	-0.903829730645263	4.03357711839629	-0.22407647210291	0.822697799558174	NA
Tbcb	1061.55507456369	0.777422548707333	0.428050917448334	1.81619175901233	0.0693409618007671	0.190086265282195
Polr2i	199.771505877525	1.2769718993873	0.544466297404637	2.34536445226156	0.0190084888441972	0.0791723633604312
Ovol3	7.50216431538287	0.0187038422940829	0.781817433623294	0.0239235421080353	0.980913595768598	0.989068977344657
Wdr62	149.146753898892	0.982867572439734	0.432782614040183	2.27104218273536	0.0231444244832314	0.0907019877061008
LOC120096980	22.6007110308885	-1.33482947468768	0.676018925196486	-1.9745445355686	0.0483198586484814	0.148993347965861
LOC102548322	1.05646845824105	0.0417341149422569	2.31557877415767	0.0180231894539793	0.985620353905374	NA
LOC120093131	8.82739548862094	-2.37212901773387	1.11980479989458	-2.11834153412915	0.0341461534919082	0.118464221361938
Clip3	4895.45288407556	0.0555720557385706	0.175032481931938	0.317495673518358	0.750867521826128	0.84974673290892
Alkbh6	183.101364886082	0.469098757634125	0.310506483946897	1.51075350076861	0.130851265831671	0.287555800174076
Syne4	30.982360844209	-0.155802109770418	0.541906698069461	-0.287507259691498	0.77372394405705	0.864185305689997
Sdhaf1	336.083287172123	0.685444392141879	0.413573395792202	1.65737061212293	0.0974445691593861	0.237833123543448
Lrfn3	234.528404222996	0.365738830532653	0.208218750720088	1.75651246233977	0.0790009453803469	0.206586770430471
LOC120096986	4.078047025174	-0.380700907133467	1.40452154224978	-0.271053804218379	0.786349650808418	0.871463239380576
LOC108349559	4.01385399888473	3.75319285477245	1.63299445006399	2.29835003702884	0.0215418747209771	0.0865146408353176
Tyrobp	709.90013668178	2.90013326365512	0.635509113074975	4.56348021450476	5.0312553368795e-06	0.000141070423813729
Hcst	21.6259532247763	4.03315268584137	0.833077252851593	4.84127092899972	1.29011335525325e-06	4.47377382015113e-05
Nfkbid	37.9346748194489	0.358854749523147	0.36122712340152	0.993432459179606	0.320499249833668	0.505769003533468
Aplp1	22593.756932748	-0.251814326060522	0.197196214790648	-1.27697342633001	0.201611629158427	0.380268640858613
Kirrel2	16.6872655417082	-0.757673993345088	0.629856473752852	-1.20293118340225	0.229002951939006	0.411448182567956
Nphs1	2.7635035927163	-0.780453280069126	1.23008919254437	-0.634468853803033	0.525774887013414	NA
Prodh2	6.13103749430994	0.140842961140775	0.765847669880122	0.183904667572888	0.854088243070812	0.915114737306725
RGD1560986	2.47689597331131	-1.29694062211453	1.27604725349102	-1.01637350698914	0.309451556626203	NA
Arhgap33	297.138984659207	-0.0570148927831214	0.27111118761658	-0.210300774690844	0.83343293069205	0.901914655492914
LOC120097050	1.45572877928766	-1.84733075768801	2.09570224878373	-0.881485315368694	0.378055198641045	NA
Proser3	183.215237662887	-0.33628998025686	0.258337138694233	-1.30174849019634	0.19300237743847	0.370156525828926
Hspb6	220.5223558792	0.102418046295128	0.298950577566432	0.342591899734227	0.731905496768925	0.837988931806465
Lin37	237.910526756893	0.512825578079459	0.363946658683718	1.40906796598762	0.158815071995696	0.326631633063425
Psenen	825.487317189578	0.532387132814478	0.400581351044292	1.32903624052037	0.183836013773777	0.359052229306922
U2af1l4	336.465548281208	0.188901723156541	0.352423516075903	0.536007713843522	0.59195321925501	0.740607928916106
Igflr1	33.4441740040612	0.0179922190494678	0.400253257350943	0.0449520865077987	0.964145499744846	0.979501596092969
Kmt2b	1183.76869675709	0.203731459177246	0.244682071294744	0.832637463379287	0.405049223684837	0.587798268745099
Mir3569	0.541895980038273	-2.34441418164839	2.8437803327043	-0.824400589133746	0.409711980224374	NA
Zbtb32	17.4421191091733	0.586565137569042	0.52986852931319	1.10700127506976	0.268293377052148	0.453534995391
Upk1a	4.15500768154556	2.28091254050892	1.97641206982503	1.15406729969568	0.248472578536413	0.431722299611099
Cox6b1	947.182259421785	1.66580244610135	0.625164165095116	2.66458402305882	NA	NA
Etv2	0.551596483058193	0.0417354941396925	2.94014479917418	0.0141950471797903	0.988674371367816	NA
Rbm42	601.552172321317	0.88628079254189	0.335630655150581	2.6406431562226	0.00827488250829403	0.04414633272303
Haus5	191.786111650552	0.906855600610124	0.362649919331282	2.50063643274027	0.0123970372244636	0.0590036531403171
LOC688924	0.314716796781279	2.41323451974532	4.00021775873103	0.603275787793828	0.54632523727751	NA
LOC100912333	0	NA	NA	NA	NA	NA
Atp4a	29.7948646935984	0.514613504972818	0.497441531987711	1.03452058559825	0.300892858233505	0.486140139052338
Tmem147	612.669113705846	0.877995344515505	0.42305391871681	2.07537456969694	0.0379518331843172	0.12719220109164
Gapdhs	60.5641390994183	-0.43568274390159	0.467981172841944	-0.930983486484696	0.351862106336855	0.537401893030745
Sbsn	118.10641155039	0.201675637191619	0.271565374287853	0.742641206451626	0.457698933864991	0.634677720643481
Dmkn	10.4636771645782	-0.138396123559565	0.582263929938549	-0.237686238909169	0.81212445760442	0.887600482100194
Krtdap	0.231985063514668	0	4.08045587180254	0	1	NA
LOC100361079	0	NA	NA	NA	NA	NA
Ffar2	3.42635856220103	1.26421601481346	1.09162955741615	1.15809983911192	0.246823295663005	0.429865268187781
LOC102554169	0.196345205295954	1.76882357993767	4.04882598081611	0.436873204311226	0.662203305757146	NA
Ffar3	2.50388179763042	-0.182675947116222	1.666277615575	-0.109631159543114	0.912701897856656	NA
Ffar1	0.220377975376938	0	4.08045587180373	0	1	NA
Cd22	163.371611399793	2.73660760735513	0.87858803375625	3.11477905709146	0.00184082739006239	0.0148569837648487
LOC102554355	102.681682811096	1.56570293203913	0.842324553889372	1.8587881889583	0.0630571672636718	0.178380129271899
Mag	14795.4593862937	0.219394966414828	0.286777801342776	0.765034690229012	0.444250887899471	0.623578998989422
LOC108349549	40.6375393563163	-0.770228725594166	1.00596248070837	-0.765663471913773	0.443876567113613	0.623346658299213
LOC120099789	205.549126964174	0.276791529220797	0.365812353626845	0.756648938934259	0.449260213378777	0.627339631432367
LOC120099788	428.246154390438	0.29404827368651	0.357280986721576	0.823016854002527	0.410498409134986	0.593011874690894
Hamp	6.02360498863007	-0.813568800279786	0.938189386544765	-0.867169051310694	0.385849390802713	0.569149810342422
Usf2	844.9013585974	0.478293771102942	0.320581338976715	1.49195761871118	0.135710256111398	0.294340499230723
Lsr	509.319837130343	-0.412356069054382	0.371897460943137	-1.10878968629859	0.267520920779146	0.452735390071656
Fam187b	16.9588487368978	-0.271285066356447	0.752150149220218	-0.360679402427426	0.718339124185478	0.82888318975992
Fxyd5	246.24618416099	2.72654190115892	0.582323121940247	4.68218038822558	2.83839531190866e-06	8.66379102002377e-05
Fxyd7	470.932709397167	0.915758643884542	0.566046536112964	1.61781511847603	0.105702447227871	0.250362493907604
Fxyd1	583.376044256113	-0.176668926167029	0.328174063137103	-0.53833908895238	0.590342969774844	0.739308166106949
Lgi4	2548.80557966521	-0.470464184351779	0.349259093295215	-1.34703489009552	0.177968995999387	0.351980366291977
Fxyd3	18.8924321457954	0.622515273036954	0.6754973905305	0.921565770295668	0.356755119954254	0.541628689613236
Hpn	65.7433615786649	-0.40008687547592	0.49936534713316	-0.801190706909891	0.423021250333961	0.604365562323542
Scn1b	3892.3451858793	0.0139255784832588	0.28564369407199	0.0487515697782189	0.961117277963839	0.977688677282163
Gramd1a	1259.36319492163	-0.0577255133749133	0.124989058916013	-0.461844531637783	0.644192813783158	0.778807443029385
LOC108349560	0.231985063514668	0	4.08045587180254	0	1	NA
RGD1561430	0.113898784338745	-0.920037905650015	4.08045587181216	-0.22547429369489	0.821610321178813	NA
RGD1563307	22.8065340643627	-0.0458247981032538	0.511305285741156	-0.0896231652227673	0.928586675297802	0.958664293974017
LOC100910258	59.579455563616	0.207546917315404	0.360318839630636	0.576009063328914	0.564609055516448	0.720583498596371
Scgb1b24	0.104905598927093	1.00350743911056	4.08045587181216	0.245930227071636	0.805736244451586	NA
Scgb2b2	0	NA	NA	NA	NA	NA
Scgb2b24	0	NA	NA	NA	NA	NA
Apbh	0	NA	NA	NA	NA	NA
LOC494538	1.29933060443074	-0.147233488756698	1.9093131260902	-0.0771133276908828	0.938533390608095	NA
Scgb1b30	0.8751637182656	-0.920047349621653	2.57365499083978	-0.357486668918838	0.720727504427656	NA
Wtip	149.122589793002	0.200736909635415	0.311270532189054	0.644895320555093	0.518995024399463	0.684995680076093
LOC120100477	4.19537600256105	-1.05943494017138	1.29500763321986	-0.818091656755136	0.413304852564379	0.595397367166839
Uba2	1271.23800572416	0.538940140330797	0.137768441475496	3.91192739468316	9.15624417604477e-05	0.00145824762407668
Pdcd2l	120.640216347313	0.813249001672835	0.328612897756632	2.47479331220627	0.0133313302301182	0.0621206571376313
Gpi	6728.43769213756	0.445162681077811	0.235080306385468	1.8936621613376	0.0582698668418095	0.168752689325169
Garre1	1886.6405669452	0.362815819293642	0.177531646605204	2.04366841761162	0.0409863152603883	0.134286137502217
LOC108349721	94.2226423585886	0.911643318673225	0.519062873946028	1.75632541727116	0.0790328596904187	0.206591312231328
LOC120099790	1.63962474556565	1.17186745331229	1.66731718509415	0.702846143366607	0.482151637340795	NA
LOC120099791	12.2558769286606	-1.06826248103245	0.807902065322661	-1.3222672980862	0.186079158209926	0.361680598992365
Lsm14a	1124.02489223786	0.118976058383878	0.138343590764715	0.860004122534481	0.38978677001619	0.572945372817239
Trnas-aga_1	0	NA	NA	NA	NA	NA
LOC120099792	1.03323167289671	-0.308613337228424	2.13813846944927	-0.144337395186532	0.885234050374773	NA
LOC100910905	11.7494509960451	-0.885478432225311	0.669139969179339	-1.3233082359604	0.185732893918755	0.361317232903023
Kctd15	250.956346259011	-0.20628829432957	0.202129166069122	-1.02057658645376	0.307455087013955	0.492671088701299
Chst8	157.926346046929	-0.329745716302236	0.364749965571758	-0.904032206789516	0.365978323862517	0.550801141872587
LOC108349467	2.23243114225042	-3.89095221703122	1.90195852832388	-2.0457608087071	0.0407799096823098	NA
RGD1560088	1.07787975502765	1.18374335863205	2.36099812233213	0.501374121154652	0.616107849239997	NA
Pepd	911.795971720653	0.573029838813404	0.39133132388052	1.46430864038974	0.143109637415609	0.305263190971392
LOC120100411	2.31096678277195	-1.0015008450378	1.38898129316211	-0.721032637349499	0.470889434550904	NA
Cebpg	869.282496302596	0.424764205914875	0.160259056320402	2.65048488158857	0.00803763244941036	0.0432365906831541
LOC102555648	10.891078748651	-1.57416425398	0.749080719060565	-2.10146144991449	0.0356004786021157	0.121758898238182
LOC120099793	6.6892480898206	-1.50149679224583	0.883877346115644	-1.69876148409553	0.0893641334345666	0.224240892029491
Cebpa	335.724686582136	1.61043620161572	0.443319167606776	3.63267893492975	0.000280493939624183	0.00356376585811589
LOC102555707	1.03663982081319	3.72320216959381	2.59728399391808	1.43349829218223	0.151715486624946	NA
LOC102555770	1.41607754776771	1.76055855418185	1.70084036938524	1.03511098741041	0.30061708190449	NA
Slc7a10	902.942617396896	-1.53890686353375	0.333942358231295	-4.60830088068033	4.05972901151131e-06	0.000118190750002651
Lrp3	1291.17223001364	-0.0853714021613456	0.225456324149084	-0.378660489935484	0.704939996674455	0.819527075280909
Trnat-agu	1.12422767037753	2.92275337760225	2.46327826078787	1.18652992807537	0.235413089706413	NA
Wdr88	1.94820448827274	1.01528725775591	1.64839557555532	0.615924522494467	0.537944335911495	NA
Gpatch1	280.455454650704	-0.173264781262408	0.167813599626962	-1.03248355108027	0.301845649410662	0.487297656818366
LOC687679	20.1168314202233	1.8342451322665	0.744505167348825	2.46371041157206	0.0137507159511333	0.0634491326664807
Rhpn2	467.417931338685	-0.898083917895244	0.372393761955025	-2.41165134770359	0.0158804593038231	0.0700005707582906
Faap24	74.236481575306	0.522625339272874	0.367977178067364	1.42026563173762	0.155530362731446	0.321919603576385
Cep89	177.290137643879	0.147832363207741	0.208639929042686	0.708552595306414	0.478602162642328	0.652043571095952
Slc7a9	14.6440494951066	0.770179923617602	0.671274953918984	1.14733898400529	0.251241548071069	0.434821968002425
Tdrd12	68.99564815005	0.968296436080987	0.533576568426711	1.81472818219151	0.0695656918713631	0.190472210154531
Nudt19	226.989735508787	0.74204333491764	0.318708147695866	2.3282847968661	0.0198969860418263	0.081702651899797
Rgs9bp	2.07969182570382	-1.64915947769361	1.6306978113174	-1.01132132897222	0.311862660844238	NA
Ankrd27	800.056851919945	0.292857362296799	0.202101431093686	1.44906129913074	0.147320464597302	0.311233680564259
Pdcd5	126.169162734825	1.68745804057256	0.609954686743041	2.76653016568007	0.00566563429186611	0.0335660710828714
Dpy19l3	2044.15628002594	-0.737710096618399	0.192436245718162	-3.83352987305122	0.000126317452723072	0.00187156901923842
Zfp507	994.105437441146	-0.165349157606762	0.198977262598682	-0.830995237582774	0.405976319745893	0.588701295554662
LOC108349563	0.231985063514668	0	4.08045587180254	0	1	NA
LOC108349564	112.348875548329	-0.754666146921623	0.33114532082554	-2.27895760399166	0.0226695856328516	0.089646649096328
Tshz3	323.947235608672	-0.327291247943344	0.263794915189659	-1.24070339910849	0.214715338162352	0.395029541184715
RGD1562402	60.965593133727	4.069078467552	1.01008230931703	4.02846226492505	5.61428697968748e-05	0.000990867038228268
Zfp536	1517.83594134117	-0.213248827151036	0.212609684762469	-1.00300617720816	0.315857880819415	0.50152915207614
LOC108349103	10.5929574603324	-0.62094604654618	0.876446247604768	-0.708481607677776	0.478646229854732	0.652043571095952
LOC120100175	0.112078386382765	-0.920037905650014	4.08045587181216	-0.22547429369489	0.821610321178813	NA
LOC108349449	118.885126179982	0.806624200555809	0.436449080162735	1.84815190870616	0.0645803702390106	0.181465366140837
Uri1	592.255733448917	-0.0285924888149222	0.194471709344006	-0.147026469358297	0.883111127826038	0.932232231798861
LOC108349566	1.49631707506637	-2.48794602862193	1.60426092546345	-1.55083626929528	0.120940926374595	NA
Ccne1	146.59075192553	0.666449392803814	0.411349637843564	1.62015310454039	0.105199392271448	0.249488056701819
LOC120100209	0.834992910935924	1.00413567917609	2.71701315631914	0.369573359201704	0.71170040410581	NA
LOC690000	876.917357239685	-0.0175493176980905	0.145391039515384	-0.120704259056031	0.903925285425924	0.94457547565657
LOC120100132	0.102627434233668	0	4.08045587181216	0	1	NA
Plekhf1	417.627106234916	0.34394555993453	0.350302573189196	0.981852793153097	0.326172375120077	0.511968942770972
LOC108349450	35.1202179871664	0.139817125444849	0.727542295172875	0.192177315837874	0.847603314049433	0.911515736350063
LOC108349756	0	NA	NA	NA	NA	NA
LOC120099794	34.3791208807574	0.281866698723479	0.810464951436591	0.347783945775639	0.728002447333656	0.835433457322681
Pop4	388.995988885022	0.596455979416917	0.307005185177141	1.94282053924517	0.0520378453604694	0.156728591624181
LOC690114	1.47988049776238	-0.623963206965273	1.58404606790251	-0.393904709975693	0.693651392876566	NA
LOC120100155	0	NA	NA	NA	NA	NA
LOC108348090	371.938504316612	-0.0281168706768164	0.235758623540801	-0.119261260752782	0.905068373839977	0.945247324444708
LOC365238	6.07709057751568	-0.748241617017738	0.946548594186821	-0.790494668327675	0.429238934736489	0.609850368191123
LOC102548014	14.0262331652346	0.201619460064492	0.645060311876546	0.312559083782353	0.754615667999685	0.852287287577931
Zfp939	71.6780571508964	0.0810091727589125	0.335827996626707	0.241222213670765	0.809382895140414	0.88573746392742
LOC102548231	310.017709063659	-0.31795578556652	0.200356794947714	-1.58694785295151	0.112524455646387	0.261163403147253
LOC102548320	1388.76475889621	-0.58747052998104	0.267881030669849	-2.19302773515557	0.0283053808759918	0.104109265794132
LOC120100157	0	NA	NA	NA	NA	NA
LOC100362023	38.9946397095657	-0.407710626860212	0.436378735060423	-0.93430452518214	0.350146830747177	0.535864766483247
LOC120097732	0.327561738997456	1.83448218584895	4.04501363499285	0.45351693501824	0.650176551624357	NA
LOC102548815	0.890460671604149	-2.20093457718442	2.02803454712516	-1.08525497275397	0.277808742618012	NA
LOC108349567	0.557390666523491	0.875410116636327	3.55815881260131	0.246028961252668	0.80565981356681	NA
LOC120099796	0	NA	NA	NA	NA	NA
LOC102549042	0.54695122148357	-2.4738867180134	3.99041086983641	-0.6199578937381	0.535285508711938	NA
LOC120099795	0.651880619002449	-3.1266942008626	2.54404298678416	-1.22902569536176	0.219062172170058	NA
Trnap-cgg_1	0.224156772765529	-1.86559472789546	4.03357778223457	-0.462516115621288	0.643711248221402	NA
LOC108349455	194.794045686177	-1.48233253292615	0.433651782615539	-3.41825536605793	0.000630239449844423	0.00659889218976069
Vstm2b	209.825206339983	-0.517730360430887	0.351108958298169	-1.47455753604333	0.140331538420245	0.301694848784977
MGC114499	1.51917864459137	1.51109445701706	2.71883031892794	0.555788438321116	0.578355490164248	NA
LOC690284	0.866313279839472	1.8726971185139	2.74098851667322	0.683219614793141	0.494468079985614	NA
LOC499136	0.113898784338745	-0.920037905650015	4.08045587181216	-0.22547429369489	0.821610321178813	NA
LOC690299	3.44918463406025	0.12811957377786	1.06284758072287	0.120543694224456	0.904052468982517	0.944590831239046
LOC100912656	3.48571055109512	0.0810096773676151	1.18476765075788	0.068376003780821	0.945486323324326	0.968170946548212
LOC100912659	139.885106149501	0.499704552909962	0.250731513952514	1.99298662155648	0.0462629120635821	0.144936673945293
Zfp141	279.879732588843	0.373551476220863	0.253851793123333	1.4715337308623	0.141146832339123	0.302758820639267
LOC102555672	505.970890451852	-0.21777256329528	0.274940585054549	-0.792071360625326	0.428319068142262	0.609133263083863
Vom2r37	6.17075986946081	0.277799617091208	1.00576829702152	0.27620637667133	0.782389559803009	0.868828913570268
Vom2r38	2.23408410209247	-0.614995333563278	1.32539310362401	-0.464009758223203	0.642640754316008	NA
LOC120100171	0.115992531757334	0	4.08045587181216	0	1	NA
LOC100912683	7.68104490395089	-0.341677795943922	0.940352575170131	-0.363350731380839	0.716342900938935	0.827986962150895
LOC102556043	9.32973963581459	-0.408819860033427	0.8972106471656	-0.455656496414682	0.648637009873026	0.781846332549049
LOC120099798	245.539756330997	-0.238374020893375	0.37765359705625	-0.631197538568315	0.527911371189116	0.692318336510672
Zfp17	619.638652225621	-0.0826754435973128	0.189333355541075	-0.436666024119435	0.662353572756024	0.790777879105176
Siglec5	108.374509515824	-1.53895387771312	0.439674220058582	-3.50021403917672	0.000464884721397824	0.00522409514655061
Siglec10	13.4275881459745	2.4464094193976	0.974604153798817	2.51015698000257	0.0120677501752445	0.0580331862223005
LOC102550061	1.94116935474837	1.82535417617345	1.61801034519911	1.12814740745605	0.259257670663685	NA
C1H19orf84	0.445312280140727	1.83448785895863	4.04501331227796	0.453518373694928	0.650175515908082	NA
Lim2	0.196074520754905	-1.69814877969272	4.04890468853197	-0.419409423121894	0.674916938560224	NA
Nkg7	12.8206868643531	2.15170083949447	0.931890188880717	2.3089639371339	0.020945582495629	0.0848713356116436
Cldnd2	1.59123216733577	2.74721127335127	2.24255708160592	1.22503516003435	0.220561973326208	NA
Etfb	241.121354465163	1.25876337116775	0.530437821120298	2.37306489290151	0.0176411642220395	0.0751754910544219
LOC120099799	3.63794595001041	0.82055024733819	0.963610782669559	0.851537012760444	0.394471111910828	0.577435638483552
Vsig10l	310.875318507178	0.463620904051903	0.309186867226037	1.49948446456157	0.133747996000198	0.291772874306318
Iglon5	1031.48385671777	-0.384074869114747	0.333893480652313	-1.15029160906166	0.250023785648345	0.433408960843753
LOC690483	1.98264933403289	0.799833379860282	2.07959071011095	0.384610960210344	0.700525672586852	NA
Cd33	467.881595975564	1.58905709763551	0.487501306386474	3.25959556788501	0.0011157118483753	0.0100970586629304
LOC120099800	0.945098190013342	0.0379870265789601	2.26779276297817	0.0167506604655858	0.986635531611575	NA
LOC102546648	208.205509661984	-0.0989238806890217	0.254014731258199	-0.389441510730605	0.696949569773703	0.814160878381468
LOC102556967	440.956265056225	-0.404884623714702	0.191861486295899	-2.11029650364673	0.0348328245700838	0.120038539496267
Zfp819	159.031953981766	-0.148661679036058	0.375132199417166	-0.396291438770198	0.691890042232661	0.810503644251533
LOC120099801	14.5813087685103	-1.10771906917565	0.607038499092137	-1.82479211916923	0.0680324055766748	0.18797599001869
LOC120099802	49.3623623982933	1.03744447911471	0.605550079747024	1.71322655848401	0.0866708674351915	0.220107586884103
Siglec8	83.3886001297679	2.74725705641684	0.789842674043125	3.47823325669897	0.000504730504815838	0.00555055609237975
Ctu1	147.007211935113	0.449420387867056	0.258613374508418	1.73780798739173	0.0822446527943485	0.212319462802849
Klk14	0.63395397182763	0.863170378401389	3.29801092014411	0.261724536183061	0.793533822588622	NA
LOC120098456	0.967017933237427	3.6328293291348	3.91793729941272	0.927230083462373	0.353807086463261	NA
LOC103691107	0.812109730593577	-3.05073257383697	3.22245161774689	-0.946711676611617	0.343785718793889	NA
Klk13	0	NA	NA	NA	NA	NA
Klk12	0.63301315622476	-1.20430385969694	3.29765854351648	-0.36519968450485	0.714962353783187	NA
Klk11	0.22779756867749	-1.88589546950577	4.03183382460726	-0.467751289250984	0.639962458365738	NA
Klk10	0	NA	NA	NA	NA	NA
Klk9	0	NA	NA	NA	NA	NA
Klk8	0.11775054114327	0	4.08045587181216	0	1	NA
Klk7	0.231985063514668	0	4.08045587180254	0	1	NA
Klk6	4846.76948302467	1.07784361993693	0.448271316072184	2.4044447665783	0.0161970536348168	0.0711022788308288
Klk5	0.396661243000255	1.25582481657725	4.01356250159621	0.312895293415214	0.754360213485123	NA
Klk4	0.321247400224669	0	4.08045587179524	0	1	NA
Klk1c12	0	NA	NA	NA	NA	NA
Klk1c10	0	NA	NA	NA	NA	NA
LOC102546874	0.312067052512238	-1.69814077260805	4.04890468852578	-0.419407445529755	0.674918383600138	NA
Klk1c4	0.0914396063688608	1.00350743911056	4.08045587181216	0.245930227071636	0.805736244451586	NA
Klk1c6	0.142291428308745	1.00350743911056	4.08045587181216	0.245930227071636	0.805736244451586	NA
Klk1c2	0	NA	NA	NA	NA	NA
LOC120098457	0	NA	NA	NA	NA	NA
Klk1c8	0	NA	NA	NA	NA	NA
Klk5l	0	NA	NA	NA	NA	NA
Klk1c9	0	NA	NA	NA	NA	NA
Klk1	0.220377975376938	0	4.08045587180373	0	1	NA
LOC108349762	0	NA	NA	NA	NA	NA
Klk1c3	0.651271721190387	1.86724150845586	3.38458618699411	0.551689750324891	0.581160933536068	NA
LOC103691133	0.546548542464532	-1.79689893608741	2.89263027238603	-0.621198966643326	0.534468719266826	NA
LOC102553035	0.196345205295954	1.76882357993767	4.04882598081611	0.436873204311226	0.662203305757146	NA
Klk1b3	0.22597717072151	-1.87577115188972	4.03270059469797	-0.465140197701735	0.641831061119899	NA
LOC102552731	1.21501639970238	0.0834603316963796	2.69119379838418	0.0310123825889054	0.975259664545458	NA
LOC102552485	2.09876223799577	0.47546815536461	1.30189020507418	0.365213712732033	0.714951882964577	NA
Fv1	533.070044206721	1.10314540867412	0.24846134026927	4.43990766321466	8.99974833432578e-06	0.000226280812055626
LOC120100472	20.6146973550069	0.0397057213384381	0.568630430711702	0.069826937135148	0.944331406768371	0.96773947628601
LOC120100470	5.23241393809148	1.17088406798723	0.851752264836663	1.37467678845769	0.16923167047703	0.340562012734886
LOC120100471	3.68682547422888	-0.297634630692633	1.05672334793077	-0.281658043494023	0.778205728872474	0.866615114965668
LOC120100473	6.07278499307402	-0.225743973633731	0.882513855593955	-0.255796520590376	0.798107960718106	0.878996233543411
Acp4	38.8178316458871	-0.157819271592287	0.63362702965097	-0.249072820771585	0.80330445293111	0.882063604533002
LOC103691109	0.956153913821344	0.793690371920474	2.29307790096413	0.346124469468205	0.729249174699155	NA
LOC102552286	4.19330128648146	-0.844968248352311	1.78837848571034	-0.472477305617269	0.636586136748851	0.773613349148856
Gpr32	0	NA	NA	NA	NA	NA
Clec11a	79.9498207049517	-0.731971803940115	0.305043898255206	-2.39956218802231	0.0164146913415349	0.0717204821012233
Shank1	3415.74940745482	-0.60644690046018	0.404270210577938	-1.50010286336263	0.13358775936245	0.291647746879188
RGD1309036	25.6992420182072	-0.512464049636961	0.421299624077221	-1.21638857561152	0.223836933867717	0.405657489466673
Syt3	1195.68591638273	-0.250063757928777	0.319500281695467	-0.782671478728544	0.433820054956678	0.614110227094917
LOC108349570	84.7766958948498	-0.810770365517628	0.346384919360792	-2.34066300292114	0.0192495335045346	0.0798099031717259
Lrrc4b	3124.92421365824	0.0727688154755274	0.250322782840596	0.290699930105308	0.771280825059297	0.862847314803569
Aspdh	214.716370063192	0.157574655759097	0.491448115387837	0.320633350348171	0.748488261004042	0.847985076996237
Josd2	892.096688263942	0.345299889025204	0.46207017401044	0.74728885015072	0.454889221379125	0.632134353655464
Trnaa-agc_4	0	NA	NA	NA	NA	NA
LOC100909904	31.2209743263255	-0.365489993331066	0.52665129907395	-0.69398859164258	0.487689363415245	0.659018475415262
Emc10	1819.48672139069	0.442056649480238	0.239823634828786	1.84325723274034	0.0652914621733812	0.182808033411125
Fam71e1	142.754553960421	-0.144235835346364	0.25025543880335	-0.576354448223217	0.564375627122271	0.720366661836222
Mybpc2	157.553144982306	-1.02212367275907	0.659485973484713	-1.54987932094777	0.121170483858145	0.273824159823708
Spib	27.51228440001	-1.14220306511577	0.516865569678476	-2.2098648703304	0.0271145419461269	0.101156554827474
Pold1	216.001031902991	1.1207114546395	0.435625361413413	2.57264969836303	0.0100923299732549	0.0508970316796638
LOC120099804	7.94563421479788	-0.666037022860181	0.973008701726698	-0.684512915124226	0.493651336803797	0.66402839071016
Nr1h2	1085.37088731818	0.442105299217349	0.293703036788401	1.50527997276332	0.132252111888973	0.289818100102944
Napsa	54.7159780514612	1.59090539815616	0.457599007188776	3.47663647246475	0.000507745747258932	0.00557095587909305
Kcnc3	5375.14722032435	-0.37118452198335	0.361105339176245	-1.02791202929898	0.303991210504706	0.489609664259433
Myh14	2098.54800058872	-0.158405896303584	0.163119870044522	-0.971101167873347	0.331497902305387	0.517700105108378
Izumo2	0.104905598927093	1.00350743911056	4.08045587181216	0.245930227071636	0.805736244451586	NA
Zfp473	42.284794022211	-0.510106781643067	0.352708898523283	-1.44625435813719	0.148105872314273	0.312019793610348
Vrk3	697.168040114512	0.215713411307551	0.261910997680001	0.823613415314109	0.410159250903201	0.592672930948308
Atf5	1400.83441071023	0.0103938497780026	0.214183795522564	0.0485277130916639	0.96129567860121	0.97780878610499
Nup62	633.83166179174	1.09027199193399	0.302974399616028	3.59856144055648	0.000319982260874189	0.00393753537404543
Il4i1	129.402446999473	0.132902406207429	0.242680435439728	0.547643677854024	0.583936592194321	0.735400820433974
Tbc1d17	801.047351493023	0.0235700322879348	0.159898136561826	0.147406547660555	0.88281113769387	0.932045705123564
Akt1s1	519.853527450068	0.464226391431935	0.224799643274815	2.06506729578936	0.0389166333202104	0.129564052711252
Pnkp	354.822410214477	0.656771156076471	0.244324247629068	2.68811287643287	0.00718571018224441	0.040010153670841
Ptov1	2216.24100968496	0.275103375240595	0.310021086453172	0.887369883087448	0.374879792548782	0.559592394852945
Med25	887.533238521759	0.229025835828405	0.202703116704955	1.12985848245128	0.258535860653728	0.442449047975091
Fuz	212.122741820163	0.0872866748243783	0.284296316903369	0.307027103886283	0.758822741998067	0.855122532460828
Ap2a1	4102.58157422607	0.326054614772183	0.236727694250444	1.377340390209	0.168407033204302	0.339553974576847
LOC120097118	528.484730536399	-0.675497662485064	0.714475556766403	-0.94544544748634	0.344431509125816	0.530085909805609
Tsks	6.1938264310621	-1.85665660438187	0.819611989211336	-2.26528726863601	0.0234950568021706	0.0917273873672625
Trnap-agg_4	0	NA	NA	NA	NA	NA
Cpt1c	598.892156788904	-0.173379327618311	0.190597515877012	-0.909662053151772	0.363000762273432	0.547846828215822
Prmt1	772.488288240389	1.33410147771044	0.421118790100564	3.16799323390879	0.00153495092754167	0.0128454435740655
Bcl2l12	70.2314137982965	1.26570849442023	0.526539161046864	2.40382594127235	0.0162244962838329	0.0711228763164847
Irf3	612.947350105194	-0.327339655593346	0.260186546793114	-1.25809600699158	0.208357037241835	0.387798871367056
Scaf1	2928.47065832712	0.0894301429828669	0.139334456776063	0.641837956325464	0.520978402069485	0.68637557688706
Rras	295.037852744837	2.21231973680879	0.52800363471259	4.18997065808653	2.78990528721412e-05	0.00055356309718923
Prr12	826.626150073493	-0.191567089367864	0.135342151003152	-1.41542814228956	0.156943003180436	0.323895896959136
Prrg2	67.8266464502922	0.31122052092086	0.35342237331988	0.880590886189248	0.37853929322008	0.562685497210343
Nosip	376.867675139473	0.300809901934266	0.302266574026329	0.995180836330461	0.319648320500538	0.505037220331036
Rcn3	108.12878247482	0.22089829602177	0.356831067807739	0.619055670737703	0.535879684977174	0.697808413013309
Fcgrt	500.146108320254	0.356451925374097	0.287100325188068	1.24155876570533	0.214399403436891	0.39464037582544
Mir150	0	NA	NA	NA	NA	NA
LOC120097122	5.5956242125286	0.334772398543272	0.783761898839659	0.427135331583348	0.669280760036105	0.795691882829672
Rps11	2202.26602012708	2.18605507581962	0.646456798283482	3.38159499849671	0.000720663094099156	0.00729575964817381
LOC120100347	17.9876031333935	0.0485000031400311	0.449603943692392	0.107872726252627	0.914096652147618	0.95046444083574
Rpl13a	5546.72148896089	1.52198558470493	0.481634892424365	3.16004012301484	0.001577474138344	0.013123820977074
LOC120100348	3.25949516517185	1.31710879796553	1.17156588089347	1.12422939200061	0.260915723506068	0.445211623910474
LOC120100340	6.64082780616477	0.68347822560321	0.904876879959182	0.755327316611339	0.450052612245751	0.62796966059091
LOC120100338	3.54627784299812	2.56164697521766	1.09658481123518	2.33602266689455	0.0194900602067303	0.0805684035091555
LOC120100339	14.6082561104619	2.7678415792031	0.915634531791859	3.02286718455949	0.00250392110857323	0.0185819459493889
Flt3lg	89.6657498657807	0.657789325236939	0.457071664953389	1.43913827015293	0.15011135091439	0.314695445312207
Aldh16a1	525.550955276101	0.724601101564655	0.315443431362049	2.29708730480108	0.0216137898365656	0.0867266701527726
Pih1d1	206.404368419806	0.113230755727548	0.374841678442633	0.302076215745248	0.762593963093272	0.857497569983258
Slc17a7	65.9609032364741	-1.55115546950239	1.52288441188014	-1.01856415194857	0.308409930320312	0.493503761358524
Gfy	0.427674765517155	-1.49093315569057	3.99163558838092	-0.373514345856235	0.708765670207306	NA
Pth2	0	NA	NA	NA	NA	NA
Kash5	34.6153521999457	-0.758948800089496	0.539659533222449	-1.4063474345716	0.159620981113526	0.327611091480034
Dkkl1	0.207533033160761	1.00351544619246	4.08045587181216	0.245932189372456	0.805734725401433	NA
Tead2	20.5749935364503	0.384481731145471	0.703131752330917	0.546813210854004	0.584507066046598	0.735669890164315
LOC120097159	0.0914396063688608	1.00350743911056	4.08045587181216	0.245930227071636	0.805736244451586	NA
Cd37	198.423200068161	0.758408211922133	0.506328583753861	1.49785778693232	0.13417020318914	0.292412650213964
Slc6a16	3.78289796656011	1.49393594704289	1.2871845202254	1.16062299038625	0.245795251712414	0.428832257372555
RGD1562492	0.419622395708372	2.82617476054837	3.97721431290975	0.710591519138108	0.477337400032525	NA
Trpm4	191.078600078113	0.226738209492599	0.207098616991647	1.09483207945201	0.273590209548662	0.45913514594895
Hrc	21.2928441451657	-0.537737619712339	0.55451572543938	-0.969742777423045	0.332174722080085	0.518400118500843
Ppfia3	853.013033080052	-0.134106151120472	0.277378299871548	-0.483477442837365	0.628756772444164	0.7691277175221
LOC120097162	9.85722489466392	-0.018943569245564	0.623858128166371	-0.0303651878372452	0.975775808126992	0.986444772036922
Lin7b	124.877713901504	-0.376790126597775	0.383760347850858	-0.981837046760777	0.32618013378446	0.511968942770972
Snrnp70	3590.09076268415	-0.300076043975307	0.447206772631061	-0.671000669801718	0.502220102830984	0.670780312844751
Kcna7	6.72334529984598	-0.33897879078373	0.764546405193946	-0.44337242119102	0.657496380549234	0.787086852176092
Ntf4	3.16129811492863	2.66775051375585	1.21316983478375	2.19899179592723	0.0278785056614352	0.10304051986566
Lhb	34.6983725669456	-0.410958516916832	0.466470521052505	-0.880995686478922	0.37832015469318	0.56248387818092
Ruvbl2	551.434558256922	0.758333543368623	0.274024039520897	2.76739787025435	0.00565057469848142	0.0335118680927981
Gys1	814.871482848058	0.452925613738639	0.221415447960341	2.04559175030897	0.0407965538045777	0.133836173356381
Ftl1	10903.5388012191	1.91557040535086	0.59253660070188	3.23283051727404	0.00122570256729992	0.0108246528519451
Bax	378.037657157946	0.96609220165793	0.399522615291974	2.41811643366397	0.0156010838620719	0.0692672241401585
Dhdh	194.139925091824	-0.5583592857899	0.246664983612974	-2.26363417138277	0.0235966243295452	0.0918866488959058
Tulp2	29.2789388813814	-0.493511522457332	0.788062865501754	-0.626233697920935	0.531161667378483	0.694786324074278
Nucb1	4917.53134651545	0.21267225206833	0.178944226940147	1.18848344931219	0.234642996595859	0.417048161542433
Ppp1r15a	320.897758222012	2.26391098888674	0.312827254730627	7.23693653494538	4.58932767182495e-13	9.29297877404625e-11
Plekha4	329.527206078778	1.09624826230086	0.591703150417038	1.85269972202821	0.0639254098918385	0.18011732773475
Trnas-aga_2	0.440682991337942	-2.45846158122352	3.60626840657752	-0.681718969320058	0.495416670334989	NA
LOC120097182	11.2879008027287	0.688800131305441	1.00048300505531	0.6884675979752	0.491158368039105	0.661813358015498
Hsd17b14	7.06814581372499	0.894066156233627	0.798973488793114	1.11901855164701	0.263132224694203	0.447747278199267
Bcat2	196.797130551469	0.814095144889815	0.27173160943325	2.99595305304294	0.00273588551076047	0.0198694581342445
LOC102556190	17.9126594532368	-0.989145356806285	0.714640682271385	-1.38411565608387	0.166323043770792	0.336819386523599
Trnap-ggg	0	NA	NA	NA	NA	NA
Fgf21	21.3382319146378	1.20207102218754	1.02436220995629	1.17348239763631	0.240602411619619	0.423317587288408
Fut1	20.4663687724879	-0.853766809210261	0.469388359654987	-1.8188921639169	0.0689278835840312	0.18945769867922
Izumo1	11.961751969492	-1.0688888037392	0.681210783223014	-1.5691014148102	0.116624310182558	0.267136928656726
LOC103691112	2.48399908618556	-2.3908898682491	1.64153555777712	-1.45649593572418	0.145255572338093	NA
Rasip1	306.077879822828	0.141025464109048	0.282098436171982	0.499915795432027	0.617134369717542	0.760651650588268
Mamstr	29.2908558300085	-0.910316279832337	0.403685269162871	-2.25501485778779	0.0241323961985944	0.0933160466134565
Fut2	31.0014502100131	0.00467193963301953	0.463320604009363	0.0100835999793463	0.991954587600964	0.995377996203808
Sec1	45.6745320701931	-0.939565319936611	0.442752198222792	-2.12210198776659	0.0338291745233605	0.117784925057059
Ntn5	7.82347854099888	-1.75551546723244	0.790796133476426	-2.21993430786644	0.0264232272219847	0.0993126234947614
Ca11	497.420521290735	-0.854463112493812	0.210198005704099	-4.06503910268617	4.80244096422695e-05	0.000869924589678139
Dbp	466.517280800055	-0.187677525611482	0.384695672198358	-0.487859726986247	0.62564920225128	0.766996391883731
Sphk2	1106.72924253509	0.367576693393057	0.191535840861283	1.91910136369344	0.0549715069305831	0.162436326472794
Rpl18	2258.50703721754	2.15698154823626	0.559327102217348	3.85638661113562	0.000115075439301042	0.00173870478874639
Fam83e	12.9268840327299	0.809441838443588	0.69182441901592	1.17001050583755	0.241996741034433	0.424753818583694
Spaca4	0.636830471508781	-1.70662170140018	3.36112000432665	-0.507753873471732	0.611625961875835	NA
Sult2b1	50.3225395235533	0.852873842126477	0.52361675599589	1.62881312020727	0.10335258636614	0.246963787398344
LOC120099805	5.78930169595441	-0.779949939552048	1.02185725643051	-0.763267016644306	0.445304168476857	0.62440047217056
Lmtk3	1254.58672874582	-0.278046158123998	0.308747744651891	-0.900560936687946	0.367821812090254	0.552585511154933
Cyth2	672.230096302731	1.00771555044481	0.366788364879374	2.74740326284947	0.00600692262730784	0.0350839552574593
Kcnj14	669.437427859597	-0.303014937019905	0.421670333071393	-0.718606250557831	0.472383561038716	0.647322464096499
Grwd1	396.342378374187	0.847029394194707	0.328814606623943	2.57600902493797	0.00999480375266951	0.05051752937526
Grin2d	547.396166827394	-0.848199386890593	0.365358177985518	-2.32155577183827	0.0202568677312009	0.082865350518742
Kdelr1	1011.83570065061	0.75982681406224	0.30382898664998	2.5008371401297	0.0123900140558053	0.0589826046959714
Syngr4	27.1191487765458	-0.488604429533849	0.415908530428673	-1.17478818967779	0.240079466306731	0.422762808942491
Tmem143	368.52937896497	-0.271133120374052	0.237614350482786	-1.14106374393281	0.253843397515322	0.437256145545344
Emp3	350.054438497259	3.42456478513182	0.539224994536927	6.3509014230187	2.14056852339109e-10	2.20663425190848e-08
Odad1	60.562945212733	-0.89926947206356	0.40476839727292	-2.22168894143486	0.0263043344112762	0.0989805873756981
Abcc6	111.598190968895	-1.58158009939812	0.230612959846537	-6.85815793028543	6.97541218724551e-12	1.02724268178273e-09
Nomo1	3167.76283349868	0.169071069332972	0.201822689585056	0.837720821581457	0.402187516603746	0.585143102967433
Ncr3lg1	2.10341415773736	-1.13231529780871	1.61394950011161	-0.701580376418475	0.482940893067178	NA
Kcnj11	343.825977921686	-0.89896451187881	0.295435276706538	-3.04284756343356	0.00234351013626034	0.0177457316795486
Abcc8	498.769800134972	-0.423511432960432	0.250085482241292	-1.69346668653006	0.0903666707396357	0.225962291231185
Ush1c	8.83758684214496	-1.0695679897493	0.708863188945773	-1.50884967145772	0.131337203805342	0.288316372577809
Otog	2.64164320897817	0.536957587589483	1.13374164094285	0.473615476576244	0.635774137031261	NA
Myod1	4.90918822531761	1.04646398351558	0.959388150126434	1.09076183959294	0.275377691887543	0.461073455031426
LOC120099806	12.8031425236777	-0.970207176916062	0.58834993420732	-1.64903082418666	0.0991413199987059	0.240473368582957
Kcnc1	1759.08770509752	-0.619276784788182	0.375923189054659	-1.64734925330222	0.099486279607238	0.240975043812085
Sergef	514.513619272069	0.181421128522526	0.267780932327996	0.677498307834365	0.498089843352877	0.667662365234346
LOC120099807	16.0534317058147	-1.09407867020469	0.851682265624847	-1.28460896083354	0.198928965762332	0.377437464613396
LOC120099808	3.79504432234586	-0.415348797598925	1.31907833244589	-0.314878038235051	0.752854256995569	0.851165816336081
Tph1	14.9462528788634	0.557123890882164	0.52306717642594	1.06510963790336	0.286826318340306	0.471740376107075
LOC691143	242.833955620848	0.289295868422769	0.301799894812245	0.958568486588591	0.337776174462787	0.523879907128167
Saal1	2.90652915071979	2.18934416652541	1.89886339361618	1.15297612976573	0.248920182226436	NA
LOC120099810	2.81690739891035	-0.23241575866529	1.16922705212421	-0.198777267634242	0.842436978937218	NA
Saa4	0	NA	NA	NA	NA	NA
LOC120099809	0.5760485134121	-0.9200137129849	4.08045587178965	-0.225468364783808	0.821614933035624	NA
Hps5	678.677972046409	0.182528768876095	0.256430469523241	0.711806086131087	0.476584863415137	0.65051091739978
Gtf2h1	392.468888277528	0.482454116515605	0.217405689129883	2.21914209534497	0.0264770589765627	0.0994654995079452
LOC102552634	44.6362741386079	0.225783443833664	0.587266997251662	0.38446472369519	0.700634036946394	0.816572245434364
Ldha	2779.90381802377	2.69598391283412	0.340245455146352	7.92364415764049	2.30649075538337e-15	6.70626972324866e-13
LOC120099811	3.55879495107337	2.07553293434829	1.33373066792098	1.5561859558824	0.119663879961694	0.271412854650591
LOC120099812	1.26835630288865	-0.139202203900014	1.69108595943287	-0.0823152738768511	0.934396008841543	NA
Ldhc	22.9647472769433	-0.184991833111823	0.664289732660176	-0.278480644840039	0.780643420822704	0.867725929561246
Tsg101	981.603016545937	0.597200282846729	0.338953331223098	1.76189530485439	0.0780869880494723	0.20504135071591
Uevld	320.726680586832	-0.355883284637236	0.211526684409727	-1.68245101382996	0.0924814163080535	0.229297697655007
LOC100911574	0.112078386382765	-0.920037905650014	4.08045587181216	-0.22547429369489	0.821610321178813	NA
Spty2d1	549.997962088731	0.307629203156637	0.159194712002598	1.93240842793582	0.0533091146261303	0.159267212568306
Tmem86a	262.84776172174	0.0390642096241899	0.433949436490926	0.090020187467179	0.928271172678362	0.958489433854151
Igsf22	0.329062371692622	-0.903829730645263	4.03357711839629	-0.22407647210291	0.822697799558174	NA
Ptpn5	1089.31262052188	-0.108100702889141	0.26770609461853	-0.403803667761765	0.686357099162543	0.807233970435477
LOC120099813	0.508783837383807	2.78590670333834	3.45181515117089	0.807084557350454	0.419617768490152	NA
Mrgprx3	59.6140750481387	-0.495514824187349	0.592632928206732	-0.836124353884189	0.403084948903148	0.58600961900786
Mrgprx1	0	NA	NA	NA	NA	NA
Mrgprb4	0	NA	NA	NA	NA	NA
Mrgprb5	0.284582856617491	2.21760581942322	4.01356306094782	0.552527962248966	0.580586682013131	NA
Mrgprb13	0	NA	NA	NA	NA	NA
LOC100361204	0	NA	NA	NA	NA	NA
LOC120093062	0	NA	NA	NA	NA	NA
Mrgprx2	4.2346446715096	4.80325882986489	1.91097930001975	2.51350646750346	0.0119537586103702	0.0575949206553188
Mrgprx2l	0	NA	NA	NA	NA	NA
Mrgprb3	0.102627434233668	0	4.08045587181216	0	1	NA
RGD1560730	0.334612497748335	0	4.08045587179457	0	1	NA
Mrgprb2	0.423872089432395	-2.79306244941306	3.97395014834271	-0.702842850350772	0.482153689756036	NA
Zdhhc13	388.394373818868	0.640700149192898	0.22436402286106	2.85562783650772	0.00429518277744314	0.0274009705231035
Csrp3	39.6561778646031	4.40355999269752	0.754722556389165	5.83467388833	5.38958744550546e-09	3.89268960753562e-07
E2f8	22.4111450900496	2.61751025791642	0.889805559527761	2.9416654345311	0.00326452416765656	0.0224897155523339
LOC120097191	9.83203733893215	-2.41337751750921	0.967918433519243	-2.49336869092827	0.0126537377606813	0.0598611011002276
Nav2	2209.43284007244	1.06751087035566	0.273958721505412	3.89661210451579	9.754766520429e-05	0.00153524184536301
LOC120097195	373.843057732346	0.671593374492425	0.543005371551052	1.23680797590284	0.216158380306998	0.396480763351702
Dbx1	0	NA	NA	NA	NA	NA
LOC102546796	0	NA	NA	NA	NA	NA
Htatip2	118.910467452764	0.745497048469444	0.512166674013698	1.45557508189122	0.145510120562376	0.308557646024697
Prmt3	448.401837475334	0.474466899821594	0.235203103931147	2.0172646189248	0.0436679057979253	0.139740995568103
Slc6a5	9857.62901733924	-0.512308915160229	0.38973991139156	-1.31448922778023	0.188681620836093	0.364878759596456
Nell1	937.19226847216	-0.708389930690197	0.343451100002417	-2.06256416323958	0.039154055537093	0.130022881226874
LOC120097222	2.07557990337025	-0.624974547719542	1.34971047449953	-0.463043415256358	0.643333247903336	NA
LOC102557182	8.0136983862196	-1.75922390064577	0.701499942141279	-2.50780334389746	0.0121484257476489	0.0582605513916112
LOC100125384	11.5858552904013	-1.1653156498338	0.750966746805127	-1.55175399548842	0.12072109748165	0.273046152367243
Trnaa-agc_5	0.102627434233668	0	4.08045587181216	0	1	NA
LOC120099814	20.4598471309493	-1.21411515480563	0.76263916726546	-1.59199160876958	0.111386590009502	0.259463483445512
Ano5	268.257832500784	-1.22277456854509	0.515650748139865	-2.37132317359389	0.0177245255892156	0.0754454461536437
Slc17a6	2995.94929894229	-0.0585957037906299	0.366127200205088	-0.160041930121027	0.872848044431801	0.925360919954601
LOC120099815	1.59011964601776	0.457219183027453	1.33795042965297	0.341731033447961	0.732553315277229	NA
Fancf	105.351932341816	0.0835149768107188	0.214777506821066	0.388844148751089	0.697391439819258	0.814425358581923
Gas2	309.364405620807	-0.695001993144567	0.272839637507501	-2.54729114689379	0.01085628157807	0.0536170753286258
Svip	571.205648324538	-0.458079849510806	0.274562749414395	-1.66839766314924	0.0952368118655046	0.234209028008868
Ccdc179	4.0803093163492	-0.558380174487251	1.02308426743626	-0.545781214959439	0.585216337457773	0.736042851907153
LOC120099816	21.6154321028726	-0.630624544983116	0.872208135368168	-0.723020709634775	0.46966716089304	0.645276642751152
LOC120099817	0.321889584236951	0.872693499271527	4.04501363499285	0.215745502492742	0.829186130497041	NA
LOC102552387	0.247197027235838	2.03427204731321	4.02776335416584	0.505062454875656	0.613514970629084	NA
LOC120100151	0	NA	NA	NA	NA	NA
LOC120099818	0	NA	NA	NA	NA	NA
LOC108349461	0.83827396774544	2.21490129022075	2.18439106878293	1.01396738060041	0.310598317442487	NA
LOC102552153	0.937857185241276	2.8420143306312	3.02869397460013	0.938362988953489	0.348057899372979	NA
LOC102552287	0	NA	NA	NA	NA	NA
LOC120100376	0	NA	NA	NA	NA	NA
Luzp2	3388.04606280428	-1.56047954342761	0.202585723753638	-7.70281101014451	1.33105149299074e-14	3.55140197759258e-12
LOC120099819	262.387905391896	-2.01627038139215	0.509078030431124	-3.96063129985127	7.47518765927515e-05	0.00124837835732475
LOC120100164	2.64930258614381	-0.835118209578241	1.32630828421589	-0.629656181384676	0.528919557405651	NA
LOC108348964	0.307882302701003	0	4.08045587179596	0	1	NA
LOC120100147	0	NA	NA	NA	NA	NA
LOC120100213	0	NA	NA	NA	NA	NA
LOC120100210	0	NA	NA	NA	NA	NA
Siglech	3.80648842898929	0.57831189858099	1.70581021207698	0.339024760484253	0.734591077425008	0.839876539873047
Tubgcp5	872.232806407605	-0.51291304066013	0.218638880412705	-2.34593700668403	0.0189793148463311	0.079079897372762
Cyfip1	2764.02420422713	0.58173323427911	0.221785487871835	2.62295445865818	0.008717092376734	0.0458688951303829
LOC120100150	3.70074185943124	-1.02460258872165	1.11225307757692	-0.921195552862648	0.35694833967186	0.541849490991841
Nipa2	1102.7213221988	0.720808086858735	0.173373857262231	4.15753619513985	3.2169831796171e-05	0.000620918821536478
LOC108348727	34.6661402930895	-0.259536735759451	0.39731900158523	-0.653220044155822	0.513614429883177	0.680435853526026
Nipa1	1734.51681278206	-0.475747785454225	0.148339327780472	-3.20715883355146	0.00134052959471625	0.0115772546376884
LOC120099820	116.20246753247	-1.82385624375378	0.535189613054466	-3.40786928457852	0.000654722502772053	0.00678321226147437
LOC108349578	181.023135946135	-1.72665397407257	0.56380456473239	-3.06250442454671	0.00219493230580323	0.0169315883548679
Herc2	11979.3598052321	-0.242682957009931	0.11989875662918	-2.02406566867491	0.0429633954413527	0.138424043928745
Oca2	85.7900786181674	2.13254753585723	0.595015237477457	3.58402172169251	0.000338343929172201	0.00410996356170131
Gabrg3	201.252708386827	-0.212181876973529	0.237831038039495	-0.892153853099249	0.372310472976634	0.556857430365829
LOC120099822	630.77092844829	-1.19039963311399	0.754191817968441	-1.57837781417538	0.114478838929173	0.263955427823782
Gabra5	679.283505293245	-0.600519025884111	0.316015848378632	-1.90028135919501	0.0573962062743368	0.167273306960246
Gabrb3	1956.41890717521	-0.498734414948219	0.325055223457088	-1.53430672377446	0.124954212379743	0.279746947932892
LOC120099823	26.6377192698312	-0.855301116001185	0.848682906693143	-1.00779821209529	0.313551344403477	0.499019715068523
LOC108349768	0	NA	NA	NA	NA	NA
LOC120100444	0	NA	NA	NA	NA	NA
LOC108353803	4.7242611142121	0.69987799223491	1.09027922171027	0.641925461201622	0.520921581573669	0.68637557688706
LOC120100421	0	NA	NA	NA	NA	NA
LOC120097768	0	NA	NA	NA	NA	NA
Trnae-uuc	0.284582856617491	2.21760581942322	4.01356306094782	0.552527962248966	0.580586682013131	NA
Atp10a	743.371833692923	-1.09737088149696	0.152997187165839	-7.17249056551272	7.36454920431385e-13	1.35033717358425e-10
LOC100912195	123.537334827013	-0.789782161491696	0.703955655854897	-1.12192032967271	0.261896315962456	0.446437123990472
Ube3a	5057.7373610347	-0.268599211296688	0.34170385733972	-0.786058470009158	0.43183323319684	0.612517724414982
LOC120097268	341.738556577448	-0.383621996849179	0.784743575560777	-0.488850127348979	0.624947806263796	0.766532790603387
LOC102548730	3204.37757047254	-0.795478980894191	0.64070465836502	-1.2415689046559	0.214395660566625	0.39464037582544
LOC120100276	9.46024777899545	-0.970716104057278	0.92405933653771	-1.05049109475413	0.29349238313783	0.478547254093238
LOC120100264	16.4818679256196	-0.73698450348516	0.822791387198837	-0.895712467280676	0.37040635006615	0.555181125712128
LOC120100283	31.9562769802731	-1.14514251529091	0.788152756081501	-1.45294488467473	0.146239057358509	0.309813692838266
LOC120100290	28.8251668573247	-0.793512427840059	0.680701295192688	-1.16572780666656	0.243724513869681	0.426532004788217
LOC120100284	11.5957063684574	0.112928463511162	0.752373326449753	0.15009631461025	0.880688627562522	0.930758068152777
LOC120100288	20.1050960967243	-0.883368616319521	0.632293215566813	-1.39708697574374	0.162387417890503	0.331632980669853
LOC120100262	6.87979381702839	-0.893601202160407	0.769813925593782	-1.16080155535137	0.245722610338881	0.428763131324385
LOC120100275	0	NA	NA	NA	NA	NA
LOC120100292	18.0144342479989	-0.300355140896083	0.776691623884124	-0.386710930902087	0.69897022289178	0.815261555490778
LOC120100240	8.78761710552444	-0.528294963676367	0.869586943547457	-0.607524029191609	0.543503200869259	0.704228366138029
LOC120100270	10.7026292298231	-0.423345161685934	0.857036408418139	-0.493964034115326	0.621331580023722	0.76358398739341
LOC120100268	7.38329633478821	-0.858838665438615	1.01137839832611	-0.849176398131544	0.395783144252549	0.578646591574495
LOC120100269	7.11211275627716	-0.273420574856378	0.887900526468908	-0.307940548187019	0.758127570993713	0.854542976982808
LOC120100266	20.1240917971052	-0.538205187123524	0.710662747219414	-0.757328548920485	0.448853051133162	0.627050532625907
LOC120100259	10.580709929802	-0.690175127474166	0.812838317723338	-0.84909275611817	0.395829680886458	0.578677324361761
LOC120100260	7.16367567498479	-0.0370422336378454	1.15427934822112	-0.0320912209812399	0.974399304448122	0.985743680327369
LOC120100263	22.6892762358057	-0.561604421917631	0.862556548340936	-0.651092873850226	0.514986536337571	0.681609551070894
LOC120100285	19.7583635782802	-0.538620330630045	0.44176047496198	-1.21925876387289	0.222745994432956	0.404358953633636
LOC120100241	17.7733477605781	0.263902220383151	0.654109779340591	0.403452491796088	0.686615377609371	0.807453987493022
LOC120100274	32.931820487568	-0.846421191339759	0.607439711188943	-1.39342419625984	0.163491553066598	0.333018226333516
LOC120100242	1.43349911447274	1.07520670319893	1.69869502214974	0.632960413246066	0.526759494552877	NA
LOC120100243	0	NA	NA	NA	NA	NA
LOC120100244	28.1705443179516	-0.323300564656277	0.513675844696359	-0.629386349376393	0.529096152534982	0.692804367398433
LOC120100246	26.4945591231949	1.11571631733234	0.437316067581717	2.55128132726076	0.0107327651893289	0.0531396066245227
LOC120100247	0.733765713266087	-0.266468740059472	3.30210817731733	-0.0806965507338266	0.935683279987675	NA
LOC120100248	0.708726586618306	1.32510454524484	2.42620774894284	0.546162852633796	0.584953998454161	NA
LOC120100249	21.9180485644693	0.72679505692194	0.470799536609951	1.54374633024347	0.122649797732935	0.27611423096935
LOC120100250	89.5086613864472	1.04808482272442	0.4195177983457	2.49830835987739	0.0124787593524242	0.0592615475547346
LOC120100251	90.1949387555588	0.618713560864105	0.300454386467209	2.05925953732625	0.0394693824298258	0.130713511116533
LOC120100252	79.4838095939867	0.454792927311719	0.327806507641989	1.3873822413813	0.165325237191902	0.335367715051445
LOC120100253	21.0354495282944	-0.249583512411544	0.601333496609091	-0.415050074241567	0.678105246560389	0.802062630997344
LOC120100254	5.08180016290368	-0.242716007221609	1.20800826417032	-0.200922472486817	0.840759195519267	0.906835442503294
LOC120100261	0.94621400395609	-1.14120546839959	2.45723984576927	-0.464425754109614	0.64234274195936	NA
LOC120100239	6.1150460365129	0.0467409496090037	0.907680544172792	0.0514949338829342	0.958931138673252	0.976512975075236
LOC120100235	9.97606235545781	-0.833934544077533	0.899382439282042	-0.927230183350305	0.353807034611978	0.539142305854801
LOC120100236	18.1411185858734	-0.536389328439287	0.513640599471641	-1.04428919557965	0.296351610137222	0.481271619498895
LOC120100258	9.48939428252688	-0.0424316813640233	1.05865768794794	-0.0400806434856871	0.968028833660714	0.981619759382577
LOC120100257	17.112539847029	0.365853832354817	0.982607497363946	0.372329575477796	0.70964748095742	0.823227377014493
LOC120100237	45.4875505526228	-1.30640604425952	0.495285261789546	-2.63768406824638	0.00834743098055209	0.0444184390445661
LOC120100277	5.30487896116115	0.325239936418618	0.85732415212188	0.379366352404336	0.704415833279549	0.819311401501448
LOC120100238	0	NA	NA	NA	NA	NA
LOC120100255	0	NA	NA	NA	NA	NA
LOC102551177	43956.9652822993	-0.854212784211036	0.599753922724387	-1.42427210868546	0.154367718116839	0.320518029550684
LOC120100281	0	NA	NA	NA	NA	NA
LOC120100282	0	NA	NA	NA	NA	NA
LOC120100280	0.448313545531059	-2.8688646929722	3.9705385617711	-0.722537924853326	0.469963817314568	NA
LOC120100271	0	NA	NA	NA	NA	NA
LOC120100279	42.0558356176871	-0.682585062808476	0.604744702619827	-1.12871606787366	0.259017628879705	0.442972687230437
LOC120100272	3.9652582783679	0.0456026924293868	0.999932567603848	0.0456057677355836	0.963624471969307	0.979386905072686
LOC120100265	77.2636536860245	1.5346184279821	0.784365137708807	1.95651024529831	0.0504050767350397	0.153317695181594
LOC120100286	11.1993201268675	-0.459217867338279	0.825574329764009	-0.556240487115856	0.578046464995121	0.730782974503838
LOC120100287	15.7660059066809	-0.533328876763228	0.789208801811144	-0.675776645596576	0.499182464666905	0.668613224437794
LOC120100291	9.59607938810325	-0.266791578496363	0.977909040343684	-0.272818398736349	0.78499281573653	0.870459252021743
LOC120100331	67.7097964155966	-0.517994898138671	0.769563110569671	-0.673102557833398	0.500882046764383	0.669940076584657
LOC120100319	15.0322020473022	-0.52026735731586	0.886687420710622	-0.586753962178576	0.557368960374554	0.715531000358571
LOC120100317	5.7557250325491	-1.11242419861516	1.03214069184713	-1.07778349153579	0.281130388426947	0.466456739029719
LOC120100314	39.2025171974833	-0.164448446612193	0.79717467037564	-0.206289101652845	0.836565091079267	0.904010087224791
LOC120100313	5.09129306375735	-0.0374436843216988	1.02136275890781	-0.0366605145871377	0.970755692258941	0.983516842264466
LOC120100324	1.35462628280914	3.32167376163048	3.00183677588049	1.10654709420574	0.268489792019007	NA
LOC120100325	8.15343123086305	-0.311491122750285	1.21024041985402	-0.257379540164307	0.796885795582601	0.878118518207928
LOC120100326	2.76397178707926	-0.365049623650556	1.76025481939656	-0.20738453298239	0.835709560926969	NA
LOC120100327	1.16716851621192	-1.88189842948077	2.13318666339863	-0.882200541457771	0.377668369202491	NA
LOC120100315	2.44103774717893	-1.76845997180027	1.31825490223704	-1.34151594566365	0.179752996095367	NA
LOC120100330	0.405885718609091	0.0945821122001243	4.01318220604402	0.0235678589568347	0.981197309863434	NA
LOC120100295	44.709617444484	-0.319717273327602	0.476283975137016	-0.671274470730674	0.502045694874548	0.670744878589683
LOC120100296	637.665258252049	-0.293151533564285	0.751495444709283	-0.390090898924465	0.69646933242187	0.813894646004716
LOC120100297	214.869909878859	-0.107979169501243	0.635904540004318	-0.169804055024532	0.865164237795877	0.921392803426753
LOC120100294	58.0716199350788	0.178855322821826	0.531446447649562	0.336544394290059	0.736460380021263	0.840911537534096
LOC120100298	143.998468557778	-0.471804927709323	0.400106081130274	-1.1791995922094	0.238318708438339	0.420904134309874
LOC120100299	12.4790898067394	-0.232760290690609	0.558871308382595	-0.416482805968749	0.677056746497908	0.801198536594107
LOC120100309	119.681595453784	-0.0467799106474201	0.640399760704635	-0.0730479827099685	0.941767934789302	0.96612061501994
LOC120100301	10.9501619875975	-0.166850060454981	0.585832241741318	-0.284808599743569	0.775790783337323	0.865428390324995
LOC120100302	57.6518128347352	-0.441370950501428	0.395227379148397	-1.11675196048527	0.264100394284845	0.448822243685726
LOC120100303	25.1609641748066	-0.661527881496827	0.727613620017265	-0.909174681860862	0.363257926269659	0.548074649981038
LOC120100304	20.6906291946337	-0.0105629874379051	0.513248847510185	-0.0205806354737026	0.983580187848472	0.990964685926943
LOC120100310	332.945643850418	-0.352664817519228	0.556051436325004	-0.634230566600139	0.525930362107094	0.690732840064094
LOC120100305	8.65915928940495	-0.579103325367713	0.864439256459338	-0.669917893062453	0.502910132690917	0.671461832988561
LOC120100306	54.6912190281896	-0.387051170077678	0.403907111879788	-0.958267776658692	0.337927748181928	0.523953196213711
LOC120100329	14.8330720507163	-0.286238442211701	0.855707813049467	-0.334504883380273	0.737998606523574	0.842179851849545
LOC120100312	71.7481926541797	-0.212722225360553	0.522780788478834	-0.406905207782258	0.684077610900665	0.805848542365271
LOC120100321	0.526686685966841	0.0417412599463667	3.62118660920792	0.011526956340838	0.990803023171207	NA
LOC120100307	27.157592568481	-0.347412644928399	0.58203670351859	-0.596891300545453	0.55057995581488	0.710313602476004
LOC120100318	24.3623581445103	0.214969900801408	0.732951813815416	0.29329336083142	0.769297927925037	0.861831046602051
LOC120100335	7.88587133806093	0.311528702981513	0.715031317351551	0.43568539645984	0.663065002611191	0.791205471652068
LOC120100333	15.8614072062361	-0.544523772950528	0.755372346901907	-0.720868026455885	0.470990716522468	0.646408556535363
LOC120100308	26.6749873801145	-0.0747256084411335	0.919919814465069	-0.0812305673452487	0.93525859060704	0.962374300198596
LOC120100316	0.526096844647025	-2.27751827892234	4.00245993864909	-0.569029625238685	0.569336035389184	NA
LOC120100323	3.19013453707971	-0.106893931796598	1.50884680199377	-0.0708447879899737	0.943521285689998	0.96713729721532
LOC120100332	0	NA	NA	NA	NA	NA
LOC120100320	14.4698559625872	-0.930064134520092	0.809968537322951	-1.14827192867771	0.250856323727775	0.434507873832688
LOC120100336	12.0156723338472	-0.744013273895575	0.828703153572588	-0.897804323162148	0.36928987947083	0.554056971190723
LOC120100337	32.4128156533432	-0.244267187564736	0.869446420339037	-0.280945647541438	0.77875208834503	0.866665814025362
LOC102547183	1343.88611471607	-0.524298455715604	0.482622488822354	-1.08635313906516	0.277322785439277	0.462828042070207
LOC120100466	0	NA	NA	NA	NA	NA
LOC120100480	78.7759738283225	-0.260860580105336	0.705222252100072	-0.369898396326156	0.711458196377649	0.824475058177741
Snurf	52.2798924121171	-0.650588298977868	0.633409735623473	-1.02712077568161	0.304363596975611	0.489897942924762
Snrpn	78.1789849570307	-0.170789219204361	0.40091200290035	-0.42600176090715	0.670106562883441	0.796358296046333
LOC120099825	8.96849359035218	-0.278672943836	0.77155287296491	-0.361184506727479	0.717961523351498	0.828858544245809
RGD1561206	1.82264480898725	2.80497377440337	1.84606545028418	1.51943354661211	0.128653403255694	NA
LOC120099826	1.6683800395149	-0.482288325879581	1.54280847879396	-0.312604145302982	0.754581428371382	NA
LOC120099827	0.37603450120935	1.00352291967918	3.83162887103075	0.261905041812993	0.793394652461305	NA
LOC120099828	0.750250952490994	-1.06318848390543	1.98643156139793	-0.535225327953018	0.592494054224625	NA
LOC102554921	162.378563786111	0.0928775696215997	0.218912113341508	0.424268754268104	0.671369823782435	0.797031265780281
LOC120099829	7.38954608627081	0.390786220109006	0.98670776460913	0.396050618152185	0.692067686887911	0.810503644251533
LOC120099830	55.6114725540521	-0.540163404518611	0.643665456361426	-0.83919899565855	0.401357650817392	0.584198072196113
LOC102555470	58.4630765848453	-0.0480642487691486	0.658301247193622	-0.0730125439896239	0.941796135493665	0.96612061501994
LOC103691146	68.1768644472348	-0.871751738431987	0.530156400330468	-1.64432936750096	0.100108186302794	0.242198440180119
LOC102555617	227.775239042619	-0.481518900927105	0.604160421197724	-0.797005040436964	0.425448103978038	0.606536343175252
LOC120099831	2.8012716245793	1.43553597175282	1.29573681322826	1.10789163130764	0.267908620238668	NA
Mir344b-2	0	NA	NA	NA	NA	NA
Mir344b-1	0.605118066514914	1.35791160150577	2.79369754123861	0.486062496552055	0.626922856098553	NA
Mir344b-3	0.408772861218961	0.0417387723560155	3.78285774495229	0.0110336616310011	0.991196590359523	NA
LOC102555775	8.80849131052963	0.464308088778148	0.876646800475623	0.529641000829797	0.596360861314197	0.744204589962958
LOC102555866	2061.29803787731	-0.545968474015849	0.58093005763106	-0.939817912404501	0.347310969153145	0.533360337853749
LOC120099832	59.4383422478132	-0.559950024592804	0.695027957431062	-0.805651080083845	0.42044406403699	0.601972912139829
LOC120099833	48.4283171553208	-0.889362718615785	0.570684421817271	-1.55841422091692	0.119135087670898	0.27059235385962
LOC120099834	11.7817062596798	-0.0403465218850892	0.813392483411209	-0.0496027719802423	0.960438937632437	0.977432243883777
Mir344a-2	51.7709961364595	-0.651367576041443	0.873985360780438	-0.745284309407419	0.456099864498962	0.633157178611248
LOC120099835	555.044395195633	-0.875609272618726	0.767111583299843	-1.1414366458295	0.253688262156442	0.437088513062824
LOC120099836	524.734482918742	-0.753423764153994	0.701146972913946	-1.07455896304135	0.282572232927264	0.467743498658792
Mir344-1	33.5691301775879	-0.380091391853617	0.577959379262727	-0.657643781710888	0.510767054574958	0.678124204386121
Mir344g	31.6050471119817	-0.353851773770137	0.554249936010857	-0.638433585246648	0.523191474250071	0.688371494141519
Mir344i	24.1900583631054	-0.632928434452472	0.755887854741521	-0.837331133821305	0.402406463576569	0.585348995411007
LOC102546835	2367.50020767721	-0.692622452539314	0.611313347898345	-1.13300724566297	0.257211210559575	0.4409140623039
LOC102547415	168.8428125792	-0.732048322751861	0.502351765375371	-1.45724246077816	0.14504946359237	0.307771279280031
LOC120097775	0	NA	NA	NA	NA	NA
Ndn	2225.24126585281	-0.121340692567367	0.292291161662729	-0.415136372503046	0.678042074197601	0.802029739776112
Magel2	140.342819762011	-0.100500734080139	0.357802844559415	-0.28088299354884	0.778800144951973	0.866665814025362
Mkrn3	44.8015703212163	0.116989044519232	0.330976933793662	0.353465853883841	0.723739223390478	0.832801352035753
Peg12	10.0479316665367	1.17236428273679	0.641657132594412	1.82708836726644	0.067686484003542	0.18733847793067
LOC680017	455.378625263684	-0.131416870768455	0.219756798535855	-0.598010489978147	0.549832933685422	0.709738072869353
LOC102548067	1.11069392569367	-3.02186695232627	2.24694368048496	-1.34487881408494	0.178664372945809	NA
Chrna7	296.685283486619	-0.317740612350335	0.336252566344235	-0.944946281911948	0.344686301472847	0.530299208405312
LOC102548165	6.95235237907069	0.980429474880692	1.2880193102094	0.761191596359915	0.446542636925516	0.625132127335419
LOC102548323	41.4799471857045	0.489738509316303	0.456918116610502	1.07182992206409	0.283796430755963	0.468877842625088
Otud7a	1542.69095109385	-0.73994934224947	0.332594833604496	-2.22477701842289	0.0260962109193619	0.0984588200699065
LOC120097335	72.6980676357049	-0.214433209206802	0.299535845084795	-0.715884969113124	0.474062380347352	0.648709231804269
Klf13	238.692490732665	0.377277784093673	0.284955075081145	1.32399040089473	0.185506232723497	0.361048422345493
LOC120100492	0	NA	NA	NA	NA	NA
LOC102548601	2.46801629077938	2.05641694195503	1.75952621862968	1.16873333297447	0.242511087729859	NA
LOC120099837	1.51902441190617	-1.83142648373234	1.83904919815936	-0.995855078572857	0.319320564280059	NA
Trpm1	39.486814546097	0.911105605013857	0.635168706454612	1.43443087758443	0.15144934137778	0.316505677580784
Mir211	0	NA	NA	NA	NA	NA
Mtmr10	2336.72031031812	0.126903265463976	0.211004962274929	0.601423132876979	0.547558194858585	0.707784115200789
Fan1	434.3773843114	-0.117961038916232	0.222223339151139	-0.530822007116024	0.59554212831642	0.743861867493975
Mphosph10	189.474392117438	0.728861752196505	0.223599599923552	3.25967377600721	0.00111540427049082	0.0100970586629304
Mcee	225.478450441217	-0.190691841363725	0.411261387088147	-0.463675529360731	0.642880231852694	0.77790519896496
Apba2	2593.81420883529	-0.0263271372099059	0.18973544377634	-0.138757085581439	0.889642106590421	0.936651707774343
LOC108349006	4.96418856890124	-1.13433560586858	1.10297267884048	-1.0284349083434	0.30374529488403	0.48949332357528
LOC120097338	28.3114352274825	-1.59209927803836	0.574885829816792	-2.76941819655867	0.005615650408499	0.0333570810933339
Fam189a1	510.747558656964	-0.837659775167278	0.175997275836368	-4.75950420929292	1.94069078367684e-06	6.27862525631617e-05
Nsmce3	217.878681794571	0.692197031537738	0.267204765660023	2.59051154955242	0.00958334057527652	0.0490832386871491
LOC120100402	2.37931972700983	-0.953637279450935	1.32455376842019	-0.719968718663907	0.471544255772884	NA
LOC120099839	5.12451604148371	1.43444639904019	1.55806070792362	0.920661429779484	0.357227219316548	0.542074016826811
Tjp1	5347.30893531178	-0.127943041296572	0.171537451551241	-0.745860686045892	0.455751576124188	0.632828628844699
LOC120099840	31.2881039374814	-0.634607931221896	0.839207428107807	-0.756199135001427	0.449529811326012	0.627493481323483
Trnap-agg_5	0	NA	NA	NA	NA	NA
LOC102546680	5.14948948826767	-0.997874928124401	1.15180840969242	-0.866354959494416	0.386295535623472	0.56951156812096
LOC120099841	5.82250502907522	-0.734131878130856	0.892261985161454	-0.82277614684886	0.410635303611686	0.593096296688921
Tars3	493.894142611304	-0.0191483566787392	0.190748338271426	-0.100385444257406	0.920038325191083	0.953967401034658
Tm2d3	591.439246229848	0.208013095137977	0.294429145215466	0.706496277689326	0.479879566732291	0.653262971700025
LOC108349586	3.5052373905001	-0.574098119287053	1.18181076767947	-0.485778379236057	0.627124305158696	0.768205256384037
LOC120099842	1.2783938638593	-0.396648888390428	1.72532757222479	-0.22989772769872	0.818171242075612	NA
LOC102547214	3.33176586741651	-1.30732953765914	1.27818434918135	-1.02280202264756	0.306401461510201	0.491781935285906
LOC102549305	25.8056406249136	-0.591353683586817	0.409845199386944	-1.44287083140507	0.149056861296499	0.313150584283771
LOC102549468	26.8651378828015	0.0476039975145879	0.46189733380436	0.103061858189359	0.917913876530725	0.953045314555707
Pcsk6	1200.92727866794	0.252074567828203	0.217065973265995	1.16128089555201	0.245527686119714	0.428563256638882
Snrpa1	326.675907475672	1.00776537763898	0.291385019528425	3.4585353058642	0.000543121083564662	0.0058598682465095
Selenos	651.811012160888	0.657582919583424	0.279434971645464	2.35325920628767	0.0186096565079679	0.0780318683885272
Chsy1	771.97291212331	1.46066102513227	0.348179517535494	4.19513771364614	2.72705847237584e-05	0.000544427456822286
LOC102549532	17.3107877066907	0.333337774368261	0.454793061014294	0.732943844008613	0.463592680475143	0.640266634218121
LOC102549616	11.3467128057864	-0.0199876777412931	1.00788637021245	-0.0198312809181852	0.984177964222154	0.991176959157288
Lrrk1	579.926205275085	0.783999009136716	0.319779805924546	2.45168392316088	0.0142189499659995	0.0650144286852626
LOC120100464	0.893389594082148	-2.34706931866003	2.60688181884368	-0.900335911545506	0.367941515500829	NA
Aldh1a3	41.3504839640659	0.388931825983706	0.503907590601034	0.771831647782502	0.440214144874433	0.619827671646587
Trnap-agg_6	0	NA	NA	NA	NA	NA
Asb7	466.894063305689	0.114709957032728	0.172937681618367	0.663302271426683	0.507136982121344	0.675259461559901
Lins1	124.39538456425	0.374119596453949	0.270465897214342	1.38324128959394	0.166590893264205	0.337119585728396
Cers3	3.2578404622686	-0.667902506265251	1.1786717260309	-0.566656933830394	0.570947285621576	0.725842305891613
Adamts17	179.31575214214	-0.97658309841375	0.235881458930438	-4.14014354007259	3.47088567694887e-05	0.000663152622304326
LOC120097339	1.53984494427335	-0.813276539723964	1.58569919019982	-0.512881979602625	0.608033879584955	NA
LOC120097340	0.113898784338745	-0.920037905650015	4.08045587181216	-0.22547429369489	0.821610321178813	NA
Lysmd4	357.339958741658	0.4297711121213	0.211955441587118	2.02764840054675	0.0425961454372358	0.137533881317066
Mef2a	1868.51845875398	0.41178387000632	0.181043545532471	2.27450179897447	0.0229358330629229	0.0903081978118869
LOC103691157	8.61187926170665	2.12754465872841	0.89965160499019	2.36485395782917	0.0180371820830196	0.0764036706127756
Lrrc28	545.214487090546	0.155465924135222	0.300227098907206	0.51782775339435	0.604578452676501	0.750173741144941
LOC120100341	10.0114313132814	-0.577364475320461	0.833551102566329	-0.692656363290597	0.488525229865564	0.659558500304865
Ttc23	124.271938552558	0.0932677662591973	0.224753652496916	0.414977755524917	0.678158187309289	0.802083417470007
LOC108349234	32.70458565902	-1.15958422314596	0.642387263282613	-1.80511708345595	0.0710563623243875	0.193062559965136
LOC120099844	20.8557611437102	-0.507184133611777	0.51073201114257	-0.993053348031082	0.320683957121565	0.505909000948403
Synm	1074.79651900846	-0.299152174567507	0.18827812309514	-1.58888441019959	0.11208649146656	0.26055106404446
LOC108349848	0	NA	NA	NA	NA	NA
LOC120099845	0	NA	NA	NA	NA	NA
Igf1r	2122.57103273881	0.288255852884093	0.139130926199229	2.07183162477712	0.0382811463038766	0.127997277362025
Pgpep1l	18.4604026060851	-0.589943299570181	0.460810392854233	-1.28023002240923	0.200464250118583	0.379081858454043
Fam169b	203.59162769171	-0.312744116663714	0.281262752912059	-1.11192866252539	0.266168823808084	0.45132282281447
LOC102551020	0	NA	NA	NA	NA	NA
LOC120099846	0.0980372603774523	-0.920037905650016	4.08045587181216	-0.22547429369489	0.821610321178813	NA
LOC102551255	0	NA	NA	NA	NA	NA
LOC682259	0	NA	NA	NA	NA	NA
LOC120099847	7.23094219977343	-4.45412612151624	1.36444196160094	-3.26443062209116	0.00109684321485718	0.0100061573892783
Arrdc4	395.707417244009	1.18820606810381	0.290565309253678	4.08929087631188	4.32693971155294e-05	0.000796515143817444
LOC120099848	0.599581179636004	-1.73135985771721	3.4475014105395	-0.502207149915646	0.615521814029854	NA
LOC120099849	16.7180423480258	1.04426220865986	0.602132676271441	1.73427261102353	0.0828697247534302	0.213592736411302
LOC120100448	0	NA	NA	NA	NA	NA
LOC120099850	2.48194982616505	-1.78404370548544	1.31049775542222	-1.36134815805973	0.173403690838057	NA
LOC102553173	49.242846902859	-1.22682216237313	0.520919328183651	-2.35510969932874	0.0185172382581716	0.0777545725712041
Nr2f2	368.197664406526	-0.317060715281643	0.39300916511595	-0.806751453717625	0.419809693354358	0.601254438622259
LOC102553329	330.31394512887	-0.909195274588218	0.446689388990646	-2.03540826578098	0.0418098103232449	0.135845943885512
LOC108349002	12.1665498639869	0.605359632438564	0.652742120765008	0.92741009532078	0.353713651080695	0.539142305854801
LOC120100125	0	NA	NA	NA	NA	NA
LOC120097785	0.524408521273415	-0.920015078518678	4.0804558717912	-0.225468699435982	0.821614672723256	NA
LOC120099851	2.77815729166312	1.08902760773476	1.42957741399393	0.761782885679662	0.446189596463918	NA
Mctp2	299.560619754717	-0.409994603391085	0.216760858617892	-1.89146050631691	0.0585628981936938	0.169356790684283
LOC102553828	167.844210654267	0.149935413206653	0.232064704302067	0.646093138797574	0.518219038567751	0.684320580578413
Trnaa-agc_6	0	NA	NA	NA	NA	NA
LOC103691162	0	NA	NA	NA	NA	NA
LOC102554078	0.863785564275224	-0.977399549263629	2.24760614371699	-0.43486246555958	0.663662260600729	NA
Rgma	863.267722486602	-0.113920264874532	0.29367376162761	-0.387914344962787	0.698079422029669	0.814725360858937
Chd2	2995.35526186779	0.00550816337739909	0.327606572790151	0.0168133481892238	0.98658552108761	0.992514947206575
LOC120099853	0	NA	NA	NA	NA	NA
LOC120099854	4.82621414875393	-0.0893137504922861	0.990072540069461	-0.0902092997004241	0.928120894367924	0.958473938970479
LOC120099855	1.5751300504156	1.75928150957255	1.91881037521776	0.916860536243916	0.359215725830758	NA
LOC120099856	0.322194033142982	-2.39622703873356	3.99498630336906	-0.599808574240359	0.548633818371502	NA
LOC499179	83.0970335513357	0.16530143320458	0.310186195104598	0.532910348085733	0.594095641606036	0.742668672471794
Fam174b	273.190374904695	-0.351962419683458	0.47790746947619	-0.736465617641896	0.461447384289833	0.638158743112941
LOC120099857	65.3461234837563	-0.713807425478208	0.403923225822574	-1.76718589039926	0.0771971018758249	0.203741775100877
LOC120099858	65.3350530965484	-0.583547248580544	0.865109132829014	-0.674535993710149	0.499970610247539	0.669273608181085
St8sia2	17.3409937923964	-1.04453924516399	0.632646123100566	-1.65106401038982	0.0987255051424164	0.239721170355981
LOC120097791	0.785380821183815	3.73134783031666	3.76668485156927	0.990618535225242	0.32187188350583	NA
[truncated: 32,323 more rows]
