# Supplementary material for: Transcriptome Profiling after Early Spinal Cord Injury in the Axolotl and Its Comparison with Rodent Animal Models through RNA-Seq Data Analysis
Source: Genes (Basel). 2023 Dec 8;14(12):2189. doi: 10.3390/genes14122189 (PMC10742908; doi:10.3390/genes14122189)
Supplement: Supplementary file 1 [file genes-14-02189-s001.zip › Supp Table S6.csv]

	baseMean	log2FoldChange	lfcSE	stat	pvalue	padj
Vom2r3	0	NA	NA	NA	NA	NA
LOC103693496	12.624087410225	0.827658619862045	0.565976646763321	1.4623547183355	0.143644031187871	0.596976907331819
Vom2r4	0	NA	NA	NA	NA	NA
LOC102556157	6.95537139681952	-0.353813375425379	0.86074215322512	-0.411056172977788	0.681031345652833	0.936521336894288
LOC108352169	0	NA	NA	NA	NA	NA
LOC103690913	0	NA	NA	NA	NA	NA
LOC102548633	4.30387302958947	0.475645255017852	0.878110279623874	0.541669157114968	0.588046440742687	0.910987877342971
LOC103690914	4.43305312512276	-1.50460653274923	1.07034298877241	-1.40572372457438	0.159806179229634	0.623365039344492
LOC102556098	37.0343376849734	0.388679373183954	0.541378055514215	0.717944455311873	0.472791535716884	0.873020618671487
Vom2r1	0	NA	NA	NA	NA	NA
LOC102548076	15.3077614624849	0.508430401762949	0.502092413716101	1.01262315038767	0.311240197716669	0.784191505814943
LOC100910337	0.0914396063688608	0	4.08052381408439	0	1	NA
LOC100910123	0	NA	NA	NA	NA	NA
Vom2r5	0	NA	NA	NA	NA	NA
Vom2r6	0	NA	NA	NA	NA	NA
LOC100360735	124.003651094481	0.0547869427242199	0.233458875479197	0.234674919134106	0.814461055787671	0.968395663848874
LOC120100385	0	NA	NA	NA	NA	NA
LOC120100082	0.235501082286541	1.97640913562272	4.03235931959516	0.490137157673029	0.624036845933599	NA
LOC120098765	60.825901105013	2.23138730412968	0.650241187618972	3.4316302113997	0.000599965031414769	0.0147257650946489
LOC103690290	11.2553722850151	2.22407046706714	0.847811311597994	2.62330831948338	0.00870804293360998	0.115423556803823
Rrlt	15.841075141621	2.07179352318851	0.682714941559327	3.03463919869179	0.0024082359500677	0.043519030367797
LOC120100384	0.196074520754905	-1.68539997968772	4.04897210546188	-0.416253788810793	0.677224303615273	NA
LOC108348301	38.0691647860948	1.01677079507245	0.747506489917119	1.36021667876781	0.173761366091388	0.643561210234621
LOC120098766	0.675508045142836	0.101154599263491	2.2214395870441	0.0455356066640053	0.963680394308308	NA
LOC120097698	0	NA	NA	NA	NA	NA
Raet1e	1.56926667643185	3.77300773257725	2.38030913252604	1.58509148287527	0.112945550435003	NA
Ulbp1	49.0773455941675	3.36327633994153	0.999558086173112	3.36476327535712	0.000766093566365597	0.0179033809568108
LOC102547284	3.12125258847874	2.95796127039103	1.63292877276429	1.8114453733237	0.0700719377814912	0.431972710907566
Raet1c	0.233743072900604	1.9669634055437	4.03317079390984	0.487696531104967	0.625764809204093	NA
LOC120093164	0.604105419349448	1.58310246315495	2.77443628387224	0.570603287001941	0.568268589881857	NA
LOC120100382	0	NA	NA	NA	NA	NA
LOC120098768	1.2303039408796	3.2808605823526	3.03522393819562	1.08092867253248	0.279728843176061	NA
LOC100913013	0	NA	NA	NA	NA	NA
LOC120098769	0.0914396063688608	0	4.08052381408439	0	1	NA
Raet1l	0.216983985309858	-0.90728262766346	4.08052381408439	-0.222344647158258	0.824045598415152	NA
Raet1d	0.534473721816162	2.50488841875899	2.8255913364454	0.886500601290117	0.375347830286646	NA
LOC100910848	26.4153374997956	0.0162211961549938	0.527481206171899	0.0307521784002813	0.975467178471437	0.996691239171882
Lrp11	2546.77584696516	-0.353117072142146	0.216748911869289	-1.62915268684299	0.103280700029842	0.521135878257721
Pcmt1	4017.87828752709	-0.429897686169181	0.212267384338245	-2.02526491533031	0.0428401690908438	0.334678675443075
Nup43	246.548332394611	-0.18039308499995	0.305252239720255	-0.59096400132975	0.554544541424792	0.901748592541626
Lats1	1286.84727825485	0.300937683598679	0.147797777489383	2.03614485082698	0.0417358121562041	0.33014526818645
Katna1	196.355527986896	0.131801757760847	0.213896529164642	0.616193999386475	0.53776648835099	0.896687919536754
Ginm1	612.499700979831	-0.132863022061425	0.260355635014889	-0.510313602599104	0.609831774480068	0.917548315822075
LOC120098771	1.45793083217127	-0.105061681905156	2.10346205175528	-0.0499470298584589	0.960164599640185	NA
Ppil4	345.04749095444	0.101139853228833	0.186893191826862	0.541163924914553	0.588394600285403	0.910987877342971
Zc3h12d	67.9481006273108	0.176855562146503	0.44411851773829	0.398217041359038	0.690470205335967	0.939261371188877
Tab2	1995.91794248371	0.477850225596282	0.196365147560037	2.4334777914201	0.014954552793237	0.171084518784327
LOC120098772	0.452547456166442	0.998261671531578	2.9827728660562	0.334675725024772	0.737869715098698	NA
Ust	788.399606401515	0.294959918811831	0.152555080262639	1.93346506916734	0.0531789321609739	0.377646832984288
LOC108348767	79.8000110303743	0.823456584432168	0.68506782299714	1.20200738786648	0.229360665743281	0.712240302104051
LOC120098774	17.5638485635176	0.775479810400248	0.605037874957062	1.28170457172666	0.19994630060576	0.68008924559505
LOC120100187	0	NA	NA	NA	NA	NA
Sash1	4795.01193267456	-0.236821679641239	0.134046302074428	-1.76671550036304	0.0772758861571832	0.455252663213472
LOC120100357	1.32177889795482	-1.49732160612461	1.71085161345392	-0.875190808103908	0.381470093775162	NA
Samd5	217.870741331318	-0.80243530283308	0.386294151617145	-2.07726495333632	0.0377771118489214	0.313941780733487
LOC120098775	9.53463370658935	-1.1415460009086	0.682357795999173	-1.67294344345702	0.0943384303597515	0.501876908779921
RGD1560633	0.682056618431663	-0.94508798550616	3.33238878394274	-0.283606759829498	0.776711756146497	NA
Stxbp5	3871.89788148328	-0.189385298358335	0.244487935290804	-0.774620220556374	0.438564105322007	0.860670701906961
LOC120098776	35.4192559675051	0.497699149922257	0.5720829801175	0.869977201244537	0.384312863596878	0.835239889853274
LOC120100355	12.1633557014669	-0.410286440184915	0.675077609900964	-0.607761884215218	0.543345412451415	0.897868803014022
Adgb	92.3112232364619	1.15505302695858	0.555057145226273	2.08096236016872	0.0374373514235456	0.312308377756721
Rab32	348.977097769883	2.03147968427123	0.568728130440555	3.57196976118902	0.000354306328792514	0.00948679248014808
LOC120098778	0.112078386382765	-0.90728262766346	4.08052381408439	-0.222344647158258	0.824045598415152	NA
LOC120100440	0	NA	NA	NA	NA	NA
Grm1	580.778009521214	-0.54302674578967	0.322017158458635	-1.68632860555915	0.0917325242679795	0.494902248424287
Dctn3l1	41.9699170448847	0.2534132564412	0.513917290013012	0.493101246768296	0.621941049970493	0.920989835819966
Shprh	1531.96729932065	-0.0538925914329385	0.177586522706386	-0.303472305283223	0.761529950115065	0.95645665053218
LOC102547024	4.71575727209047	-1.38878239502243	1.35636120680796	-1.02390306361738	0.305881063052234	0.780684693330509
LOC102547090	3.65138282418852	0.282303178215287	1.14225978082518	0.247144461316277	0.804796425582368	0.967165289561991
Fbxo30	612.037102446717	-0.0886620169169971	0.156936070020945	-0.564956271080091	0.572103507904396	0.907610453928676
LOC120100342	0	NA	NA	NA	NA	NA
Epm2a	172.237185515017	-0.154753202458154	0.239696227851634	-0.645622185401861	0.518524066002852	0.88957383294141
LOC120100424	0.209811197854186	0	4.08052381408439	0	1	NA
LOC102547285	0	NA	NA	NA	NA	NA
LOC120098779	0.823347316333672	-0.00692912062935191	2.39005398118221	-0.00289914817150887	0.99768681767488	NA
LOC120100351	0	NA	NA	NA	NA	NA
Utrn	5406.77922901996	-0.1080850942309	0.198914516234825	-0.543374592648142	0.586871915411797	0.910987877342971
Trnal-uaa	7.40184351076267	-0.1574583965243	0.846766610824824	-0.185952533450654	0.852481984829207	0.978372328393155
Stx11	43.2226764006368	0.715869911013936	0.355156461546849	2.01564659107154	0.0438369441611417	0.339657689316889
LOC120098780	1.61575196276517	2.12597818607489	1.87452304577602	1.13414353099872	0.256734346325521	NA
LOC120098781	1.33114968137164	1.53942232051534	1.70208060357617	0.904435616786255	0.365764459377056	NA
LOC120100405	0	NA	NA	NA	NA	NA
LOC120098782	0.953144134024634	0.975475057312349	2.09712173059309	0.465149467997965	0.641824422898112	NA
Sf3b5	379.037491580098	0.0246702358996577	0.429807655228447	0.0573983166645676	0.954227903900487	0.993900888002994
Plagl1	123.92119270814	0.30953078635709	0.380401032551662	0.813695967860058	0.415819144646774	0.850559925443917
Zc2hc1b	1.2231976836781	-0.309106548525438	1.9756385508584	-0.156459058966598	0.875671187969534	NA
Ltv1	229.772869604194	-0.00364190373864517	0.271741518933854	-0.0134020879581955	0.98930700104214	0.99832858779723
Phactr2	889.837160905263	0.0602883456267511	0.218999711395712	0.275289612221523	0.783093744521244	0.963278759437474
LOC120098783	16.0507224900447	0.714474259177432	0.521923600516753	1.36892498915557	0.171022723542565	0.63993142174919
Fuca2	424.162141999432	-0.106649612090335	0.215881811075978	-0.494018516700328	0.621293102430927	0.920989835819966
Pex3	536.267330508652	-0.0547125717093251	0.168041017978168	-0.325590575251296	0.744734143837092	0.951560924401606
Adat2	190.292159323395	0.156064298261333	0.25271728922307	0.617544999557102	0.536875309556272	0.896085658843922
LOC120098785	0.419622395708372	0	4.08052381408439	0	1	NA
Aig1	1001.92435868006	-0.0770354644943999	0.172039248769552	-0.447778428732793	0.65431311290754	0.92761484579182
Hivep2	2380.48325888752	0.0295894448729946	0.19116665234309	0.154783507009842	0.876991993999189	0.982097447948517
LOC120098786	3.48827797453224	-1.02107594765488	0.957852933188446	-1.06600492860212	0.28642141395298	0.766731733597691
Trnaa-agc	0	NA	NA	NA	NA	NA
LOC100912436	32.8024144179593	0.401390913615388	0.539669483937466	0.743771744673817	0.457014576809762	0.865956519965628
Adgrg6	868.326175463973	0.288348972686317	0.294058568137444	0.980583475301226	0.326798186516495	0.796160282737951
LOC108349488	1.57507246407157	-3.38359926939438	2.47777730178926	-1.36557844280477	0.172071316578263	NA
Vta1	984.510643833406	-0.0223430918947153	0.274749344675265	-0.0813217295244992	0.935186093558538	0.991641262653543
LOC103690921	2.09505312189132	0.145601624078666	1.52915105357774	0.095217293110451	0.924142234477766	NA
Gje1	1.40152533860294	-0.882042192521453	1.84395696761851	-0.47834206980471	0.632406757931977	NA
Nmbr	50.7340784155823	-0.697230162973363	0.476370261320265	-1.46363075025083	0.143294865929425	0.596290690718062
LOC120100430	0	NA	NA	NA	NA	NA
LOC102552144	11.0176579628901	-1.16144824716045	0.794225774289411	-1.46236534340577	0.143641121119588	0.596976907331819
LOC102552210	4.8747302351765	0.590555716704013	1.16243837657806	0.508031848055864	0.611431008437655	0.918596714048066
LOC108349489	2.85345655241343	-1.37687120941909	1.20198539401149	-1.14549745469363	0.25200314920927	NA
LOC120100212	0	NA	NA	NA	NA	NA
LOC120100214	0	NA	NA	NA	NA	NA
LOC102552459	0.220377975376938	1.89224318930151	4.03977445928906	0.468403176556177	0.639496296843769	NA
LOC120098787	0.115992531757334	1.01629474549138	4.08052381408439	0.249059873632774	0.803314467755629	NA
LOC120098788	0.669050554320231	0.848778296493445	3.46280967456079	0.245112604001576	0.806369243978196	NA
LOC102546491	2.3152896141642	1.21689673874008	1.45288346143279	0.837573536379863	0.402270260736038	NA
LOC102546604	4.5551340164706	0.795444883693905	0.8063570799374	0.986467290341964	0.323903858750545	0.792855725065174
LOC120098789	0.321889584236951	-0.907282627663462	4.08052381408439	-0.222344647158258	0.824045598415152	NA
LOC102546831	1.2614937199849	4.40418946919128	2.49539092813398	1.76492966273812	0.0775755876861208	NA
LOC108349492	0.353251623429811	2.56417907285227	3.99079717383209	0.642523025140378	0.520533644192482	NA
LOC120098790	0.450605029505669	2.92094195131175	3.97255224603493	0.735280940414867	0.462168413401573	NA
LOC108349493	1.55073689700442	4.70572470834789	2.17404721367432	2.16449977661471	0.0304260137210931	NA
LOC108349494	0.231985063514668	1.95746232925291	4.03399223019589	0.485241968142772	0.627504715077881	NA
LOC120098791	0	NA	NA	NA	NA	NA
Cited2	289.056658097463	0.334716919189024	0.305923237846438	1.09412060863791	0.273902084968956	0.756830036791718
Txlnb	27.4650930064922	0.666953233344031	0.474664414292487	1.40510477141658	0.159990125490515	0.623867960109937
LOC120098792	2.87784256292316	-0.42535066600416	1.28985922590719	-0.329765184805341	0.741577395670353	NA
Heca	1335.52466114499	0.340606813098334	0.186594982884634	1.8253803389179	0.0679436541583331	0.424611885407884
Abracl	127.936795740756	0.634948226747155	0.470159896364871	1.35049422899821	0.176857503574152	0.646891845727802
Reps1	1159.58125200052	-0.00105643322993319	0.20317793420702	-0.00519954705739245	0.995851380372936	0.999642077434507
Ect2l	155.334516529946	0.171655538885772	0.518647942790353	0.330967357090548	0.740669142561352	0.950135963862162
Ccdc28a	561.627020369015	-0.262718835405533	0.188947700419087	-1.39043150471173	0.164397885235769	0.629465964727472
LOC102549233	55.5462302965642	-0.443150026052366	0.326332517144791	-1.357970789824	0.174472953046574	0.644182225879882
LOC102549339	0.209811197854186	0	4.08052381408439	0	1	NA
Nhsl1	882.082345798653	0.194560452638276	0.190963377310273	1.01883646685908	0.308280609972408	0.781959059787969
LOC120100161	0.218804383265838	-0.907282627663461	4.08052381408439	-0.222344647158258	0.824045598415152	NA
Hebp2	588.988127624248	-0.297665013181333	0.502538142114943	-0.592323225315005	0.553634166307362	0.901484007587928
Arfgef3	3990.31966791503	-0.53582885072052	0.207155872115433	-2.58659745074445	0.00969287572267442	0.124194761872618
RGD1560303	0	NA	NA	NA	NA	NA
LOC108349497	1.35044557997386	3.76703116598482	2.0627088507893	1.82625442487599	0.0678119467463238	NA
Perp	29.7222400795581	-0.115277536209908	0.399558102505255	-0.288512572982778	0.772954407655733	0.960328312217835
Tnfaip3	297.99724293658	1.08158761928373	0.415297922776961	2.60436558904873	0.00920445161813729	0.120038963914742
LOC120098793	0.379224418033675	0	4.08052381408439	0	1	NA
LOC102550206	0.870911279515635	1.59949841395214	3.3479947158851	0.477748189494763	0.632829441090298	NA
LOC120098794	7.17455785523135	1.29031649313869	1.33026039800453	0.969972867774044	0.332060016506989	0.8005113716945
Olig3	14.5999793179371	-0.375283112938519	0.912526211899433	-0.41125735134486	0.680883838655037	0.936521336894288
LOC120098795	0.112078386382765	-0.90728262766346	4.08052381408439	-0.222344647158258	0.824045598415152	NA
LOC120098796	10.2688132026044	1.00107035578652	0.839239361542983	1.19283055783513	0.232935739845388	0.715916742641761
Ifngr1	1794.58196554671	1.472092186726	0.300508874969934	4.8986645964226	9.64901903692721e-07	7.15257757139519e-05
Il22ra2	185.368280773821	0.0800786972503667	0.48941770888092	0.163620350872613	0.870030022937331	0.981499828217379
LOC120098798	5.944920155946	-0.12457562674631	0.847363739234933	-0.147015527073163	0.883119764656877	0.983071712166853
Il20ra	21.1654083685352	-0.547922220024801	0.478018035194673	-1.14623754687762	0.251696876092846	0.736166295190824
LOC120098799	1.01840177949266	0.102245561884757	2.06252584074917	0.0495729846699122	0.960462675264592	NA
Slc35d3	178.640533415795	-0.312185329400248	0.415917540786172	-0.750594285612846	0.452896861241857	0.865160915652098
Pex7	154.694278316037	-0.0127877830458526	0.33937734507263	-0.0376801316632254	0.96994271738165	0.995958468646533
LOC102547604	0.478661935443017	2.49889223905711	2.83919768524202	0.880140277672879	0.378783321908632	NA
LOC102547411	2.26164145669606	-0.871136475522666	1.14566798811754	-0.760374283437947	0.447030890714355	NA
Map3k5	577.672842581125	0.0460640212386434	0.224308767494186	0.205359878498005	0.837290964517585	0.973177444039087
LOC120100374	2.67361386556816	0.0517075805895322	1.41736470566454	0.0364814930009767	0.970898435331448	NA
LOC102547350	14.6474878754962	0.767656875489323	0.650212843243994	1.18062398100195	0.237752132651921	0.722241227082746
Map7	1858.21049765811	-0.270432157339757	0.427368217668002	-0.632784905755065	0.526874115029887	0.893100949647767
LOC102551251	2092.50518007498	-0.345001844889218	0.772405570856799	-0.446658928814459	0.655121340502144	0.927616314321375
LOC120098800	101.207193176896	-0.297721121325172	0.859614858730413	-0.346342455928325	0.729085365424508	0.947234589966913
LOC120098801	46.6558721932022	-0.273685358776167	0.429159986988276	-0.637723383060044	0.523653761410927	0.891287033114385
LOC120100154	0.450605029505669	2.92094195131175	3.97255224603493	0.735280940414867	0.462168413401573	NA
Bclaf1	3140.16100211673	0.175469231401995	0.262037239680922	0.669634711522913	0.503090680691281	0.882255579811639
Mtfr2	119.680686731563	0.197524363370899	0.315246937747888	0.626570284177874	0.530940952137321	0.894211068333856
Pde7b	656.081194215968	0.157127544285819	0.17367321392216	0.904731021769676	0.365607902340258	0.824872823037675
LOC120098802	12.248998753167	0.501938156090615	0.606870107407664	0.827093227963918	0.408184222282356	0.846144695575911
LOC108349499	3.87191105074947	-1.45276025500403	0.988831390674608	-1.46916882767335	0.141787003027306	0.594135970628069
LOC120098803	0.0980372603774523	-0.907282627663462	4.08052381408439	-0.222344647158258	0.824045598415151	NA
LOC120100369	0	NA	NA	NA	NA	NA
Ahi1	3105.01165754846	-0.128474112667406	0.310668752632193	-0.413540504408273	0.679210652912628	0.936019213955414
Myb	31.1590747038039	0.236835809239302	0.337399912124279	0.701943897223261	0.482714151675082	0.877232130872548
Hbs1l	2390.14263075413	-0.131606877788094	0.14416417264342	-0.912895869860919	0.361297309926732	0.822181586577198
Aldh8a1	5.80526744382029	0.780126197086759	0.830307572470464	0.939562907713346	0.34744180998433	0.813003980878048
LOC120100169	0	NA	NA	NA	NA	NA
Themis	2.69288941731238	1.04466102788648	1.25637504490951	0.83148820260253	0.405697890085014	NA
LOC120098804	2.29138626720817	-0.836608982674474	1.42120617620991	-0.588661234857249	0.556088547297719	NA
Ptprk	703.78837694634	-0.174933027859734	0.140429131881158	-1.2457032633925	0.212873355135883	0.6924490563865
LOC120098806	3.27179013521426	-1.34565006283822	1.21551742666053	-1.10705945741578	0.268268222660309	0.752682593803313
LOC120098805	17.5289894372851	-0.12510006550202	0.868428034350018	-0.144053462755439	0.885458252675912	0.983450856849618
Lama2	1398.08806894568	0.880508387187412	0.395039043622027	2.22891484121221	0.0258195714493304	0.248857654440868
LOC120100129	5.63290458239254	0.120250123039978	0.945663134589315	0.127159575795667	0.898814099434064	0.98533694388513
LOC120098807	2.63910582937235	0.223556939172486	1.33637513373092	0.167286066262214	0.867144967164014	NA
LOC120100143	0.729885521939699	0.112265171602035	2.39410071016354	0.0468924181532725	0.962598970885675	NA
Arhgap18	430.717622807782	-0.415601787477789	0.230822428598371	-1.80052601474414	0.0717776196433449	0.437592644056833
LOC120097699	1.67905574054936	1.0525027626483	1.90557431353014	0.552328374272903	0.580723393849653	NA
LOC361456	0	NA	NA	NA	NA	NA
LOC120097350	26.1157771009883	0.416222631615701	0.541065207150081	0.769265194130748	0.441735895113155	0.861090089071775
L3mbtl3	315.127282417538	0.0852879270942758	0.263545544861348	0.323617411704478	0.746227704150801	0.951993684848166
Samd3	1.3629166594408	0.552457033284023	1.85641657058393	0.297593246062359	0.766013630014232	NA
LOC100360791	3276.8129269782	0.971395486907562	0.433880447967131	2.23885517648666	0.0251653407844033	0.245051422777794
Tmem200a	96.2084087830971	-0.168437255205412	0.381525027701295	-0.441484156937893	0.658862528623121	0.928268825659673
LOC120100396	0.654671853603726	-1.87314738655246	4.03189905919601	-0.464581915135043	0.642230885724488	NA
RGD1559962	22.6085827123534	0.972575913863874	0.636884952162966	1.52708257678384	0.126740478857542	0.568647908864585
LOC120098808	2.70526952543501	-1.03910113844878	1.27915813173054	-0.812332042984395	0.41660112881489	NA
LOC120098809	33.3606712565929	-0.91151376974051	0.372837015648517	-2.44480491872571	0.0144930511540561	0.167016212968921
Smlr1	4.27495142172533	0.341953679421434	0.978131977622502	0.34959871187588	0.726639877780503	0.946818207373761
Epb41l2	3560.73765111962	0.552071720864933	0.255245527227233	2.16290458392029	0.030548519143644	0.275673128843699
LOC102552728	42.0329809971363	0.213948888198224	0.385000417361157	0.555710795496425	0.57840857540663	0.908918333362291
Akap7	493.686126276124	-0.267897502714859	0.162374670186338	-1.64987249801601	0.0989690167720852	0.513419987576532
LOC100364016	31.2682157782648	0.609181236469308	0.598003054561304	1.01869251640563	0.308348966514267	0.781987672076366
LOC102552962	6.93782291198596	0.181303267339657	1.03217863597025	0.175651055952376	0.860568089025266	0.979396948672164
Arg1	199.015207283355	0.436462602020719	0.514025560120014	0.849106806904339	0.395821863097465	0.841013920916514
Med23	1000.35075857067	0.0985622159762989	0.16739779635193	0.588790403005581	0.556001884505777	0.901748592541626
LOC120098836	2.13150930137947	-0.134980174878787	1.33849906937215	-0.100844429381712	0.91967395704148	NA
Enpp3	150.729134470137	2.49527517274951	0.513048480713268	4.8636245239055	1.1525545843923e-06	8.37781583956182e-05
LOC102553363	0.332976517067191	0.0545060897000537	3.93967801665338	0.013835163551349	0.988961488757446	NA
Enpp1	333.023605320072	-0.0100718877223003	0.316317153701084	-0.0318411050569143	0.974598766147464	0.996691239171882
Ccn2	649.234846486872	1.21675417735293	0.27512362591466	4.42257248285305	9.75326130016219e-06	0.000530441757857022
LOC102553526	5.20259837671926	-0.492697430786747	0.887919928179581	-0.554889484006602	0.578970255211756	0.909205380351215
LOC102553457	90.1283928706602	-0.840545597106242	0.327296570795284	-2.56814666607669	0.0102243886397829	0.129112626994098
Moxd1	47.369512114682	1.03152801695922	0.503536001796053	2.04856854977574	0.040504322609508	0.324937224075356
Stx7	1539.32054464908	0.215505550687673	0.131646626752622	1.63700017238293	0.101630433547614	0.518155299576911
LOC108349187	17.3573278343564	0.06732258957433	0.544746261532734	0.123585225504635	0.901643691137446	0.985826574856097
LOC108349831	0.632162325286796	1.01163394275601	3.52147869158377	0.287275327030597	0.773901512981862	NA
Taar9	0.429411641232864	-0.103075341730106	4.00072455384922	-0.0257641685506527	0.979445441709863	NA
Taar8c	0.113898784338745	-0.907282627663461	4.08052381408439	-0.222344647158258	0.824045598415152	NA
Taar8b	0.769106377045685	-3.08509031756863	2.61713280101396	-1.17880541498443	0.238475667625298	NA
Taar8a	1.57426808782966	-0.765247461216552	1.56093925847911	-0.49024807151187	0.623958367965793	NA
Taar7h	0	NA	NA	NA	NA	NA
Taar7g	0	NA	NA	NA	NA	NA
Taar7e	0.0980372603774523	-0.907282627663462	4.08052381408439	-0.222344647158258	0.824045598415151	NA
Taar7d	0	NA	NA	NA	NA	NA
Taar7c	0	NA	NA	NA	NA	NA
Taar7b	0	NA	NA	NA	NA	NA
Taar7a	0	NA	NA	NA	NA	NA
Taar6	0	NA	NA	NA	NA	NA
Taar5	0	NA	NA	NA	NA	NA
Taar4	0	NA	NA	NA	NA	NA
Taar3	0.511062002077233	0	4.08052381408439	0	1	NA
Taar2	0.182879212737722	0	4.08052381408439	0	1	NA
Taar1	0.104905598927093	0	4.08052381408439	0	1	NA
Vnn1	38.3628164117933	1.54128000277735	0.468477755908756	3.28997478180701	0.00100196362183459	0.0222343766923549
Vnn3	3.01452139986605	0.805136254463762	1.44530191178228	0.55707132738163	0.577478696767739	0.908859588918102
LOC120097411	3.91898626902854	2.21984281310926	1.36569671401015	1.62542883082075	0.104071216876832	0.522869102248485
Slc18b1	338.928519392897	0.176140998182988	0.19915692646845	0.884433202030218	0.376462406453344	0.831738033702426
LOC100910237	38.0732122810391	-0.128698540067451	0.504275477930794	-0.255214750071811	0.798557239298343	0.966451452988399
Rps12	1738.8242594551	0.713607436592027	0.699068412547046	1.02079771276177	0.307350288290977	0.781259492059075
LOC120100344	17.0302968860484	0.579093760040234	0.476490278148325	1.21533174252922	0.22423958993373	0.706029384993344
LOC120100476	2.30844843016678	-1.17919562654924	1.33023175379715	-0.886458786736387	0.375370353128273	NA
LOC120100393	19.8094879752931	0.393510702790183	0.797339166952736	0.493529879253391	0.621638233052186	0.920989835819966
LOC103690933	15.8212231365897	0.21606774946995	0.487974492841462	0.44278492552304	0.657921307873572	0.928098269633528
LOC108349443	0.788189500591313	-3.67127416763879	3.83993851222201	-0.956076290272257	0.339033692447049	NA
LOC102554376	2.74565784265767	-1.64820723540772	1.36343630140496	-1.2088626609907	0.226715613304478	NA
Eya4	554.991162789368	-0.243674689461733	0.183128517266178	-1.33062121126417	0.183313679509663	0.654600997890042
LOC120098871	7.46675295068565	-0.562073919032964	0.788284757463621	-0.713034108183811	0.47582465130564	0.874562546961716
LOC102555465	0.113898784338745	-0.907282627663461	4.08052381408439	-0.222344647158258	0.824045598415152	NA
Tcf21	0.194067040602528	1.01629474549138	4.08052381408439	0.249059873632774	0.803314467755629	NA
LOC120098884	8.99167196965378	0.954586927090593	0.699735363314996	1.36421135351547	0.17250105591246	0.642073107999126
LOC120098885	9.80123558841235	0.109732333603583	0.890851019303668	0.123176974854174	0.901966958108538	0.986007357704788
Tbpl1	461.583565760125	-0.00458758523789899	0.153672011700707	-0.0298530954799618	0.976184213544059	0.996691239171882
Slc2a12	349.337944880533	0.605461732170351	0.294192431384287	2.05804659664908	0.0395856606329555	0.321055054495226
LOC102555830	1.75943103560337	-0.366205065766782	1.73774581285805	-0.210735691639786	0.833093522066204	NA
Sgk1	4279.51261462754	1.69299791969462	0.364707488858645	4.64207062211108	3.44934914613796e-06	0.000214322710370583
LOC108349236	15.7000320606334	-0.144420765734477	0.673615716661564	-0.214396371940705	0.830237970664236	0.971466666840068
LOC120100131	0.477836811858208	-0.907282627663461	4.08052381408439	-0.222344647158258	0.824045598415152	NA
LOC120098893	15.2292362033206	0.464921594039293	0.64723859195638	0.718315625516078	0.472562697793243	0.872872625953241
LOC108349468	8.24944407257231	1.59755658272018	0.815271332569653	1.95953974940446	0.0500496095246833	0.364879609644051
LOC108349469	16.6775859670009	1.21497119346931	0.706077353217185	1.72073383735278	0.0852991332230791	0.478481088886028
LOC120100484	0.11775054114327	1.01629474549138	4.08052381408439	0.249059873632774	0.803314467755629	NA
LOC108348899	0.115992531757334	1.01629474549138	4.08052381408439	0.249059873632774	0.803314467755629	NA
LOC102546868	0	NA	NA	NA	NA	NA
Clvs2	243.633185241829	-0.43106492939862	0.312313601591275	-1.3802310472624	0.16751551751015	0.636255974143811
Trdn	30.8177031069907	1.02730579143243	0.75353867143479	1.36330865339182	0.172785255968351	0.642475959801826
Trnaa-agc_1	0	NA	NA	NA	NA	NA
Nkain2	1855.27762087073	-0.584426337133996	0.159162558192994	-3.67188328567416	0.000240769642310215	0.00694709251648011
Trnav-cac	1.16371815600434	0.89334652968951	1.87850758706153	0.475561842732258	0.634386565039192	NA
LOC120100163	2.68469834237	-1.2546926534203	1.73722214552021	-0.722240766188588	0.470146463648812	NA
LOC108349071	51.2429850080936	-0.561429073811791	0.497172367719459	-1.12924432302439	0.258794780881492	0.742525121336542
LOC103690944	11.0370296188717	-0.814997750895947	0.569978694175207	-1.42987406235473	0.152753167578653	0.612606381523657
Rnf217	343.429347963568	0.605363936819181	0.169879857096376	3.56348272930173	0.000365966783579076	0.00977569068835946
LOC120098932	91.0361958513045	0.891254366504722	0.782351207727877	1.13919983467927	0.254619814519693	0.73909161314375
Tpd52l1	278.740565462214	-0.251178232092316	0.260134182714245	-0.965571804026359	0.334258489931705	0.800998340359377
Hddc2	159.985630620223	0.121512822241606	0.339614740082694	0.357796078615487	0.720495925386534	0.946216484210292
Hey2	315.594720122432	-0.00374912424640706	0.207020000219932	-0.0181099615613182	0.985551131078769	0.998162778525091
Trnae-cuc	0.142291428308745	0	4.08052381408439	0	1	NA
Ncoa7	2337.26959403706	-0.133809142513081	0.222073697286033	-0.60254385885571	0.546812177775936	0.899199444031712
Hint3	294.211981901307	-0.265175549735953	0.229631622093368	-1.1547867289294	0.24817777299553	0.731629236158277
Trmt11	128.773072818935	-0.178403348795184	0.2465534906088	-0.723588817804459	0.469318208469558	0.871174409861035
Cenpw	23.7908110399419	5.22450678056086	1.60910458047477	3.24684103442137	0.00116693548101617	0.02487305429884
LOC120100112	0	NA	NA	NA	NA	NA
LOC120097700	0	NA	NA	NA	NA	NA
Rspo3	14.8719458164088	-0.685967868560741	0.53562723577081	-1.28068145671043	0.20030557559983	0.680253092097715
Rnf146	676.299397486671	-0.103434621801967	0.178571495065947	-0.579233666402182	0.562431517251006	0.904124211775983
Echdc1	647.971978697777	-0.490105331487581	0.173542113535585	-2.82412909179583	0.00474092856630664	0.0737951399830256
Kiaa0408L	1679.03972973167	-0.238397750558569	0.207511835109849	-1.14883929599664	0.250622252472884	0.735004580050353
Soga3	1495.68530897073	-0.168089434928866	0.191562667510463	-0.877464472140354	0.380234407907773	0.83341414293422
RGD1311933	0.37603450120935	1.96584666096194	3.78131025788928	0.51988504695176	0.603143698041691	NA
LOC102555956	0.417344231014946	1.01629474549138	4.08052381408439	0.249059873632774	0.803314467755629	NA
LOC100911237	11.6702868512448	0.134882158771306	0.720161356587888	0.187294357767786	0.851429846561907	0.977861688982907
Lrrc14b	102.654555611945	0.283123126907725	0.227424405236394	1.24491092595553	0.213164494229992	0.692601990749568
Ccdc127	657.151191612846	-0.186489344944126	0.192814910347919	-0.967193587921295	0.333447267021607	0.800848335088706
Sdha	4465.33264260185	-0.258563268421225	0.21426839814946	-1.2067260998557	0.227537644192613	0.710104063938938
Pdcd6	1297.16354933552	0.0812245991842392	0.289177641334315	0.28088132543531	0.778801424433091	0.962058799755873
Ahrr	5.46780729936321	-0.809397418601608	0.749443768236917	-1.07999753004249	0.280143280068367	0.761621174377482
LOC108349507	0.112078386382765	-0.90728262766346	4.08052381408439	-0.222344647158258	0.824045598415152	NA
Exoc3	976.924340578201	-0.0670632985030896	0.19494064786539	-0.344019060352144	0.7308319518996	0.947945526183782
Slc9a3	37.4242665991541	0.765359368812317	0.525709792390266	1.45585906880758	0.14543158270899	0.600541297892722
Cep72	46.1157646788328	0.320961360245159	0.619863126184913	0.517793923669226	0.604602058288318	0.915727922130141
Tppp	6594.85603625159	-0.115477559927971	0.177041131567087	-0.652264018569114	0.514230867558284	0.886727634227062
Zdhhc11	4.351706732426	0.517031353689123	1.07594141389826	0.480538574880074	0.630844480769748	0.922392083782311
Brd9	757.003746074364	-0.233534605365403	0.149874648097927	-1.55819952426386	0.119185957734615	0.554641394226735
Trip13	67.8496625545629	0.187892213899323	0.502958025568633	0.373574342882582	0.708721025491258	0.943920844322071
LOC120100379	0.426174132821989	0.0545062595792846	3.0475867266646	0.0178850561010739	0.985730550612487	NA
Nkd2	210.769074948059	0.394868381061714	0.335186365159376	1.17805621620068	0.238774195529551	0.722365783922704
Slc12a7	463.58937698641	1.40436017937282	0.393079392616028	3.57271382258557	0.000353300793998519	0.0094710504811967
Slc6a19	0.0914396063688608	0	4.08052381408439	0	1	NA
Slc6a18	0.943059420734344	-0.333120631990092	1.87867282884973	-0.177317001062955	0.859259397469693	NA
Tert	78.5519008346766	0.332083739193368	0.367677039895406	0.90319411646655	0.366422879914273	0.825455986627749
Clptm1l	1914.68015822223	0.0833654117297353	0.305985220987032	0.272449144637834	0.785276689338692	0.963422431650292
Slc6a3	0.284582856617491	0	4.08052381408439	0	1	NA
Lpcat1	736.20544892038	0.267401634309855	0.220942938134321	1.21027463727892	0.226173526495811	0.708362880318371
LOC120098984	0.104905598927093	0	4.08052381408439	0	1	NA
LOC120098986	0	NA	NA	NA	NA	NA
Mrpl36	227.749238193711	0.239916224238286	0.526998670348937	0.45525015097179	0.648929284370131	0.926853722928613
LOC679739	323.463620806512	-0.360246042332681	0.679643903970233	-0.530051163893701	NA	NA
LOC120098989	8.36856252202637	0.946685566186492	1.02639783544589	0.922337843566505	0.356352380220078	0.818899141859475
Irx4	5.25974078128857	-0.841930381436523	0.793438648036255	-1.06111592058225	0.288637223484232	0.768635993187788
LOC120097701	0	NA	NA	NA	NA	NA
Irx2	61.1841794464812	0.666120295729971	0.278397465505624	2.3926952586302	0.0167251261305916	0.184578654752159
LOC102553527	0	NA	NA	NA	NA	NA
LOC120098992	0.112078386382765	-0.90728262766346	4.08052381408439	-0.222344647158258	0.824045598415152	NA
Irx1	73.4993810965598	-0.564490969873434	0.254449605951423	-2.21847845966482	0.0265222266896779	0.253355889644519
LOC120098995	0	NA	NA	NA	NA	NA
LOC108349508	0	NA	NA	NA	NA	NA
Adamts16	71.5870669327166	0.549130367017444	0.648869927591085	0.846287281421838	0.397392501271387	0.841901432884315
LOC120097702	0.104905598927093	0	4.08052381408439	0	1	NA
Ice1	2133.39211409579	0.056451986873811	0.229702446148139	0.245761365716603	0.805866965619068	0.967165289561991
LOC120100435	0	NA	NA	NA	NA	NA
LOC120099033	0.461528603355096	-1.87103470792355	3.67500072246043	-0.509124990503643	0.610664615958662	NA
LOC108349392	0	NA	NA	NA	NA	NA
Med10	374.652181445728	0.00942306033342011	0.347502588498178	0.0271165183952853	0.978366799830922	0.997412504454623
LOC108348755	1.85340386938955	-0.739170576229131	1.58376955392558	-0.466715990591561	0.640703087642777	NA
Ube2ql1	1023.51185319595	-0.619222259615089	0.326066117239347	-1.8990696269142	0.0575553219677744	0.393406566926614
Nsun2	1196.06488240913	0.0246808054987975	0.228499251611656	0.108012631659484	0.913985672218688	0.988699073987612
Srd5a1	1424.70011680011	-0.638273700816561	0.339396935106289	-1.88061126897529	0.0600248176818409	0.401445839046438
LOC120100362	2.69320741899513	-0.267555270632654	1.09273302184455	-0.244849625008142	0.806572867931689	NA
Tent4a	896.010778823882	0.3196979856373	0.112515614540828	2.84136550239693	0.00449207956408691	0.0706490100096581
LOC120097694	13.0467247576047	-0.477243738823358	0.684472901168051	-0.697242707503749	0.485650915958288	0.877981423097563
Adcy2	1001.23808354045	-0.362260572855914	0.256694802988242	-1.41125012520221	0.158170874913488	0.620854403889824
Trnap-agg	0.321889584236951	-0.907282627663462	4.08052381408439	-0.222344647158258	0.824045598415152	NA
LOC100362709	35.9449977224653	1.38581554478826	0.820236304000934	1.68953207512098	0.0911175104347577	0.493178780610656
LOC120100144	1.03265861189943	0.651387584593625	2.30988020971276	0.282000591136554	0.777943057028616	NA
RGD1308544	26.2132042675124	-0.48509999578518	0.4711681335414	-1.02956877015231	0.303212481694973	0.779111931735197
Fastkd3	399.880806362182	-0.0446319714234942	0.193765678321741	-0.230339922993918	0.817827640446438	0.969220533921429
LOC680200	106.589780165015	0.0604139813376633	0.277272360568201	0.21788677823444	0.827517329106831	0.970876811126283
Mtrr	598.410529007283	-0.0989194697113468	0.193348803525833	-0.511611491291854	0.60892294146637	0.91742637101186
LOC120100215	3.91753883564517	-0.898484254093711	1.14148077915081	-0.787121667315439	0.431210646659093	0.857919664495269
RGD1566325	615.941031228723	-0.175745750261672	0.15784390854802	-1.11341484051129	0.265530304158743	0.75021325127895
LOC120099099	81.0295178802817	-0.121449345876246	0.476390393888876	-0.254936597030913	0.79877206957678	0.966451452988399
LOC682870	284.658992779291	-0.0462260689339717	0.392315606481367	-0.11782877910101	0.906203325957876	0.987630780671083
LOC102547287	494.082599647742	0.166321615307729	0.150536558926229	1.10485862367318	0.269220853568684	0.752701543702544
LOC102549842	613.455612709386	0.263404491664252	0.169465153759874	1.55432834314414	0.120106116069094	0.556835972235533
Zfp748	425.920604310308	0.0984298937569752	0.210447005079165	0.467718196892127	0.639986126347586	0.924655483959742
RGD1564382	106.525114844572	-0.132138382481028	0.394388455462505	-0.335046273923176	0.737590179929595	0.949326013602982
LOC102551340	434.089609284411	-0.0117628633128498	0.151656235028568	-0.0775626752875274	0.938175933705985	0.991817745847964
LOC120099100	10.0109347524723	-0.523312336592184	0.852260037325403	-0.614028950875678	0.539196196355201	0.896688338178785
LOC501406	84.2294987505968	-0.0778876487034253	0.248656261676685	-0.313234214084255	0.754102726303597	0.954262678821519
LOC120093155	622.883243745707	-0.622947268160993	0.400658421852232	-1.55480887006225	0.119991595994391	0.556835972235533
LOC681177	521.429972080859	-0.456422728411695	0.309879062313356	-1.47290599437193	0.140776385507787	0.591563395762664
LOC120099102	148.08392939629	-0.551392674360157	0.400802236192795	-1.37572254984856	0.168907547784182	0.6381738317442
LOC120099104	0	NA	NA	NA	NA	NA
LOC120099103	213.539545199668	-0.514032797830259	0.670947637450553	-0.766129529546398	0.443599234038702	0.86214645888797
LOC120099105	63.9654160854456	-0.509049775156138	0.321041915068006	-1.58561780024364	0.112826035853153	0.5416557297023
LOC108349732	0.675234695680228	-0.910794006331669	3.26910785982751	-0.278606288132606	0.780546986489085	NA
LOC120100088	9.98938633483617	-0.465925833983397	0.710174483320495	-0.65607233845535	0.511777581397601	0.885660032860781
LOC102551815	2027.78034973394	-0.271834812190107	0.203145407788157	-1.338129250126	0.180854307228013	0.651096966063912
LOC120100094	69.3934422746674	-0.218407245426568	0.31564184612636	-0.691946419991265	0.488970977582435	0.878724384238108
LOC102546520	50.8523887005055	-0.250456776950887	0.856225739185348	-0.29251255304376	0.769894763443542	0.959048848738662
LOC120100096	18.6203566475078	-0.944481989270387	0.789257349143905	-1.1966717703609	0.231434514282025	0.714012154727526
LOC120100090	306.497122821682	-0.498445495936892	0.606278332657863	-0.822139715519368	0.410997384140404	0.847412272909418
LOC102556805	530.025732914219	-0.106444270227347	0.33678324708972	-0.316061654334576	0.751955711351318	0.953901969391807
LOC120100091	35.7365355351227	-0.979694074795262	0.639195196521164	-1.53269936965621	0.1253499445707	0.5667477095152
LOC120100093	152.289046005571	-0.488972064703999	0.637167849827965	-0.767414841844297	0.442834906947188	0.861566683414508
LOC102552482	94.5839658798179	-0.319367661456126	0.287595227987427	-1.11047621927193	0.266793870063359	0.750909327222286
LOC120100089	448.431093922619	-0.597230881788203	0.640979162102658	-0.931747733934214	0.351466911335374	0.814771305874079
LOC120100092	10.0801223164752	-0.0500461589885286	1.06469416644725	-0.0470051969529674	0.962509085539483	0.994428233519653
LOC120100095	24.5798043494879	-0.718816700060318	0.702520860650001	-1.02319623561817	0.306215072426564	0.780684693330509
LOC120100087	292.795698014566	-0.433785143603379	0.576215059909561	-0.75281812952175	0.451559210850553	0.86482912219137
Ppp1r14c	209.242792280861	-0.436126574365722	0.316396039001783	-1.37841983022823	0.168073704342094	0.63752191683799
Iyd	2.82376438104979	-0.86368378385956	1.47761626404373	-0.584511557483777	0.558876191776909	NA
LOC120099107	172.207310910133	0.293565923338856	0.457883912241828	0.641136138418882	0.52143423656598	0.890348370055704
Plekhg1	1140.10571610094	-0.143833218754066	0.281733856930046	-0.510528696555557	0.60968111552444	0.917548315822075
LOC679794	37.1763816292717	-0.147905344733288	0.676817174307489	-0.218530720477983	0.827015625189339	0.970876811126283
Mthfd1l	772.027883089491	-0.449683026552864	0.206375567568848	-2.17895476606186	0.0293350287002152	0.269151546276116
LOC120100178	1.52263858068667	-0.574925700333675	1.58367062975671	-0.363033631824061	0.716579761151599	NA
Akap12	3235.90302515676	-0.266537809581141	0.236216314935184	-1.1283632532083	0.259166540154558	0.74258066874434
Zbtb2	168.234534816063	0.657285556800912	0.30431673241977	2.15987320701861	0.0307824864274315	0.276700756911502
LOC103690958	97.3382832933463	0.237526964033821	0.541197066302791	0.438891817460312	0.660739925975702	0.928910840508679
Rmnd1	774.823914846334	-0.0526507865314278	0.154419169180861	-0.340960172307115	0.733133564943413	0.948419150040024
Armt1	337.031096669828	-0.223744124784939	0.234672790935839	-0.953430194837169	0.340372148669732	0.806277413795785
Ccdc170	128.308828161986	-0.0100672562739773	0.426142937591368	-0.0236241302762851	0.981152424343651	0.997657060752508
Esr1	142.569790722237	-0.566762949839532	0.421805842184483	-1.34365836875168	0.179058885425068	0.649737641005834
LOC120099108	1.63764480630998	-0.663777415482292	1.98241542612608	-0.33483265249777	0.737751327709553	NA
LOC120100474	0.0980372603774523	-0.907282627663462	4.08052381408439	-0.222344647158258	0.824045598415151	NA
Syne1	11991.0966836963	-0.476040403206277	0.242103357085946	-1.96626931958355	0.0492675088445316	0.361380526311393
LOC120100097	9.51794243927225	-0.849221082150382	0.68434825024783	-1.24091949068745	0.214635491791663	0.694297292589235
LOC120100183	2.72813054385571	-0.115059655728974	1.20913986720235	-0.0951582681623042	0.924189116697569	NA
Myct1	9.98370173563404	2.02147725568905	0.737969465369946	2.73924240845884	0.00615809501306005	0.0896977757233069
Vip	106.572204233853	1.71781709910675	0.425420170784227	4.03793053803748	5.39248143609332e-05	0.00209411107001987
LOC120097707	0	NA	NA	NA	NA	NA
Fbxo5	49.1455672199755	0.39878125117013	0.497515198289756	0.801545867424692	0.422815701647844	0.853648829134822
Mtrf1l	271.466468630571	-0.101953009152821	0.206957456227877	-0.492627861837277	0.622275557627773	0.920989835819966
LOC120100395	7.59908412692347	-0.0364180374018382	0.788138376137207	-0.0462076692424608	0.963144729834222	0.994679386516863
LOC120100394	6.98754093859593	0.385473313412106	1.0265657854879	0.3754979163161	0.707290195802234	0.943289288479793
Rgs17	2766.33752782183	-0.29128258048177	0.390725829363357	-0.74549097753886	0.455974963482663	0.865255084298247
RGD1562524	0	NA	NA	NA	NA	NA
LOC102546606	0	NA	NA	NA	NA	NA
LOC102546790	1.67538639097208	-0.505174549742233	1.39075341612891	-0.36323804341129	0.716427071052186	NA
LOC120097708	4.81690248277928	-0.548605517502511	0.863579472845871	-0.635269288759975	0.525252799857823	0.892300243294049
Oprm1	190.274261209477	-0.453231486051583	0.28972941737995	-1.56432677824088	0.117740846543671	0.552032850663476
Ipcef1	670.405340358318	-0.0497295708901294	0.303169044048966	-0.164032482426198	0.869705572854529	0.981499828217379
Cnksr3	842.743070552113	0.626018536663932	0.36397905555888	1.71993010889788	0.0854451467285558	0.478807022348369
LOC120099109	64.2321816343716	1.30982305631832	0.980443336363916	1.33594977673666	0.181565689568138	0.651986139813749
LOC120097709	0	NA	NA	NA	NA	NA
Scaf8	1468.79431390555	0.12956711422532	0.133596388509148	0.969839946058481	0.332126278056265	0.8005113716945
LOC120099110	13.0669231430701	-0.94361622182771	0.670544452426376	-1.40723887642828	0.159356567286064	0.622253372844462
Tiam2	142.293229804766	0.408667967821598	0.277075990846618	1.47493099843438	0.140231095397032	0.591001032362273
Tfb1m	611.506671275842	-0.0356909455724441	0.179055109887803	-0.199329388559802	0.842005091664344	0.973849329310406
Cldn20	24.4828322867839	0.403431905776265	0.783040154421392	0.51521228317387	0.606404686582968	0.916305904874438
Nox3	1.90868165949908	1.03017060724891	1.43289467030928	0.718943707862735	0.472175604541877	NA
LOC120099111	0.328604604955177	-0.900769675988935	3.9303738214131	-0.229181680144887	0.818727710800794	NA
LOC108349518	0.196074520754905	-1.68539997968772	4.04897210546188	-0.416253788810793	0.677224303615273	NA
LOC120097710	0.31502124568731	-1.77109825766071	3.96439256041504	-0.44675148353	0.655054504902628	NA
LOC120099112	0.22597717072151	-1.86302383063857	4.03276774182208	-0.461971516811632	0.644101746421224	NA
LOC102548198	2.38464548937806	-1.76071680325801	1.30858659541161	-1.3455103463781	0.178460482359329	NA
LOC120099113	0.102627434233668	1.01629474549138	4.08052381408439	0.249059873632774	0.803314467755629	NA
LOC102548409	0.748417246684736	-0.82462095191714	2.66283949022164	-0.30967730309892	0.756806364359094	NA
LOC102548472	0.115992531757334	1.01629474549138	4.08052381408439	0.249059873632774	0.803314467755629	NA
Arid1b	1557.98882420662	-0.000816459869809522	0.116849374213861	-0.00698728491532366	0.994424998608096	0.999080197273542
Tmem242	291.075800383204	-0.164926215847866	0.331833757918867	-0.497014580078348	0.619178769719273	0.920749807780695
Ldhal6b	12.3267484770073	0.58162394793554	0.743012890853406	0.782791193928684	0.433749739610927	0.858919330728223
LOC120099114	5.33522547986398	-0.164721381432491	0.840322023790766	-0.19602173544068	0.844593153593909	0.974753331283787
LOC120099115	101.932424574938	-0.625200443640498	0.307578581841182	-2.03265272860683	0.0420876202858749	0.331655712461208
Zdhhc14	831.64340553853	0.117191616856586	0.284079610707143	0.412530897817229	0.679950338628032	0.936297947179471
Snx9	789.379501168539	0.213116440254023	0.206071551624042	1.03418661418551	0.301048930689604	0.77669509146767
Synj2	2803.69480338862	-0.410019325937858	0.312127462322048	-1.31362784577669	0.188971473237016	0.663008050981171
Serac1	368.477442521013	-0.337860215673748	0.156220040607815	-2.16272006049425	0.030562717220288	0.275673128843699
LOC120099116	46.5648685881802	-0.656809045049743	0.49209361611647	-1.3347237670612	0.18196677183381	0.65225283512936
Gtf2h5	431.275647138721	-0.00846050014211969	0.409639997774234	-0.0206535010938618	0.983522061850079	0.99791624855873
LOC102551377	72.7746387819638	-0.0563836961007704	0.494039542603686	-0.114127901187053	0.909136404775113	0.988312318428437
Tulp4	6879.44938870168	-0.103603971611276	0.126744262120516	-0.817425340428932	0.413685399180374	0.849585363398687
Trnap-agg_1	4.75360643704701	0.548253692002732	1.09698223477196	0.499783564969677	0.617227484236525	0.919929133743291
Tmem181	1789.16551180889	0.00609161848331085	0.132513308075025	0.0459698619844427	0.963334271157048	0.994714573808749
Dynlt1	448.465959833883	0.77766648396927	0.51993116526243	1.49571046308938	0.134729122517655	0.580340314507053
Sytl3	13.8543011190877	0.844651366542251	0.624372226932369	1.35280098971113	0.176119216505135	0.646416525508973
LOC120099117	4.08550239857221	-0.457879782301599	1.34316626291294	-0.340895833184934	0.733182001778218	0.948427710376922
Ezr	723.673569024503	1.23159815615304	0.373258753284934	3.29958278356268	0.000968286642826127	0.0216565806436427
LOC120100170	0	NA	NA	NA	NA	NA
Rsph3	73.0367095496797	-0.167587603015731	0.386006864538962	-0.434157053698756	0.664174397052509	0.930434934261155
Tagap	197.436422237695	3.07880120116131	0.49408474506782	6.23132212013286	4.62514964766494e-10	8.39150150875146e-08
LOC120099118	11.3154058275598	1.0737293650052	0.738430942171468	1.45406876078044	0.145927243481364	0.601607580957907
LOC102551987	10.0329342086449	0.563050522144829	0.706529466053176	0.796924331111268	0.425494979068808	0.855697513479288
RGD1560015	125.212160367133	-0.515105088469324	0.50322207471618	-1.02361385628769	0.306017697868207	0.780684693330509
Fndc1	246.335531257252	0.627713285260628	0.531259022771118	1.18155788109987	0.237381174136174	0.722045017198804
LOC103690969	7.92263097592995	0.100382266920044	0.668355211546465	0.15019298897629	0.880612357139802	0.982709852239895
Sod2	4630.87645556454	-0.236768225064649	0.272156929530827	-0.86996948956183	0.384317078043311	0.835239889853274
Wtap	1038.86880029889	0.202517209317985	0.150261732240318	1.34776304185082	0.177734608398237	0.647659046467121
LOC102553528	192.670377381354	-0.783665698350686	0.490245129791281	-1.59851806928572	0.109927727322831	0.535843142229819
Acat2	2706.73077701118	-1.27760379541005	0.28981014193315	-4.40841644425527	1.0412917803912e-05	0.000563614708532031
LOC120099120	40.7452391218001	0.0275982334638655	0.40237590264763	0.0685881865247631	0.945317422509198	0.99240169537037
LOC120099122	36.6721241180329	-0.65485646051463	0.465217953146276	-1.4076336824188	0.159239568367184	0.622104695353237
LOC120099121	13.6498992443232	-2.02464072734535	0.613397362893383	-3.30070008419201	0.000964439182316212	0.021591822522951
LOC120099119	7.61667388410589	-0.991702004444225	0.952949762426388	-1.04066556658681	0.298030789429719	0.774256506756518
Acat2l1	305.920020448442	-0.772844337376466	0.474838113466747	-1.62759541717072	0.103610701511516	0.521827026333481
Tcp1	2214.90590915029	-0.0190960995393259	0.274755408886994	-0.0695021787439316	0.944589898462366	0.992297583744125
LOC120100365	4.39352544409818	-0.469421074774836	0.916896601794909	-0.51196729691865	0.608673897602492	0.91742637101186
LOC120100389	11.662101531096	1.31066980985145	0.801333466317897	1.63561097213865	0.101921032549379	0.518461166611428
Mrpl18	214.442679205744	-0.175484761286271	0.456981504163253	-0.384008454800789	0.700972181026829	0.941841820813286
Pnldc1	44.792852411615	0.359552687536551	0.505509586592188	0.711267792091576	0.476918306165066	0.875083354815334
Mas1l	21.8132959931235	-0.849086948523782	0.445708674666595	-1.90502675129428	0.0567765938127855	0.390866108418332
Mas1	27.1260908460932	-0.386756109922536	0.634529629884304	-0.609516233297183	0.542182316109372	0.897301005778124
LOC120099123	47.0494038146908	-0.723965635394282	0.690269478287665	-1.04881594531777	0.294262837220828	0.772322892629206
Igf2r	1758.65494262664	0.117587588608329	0.187579347407436	0.626868523819524	0.530745421443376	0.894211068333856
LOC120100462	7.05027003056776	-0.00179344873393783	1.00340547966015	-0.00178736190931034	0.998573892287316	0.999877735164631
Slc22a1	0.75175493869415	2.95875196227055	3.28755336550052	0.899985987549161	0.368127707753506	NA
Slc22a2	42.1442389431272	3.52553951856042	0.693798027876969	5.08150697595469	3.74452259037393e-07	3.09934408128067e-05
LOC102553224	0.419284660602121	1.47865550069405	3.63578453772647	0.406695029738666	0.684231991422491	NA
Slc22a3	16.7015079361049	-0.883037743466031	0.564462156640927	-1.56438785678906	0.117726510707187	0.552032850663476
Plg	8.19275094764359	-0.232563424804156	0.909579689121968	-0.25568229764305	0.798196165355606	0.966451452988399
LOC120099124	126.480680036932	-0.424173020724041	0.553064437322522	-0.766950452966266	0.443110974705535	0.861566683414508
Map3k4	1076.47528401236	0.000143489786422942	0.141598229238876	0.00101335862174431	0.999191456939535	0.999877735164631
LOC120100432	5.56288114856555	-0.481325892098005	0.873224942060744	-0.551204928895082	0.581493201642838	0.909501028788757
Agpat4	3260.15330829474	-0.456304351718577	0.245868636939625	-1.85588677514256	0.0634696983919156	0.411265511380072
LOC108349099	112.283022400216	-0.432194097300541	0.447298734911128	-0.966231432303092	0.333928387786518	0.800872815151919
Prkn	380.964833587363	-0.45077872514882	0.183966459250848	-2.45033103851915	0.01427249293857	0.16489346273756
LOC120100099	10.1723958231382	-0.684833692672202	0.786399426365221	-0.870847141684143	0.38383762132756	0.835239889853274
LOC120100100	177.638201922251	-0.634645489908491	0.72130565386841	-0.879856530313945	0.37893703599766	0.832951646007608
LOC120100101	94.5032290780233	-0.34071099304508	0.709726735124105	-0.480059403406161	0.631185153948279	0.922392083782311
Pacrg	42.5407251873736	-0.261500872038322	0.39686277693314	-0.658920128662954	0.509947059465978	0.884925379181395
LOC120100098	15.0291763537607	-0.939453383731629	0.494814049854156	-1.89859884538147	0.05761724034941	0.393584757194057
Cahm	33.2027075176228	0.249673379019557	0.469205551062057	0.532119405779441	0.594643297746463	0.912965771649946
Qk	30964.5736855248	-0.185983788652756	0.260289556763	-0.714526510266789	0.474901669359822	0.874070358660233
LOC102549462	3.37141964613468	-0.191322726918616	1.55945624864328	-0.122685536760051	0.902356117329912	0.98627620563276
LOC102549608	166.954008513586	-0.513486348899253	0.42156625336254	-1.2180442452486	0.223207159487894	0.705619622250621
Pabpc6	0.777041460249215	-0.657406449196982	2.34326653493261	-0.280551290003332	0.779054580924035	NA
LOC120097713	0	NA	NA	NA	NA	NA
LOC108349524	22.9668394527923	-0.866366877079942	0.454775037168675	-1.9050449261106	0.0567742314441117	0.390866108418332
MGC94891	2.74598965529665	-1.81254303258642	1.18894149012224	-1.52450145582863	0.127383493463825	NA
Pde10a	986.011036974041	-0.526391973717115	0.203267423318854	-2.58965241514078	0.00960728826530785	0.12337694822702
Tbxt	3.44811327380312	-0.557156494777955	0.907774037395578	-0.61376121350248	0.539373131209288	0.896688338178785
T2	26.5432445417158	-0.0810699507263455	0.371898303995111	-0.217989568264907	0.827437239307909	0.970876811126283
LOC120100103	10.4161739063448	-1.12835190704548	0.757458259785391	-1.48965555853225	0.136314825533664	0.583360754994931
Prr18	1329.8991016167	-0.147279913993626	0.282304238323284	-0.521706350809254	0.601874802187141	0.914348035596177
Sft2d1	571.824794594823	0.188785119018745	0.24580114442184	0.76804003277851	0.44246340168473	0.861496981365886
Mpc1	1626.3125425672	-0.43044596502897	0.277435442123526	-1.55151757733	0.120777698328023	0.557637911315397
Ccr6	9.30800011208314	2.44407974157149	0.802618048297992	3.04513429115422	0.00232576436591198	0.0424003296258181
Cep43	741.585870190873	-0.203079737370639	0.204996811547651	-0.990648273197329	0.321857357273702	0.791556872960032
Rnaset2	1341.43440288861	2.25352448430856	0.574394494573725	3.92330446339143	8.73426582145508e-05	0.00309024047682964
Rps6ka2	1821.38446736023	0.0218061551125423	0.152683556320951	0.142819276927924	0.886432912363582	0.983671888400767
LOC120099125	77.3998029880318	1.19360084653753	0.55394673052661	2.15472134911391	0.0311836461272969	0.278869838533504
LOC120093055	5.93930850476678	1.45070743170799	1.26816081867498	1.1439459493976	0.252646053386299	0.737079028081752
Gpr31	68.7069677614825	2.66885178698018	0.556764206242331	4.79350460582332	1.63892694749427e-06	0.000113320805616532
Tcp10b	0.724854954140334	1.08602277904174	2.66153117487982	0.408044357808727	0.683241109307123	NA
Ttll2	1.73173738013858	0.613052770224388	1.29657338136797	0.472825355690686	0.636337782695684	NA
Unc93a	24.5137798780269	0.292948942608347	0.691267510192013	0.42378520368616	0.671722469925138	0.932925842526362
LOC120100245	0	NA	NA	NA	NA	NA
LOC103689976	0.835481395368855	0.0433629064646579	2.63577028566571	0.0164517016905765	0.986874033333875	NA
LOC102555131	0.52255427884807	-0.813151307090419	2.9481399829914	-0.275818418318569	0.782687536479131	NA
LOC120093143	2.63491909281271	0.437809890210164	1.14574829802863	0.382116989362723	0.702374590610442	NA
LOC120093081	0	NA	NA	NA	NA	NA
LOC102546709	3.66936831512122	-2.27336628312129	1.25501435207705	-1.81142652222173	0.0700748535397917	0.431972710907566
LOC102546375	0.767264252947721	0.996975284024023	2.86846973980118	0.347563465701098	0.728168047702398	NA
LOC120100108	0.11775054114327	1.01629474549138	4.08052381408439	0.249059873632774	0.803314467755629	NA
LOC120100105	0.459782632192157	0.0298080377966215	3.98480163185792	0.00748043203915359	0.994031534430645	NA
LOC501391	0.115992531757334	1.01629474549138	4.08052381408439	0.249059873632774	0.803314467755629	NA
LOC102551311	0.312337737053288	1.01629510382707	3.9931831069745	0.254507513580333	0.799103500165075	NA
LOC120100109	0.866271918770191	-3.46444574728597	3.94877551523508	-0.877346846869242	0.380298274231315	NA
LOC120093090	0.25619021264749	-0.907282627663461	4.08052381408439	-0.222344647158258	0.824045598415152	NA
LOC102555078	2.95425628224246	0.527794048188521	1.08095384114561	0.488266962101876	0.625360759558903	NA
LOC103690986	0.41050973693467	2.79643838018648	3.97842318747215	0.70290118683008	0.482117331484712	NA
LOC120100107	1.15108981272624	0.0494725191223399	2.25773434101362	0.02191246251768	0.982517783511062	NA
Smok2a	0.205254868467335	1.80427735401636	4.04798462710319	0.445722382920098	0.655797794262733	NA
RGD1560718	0.566126475244373	-1.89809962524157	3.38456087584388	-0.560811193791369	0.574926254962376	NA
LOC120100192	0	NA	NA	NA	NA	NA
LOC120100207	0.935478125513285	0.0545063158700175	2.68743999461669	0.0202818727038375	0.983818516300357	NA
LOC108348488	36.7795547935446	-0.657471897560422	0.5529068767079	-1.18911868391857	0.234392967059624	0.718488758520715
LOC120100106	228.114386462778	-0.725904735760718	0.337206774345953	-2.15269914778161	0.0313423305259701	0.27956249979517
Afdn	2740.62281279532	-0.156627866184618	0.198204192624144	-0.790234879045332	0.429390609916167	0.856670840705571
LOC120100104	47.1983239217778	-1.64197203027947	0.369572279139202	-4.44289824470577	8.87551470119949e-06	0.000487379655952792
LOC103690990	2.41579056607722	-2.30429336369584	1.60659773628878	-1.43426902182666	0.151495506949243	NA
LOC103694999	0.634227321290238	0.0545062873623272	2.87547464960038	0.0189555791666959	0.984876541725575	NA
Vom2r7	0	NA	NA	NA	NA	NA
Vom1r1	0	NA	NA	NA	NA	NA
Vom2r8	0	NA	NA	NA	NA	NA
Vom2r9	0	NA	NA	NA	NA	NA
LOC102556502	1.47981802908795	-3.26581557602393	1.90120736612619	-1.71775874331804	0.0858406296083597	NA
LOC685793	0.640520526392799	1.01629474549138	4.08052381408439	0.249059873632774	0.803314467755629	NA
LOC100910657	0.982490228871642	0.042130772249646	2.7992024375327	0.0150509915555737	0.987991499600375	NA
LOC102556873	12.0974608916903	-1.56675787777256	1.14913269598044	-1.36342641998869	0.172748159276367	0.642465645167058
Frmd1	0.561913824017117	0	4.08052381408439	0	1	NA
LOC120099127	1.75363733806731	-0.247554557906151	1.91893843062001	-0.129005993082418	0.897352906664713	NA
Dact2	213.947330517017	0.0105756857349054	0.265314405037897	0.0398609556589844	0.968203979217639	0.995868204665828
Smoc2	76.0681007627956	1.13191631501091	0.494135616712257	2.29069971224123	0.0219807872880498	0.222731172806806
Trnap-agg_2	0.323088931850876	0.0545060822415828	3.97425857391011	0.0137147800597072	0.989057531774238	NA
Thbs2	3273.5299998952	2.07842887760943	0.423821086721645	4.90402422797452	9.38929009308601e-07	7.00459572437821e-05
LOC120097714	2.81463354511619	-0.412201415426641	1.1281053319792	-0.365392666572595	0.714818314614202	NA
LOC108348724	1.1808049764498	-3.35954061429801	2.49350868540049	-1.34731458284791	0.177878937409927	NA
Wdr27	387.45903486879	-0.222191581935609	0.313650698349661	-0.708404550363563	0.478694067473549	0.876090633522374
LOC100125364	359.075512985536	-0.082771624711323	0.157909506230487	-0.524171259141984	0.600159429125145	0.913963295975552
Phf10	552.948753524441	0.225990319973312	0.26560376596514	0.850855104226848	0.394849846933109	0.840904032265519
Dynlt2	4.44816927312903	0.138036650944554	0.897155064187138	0.153860415500882	0.877719796230782	0.982097447948517
Ermard	940.875567994845	0.00151369007650632	0.227498736562849	0.00665361970521601	0.994691218734321	0.999227311831497
LOC120099128	1.61994490311636	-2.8733601945214	1.94006671645058	-1.48106256870295	0.138589901217468	NA
LOC102550786	0.306145426985293	0.0545060685239356	4.03708593701283	0.0135013396728103	0.989227816795912	NA
LOC102550953	6.77908321795242	-0.347944464011957	0.803423923451254	-0.433077051673166	0.664958793785523	0.93082132801632
LOC102550720	0.79248579979674	-0.975131736769287	3.28651177235973	-0.296707209440221	0.766690052441034	NA
Dll1	146.07845111359	-0.0762914995497282	0.332945394624714	-0.229141176845896	0.818759190239541	0.969403519590682
Fam120b	2594.77500596954	-0.253367920853185	0.201844878889028	-1.2552605854939	0.209384178302663	0.689705705116352
LOC102557016	0.11775054114327	1.01629474549138	4.08052381408439	0.249059873632774	0.803314467755629	NA
Psmb1	2747.12297019855	0.0701417798268593	0.415422040664383	0.168844627778251	0.865918854340084	0.98009550818879
Tbp	243.753345898498	0.135927972728646	0.189272946067898	0.718158487795107	0.472659570618315	0.872919088115046
Pdcd2	224.223577975853	0.111292831308779	0.273542416986228	0.406857673244814	0.684112524937324	0.93785427569868
Prdm9	39.3391381393829	-0.170529470429197	0.36344017998196	-0.469209184404603	0.638920121236036	0.924226553724814
LOC102551889	90.5700717407537	0.279506666479738	0.305381047723164	0.915271817172879	0.360048950540364	0.820858368965114
LOC120099138	4.93158651921185	-0.277493015156228	1.18143708036862	-0.234877523117565	0.814303795555635	0.968395663848874
LOC108349526	21.6438327194086	-0.0600835536269098	0.514461515809998	-0.116789209261476	0.907027094993155	0.987933521595701
Chd1	1049.74267612367	0.599006647617291	0.224166853571233	2.67214638593723	0.00753677622566102	0.10415999270065
Rgmb	1418.4705128488	-0.319813229996991	0.166392855725244	-1.92203702859144	0.0546010986560885	0.381955063671015
LOC120100349	0	NA	NA	NA	NA	NA
Trnaa-agc_2	0	NA	NA	NA	NA	NA
LOC120100130	0.182879212737722	0	4.08052381408439	0	1	NA
Riok2	371.653335943608	-0.0899563415983868	0.221683880130004	-0.405786571155435	0.684899426500002	0.9380673763407
Lix1	491.749383611651	-0.818732403979391	0.325918063156556	-2.51208047829528	0.0120021714283008	0.145094480715583
Lnpep	8402.31599355306	0.0262273851486442	0.148675342277175	0.176407094457859	0.85997413149753	0.979396948672164
LOC102552729	22.5348925099001	0.114854060006799	0.478816878505021	0.239870533314115	0.810430625040553	0.967445256874766
LOC102552823	36.0353990301013	-0.602663075870502	0.418378190656115	-1.44047440648229	0.149733225859832	0.607312324175757
LOC102553133	0	NA	NA	NA	NA	NA
Spaca6	1001.62214639578	-0.301027418166698	0.532881093199316	-0.56490542075604	0.572138096420142	0.907610453928676
Mir99b	0	NA	NA	NA	NA	NA
Mir3596c	0	NA	NA	NA	NA	NA
Mirlet7e	0	NA	NA	NA	NA	NA
Mir125a	0	NA	NA	NA	NA	NA
Has1	128.387860301369	-0.433343262610834	0.496130170073088	-0.873446705623637	0.382419642967477	0.834848064009612
LOC120099163	26.4855933021742	-0.561612453902612	0.771685062332301	-0.727774167618618	0.466751840198335	0.869982877609585
Fpr1	44.5947394099443	-0.492126652678108	0.678525470665856	-0.725288399557309	0.468275120897347	0.870705540346976
LOC120100140	0.595667034261435	-3.0373738543365	3.33449874874118	-0.910893685440175	0.362351393113013	NA
LOC108349528	25.470529665904	-0.729487893237133	0.682655824140606	-1.06860275330615	0.285248707383402	0.765991500149494
Fpr2	7.07489304247551	-0.893008416535797	1.14004611474591	-0.783309030209564	0.433445661675145	0.858675636951265
Fpr3	0.231985063514668	1.95746232925291	4.03399223019589	0.485241968142772	0.627504715077881	NA
Fpr-rs4	0	NA	NA	NA	NA	NA
Vom2r10	0.115992531757334	1.01629474549138	4.08052381408439	0.249059873632774	0.803314467755629	NA
Fpr-rs6	0	NA	NA	NA	NA	NA
Vom1r2	0	NA	NA	NA	NA	NA
Vom1r3	0	NA	NA	NA	NA	NA
Vom1r4	0	NA	NA	NA	NA	NA
Vom2r11	0	NA	NA	NA	NA	NA
Vom1r5	0	NA	NA	NA	NA	NA
LOC681871	0	NA	NA	NA	NA	NA
Fpr-rs3	0	NA	NA	NA	NA	NA
LOC108349105	0	NA	NA	NA	NA	NA
Vom1r6	0	NA	NA	NA	NA	NA
Vom1r7	0.102627434233668	1.01629474549138	4.08052381408439	0.249059873632774	0.803314467755629	NA
Vom1r8	0	NA	NA	NA	NA	NA
Vom1r9	0	NA	NA	NA	NA	NA
Vom1r10	0	NA	NA	NA	NA	NA
Vom1r11	0	NA	NA	NA	NA	NA
Vom1r12	0	NA	NA	NA	NA	NA
Vom1r13	0.284582856617491	0	4.08052381408439	0	1	NA
LOC120098104	0	NA	NA	NA	NA	NA
Vom1r15	0	NA	NA	NA	NA	NA
Ppp2r1a	7024.41630253592	-0.149295594461613	0.280492798506793	-0.53226177376528	0.594544703748223	0.912965771649946
Vom1r16	0.547682337683624	-0.0144725310065975	2.87693107728911	-0.00503054491671546	0.995986222807564	NA
LOC100365363	363.627949847053	-0.0224981066480779	0.211865709555179	-0.106190410403428	0.915431279316124	0.988730480317394
Vom1r17	0.692509307376565	1.97234914406957	3.38201558573879	0.583187479202202	0.559767099029979	NA
Vom1r-ps112	11.6466933587999	-0.871976355958883	0.675985177537969	-1.28993413603349	0.197073527336171	0.675446656559923
Vom1r20	0.0980372603774523	-0.907282627663462	4.08052381408439	-0.222344647158258	0.824045598415151	NA
LOC102557368	52.0986698214802	0.211316486380179	0.760251130400591	0.277956162023504	0.78104601077766	0.962741298628831
Vom1r21	0	NA	NA	NA	NA	NA
LOC102554200	503.196532409016	0.259728347353174	0.170144174885908	1.52651918602172	0.126880616017625	0.568905790957635
LOC108349017	38.2436231287902	0.447665555702596	0.535962594031177	0.835255222450386	0.403574023138188	0.844316379736998
LOC102552527	232.010206298482	0.478062604479512	0.210497748883475	2.27110554395597	0.0231405894718076	0.230481084159475
Zfp54	65.1106630813841	0.639557587214734	0.265760388914469	2.4065196089872	0.0161053393898548	0.180282819359584
LOC103691005	160.302690058883	-0.387214474191899	0.280501096955032	-1.38043835976147	0.167451716181566	0.636120179444177
LOC120099215	22.7886854336002	-0.305775663930612	0.502835765789118	-0.60810245558159	0.543119523710954	0.897770238938828
Trnar-ccu	0	NA	NA	NA	NA	NA
Zfp53	177.253913814208	0.121476516515758	0.239837306424003	0.506495500333056	0.612508847693311	0.919209115725027
LOC102547319	58.6903694259072	0.228090958939162	0.523013121930941	0.436109438510951	0.662757329470033	0.929540722019225
Zfp52	203.022154569706	0.174209689902203	0.393070710573012	0.443201910537274	0.657619697104675	0.928098269633528
LOC102550851	318.903446535457	0.315621464178844	0.245106119844763	1.28769311993818	0.197852809472455	0.67659713160134
LOC108348215	28.4923640634182	1.01694294284143	0.490641668519657	2.07267952986893	0.0382021140641786	0.315208584393946
Zfp51	163.136332974066	0.239113756525369	0.211643888888373	1.12979286943402	0.258563513529493	0.742525121336542
RGD1565566	3.52563569179818	0.0955432106504327	1.70002232513275	0.0562011505601679	0.955181564598899	0.993900888002994
Vom1r22	0	NA	NA	NA	NA	NA
Vom1r23	0	NA	NA	NA	NA	NA
LOC102553001	121.19699576275	-0.0278837995680238	0.456411775991526	-0.0610935147487113	0.951284733985708	0.993757155456582
LOC682206	373.875121440578	-0.0548377902893737	0.205919934758195	-0.266306369773125	0.790003267812086	0.964825856353539
LOC120093134	154.030940423125	0.0331561924721126	0.50702318905875	0.0653938383640096	0.947860429854053	0.993413560512141
LOC102548728	28.1746339255681	-0.264898340938726	0.433114097357698	-0.6116132967151	0.540793638603013	0.897201741633102
LOC120100076	4.97095486238526	-1.12003664460664	1.51732916365503	-0.738163261759654	0.460415244846016	0.867184404040594
LOC102547235	122.827615708552	-0.0416980651700363	0.287033530580394	-0.145272453311364	0.884495763054573	0.983239360125062
Zfp758	220.73178315568	0.0992075378201973	0.218185445901789	0.454693654795165	0.64932964640351	0.926987520503512
Vom2r12	3.12054592710834	-2.45610858589313	1.1928211772491	-2.0590752685641	0.0394870286006783	0.320862171850513
LOC120099221	0.655490315470987	0.112850761639687	2.4388774934257	0.0462715991040512	0.963093775686448	NA
LOC120100136	0	NA	NA	NA	NA	NA
LOC120100159	3.28894866932578	-0.917418845427264	1.1566956001234	-0.793137663296542	0.427697621428166	0.856265179970613
LOC102555644	269.274402356229	0.131166226175847	0.339749451971504	0.386067513618384	0.699446668607975	0.94163210089781
LOC102555377	270.233943511652	0.123990508060369	0.236253587606163	0.524819577627167	0.599708620471671	0.913963295975552
LOC682225	77.5334815099887	-0.0842417472273081	0.268543454261686	-0.313698754858562	0.753749846550444	0.954095933965704
LOC120099242	5.88901106582602	-0.224939829583274	0.975325460058318	-0.230630531853259	0.817601845976365	0.969182117128266
LOC102555191	169.747361942632	-0.446502955696238	0.248427694714305	-1.79731553766468	0.0722855409137872	0.438757800421329
Zfp945	382.976091026452	0.0387803469660448	0.221980802202844	0.174701355167676	0.861314302882443	0.979396948672164
Vom2r80	45.5391142175941	-0.63465586106448	0.589250138289928	-1.07705678764255	0.281454896582118	0.76252724878579
Zfp40	393.723661431443	-0.266198781923235	0.237894073868383	-1.11898029906584	0.263148543853422	0.746646543982455
Vom2r15	0	NA	NA	NA	NA	NA
LOC682419	0.944150390343837	0	4.08052381408439	0	1	NA
Vom2r16	24.052532153549	-0.886202555549394	0.471107955504344	-1.88110293022047	0.0599579184883478	0.401445839046438
LOC120097717	2.10032522505836	-0.54973708360403	1.2150423264938	-0.452442743447782	0.65095006028909	NA
Vom2r17	2.28307701488367	-0.442421587395204	1.59486653640371	-0.277403517659119	0.781470280877844	NA
LOC108348195	2.47924510375642	-0.184383640230259	1.38008622036374	-0.133602986182749	0.893716522729662	NA
Vom2r19	0.733463929281616	0.104193462732576	2.14635484546424	0.0485443788350103	0.961282396915268	NA
Vom2r18	1.29134696869881	2.25794172468838	2.60774023262284	0.865861444495706	0.386566148740106	NA
Vom2r22	1.25434206619945	4.14695385577362	2.49638377057882	1.66118443191613	0.0966764112688755	NA
LOC680562	25.8874334256578	0.523000764820873	0.421366751960564	1.24120083605889	0.214531566064813	0.694060112237361
Actl9b	0.112078386382765	-0.90728262766346	4.08052381408439	-0.222344647158258	0.824045598415152	NA
Vom2r23	0.11775054114327	1.01629474549138	4.08052381408439	0.249059873632774	0.803314467755629	NA
Vom2r24	0.585236686944479	3.29537683351446	3.95762235705149	0.832665811997684	0.405033230981645	NA
Vom2r25	0.182879212737722	0	4.08052381408439	0	1	NA
Vom1r24	0	NA	NA	NA	NA	NA
LOC120098107	0	NA	NA	NA	NA	NA
Vom1r27	0	NA	NA	NA	NA	NA
Vom1r63	0	NA	NA	NA	NA	NA
Vom1r110	0	NA	NA	NA	NA	NA
Vom1r28	0.104905598927093	0	4.08052381408439	0	1	NA
Vom1r29	0.314716796781279	0	4.08052381408439	0	1	NA
LOC100911184	1.21357753907366	-4.01714139231189	2.28862621488044	-1.75526320820447	0.0792142965940134	NA
LOC102554457	406.06193918814	-0.065963339745896	0.203906973279483	-0.323497223684861	0.746318709776423	0.951993684848166
LOC120099261	0	NA	NA	NA	NA	NA
Vom1r30	0	NA	NA	NA	NA	NA
Vom2r26	0	NA	NA	NA	NA	NA
Lilrc2	25.1166927817223	1.10444943741551	0.608413670361656	1.81529359253055	0.0694788031575179	0.429465733662946
RGD1562625	9.86145635633814	0.737231658424342	0.953843806059652	0.772906060448053	0.439577977791295	0.860820773556901
Lilrb2	27.6566860412917	4.06698866266535	1.18303400843723	3.43776141147269	0.000586544259082909	0.0144275892101316
Lilrb3l	82.244854802399	4.80160591634985	0.74280731492693	6.46413386063946	1.01880656960529e-10	2.24325380505615e-08
LOC120099266	5.21830170144635	3.42018456013022	1.48838465642131	2.29791710454322	0.0215665075857989	0.219625875859152
Lilrb1	17.5821340833147	3.7731863807693	0.938613044257439	4.01995945384966	5.82081584500589e-05	0.00222556230651012
Lilrb3a	80.0454150382745	3.19730500317347	0.545425275535696	5.86204040513745	4.57213728001154e-09	6.63929893574864e-07
LOC120099276	21.5967195051472	1.65887794979469	0.675641289057385	2.45526431948684	0.0140781032081915	0.163229704835672
Rps9l1	1365.95707640582	0.603208491364329	0.513425441305359	1.17487066833054	0.240046462066033	0.723456971853232
Tsen34	619.056847834849	0.0156199097314145	0.290215664335392	0.0538217320804681	0.957077194916015	0.993900888002994
Mboat7	1654.7859558861	0.0715525345812012	0.158927024557376	0.450222577188998	0.652549958458497	0.927212454950387
Tmc4	15.5650429745987	0.199193612124911	0.689140341318671	0.289046512273181	0.772545784247972	0.960144243042449
Leng1	60.413347412083	0.0900931887326492	0.264700568111237	0.340358879376446	0.733586281577979	0.948564492528621
Cnot3	306.718645564242	0.0963223722241578	0.220583532409667	0.436670730457195	0.662350159116363	0.929371976650374
Mir3572	0.0914396063688608	0	4.08052381408439	0	1	NA
Prpf31	417.900632762266	-0.00470700010139648	0.352494634675704	-0.0133533950260745	0.989345848904557	0.99832858779723
Tfpt	229.195246495744	0.0845962534997248	0.221202688842322	0.382437726876036	0.702136711233051	0.941899826928567
Ndufa3	884.895293591784	-0.429961401064518	0.599815253565708	-0.716823052612511	0.473483285626164	0.873513834671299
Oscar	30.8446050945385	1.22481931627242	0.769698653542549	1.59129720525711	0.111542705481817	0.538802346671382
LOC100359972	0.421042669988058	1.48550774202491	3.6327055206989	0.40892600117477	0.682593967027643	NA
LOC120099280	0.454358480820984	-0.728061200909151	3.64031526536405	-0.199999491207897	0.841480979040683	NA
Tarm1	11.2757873648761	2.71153228808992	0.98779070001046	2.74504739522371	0.00605021592080523	0.0886387899663707
Vstm1	6.05893018183935	0.524329696683185	1.09675699548107	0.478072808145798	0.632598384991386	0.922392083782311
Cacng6	8.46813522364215	0.0600212257357299	0.756106183518993	0.0793820061838209	0.936728780456803	0.991817745847964
Cacng8	137.503479579855	-0.509308600180976	0.358424544152317	-1.42096463116248	0.155327041954951	0.616824571438867
Mir935	0	NA	NA	NA	NA	NA
LOC103691003	69.1903601569897	-0.246314416547067	0.486790102059306	-0.505997175178921	0.612858632716506	0.919291890828955
Cacng7	1500.07890989132	-0.307593416467841	0.203396191621459	-1.51228700014356	0.130460866705819	0.575188706920319
Prkcg	305.398821669467	-0.320528154285631	0.312541613153018	-1.02555352886306	0.305102081700618	0.780619371715738
Myadm	774.1731917394	0.236177726163402	0.182765455262423	1.2922448929109	0.196272349347106	0.674473073681799
LOC120097720	62.5150841274659	-0.16215099358349	0.729288200671403	-0.222341446679392	0.824048089680806	0.97072041246195
Olr1l	0	NA	NA	NA	NA	NA
LOC103689958	0	NA	NA	NA	NA	NA
Olr386	0	NA	NA	NA	NA	NA
Nlrp12	9.04600944012364	2.69000616171553	1.19121267291358	2.2582081461038	0.0239326856351401	0.23519781107795
Mir295-1	0	NA	NA	NA	NA	NA
Mir294	0	NA	NA	NA	NA	NA
Mir293	0	NA	NA	NA	NA	NA
Mir291b	0	NA	NA	NA	NA	NA
Mir292	0	NA	NA	NA	NA	NA
Mir291a	0	NA	NA	NA	NA	NA
Mir290	0	NA	NA	NA	NA	NA
LOC292543	0.22779756867749	-1.87314823254228	4.03190095729924	-0.46458190624727	0.64223089209046	NA
Vom2r27	0	NA	NA	NA	NA	NA
Nlrp4a	0	NA	NA	NA	NA	NA
Nlrp4f	0	NA	NA	NA	NA	NA
Vom1r31	0	NA	NA	NA	NA	NA
Vom2r28	0	NA	NA	NA	NA	NA
Zfp418	275.218052565898	0.080184987570399	0.196083900092188	0.408932031302419	0.682589541606902	0.937141968593171
LOC691135	251.959176337255	0.11900447005425	0.237635557980085	0.500785619230532	0.61652200755935	0.919831880257355
Zfp772	61.2096336033115	0.0582575817596114	0.377926598159223	0.154150520348047	0.877491054809367	0.982097447948517
LOC108349540	5.11932814270986	-0.936849442990343	0.873415160018706	-1.07262787031345	0.283438114858188	0.76405767500845
Hiatl3	360.688297252944	-0.12827436802234	0.147712024966701	-0.868408432226535	0.385170780351149	0.835719413948261
Zfp773-ps1	40.0547519409829	0.0662582533343849	0.584631868839763	0.113333290341969	0.909766325380942	0.988312318428437
Zfp954	155.253723465662	0.084153692052802	0.312118877588601	0.269620641670139	0.787452118513553	0.964288693076073
LOC102547517	0	NA	NA	NA	NA	NA
LOC102547412	3.25887226492007	1.30022770919033	1.00471524203955	1.29412559378605	0.195622042384285	0.673934725692419
Aurkc	436.964077514262	-0.156719331813122	0.283505246901625	-0.55279164504318	0.580406090244921	0.909501028788757
LOC103690204	25.9243789410321	0.351196040680937	0.408529859838944	0.859658191984766	0.389977487247761	0.83836480183569
Usp29	1736.18929815415	-0.416211251021633	0.387568445792257	-1.07390386276371	0.282865771896719	0.763279557098744
Mir3099	3.56364487158887	-0.0725061298563133	1.33392638148462	-0.0543554208558468	0.956651995318503	0.993900888002994
LOC120100463	6.95150948261406	0.4060548103624	0.912609441293027	0.444938209040532	0.656364409155487	0.928093299784107
Peg3	12043.9620179616	-0.389540403028078	0.307934456460242	-1.26501076724544	0.205867468136116	0.686396399567623
Apeg3	0	NA	NA	NA	NA	NA
Zim1	301.24258467404	-0.155164042846978	0.331881014470657	-0.467529132675639	0.64012135396687	0.924655483959742
LOC102548092	4.42520888929802	-0.405229800019908	1.20722621881712	-0.335670145084296	0.737119621591467	0.949300090759999
Olr3	0	NA	NA	NA	NA	NA
Olr4	0	NA	NA	NA	NA	NA
Olr5	0	NA	NA	NA	NA	NA
Olr6	0.102627434233668	1.01629474549138	4.08052381408439	0.249059873632774	0.803314467755629	NA
Olr7	0	NA	NA	NA	NA	NA
Olr8	0	NA	NA	NA	NA	NA
LOC103691061	0.658037167631863	3.25055403613888	3.26783217761951	0.994712659481424	0.319876035589739	NA
Smim17	867.085104633142	-0.683273083521895	0.529007527460031	-1.29161315870599	0.196491144758462	0.674776297997752
Zfp28	206.829187678388	0.104160296613814	0.216715909100111	0.480630596278453	0.630779065938109	0.922392083782311
Zfp78	140.061426479983	-0.317929371622175	0.244954153583985	-1.29791378088704	0.194316963996872	0.671848222793375
LOC102548162	83.7168109482084	-0.18302359562851	0.351394207475925	-0.520849779918611	0.602471422128508	0.914524116616191
Zfp583	100.889503585744	-0.11482488599835	0.269415158560857	-0.426200539760695	0.669961724218278	0.932572705849485
Zfp667	134.48418315296	0.0821230531631183	0.313041240781531	0.262339406009547	0.793059783948842	0.965251435022902
LOC103691035	5.63168034977343	-1.32528828442975	0.919228546130185	-1.44173969575794	0.149375820712703	0.606678767540004
Zscan5b	0.115992531757334	1.01629474549138	4.08052381408439	0.249059873632774	0.803314467755629	NA
Galp	2.34795961280774	-0.331923271471893	1.54725366862904	-0.214524145718134	0.830138339662173	NA
Zfp444	720.3331291541	0.0512840483908303	0.152782151719296	0.335667797669543	0.737121391957699	0.949300090759999
Zfp787	214.107355952517	0.0189519965229833	0.236459808915675	0.0801489124510874	0.936118821332428	0.991677979166216
Nlrp5	2.72411880764344	-0.378536771817505	1.61965287726404	-0.233714752791313	0.815206433840885	NA
Nlrp4	0	NA	NA	NA	NA	NA
RGD1564651	0	NA	NA	NA	NA	NA
LOC691325	0.182879212737722	0	4.08052381408439	0	1	NA
Obox2	0.11775054114327	1.01629474549138	4.08052381408439	0.249059873632774	0.803314467755629	NA
LOC120098145	0	NA	NA	NA	NA	NA
LOC120098147	0	NA	NA	NA	NA	NA
Vom1r32	0	NA	NA	NA	NA	NA
Nlrp9	0	NA	NA	NA	NA	NA
Vom1r39	0	NA	NA	NA	NA	NA
LOC120099323	0	NA	NA	NA	NA	NA
Vom1r64	0	NA	NA	NA	NA	NA
LOC120099328	0	NA	NA	NA	NA	NA
Vom1r35	0.104905598927093	0	4.08052381408439	0	1	NA
LOC120093107	0.104905598927093	0	4.08052381408439	0	1	NA
Vom1r36	0	NA	NA	NA	NA	NA
Vom1r37	0	NA	NA	NA	NA	NA
Vom1r38	0.104905598927093	0	4.08052381408439	0	1	NA
Rasl2-9	3.89718417106492	0.247388831237	1.05416850746877	0.234676742365432	0.814459640570984	0.968395663848874
Rfpl4a	2.1590578795085	-0.171439916200386	1.5088015032828	-0.113626554472124	0.909533836251588	NA
Epn1	2651.46966768031	0.0476340601790074	0.177309463906188	0.268649282049659	0.78819958431804	0.964582009238255
U2af2	2351.32492463927	0.162944014386568	0.218136326975003	0.746982479471384	0.45507413679962	0.865255084298247
Ccdc106	178.347186249385	-0.224036651681481	0.263426488415869	-0.850471237834658	0.395063144727587	0.840904032265519
Zfp580	193.035065846798	0.219339103104268	0.311202579259427	0.70481132780529	0.480927658099185	0.876910106717003
LOC120100122	0	NA	NA	NA	NA	NA
Zfp865	149.126413519325	0.215867655487263	0.216123353199265	0.998816889946333	0.317883402554955	0.790202811196481
LOC100911196	545.505333265125	0.0738006093841514	0.152954465951822	0.482500520170476	0.62945042898079	0.922392083782311
Fiz1	276.090856005667	-0.0680744944082891	0.18963177566282	-0.358982529011019	0.719608159188961	0.94607270356465
Zfp524	86.9541546449032	0.202809680321664	0.529624926348836	0.382930768987417	0.70177109669236	0.941899826928567
Zfp579	210.081715782104	0.34852561091864	0.347573276510094	1.00273995290463	0.315986347638643	0.788080684783398
Sbk3	0.883418081561267	-0.90728584245712	3.09260154679533	-0.29337301580195	0.769237048765606	NA
Sbk2	1.13091413402108	0.411641268519071	1.89633787217187	0.217071690946941	0.828152475314683	NA
Ssc5d	433.253217819682	1.33142438477661	0.442711025570808	3.00743443888695	0.00263462947145599	0.0467363312463515
Nat14	121.467179340334	-0.249638879585676	0.295288714794319	-0.845406096062831	0.39788414205129	0.841901432884315
Zfp628	226.673166010141	0.201013614827711	0.163778595365543	1.22734973015895	0.21969117181785	0.701249273139624
LOC684792	14.0850411048214	-0.00633917797053265	0.545622994593335	-0.0116182382952122	0.990730195586038	0.99836325878211
LOC684270	174.076731430151	-0.0444828106153106	0.389793017494301	-0.114119054520931	0.909143417576454	0.988312318428437
Isoc2b	124.93636301659	0.462306725164601	0.393238122785136	1.17564065734594	0.239738501430132	0.723201579400634
Shisa7	377.833320298882	-0.0541256900620736	0.286956755603508	-0.18861967528257	0.850390910968417	0.977496982759895
Ube2s	769.451262002167	-0.0210443040390127	0.397912000055853	-0.0528868293392982	0.957822078374921	0.993900888002994
Rpl28	3732.39496990225	0.387583608608234	0.517064261399249	0.749584988835582	0.453504694442971	0.865160915652098
Tmem238	35.9710522106249	0.156123023291564	0.464161646198614	0.336354855189303	0.736603288556331	0.949118003588946
Tmem190	10.8432314370484	-0.210489773620293	0.723915720493739	-0.290765579005151	0.771230612422573	0.959395483469449
Il11	34.279532739669	-0.190924587334069	0.815392762653838	-0.234150456171173	0.814868176118038	0.968541915506263
Fam71e2	2.37015263295502	1.01629938693409	2.74168061519111	0.370684820581571	0.710872297565331	NA
Cox6b2	19.426266433998	1.11879898543813	0.498714804145102	2.24336429586439	0.0248733323216502	0.242833535825529
Kmt5c	398.46766725456	-0.134257993248121	0.282391653231299	-0.475431875240852	0.634479179414307	0.922808523692494
LOC120099388	7.98114746423046	-1.03364518294295	0.695860854613114	-1.4854193566006	0.137432771236597	0.58620233569208
Tmem150b	52.6439168598571	1.88685897071909	0.364878779961199	5.1711940357829	2.32602881542657e-07	2.02114971283752e-05
Brsk1	2297.61940209259	-0.421025123468154	0.24192501596026	-1.74031247573551	0.081804164588482	0.469078846094442
LOC108349434	3.27505338359104	-1.47919453870561	1.11015862078053	-1.33241728795982	0.182723104327667	0.653727288696508
Hspbp1	735.981645630296	-0.0700371746355057	0.364233712328921	-0.192286359732288	0.847517902390805	0.97603990790612
Ppp6r1	2428.08282605606	0.230451357862716	0.170295281348854	1.35324570379981	0.175977148742689	0.646208833603535
Tmem86b	48.0504842831031	-0.406827443492998	0.586522569874192	-0.693626237742669	0.487916634983531	0.878361753530107
Ptprh	19.7269286972906	-0.182152808322309	0.723928208429319	-0.251617226958899	0.80133694176498	0.967059295752602
LOC108349515	12.9187323089562	-0.0347337368725672	0.811082880104566	-0.0428239058233965	0.965841907375679	0.995153723927719
Syt5	282.464509632	-0.0924171949574918	0.282877619623777	-0.326703805979439	0.7438919213305	0.951382263359378
Dnaaf3	35.1530133337953	-0.511978907460585	0.468700938108714	-1.09233599899865	0.274685442800212	0.757131699413258
Tnni3	5.25770629495237	-0.591530909689394	1.3212645363666	-0.447700587889893	0.654369297332353	0.92761484579182
Tnnt1	12.0457913985632	1.06927064377082	0.740023291976932	1.44491484979388	0.148481804670236	0.604909473546136
Ppp1r12c	1785.12237957932	-0.275666645384091	0.152144535412734	-1.81187345727712	0.0700057515091203	0.43189892232735
Eps8l1	18.9352481518955	0.41704652730369	0.688479177536764	0.605750385648258	0.544680520250778	0.898460726567987
Rdh13	234.66607212796	-0.321932211021312	0.21706708412916	-1.48310008545448	0.138047821326446	0.587279628420883
Gp6	79.1699286364757	1.93537742685981	0.595300340511401	3.25109410351958	0.00114961799299149	0.0246895705142556
Nlrp2	1.07159156515066	2.81155159865232	2.42380407375778	1.15997478059082	0.246059074153155	NA
Ncr1	2.90901513140031	2.19060922869771	1.73934195622515	1.25944712645921	0.207868876604623	NA
Fcar	7.15960118597376	3.49547686567074	1.6021035449061	2.18180458858893	0.029123957788988	0.268169808646552
LOC108349720	24.1810043703807	0.321022479121342	0.423554621193045	0.75792462898198	0.448496105098723	0.863593787292935
Kir3dl1	0	NA	NA	NA	NA	NA
Lilrb4	216.651044311475	5.20803403212436	0.800438990870879	6.50647218779037	7.69361387081906e-11	1.79879864924026e-08
Lilrb3	83.4081907614678	2.0986467690993	0.443993369961399	4.726752494709	2.28139061050117e-06	0.000146157225015695
Lilra5	23.0171197925325	1.33175986758838	0.406595079558686	3.27539592715646	0.00105513983093437	0.0230413794642453
Cdc42ep5	92.1825824400664	0.230787020008014	0.290336945302033	0.79489373895537	0.426675316600392	0.855907928541051
Leng9	99.2340775213082	-0.0376156316112243	0.259138592789101	-0.145156424623474	0.884587369579328	0.983239360125062
Leng8	3072.85396868918	0.0712424790320419	0.409995097893583	0.173764221567677	0.862050763626923	0.979396948672164
Ttyh1	9732.42798062346	0.052105225084226	0.176498271972497	0.295216630179503	0.767828398796446	0.958660953716155
Lair1	436.276282801144	0.381341181914883	0.406869699322106	0.937256282663082	0.348626744812469	0.813415941874472
LOC120100223	5.05752378217408	0.463981278086698	1.00940203878923	0.459659541250027	0.645760614312583	0.926051092687569
LOC100912013	0	NA	NA	NA	NA	NA
Vom2r29	0	NA	NA	NA	NA	NA
LOC691592	0	NA	NA	NA	NA	NA
Vom2r30	0	NA	NA	NA	NA	NA
Vom2r31	0	NA	NA	NA	NA	NA
Trnap-agg_3	0	NA	NA	NA	NA	NA
LOC102551504	0.207533033160761	1.01629474549138	4.08052381408439	0.249059873632774	0.803314467755629	NA
Vom2r32	0.104905598927093	0	4.08052381408439	0	1	NA
Vom1r41	0	NA	NA	NA	NA	NA
Vom2r78	0.556859940370112	-2.86500391150122	3.34810961240212	-0.855707919743315	0.392159358457512	NA
LOC100362054	20.5150365348219	-1.20818162414633	0.441368608096265	-2.73735286557312	0.00619358188625782	0.0899263739412376
Vom1r42	7.56422179174172	-0.642329280812199	0.763879411312553	-0.840877854933284	0.400416365619328	0.84330721344593
LOC120099765	13.3438952031817	-0.312772964718123	0.812377577122307	-0.385009352210412	0.700230486588981	0.94163210089781
Vom1r43	6.2248363128775	-0.389747762732884	1.01727845577167	-0.383127904185523	0.70162493073246	0.941899826928567
Vom1r44	4.80962239854915	-0.710738381183489	1.60707119964596	-0.442256933818529	0.658303291148159	0.928098269633528
Vom1r45	4.22989101778752	-0.293304166937538	1.13409917501846	-0.25862303174038	0.795926110929359	0.965693898069246
Vom1r46	10.6026408912826	-0.220751666127452	0.785877270072459	-0.280898397922997	0.778788329474041	0.962058799755873
Vom1r47	43.4141686282128	-0.644424926325969	0.886583248813204	-0.726863413208639	0.467309631899703	0.870130643954194
LOC108348146	47.2452611366811	-0.664980380467675	0.724254730155122	-0.918158146271614	0.358536076923606	0.820259562891114
LOC120099763	16.5044105639703	-0.268587555662046	0.525225031961007	-0.511376151778665	0.609087690760586	0.91742637101186
Vom1r49	3.0840416629643	0.22148261587251	1.46360815778504	0.151326442596283	0.879718211293702	0.982539903688242
RGD1564617	4.29140575538505	-2.09703794356092	1.23078448076885	-1.7038222177216	0.0884143059004433	0.486094806113534
Vom1r50	20.6368222844092	-0.655532132930148	0.7678574239565	-0.853715953610791	0.393262392400054	0.840265368276594
Zfp551	256.850161066152	-0.385979919247207	0.369292663740955	-1.04518707557634	0.295936515643567	0.773210888947133
LOC108349838	0.112078386382765	-0.90728262766346	4.08052381408439	-0.222344647158258	0.824045598415152	NA
Vom1r53	0	NA	NA	NA	NA	NA
Vom1r54	0	NA	NA	NA	NA	NA
LOC120099764	5.45741156334994	-0.922923273862775	0.838309523383014	-1.10093378175915	0.270925478053548	0.753587660918444
Zfp606	499.478483737915	0.0735434805311416	0.258324889183314	0.284693746559408	0.775878782005922	0.961305593323719
LOC120099762	19.8936285066738	-0.58019934452093	0.602045729590853	-0.963713080259252	0.335189794627072	0.801067467221607
LOC691722	83.0089957030452	-0.64194624812986	0.661867205510497	-0.969901881805321	0.332095401989085	0.8005113716945
Vom2r33	0.746406602707569	-0.888259439664627	3.43482305584241	-0.258604133378503	0.795940693738808	NA
Vom2r34	0.196345205295954	0	4.08052381408439	0	1	NA
Vom2r35	1.99726058575378	0.525481164509865	1.8524130540035	0.283673861709286	0.77666032752826	NA
Vom2r36	2.53097216502693	-0.316849197134005	1.13180785109352	-0.279949637058865	0.779516144243049	NA
Mir295-2	0	NA	NA	NA	NA	NA
Zscan18	275.487348846043	-0.220938592658716	0.285911961643758	-0.77275043474397	0.439670092136525	0.860820773556901
Zfp329	515.795940807236	-0.22632618959824	0.234023502965964	-0.967108802021291	0.333489645777051	0.800848335088706
Zfp110	608.734967491517	-0.0738987189180573	0.186976560613035	-0.395229854885379	0.692673261479696	0.939890406853395
Znf8	269.063160771909	0.104149969809276	0.23753214142486	0.438466849936697	0.661047895740942	0.929039178751245
Zscan22	226.455656110363	0.109295691931222	0.263613613257708	0.414605644149244	0.678430615694197	0.935545945223831
Rps5	3488.50743904325	0.501331580299362	0.540379584629479	0.927739675145406	0.353542622676803	0.816616101687901
Rnf225	6.8162165001693	-0.305378843353398	0.953434322998223	-0.32029352833983	0.748745828604246	0.953242032609784
LOC102552901	0.42772384623692	-1.37214246561008	3.61517823954637	-0.379550432839033	0.704279160839081	NA
Zfp324	373.780230020406	0.285641864402806	0.153842035894053	1.85672181691304	0.0633507419196621	0.411265511380072
Zfp446	335.19016315909	-0.192923184378456	0.147076639364157	-1.31171874209598	0.189615050639025	0.66372858121969
LOC102552250	22.8688622259341	0.0765354253977462	0.590615835172879	0.129585799837797	0.896894138595371	0.984823701356172
Slc27a5	23.3409493905456	-0.034509830121899	0.775741805165339	-0.0444862322645403	0.96451682617419	0.995026012677193
LOC108348449	3.48522266527358	-0.225842327893421	1.04423620975948	-0.216275135628021	0.828773289313087	0.971305827527955
Zbtb45	322.754988760531	-0.0459306099782636	0.195019480479447	-0.23551806140261	0.813806662094411	0.968395663848874
Trim28	2666.19523691352	0.177407996830506	0.220979488012209	0.80282563067892	0.422075525631966	0.853615243497738
Chmp2a	832.458530899951	0.180604293955974	0.345360409519232	0.522944405258809	0.601012941936934	0.914042930895059
Ube2m	1863.42723347811	-0.304712091291891	0.341161185044113	-0.893161662726935	0.371770605189063	0.827980481915165
Mzf1	260.001564717564	0.00219129054896702	0.17470230638551	0.0125429972523177	0.989992398557489	0.99832858779723
Vom1r55	0.112078386382765	-0.90728262766346	4.08052381408439	-0.222344647158258	0.824045598415152	NA
LOC100365062	186.424100088814	0.635887052927176	0.347319504432334	1.83084176043175	0.0671241651885766	0.421929198173706
LOC120097724	0.419926844614403	-1.77172063504782	3.72532663282478	-0.475587997958823	0.634367927609007	NA
Vom1r56	0.231985063514668	1.95746232925291	4.03399223019589	0.485241968142772	0.627504715077881	NA
Vom1r57	0	NA	NA	NA	NA	NA
Vom1r58	0	NA	NA	NA	NA	NA
RGD1564801	160.03529032755	0.940506929840502	0.242218800534859	3.88288162505845	0.000103225827960899	0.00347338064143209
Vom1r59	0	NA	NA	NA	NA	NA
Vom1r60	0	NA	NA	NA	NA	NA
Vom1r61	0	NA	NA	NA	NA	NA
Vom1r62	0.461876379610746	1.58259977098859	3.99194456690745	0.396448333503445	0.691774315785181	NA
Zswim9	135.240433582498	-0.103849652331159	0.210502574349226	-0.493341483600439	0.621771321449481	0.920989835819966
Lig1	540.852023961542	-0.00689809356814209	0.350071846360825	-0.0197047938583216	0.984278866577293	0.997931239232132
Pla2g4c	0.307227407889583	0.0545060694379636	4.03293009071021	0.0135152527348583	0.989216716791288	NA
Cabp5	0.104905598927093	0	4.08052381408439	0	1	NA
Bsph1	0	NA	NA	NA	NA	NA
LOC100360574	0	NA	NA	NA	NA	NA
Sult2a6	0	NA	NA	NA	NA	NA
LOC100912485	0	NA	NA	NA	NA	NA
Trnag-acc	0	NA	NA	NA	NA	NA
LOC120100123	0	NA	NA	NA	NA	NA
Sult2a1	0	NA	NA	NA	NA	NA
Sult2a2	0	NA	NA	NA	NA	NA
Trnag-acc_1	0	NA	NA	NA	NA	NA
LOC120100121	0	NA	NA	NA	NA	NA
LOC120099767	41.4227848142497	0.140478514188588	0.39867443062606	0.352363992764691	0.724565302123253	0.946783548821727
LOC120099768	0	NA	NA	NA	NA	NA
RGD1565590	75.0051889274803	-0.356985637229996	0.376625809749533	-0.947852292617443	0.343204654847144	0.808973456208319
LOC102554917	0	NA	NA	NA	NA	NA
Obox1	0	NA	NA	NA	NA	NA
LOC103691042	0	NA	NA	NA	NA	NA
Crx	0.104905598927093	0	4.08052381408439	0	1	NA
LOC102553890	3.02750538775724	0.463897621685683	1.03019000808479	0.450302971340313	0.652491996796444	0.927212454950387
Crxos1	0.468385859709111	1.01629474549138	4.08052381408439	0.249059873632774	0.803314467755629	NA
Selenow	3593.99567098151	-0.269622647355495	0.367742646728889	-0.733182973891709	0.463446838377461	0.8687168525944
LOC100360843	125.811890806408	0.321909253433236	0.678342217986693	0.474552880386328	0.63510569821741	0.923038554609357
LOC100364427	245.535135515323	0.644210206671493	0.551984302673388	1.16708066434396	0.243177795565374	0.727480441317388
LOC100364457	214.220908845167	0.12329296798094	0.567845890265131	0.21712399454608	0.828111715033922	0.971034667063876
Nop53	839.462068383972	0.491926414264405	0.268752926187135	1.83040393733935	0.0671895593898406	0.422103051911965
LOC120100469	1.99303648877528	0.0633091165216719	1.8548552590297	0.0341315669853343	0.972772236329139	NA
Ehd2	813.333054151959	0.696168437173648	0.290285201423609	2.39822227850237	0.016474864380716	0.182993157447775
Bicra	438.336837284888	0.29789104125371	0.30131268874237	0.988644197152993	0.322837254030854	0.792305630301471
LOC103691043	27.9620768107324	0.836716985511163	0.577001573349334	1.45011213861039	0.147027250661646	0.603407712225022
Zfp541	26.6725875841078	-1.2154699277574	0.625536798832967	-1.94308301290194	0.0520061291292691	0.372535376665412
Napa	2448.54599004937	-0.265151587115295	0.29723541192685	-0.89205921123742	0.37236119608064	0.828325607249911
Kptn	73.4917844808695	-0.469211022213811	0.368147908471096	-1.27451769089882	0.202480007068243	0.682873608207804
Slc8a2	468.632704919021	-0.352256703264291	0.376719862702844	-0.935062730000385	0.349755972302488	0.814024177494359
Meis3	300.560486125373	0.200779834218125	0.210838309965186	0.952292940743446	0.340948436940059	0.80690601039802
Dhx34	332.631088937103	0.202974853865163	0.301358807268403	0.673532178153284	0.500608784408094	0.882133521210425
LOC120098270	286.21772698466	0.284975743551397	0.195006288676843	1.46136694095875	0.143914768086663	0.59754303397982
C5ar2	204.911132086414	2.22653405511761	0.336555971689776	6.61564269366149	3.69940938835767e-11	9.87045947277218e-09
C5ar1	209.146469820532	2.00147318112763	0.517681461924011	3.86622533031986	0.000110532820534194	0.00367023987832355
Inafm1	124.893580682603	-0.191600243567347	0.243053481891764	-0.788304870500351	0.430518399449318	0.857219208174809
Ccdc9	397.394863629649	0.243275079989219	0.269732765574155	0.90191148810335	0.367103888228206	0.825455986627749
Bbc3	81.8888358597365	0.560570302170294	0.367677751637253	1.52462393950708	0.127352922803914	0.569784363043985
Sae1	1058.38194951783	-0.16697451809913	0.331979068448379	-0.502967005960781	0.614987469538979	0.919831880257355
Zc3h4	1073.79847582568	0.264448375653813	0.178137352910442	1.48451950886889	0.137671151499507	0.586730413784088
Tmem160	219.122426214111	-0.65708555641523	0.477598623101705	-1.37581124532535	0.16888007899935	0.6381738317442
Npas1	170.959241566803	-0.408604926736879	0.393579146325508	-1.03817727781478	0.29918752914267	0.775105548712203
Arhgap35	6992.70899990524	-0.147164911434302	0.170754509425303	-0.86185080516822	0.38876962324946	0.837392562035758
LOC108349548	141.270888502213	-0.243492652113188	0.532131764313018	-0.457579623023514	0.647254485888648	0.926183638429468
LOC102550403	20.0364368638276	0.564807323613423	0.573994465146392	0.983994372610152	0.325118279806009	0.793722626926643
LOC120099769	36.7309545653214	0.542573010774334	0.410215159969001	1.32265470348618	0.185950233473874	0.658006763138396
LOC108349752	14.2761564351145	-0.217206076764051	0.495827111756063	-0.43806817258293	0.661336865455552	0.929080032265784
Ceacam9	3.50672192195525	-1.27412329622075	1.29103864086054	-0.986897878882604	0.323692704194635	0.792853098437211
Ap2s1	1176.55005867836	0.0963912253206984	0.519843770087708	0.185423450019292	0.852896916872458	0.978372328393155
LOC679748	3.8662268730157	0.741923918520156	0.953603883370388	0.778021075058884	0.436556588982399	0.860104845932745
LOC120099772	1.78429221285675	-0.627946720327914	1.4642327898974	-0.428857163055278	0.668027175989173	NA
Slc1a5	329.54727047335	-0.519483567126974	0.404744275034876	-1.28348589262247	0.199321898905152	0.678917960075045
Fkrp	540.90721812614	-0.0136502314533827	0.177352605501464	-0.0769666248476399	0.938650095695684	0.991817745847964
Strn4	1953.39718783861	0.0640191195229153	0.161863281002773	0.395513541590811	0.692463929851125	0.939830497375125
Prkd2	436.775988963175	0.288356460037365	0.247074164487088	1.16708463078678	0.243176193910528	0.727480441317388
Trnap-cgg	0.0980372603774523	-0.907282627663462	4.08052381408439	-0.222344647158258	0.824045598415151	NA
Dact3	950.240945399925	-0.667926937576066	0.215315179247403	-3.10208941102383	0.00192159909695051	0.0367763256706671
Gng8	503.078063692724	-0.292989846046053	0.296871114598873	-0.986926082188682	0.323678876820967	0.792853098437211
Ptgir	9.89566386842412	0.0422739114698062	0.806688087948849	0.0524042837638712	0.958206560859263	0.993900888002994
Calm3	7828.20641680245	-0.482129400620407	0.273537772532463	-1.76256974002809	0.0779730844449227	0.457174659288108
Pnma8b	4239.06981197871	-0.337609331086007	0.444116955813422	-0.760181133971025	0.447146320436525	0.86320829227649
Pnma8a	261.725805446983	-0.127031695099798	0.350686184149078	-0.36223752415007	0.717174540675457	0.945651551992919
LOC120099771	0.182879212737722	0	4.08052381408439	0	1	NA
Pnma8c	534.125544143846	-0.496350982717306	0.329672307376328	-1.50558894881853	0.132172727163353	0.577739982851422
Ccdc8	103.749337693997	0.240029849612784	0.358369008623634	0.669784060107908	0.502995456274632	0.882255579811639
Ppp5c	1215.52700601637	-0.215748638021	0.256573931776657	-0.840882924181113	0.400413525457074	0.84330721344593
Hif3a	136.258360840638	-0.135552208298855	0.524356023973733	-0.258511778450828	0.796011959898965	0.965693898069246
Cgm4	7.50337630050415	1.01630131614547	1.92880966269378	0.526905964752429	0.598258891517191	0.913952045798994
Psg16	0.419622395708372	0	4.08052381408439	0	1	NA
Ceacam3	0	NA	NA	NA	NA	NA
Psgb1	0.115992531757334	1.01629474549138	4.08052381408439	0.249059873632774	0.803314467755629	NA
Psg29	0.0914396063688608	0	4.08052381408439	0	1	NA
LOC120098290	0.104905598927093	0	4.08052381408439	0	1	NA
LOC102550682	1.19343037026656	-1.88554745882489	2.10172524819905	-0.897142697619777	0.369642777463588	NA
Ceacam11	0.520934769841996	-2.44521287774976	3.4891979958968	-0.700795105530055	0.483430892997691	NA
Ceacam12	1.20187222082292	-3.17048458022902	2.07062078540069	-1.53117586889069	0.125725933027845	NA
LOC120098300	0.741663111019939	-2.15276013882172	2.19069886078102	-0.982681909121104	0.32576401717499	NA
Mill1	15.4722888885617	-0.530097780832383	0.634014734862608	-0.836096941733154	0.403100368735919	0.844316379736998
LOC120099773	0.294111781132357	-2.2647901449481	4.00252658226997	-0.565840125829635	0.571502466513342	NA
LOC120099774	0	NA	NA	NA	NA	NA
Psg19	0	NA	NA	NA	NA	NA
LOC102557319	0	NA	NA	NA	NA	NA
Micb	24.6668827643429	0.0844653992520548	0.441180077466707	0.191453339727084	0.84817043378883	0.976231083429602
LOC120099776	81.7307816494945	-0.287832220372979	0.373421993547429	-0.77079611095917	0.440827792780098	0.861090089071775
Pglyrp1	17.4880551056114	0.413044311311422	0.505466461786786	0.817154732385887	0.413840008061886	0.849628554583078
Ccdc61	153.984021596438	0.0294253859416796	0.20597556419695	0.142858625276266	0.886401835575868	0.983671888400767
Nova2	894.790211681262	-0.249016679007898	0.286220303183858	-0.870017522299729	0.384290828538747	0.835239889853274
Nanos2	5.03603820141896	-0.62166285085315	1.1948573498693	-0.52028206624092	0.60286699356751	0.914622626938232
Mypop	391.533786723357	-0.493024863434336	0.307304751849463	-1.60435157760219	0.108636578079785	0.532361485365482
Irf2bp1	699.674106474631	-0.123730667453184	0.167992195487779	-0.736526283818854	0.461410478005975	0.86783282722653
Foxa3	6.21261571502384	0.549747436743849	1.06705489596681	0.515200706938088	0.60641277508975	0.916305904874438
Sympk	1541.33603533673	-0.208545739317512	0.234752955756442	-0.888362570965369	0.374345752030819	0.82971739808939
Rsph6a	22.1879918657587	-0.287011844715023	0.473533949293038	-0.606106162279424	0.544444259233136	0.898388486259334
Trnag-acc_2	0	NA	NA	NA	NA	NA
LOC108349062	10.1090847255617	-0.0626590599180101	0.638527261976849	-0.0981305946499775	0.921828593744026	0.989292995985294
Dmwd	784.918058420831	-0.160670020098325	0.208108203533302	-0.772050391913616	0.440084582182294	0.860848562990534
Dmpk	432.919056766536	-0.290851050124126	0.156713236110724	-1.85594438186848	0.0634614860621019	0.411265511380072
Six5	46.2808229808301	0.584274660872425	0.36584700258801	1.59704646133289	0.110255351002372	0.536814320606008
Meiosin	15.6018636346133	-0.937223966728092	0.617413530907955	-1.51798417075478	0.129018389170225	0.573551243945222
Fbxo46	219.744720887612	0.151539028821408	0.198909224338655	0.761850182289204	0.44614942582761	0.86320829227649
Qpctl	549.148560668452	-0.0244726240124459	0.156868386378307	-0.156007367561155	0.876027213857047	0.982097447948517
Snrpd2	766.983015927683	0.26728136964693	0.53454344480376	0.500018047635124	0.617062369616197	0.919929133743291
Gipr	57.4398601525063	-0.692773498706541	0.419967700307032	-1.64958757113955	0.0990273187857924	0.513452346306124
Eml2	2930.72738773291	-0.452855984249757	0.159241879701515	-2.843824659057	0.00445755708139602	0.0702034285062364
Mir330	4.40741854307613	-0.433282794871176	0.905213435294766	-0.478652633707414	0.632185767706385	0.922392083782311
Gpr4	180.560983986478	0.728945176698034	0.437244626339936	1.66713352843201	0.0954878565310874	0.504324429033193
NEWGENE_1309147	25.9844374693049	0.267520695338201	0.422157733132134	0.633698436253607	0.526277645665476	0.892817060679912
Opa3	352.636816494675	-0.0933142480572899	0.177031705312538	-0.527104723374548	0.598120866843484	0.913952045798994
Vasp	406.746675645966	1.00746458912827	0.344038126503631	2.92835157360862	0.00340764487339303	0.0568119262152683
Ppm1n	25.7677120248174	1.55312109973956	0.506075326263204	3.06895242494356	0.00214810796569773	0.0399680984309733
Rtn2	938.045868030616	-0.437115125119992	0.334277902505345	-1.30763990632914	0.190995474742715	0.666295396352873
Trnastop-uca	0.829207682686997	1.01629474549138	4.08052381408439	0.249059873632774	0.803314467755629	NA
Fosb	84.3435472967299	1.15668231135443	0.69529770163443	1.66357850548827	0.0961966903037071	0.506299544998323
LOC103691049	6.69511188246631	3.16718202643308	2.2898277279618	1.38315297162212	0.166617966215302	0.634227736790339
Ercc1	469.916278567525	0.281000922011561	0.398531955384881	0.705090064208742	0.480754189352539	0.876801307625752
Polr1g	55.5050533552392	1.03375825429912	0.492395270822657	2.09944797514402	0.035777429357205	0.304235590698182
Ppp1r13l	177.020195377893	0.053584028539982	0.245474539637837	0.21828752024156	0.827205097424087	0.970876811126283
Ercc2	360.560088556676	-0.0325630471187868	0.16060080538714	-0.2027576825676	0.839324435265533	0.973283386677198
Mir343	3.77846127070109	-1.11325347561609	1.20635576044508	-0.922823525296851	0.35609917897192	0.818814224424598
Klc3	9.06399546740607	0.526705307990349	0.630612785558134	0.835227765837605	0.403589479203641	0.844316379736998
Ckm	327.358465545962	0.943979805779083	0.653691463498394	1.44407546754112	0.148717748025338	0.605306857047134
Mark4	786.591473213028	-0.150138885097226	0.166203535369505	-0.903343510494146	0.366343610792454	0.825455986627749
Exoc3l2	30.7120340838237	0.145061334684964	0.479489601017089	0.302532806503543	0.762245928415227	0.956720095773365
Bloc1s3	84.2165150730738	-0.24083270499488	0.477076594987675	-0.504809306356985	0.613692778727584	0.919390024237802
Trappc6a	79.4910526281857	0.528457412729173	0.42015159408168	1.2577779548456	0.20847207049865	0.689304284420308
Nkpd1	34.5003742914718	-0.646629881425331	0.354922805957868	-1.82188878981784	0.0684718616068307	0.426145266021217
Ppp1r37	1050.84358932519	-0.0160692872322745	0.206606024882186	-0.0777774377172094	0.938005094163904	0.991817745847964
Gemin7	136.973744617891	-0.0268800088858129	0.474062908640298	-0.056701354178731	0.954783095274473	0.993900888002994
Zfp296	10.5130134708309	-0.696515012638786	0.637584340131595	-1.09242804253164	0.274645002732941	0.757131699413258
Clasrp	680.965746730731	-0.270893997945479	0.381946353205315	-0.709246195629626	0.478171710843349	0.875970593421179
Relb	136.056116347445	1.37416823966308	0.371650961890439	3.69746988591994	0.000217759042319877	0.00644720276863249
Clptm1	3040.88608678699	0.0579578442502335	0.255270213314894	0.22704507313095	0.82038869393075	0.969907784234558
Apoc2	1.28399267745593	0.604098570777967	2.00210863996565	0.301731164193133	0.762857009260122	NA
Apoc4	6.05803482487393	1.64563958808103	1.1788525326078	1.39596730088082	0.162724342196605	0.627381244594569
Apoc1	30.7962628360216	1.61882479671009	0.638139704478789	2.53678745476633	0.0111874853985349	0.137816937182712
Apoe	26511.2343674549	1.10206578842652	0.347673948495011	3.1698256173552	0.00152530448434694	0.0306127260181453
Tomm40	1074.65975458681	-0.151360614193769	0.310922862694892	-0.486810821442548	0.626392400876627	0.921841035137924
Nectin2	425.393608168993	-0.0591621468651258	0.258729075280912	-0.228664469970726	0.819129711998495	0.969491514913817
Bcam	482.503726925714	-0.317408899324051	0.250189224529553	-1.26867533931925	0.204556881444301	0.685056061493051
Cblc	1.82833337351076	-3.25596103278569	1.65419772894058	-1.9683022022228	0.0490332767236751	NA
Bcl3	156.55411551839	3.72874063545241	0.574938673187734	6.48545803116443	8.84626229202286e-11	2.04718757674272e-08
Ceacam16	20.7001233981965	-0.828118668458591	0.883775534313137	-0.937023753550948	0.348746339493911	0.813415941874472
Ceacam19	0.715292185156103	1.01629768665099	3.29587579464118	0.308354364658828	0.7578127029053	NA
Pvr	240.903222263219	-0.315897637481725	0.445598976033615	-0.70892810457871	0.478369093451294	0.875989899864181
Igsf23	10.9969183407513	0.196743366844039	0.519731995209805	0.378547729709458	0.705023743794421	0.942538681957444
Ceacam20	0.862893943699115	-1.69577348507375	3.25029985923382	-0.521728320005983	0.60185950367647	NA
Zfp180	2006.09197744471	0.23803029151678	0.248612730688167	0.957434041522753	0.338348223269152	0.804895483344951
LOC120096885	8.62165939374417	0.254492724045453	0.719006695916081	0.35395042284162	0.723376037911862	0.946783548821727
Zfp112	77.7830032919854	-0.0714773646763814	0.268435206783699	-0.266274180398314	0.79002805655946	0.964825856353539
Zfp111	209.71922710317	0.212727909877749	0.330000297860404	0.644629448085337	0.519167346626354	0.88957383294141
LOC120096887	3.85492977068451	-0.238054979504281	1.1266751710546	-0.211289807053664	0.832661136182743	0.972249992234251
LOC108348999	99.785399356189	0.350505693911894	0.330764234917519	1.05968438213792	0.289288210305143	0.769419746172427
LOC102548600	132.429937975174	0.252662353028059	0.271230774162577	0.931540138865705	0.35157423163648	0.814771305874079
LOC120096888	18.2276347105175	0.14974197656892	0.74717354808275	0.200411239066424	0.841158970292129	0.973670940030928
LOC108348989	353.721469206755	0.0438437512168557	0.17505251374479	0.250460563398568	0.80223119878685	0.967059295752602
LOC102548503	124.606227742857	-0.336873618193972	0.235010593782828	-1.4334401388955	0.151732094451285	0.610921434008848
Zfp61	393.269578353795	0.952222611658888	0.202543931187714	4.7013139622356	2.58492707509391e-06	0.000163752964067192
Zfp94	178.093450420235	0.0538669539922451	0.165112955919563	0.326243047931908	0.744240473965832	0.951498376970016
LOC103691053	49.0821269154177	0.027589653357556	0.367796745049841	0.0750133157209351	0.940204117330518	0.991817745847964
LOC102548695	235.251686661552	-0.135089334559964	0.231748681327862	-0.582913066801225	0.559951823788005	0.903558336028634
Tescl	20.8601780149304	-0.740449223643174	0.430780875018038	-1.71885352062617	0.085641047242362	0.479312105775576
Lypd5	4.64473445788345	0.700983079639358	1.09118450622699	0.642405638678983	0.520609839510583	0.890265315730724
Kcnn4	144.484864383524	2.58343830049949	0.820851326243379	3.14726701158245	0.00164804389083656	0.0326142996512063
Smg9	327.72249940545	0.122487342498165	0.319631920182188	0.383213736689214	0.701561293642621	0.941899826928567
Trnaa-agc_3	0	NA	NA	NA	NA	NA
Irgc	7.70867614038599	1.26897780216608	0.801286584987763	1.58367533656571	0.113267620132486	0.541915688171706
Plaur	104.483662599058	3.7275285616183	0.740697477243149	5.03245748249615	4.84232023331579e-07	3.86686551307636e-05
Cadm4	3539.27004015721	-0.1411815539178	0.110866039953666	-1.27344274204078	0.202860978445458	0.683498768978831
Zfp428	156.447884655624	-0.292882746390085	0.266391392994207	-1.099445230186	0.271573911271922	0.754044210323276
Srrm5	13.3130031880618	0.438270050363941	0.824108256582593	0.531811260065949	0.594856723252443	0.912993579914204
Irgq	1995.44353887068	-0.254030032372453	0.182914961213155	-1.38878761303963	0.164897343015619	0.630231889508816
Pinlyp	2.68299431514785	0.0246598234395101	1.11155040104436	0.0221850699854374	0.98230032708649	NA
Xrcc1	331.683512744274	0.217587660482288	0.286650729352571	0.759068923263274	0.447811328040908	0.863231033458542
Zfp575	9.12375550267644	0.00361511050662154	0.729123104081235	0.00495816205300054	0.996043975256696	0.999724416069228
Ethe1	272.184633183094	-0.183980371829981	0.414127068587335	-0.444260676940468	0.65685412789801	0.928098269633528
Phldb3	41.9687860704628	0.829906409556867	0.591721359929873	1.40252907154682	0.160757315507655	0.625126281998764
Lypd3	14.1758302830938	-0.25562120364894	0.607067925315683	-0.421075126833646	0.673700223746378	0.934002545694014
Tex101	0.330698352373766	0.920876699741469	3.90809331137948	0.235633242701776	0.813717275733827	NA
RGD1564380	0.64140010874591	-0.883437991454886	2.84810291729402	-0.310184714916917	0.756420493419311	NA
LOC100363535	0.112078386382765	-0.90728262766346	4.08052381408439	-0.222344647158258	0.824045598415152	NA
LOC120096889	0	NA	NA	NA	NA	NA
LOC120096890	0.636685482780422	0	4.08052381408439	0	1	NA
LOC681077	0.0980372603774523	-0.907282627663462	4.08052381408439	-0.222344647158258	0.824045598415151	NA
RGD1565655	0	NA	NA	NA	NA	NA
Cd177	33.3741000599564	2.10043761460509	0.517164634896963	4.06144866232698	4.87691435394588e-05	0.00194041299356383
Ceacam4	64.0534506954392	1.93307139851141	0.852915471426106	2.26642787388912	0.0234251985703232	0.231485872930876
LOC108349556	0	NA	NA	NA	NA	NA
Ceacam6	0.832832112952134	0.911602663712302	2.3409194602618	0.389420772131286	0.696964908442398	NA
Lypd4	0	NA	NA	NA	NA	NA
Dmrtc2	0.680433957031704	2.29141866997341	2.58394434006512	0.886791032780397	0.375191416345978	NA
Rps19l2	3451.78256535205	0.483681788689252	0.557364051107519	0.867802269859609	0.385502587218808	0.835848595453567
Cd79a	5.32301226092049	0.0115594412517029	1.00636063582615	0.0114863805679496	0.99083539581074	0.99836325878211
Arhgef1	1190.59224360891	0.00961988876648283	0.169879553737589	0.056627702126782	0.954841766840581	0.993900888002994
Erfl	9.36160726743406	-0.193587808537216	1.11916517410252	-0.172975189915517	0.862670929222245	0.979483600475685
Rabac1	1368.86867324236	-0.144876183782506	0.315055574535024	-0.459843264148943	0.645628726506345	0.926051092687569
Atp1a3	34747.767092219	-0.686056992359427	0.318318550680126	-2.1552529404698	0.0311420461775481	0.278827660979318
Grik5	1234.21687837234	-0.147508764575903	0.150643353044041	-0.979191989524945	0.327485125875556	0.797234346257163
Zfp574	683.947908191524	-0.0339082943018037	0.150431238159774	-0.225407267244517	0.821662458665158	0.970329573848413
Pou2f2	200.059423958835	1.7555897734591	0.386846371546762	4.53820922874258	5.67339556051341e-06	0.000332472707795565
LOC103691054	16.4508763260061	0.730000542084496	0.556430107439609	1.31193573518796	0.189541818907663	0.66372858121969
Dedd2	566.737030534907	0.111236269058188	0.191915214703924	0.579611518710476	0.562176623505637	0.903871709014936
LOC120100137	1.40036298785226	-3.04373615939958	1.96007638671988	-1.55286609237366	0.120455128928174	NA
Zfp526	347.517746970817	0.268447777724689	0.185727917993817	1.44538193624518	0.148350634422642	0.604909473546136
Gsk3a	1079.15357121058	-0.210219325687099	0.269903071015551	-0.778869706432451	0.436056470554886	0.859852359520348
Erf	432.224499090324	0.845822149378921	0.276441895608725	3.05967424914528	0.00221577850095437	0.0408218039180701
Cic	3614.87296110536	0.251738529818169	0.20177787897285	1.2476022203209	0.212176764976926	0.691950475151435
Pafah1b3	149.076846432193	0.188394507075013	0.297592233265384	0.633062580322816	0.526692777115404	0.893007288591526
Prr19	2.2142617290494	-1.82066128818296	1.66526753097503	-1.09331459018897	0.274255699063739	NA
Tmem145	664.622724072227	-0.505707958849271	0.350884266362879	-1.44123862859748	0.149517278776072	0.60703586920203
Megf8	4462.009244618	-0.0778341280486665	0.223668442100835	-0.347988868333858	0.727848543444269	0.946957265236337
Cnfn	3.79473840378698	0.251218116463243	1.18723799857582	0.211598783701834	0.832420058311061	0.972249992234251
LOC120096895	34.0624021780287	-0.59293080014557	0.590322277128238	-1.00441881175486	0.315176786379399	0.787283067622542
Lipe	625.53797375318	-0.0130312841534535	0.219396575774085	-0.059396023422316	0.952636680318877	0.993757155456582
LOC102549342	69.8289493717698	-0.224655364099296	0.44019220397357	-0.510357434937181	0.609801071511876	0.917548315822075
Cxcl17	35.5817937026897	1.24899167639225	0.534796473380743	2.33545234226525	0.019519802783675	0.20485405244376
Ceacam1	88.921594021343	0.0662100525451573	0.363025886469187	0.182383832704385	0.855281512650772	0.978933595188357
Erich4	6.28045265445085	-0.113231939767658	1.04416312176201	-0.108442768574876	0.913644476731888	0.988699073987612
Dmac2	656.431099794886	-0.122921017419457	0.199841168452973	-0.615093568412473	0.538492929270989	0.896687919536754
B3gnt8	14.9276536575126	0.426359314285965	0.522760826077722	0.815591553569424	0.414733781920776	0.850171047384888
Bckdha	679.268908756735	-0.121120219591345	0.267900003167644	-0.452109810224793	0.65118987669775	0.927199518793531
Exosc5	256.660640417047	-0.14830198185742	0.36298967101599	-0.408557029852475	0.682864770334673	0.937141968593171
Tmem91	149.348483079529	-0.28823725977562	0.305773109724724	-0.942650778006963	0.34585955792686	0.811424557142302
B9d2	150.63143234732	-0.240708400515489	0.372862758716984	-0.645568362321201	0.518558932081644	0.88957383294141
LOC120096894	8.73356871469539	0.656884791182653	0.80625218273866	0.814738620553387	0.415221941614962	0.850171047384888
Tgfb1	442.864942157181	1.88830687182219	0.497192544423299	3.79793883275637	0.00014590431538241	0.00457633982888884
Ccdc97	670.389471464756	0.152810764283346	0.254604699219747	0.600188310552182	0.548380743172539	0.899555966024196
Hnrnpul1	1742.81855511779	0.412092930774102	0.249537368807958	1.65142773101549	0.0986512662436326	0.512593014826807
Axl	3000.67119965748	2.31285288894229	0.440161628980631	5.25455363816837	1.48383897825635e-07	1.39780683644218e-05
LOC120096893	49.0282078854299	1.3797498750541	0.390690750290959	3.53156524444605	0.00041310793636375	0.0108310692355994
Cyp2s1	88.3523357519605	-0.128483725132277	0.285859208754993	-0.449465055514091	0.653096210809033	0.927345915661036
LOC120096896	1.77614082271338	2.9586470310408	2.01754553194645	1.46645861726174	0.142523387226477	NA
LOC100359930	0.182879212737722	0	4.08052381408439	0	1	NA
Cyp2b1	0	NA	NA	NA	NA	NA
Cyp2b2	0	NA	NA	NA	NA	NA
Cyp2b3	0	NA	NA	NA	NA	NA
LOC103691092	0	NA	NA	NA	NA	NA
Cyp2b21	0	NA	NA	NA	NA	NA
Epc2l1	70.7297984386607	0.00106153316493015	0.277538085625563	0.00382481979919076	0.996948242775192	0.999822154304772
LOC100360011	0	NA	NA	NA	NA	NA
Cyp2b12	0.274318819106582	0	4.08052381408439	0	1	NA
LOC103691072	0.182879212737722	0	4.08052381408439	0	1	NA
Cyp2b15	0.0914396063688608	0	4.08052381408439	0	1	NA
Cyp2g1	0.113898784338745	-0.907282627663461	4.08052381408439	-0.222344647158258	0.824045598415152	NA
LOC103691073	10.8759529617861	0.336586135894978	0.737040664930974	0.456672408877874	0.647906525327078	0.926590496146601
Cyp2a3	1.31921336110313	1.88195702499112	2.47285407391107	0.761046535194299	0.446629272716081	NA
Cyp2a1	2.60516869034316	-0.304054444221284	1.02847835414388	-0.295635239182435	0.767508658940093	NA
Cyp2a2	3.3859035328484	0.458772109776537	0.997062488378229	0.460123728576684	0.6454274130584	0.926051092687569
Cyp2f4	7.65572932747785	-0.284624673231137	0.795662670298804	-0.357720280033056	0.720552654797079	0.946216484210292
Cyp2t1	137.321714795147	-0.336625617793613	0.284637618549347	-1.18264626969978	0.236949366785476	0.720924965029221
Egln2	1080.33194854619	0.0243913539733728	0.157033660671474	0.155325640815325	0.876564602471614	0.982097447948517
Rab4b	751.982119347673	-0.384018371174488	0.313885135163998	-1.22343599028303	0.221165066798546	0.703178367800705
Mia	21.4699793084095	-0.277007894194439	0.537461535706867	-0.515400406896318	0.60627324819935	0.916271007837432
Snrpa	282.257404207298	0.201296500676259	0.29795822367983	0.675586322774434	0.499303327658935	0.881509114531607
RGD1560854	362.857272417598	-0.0350101978371947	0.177727993193929	-0.196987526883247	0.843837298647533	0.974507897750657
Itpkc	411.621307304567	0.656562857867456	0.274609408110668	2.39089717422522	0.016807259293711	0.18521469072987
Coq8b	708.456538284288	0.325675654143659	0.187658901798685	1.73546605581778	0.0826582887953477	0.471482236364838
Numbl	741.753754263184	0.162652260976051	0.246987713880266	0.658543934921804	0.51018867529439	0.885209162803264
LOC120099779	0.519971665248614	1.80427590671603	4.04798286867194	0.445722219004345	0.655797912681481	NA
LOC120099778	0.220898130684427	1.01629474549138	4.08052381408439	0.249059873632774	0.803314467755629	NA
Ltbp4	906.232936358084	0.0685048134538272	0.184273605836786	0.371755972011005	0.710074547165808	0.944194574398742
Shkbp1	248.485142550246	0.0937088118569558	0.421769165802501	0.222180328613297	0.82417350692362	0.97072041246195
Sptbn4	1714.10173869824	-0.565765494065356	0.334078362452263	-1.69351133641946	0.0903581788804493	0.490752391129292
Blvrb	291.105884928374	-0.0604925041584058	0.352218010088714	-0.171747333826483	0.863636171654196	0.979855305952171
Sertad3	77.9904567555748	0.714023114713513	0.40119092224406	1.77975890062424	0.0751154264159611	0.448064901548548
Sertad1	164.192336680952	0.893237986950027	0.287756529937762	3.10414497680808	0.00190829797462756	0.0366765167513377
Prx	1576.22204074925	1.4725669744393	1.10808672676413	1.32892754589664	0.18387187492406	0.654754543234129
Hipk4	233.613396349358	-0.449022247482231	0.36666624629454	-1.2246075334721	0.220723128108208	0.702960233445589
Pld3	2688.78774514177	-0.010212247289194	0.204021323269544	-0.0500548037113847	0.96007871597257	0.993900888002994
RGD1307554	398.030419225322	0.0292997891005344	0.201449025867087	0.145445176388522	0.88435939825349	0.983204411637379
Akt2	1155.92521723293	0.188250909791284	0.28377473539512	0.663381500573575	0.507086250892943	0.88375604304372
LOC103691074	1.70573349982585	-0.468537766720289	1.5553280499527	-0.301246908479878	0.763226222336199	NA
Ttc9b	157.47122615171	-0.171194012544748	0.417262033423277	-0.410279390004042	0.681601009025078	0.936736715772618
Map3k10	616.195139944446	-0.504544306407426	0.234390040942676	-2.15258423258188	0.0313513688158948	0.27956249979517
LOC100910046	292.187324104805	-0.331722311688327	0.262005646518536	-1.26608840723918	0.205481432558305	0.686110233329751
LOC120100153	0.971811803806789	-0.334662208496496	2.13550384780363	-0.156713465461885	0.875470674308573	NA
LOC120099780	3.97927470829066	-0.0859477404598436	1.17874801882596	-0.0729144304695823	0.941874210656421	0.992277847516002
Trnas-aga	0	NA	NA	NA	NA	NA
LOC100362069	195.298820377889	0.921842731632536	0.701810624316869	1.31352062749099	NA	NA
LOC102554136	1191.29273244032	0.0983994266374034	0.139373072882477	0.706014616757259	0.480179047640569	0.876577769488608
LOC120099781	132.453333342587	-0.137600183654729	0.4996964087767	-0.275367565661691	0.783033860036115	0.963278759437474
LOC102553565	151.241388195477	-0.0739288664732189	0.596984061591396	-0.123837253336622	0.901444134930611	0.985826574856097
LOC102553760	215.380154079317	0.321565675362204	0.225601687951174	1.42536910198916	0.15405053471021	0.614873649541156
Zfp780b-ps1	364.893412923553	0.0648625046673415	0.160500086509591	0.404127537111736	0.686118936300639	0.9380673763407
LOC102549611	21.3963023964098	0.0540228573240113	0.426114936100725	0.126780013435721	0.899114515043812	0.985401819264909
Zfp59	257.43624994138	-0.387782608633076	0.302968536096333	-1.2799435005019	0.200565007210513	0.68042091227034
LOC120100218	5.17092199251254	1.92451926903094	1.38819066391985	1.38635082272968	0.16563980503326	0.632095766170167
Psmc4	1312.65744309702	-0.0699497972866364	0.36645687553049	-0.190881388663743	0.848618521764669	0.976399952062348
Fcgbp	74.8858559615801	-0.021173799015231	0.335514871218521	-0.0631083770991494	0.949680203637631	0.993606768703809
Fcgbpl1	3.83491721905279	-1.06948004338693	1.17744829729523	-0.90830318906034	0.363718058092277	0.82377388069338
Fbl	423.618913067424	0.361546989361715	0.494968336384564	0.730444682588368	0.465118414348399	0.869041070934862
Dyrk1b	1859.60434003624	-0.130152305313476	0.290600308906969	-0.447873939993443	0.654244176899508	0.92761484579182
Eid2	550.265963756673	-0.521346858431248	0.260218978292222	-2.00349283458404	0.0451244159349748	0.344913453662765
Eid2b	118.111217789702	0.0353383821082677	0.327741284300148	0.107824017910129	0.91413529042128	0.988699073987612
Selenov	2.91224218792957	0.0681372182510745	1.02580835552758	0.0664229511135452	0.947041098204044	NA
Dll3	7.28643252348116	-0.219939677876664	0.912132554323678	-0.241126880993458	0.809456779318539	0.967445256874766
Timm50	553.436156520113	-0.0294241684408008	0.350693409599705	-0.0839028269005303	0.93313369194664	0.991161777891253
Supt5h	2343.4964379349	-0.0813650592762224	0.161546560794258	-0.503663209394146	0.614498065947062	0.919809876648976
LOC102550060	2.50757154847917	3.50319550323712	1.64749474665697	2.12637734374915	0.0334718526819122	NA
Rps16	4212.17472123995	0.530168792498484	0.642301932471028	0.82541989319392	0.409133244719219	0.846482128058633
LOC120100461	3.8612046615313	-0.291677888549838	1.06592928450507	-0.273637184745582	0.7843634549529	0.963278759437474
Plekhg2	361.516553172376	0.691400572545916	0.178951742159533	3.86361464941504	0.000111721419995528	0.0037042837486529
Trnai-uau	0	NA	NA	NA	NA	NA
Zfp36	475.988714448742	1.60262482248314	0.296418451018792	5.40662977279217	6.42217003843614e-08	6.74298121767098e-06
Med29	455.614202345135	0.0515045715188539	0.296898241236362	0.173475502260894	0.862277682297773	0.979396948672164
Paf1	595.899070752897	0.183729160930719	0.181483190642175	1.01237563809957	0.311358482054126	0.784191505814943
Samd4b	2141.32418760718	0.156933985629552	0.228749480448107	0.686051768607856	0.492680463889979	0.88003546827997
Gmfg	92.364218933168	1.41571061412111	0.723092649407232	1.95785507608419	0.0502470205847669	0.365709942182904
Lrfn1	471.667426032406	-0.401127621691807	0.283263470617444	-1.41609371945295	0.156748066705036	0.618758250743347
Ifnl1	0.104905598927093	0	4.08052381408439	0	1	NA
Ifnl3	0.112078386382765	-0.90728262766346	4.08052381408439	-0.222344647158258	0.824045598415152	NA
Sycn	1.53295272702754	-1.11333717691536	1.44620161807562	-0.769835383255076	0.441397547800116	NA
Nccrp1	8.02673658454231	0.279391231039386	0.661113766945119	0.422606887057275	0.672582100958903	0.933334728486016
Pak4	194.78690327544	0.524049807152693	0.351082557802681	1.49266830694342	0.135524033363718	0.581818463042795
Acp7	25.7562058640153	-0.254503590105004	0.413309809925831	-0.615769536538886	0.53804663588035	0.896687919536754
LOC108349512	4.552507109003	-1.30125296720993	0.944896793261031	-1.37713766888661	0.168469688437993	0.63774395995414
Fbxo27	251.995522279318	-0.0209086912182453	0.294423095861302	-0.0710157983940737	0.94338518193623	0.992292192784843
Fbxo17	6.50381549744537	-0.306076817089168	0.781212370510874	-0.391797197078445	0.695208066240898	0.940676978373641
Mrps12	146.878272635311	-0.143454393810177	0.582743128815642	-0.246170888538371	0.805549949822051	0.967165289561991
Sars2	122.704292611018	-0.386797687506096	0.30256789227985	-1.27838312450001	0.201114371306349	0.681450149034047
LOC102550248	8.19547641258906	0.146945504626096	0.711736066931473	0.206460669134875	0.836431084349617	0.973177444039087
Ccer2	31.56754442051	-0.13636920580488	0.421983947653679	-0.323162069465252	0.746572505167619	0.952064656134528
Nfkbib	250.453733946581	0.331859976715143	0.371746604243858	0.892704796564731	0.37201528103473	0.827980481915165
Sirt2	5849.99034662907	0.371547086347977	0.40569234765283	0.915834593621488	0.359753656299231	0.820858368965114
Rinl	17.8007986266408	0.761842071580677	0.637639789736029	1.19478439683958	0.232171278085074	0.714826556569562
LOC120099783	1.49691552436109	-1.20961038312476	1.8134350348572	-0.667027139033966	0.504754798411842	NA
Hnrnpl	3718.53974309739	0.0825287078763829	0.176471099808069	0.467661322256968	0.64002680450413	0.924655483959742
Ech1	1128.33476695483	0.345782679629387	0.431994945890678	0.800432234031025	0.423460411371982	0.853994098899527
Lgals4	0.859644362862629	2.50328176373819	2.26511029846321	1.10514784442796	0.269095532019429	NA
Lgals7	4.81332028674053	-0.525163645732133	0.942065005633043	-0.557460093084804	0.577213117604249	0.908859588918102
LOC102550499	15.8898922944453	-0.955290238646288	0.643850363471746	-1.48371468410021	0.137884629007222	0.587025624414266
Capn12	19.641064763055	-0.690939387939365	0.516971376559394	-1.33651381733701	0.181381387297413	0.651741997865197
Actn4	2673.32323854594	0.0704208119597508	0.247945200683057	0.284017644889881	0.776396858556535	0.96138132388521
Eif3k	715.511397277794	0.138540700102493	0.388179086417968	0.35689892874167	0.721167471664186	0.946447664624148
LOC120099785	131.788637774958	0.501175613074205	0.553511359790104	0.905447745940128	0.365228230874803	0.824361294208944
Map4k1	132.847045153122	2.02001544252981	0.546244993059943	3.69800266948742	0.000217302604462	0.00644209904129896
Ryr1	353.74530697507	0.283729499819366	0.534372815883038	0.530957959286364	0.595447912346915	0.913144600351887
LOC120099784	3.16157737789925	2.07029422414361	1.18060270280572	1.75359095758761	0.0795006215477641	0.461478012818465
LOC120099786	0	NA	NA	NA	NA	NA
LOC120099787	0.215787801520723	0.0545060589139597	4.08052381408439	0.0133576132372579	0.98934248355913	NA
Rasgrp4	63.3619658159816	0.318767397138272	0.471751877129701	0.675709864850483	0.499224871477671	0.881509114531607
Fam98c	361.76159618886	-0.240046576048352	0.185255062432631	-1.29576257132323	0.195057296713387	0.672806757743407
Spred3	693.91870215	-0.0353639456303412	0.243827535713804	-0.145036718378888	0.884681881211537	0.983239360125062
Ggn	37.7247015660007	-0.0220558859392131	0.448556688660059	-0.0491707882120743	0.960783190726852	0.994043781042797
Psmd8	1385.1661056763	0.0630254523047351	0.363948015312684	0.17317157850301	0.862516563171723	0.979470889598493
Catsperg	99.5929836837772	0.0421574968676423	0.476435669622194	0.08848518185272	0.929491061308445	0.99047744714553
Kcnk6	69.9205448337189	1.84581769637362	0.463654845812979	3.98101672621826	6.86211198583474e-05	0.00253928220709045
Yif1b	634.690092428619	0.033289656858845	0.412381880609487	0.0807253141424255	0.935660404737114	0.991677979166216
LOC100361913	20.3018203427573	0.886059869545466	0.799988741172386	1.10759042464391	0.26803874063862	0.752519262062796
Spint2	181.805310445854	0.807002698299611	0.246037727468293	3.27999574131822	0.00103808653614013	0.0228348831747062
Ppp1r14a	1253.46785305755	-0.524897515636979	0.40169499043775	-1.30670665089691	0.19131235901053	0.666543633860198
Dpf1	164.805213176416	-0.411610402622798	0.230600665998767	-1.78494888919792	0.0742696076080441	0.445298517603741
Sipa1l3	969.475498269029	-0.109767836659937	0.11990236182894	-0.915476851211141	0.359941349580659	0.820858368965114
Wdr87l	2.43487683240702	-1.28699442079213	1.58379738895614	-0.812600418315108	0.416447191658023	NA
LOC102550982	0.115992531757334	1.01629474549138	4.08052381408439	0.249059873632774	0.803314467755629	NA
LOC103689966	2819.47708011726	0.0276641585636748	0.323560360963376	0.0854992202422662	0.931864515359495	0.991161777891253
LOC120096976	36.8396848111594	0.153144438959761	0.417683522582848	0.366651856440865	0.713878722111368	0.944846432545134
Zfp84	471.077029979251	0.107433438499657	0.13709785014251	0.78362598967075	0.433259601180813	0.858606649351596
LOC102547413	235.995745670765	0.0140522020226803	0.174816762046624	0.0803824636617659	0.935933073739379	0.991677979166216
LOC100912787	112.49043989393	-0.199004836290055	0.286611894776335	-0.694335580333654	0.487471782602842	0.87834166187111
LOC103690163	689.605508296141	0.0630237132436356	0.162377607697158	0.388130568847756	0.697919411070525	0.941087955727816
Zfp27	193.721240641217	-0.0745838114848615	0.194961175188373	-0.382557252298043	0.702048071025253	0.941899826928567
LOC120096968	79.0712402858874	-0.124948719041977	0.493771984778501	-0.253049429481154	0.800230016657602	0.966686567888744
Zfp74	323.677753786478	-0.0168097343066058	0.165235211750229	-0.101732155807175	0.918969277906276	0.989076820900477
LOC103691076	56.9092443090139	-0.501572667356541	0.361667313025861	-1.3868343897605	0.165492268021653	0.631749837927601
LOC108348102	360.290372654889	-0.0156422854231847	0.229985896556066	-0.0680141072014448	0.945774404366735	0.992669712263209
Zfp569	241.180171984834	0.16640914182837	0.714644295428378	0.232855901730273	0.815873302502123	0.968564634846483
Zfp14	409.143520442409	-0.219540101864067	0.155896947895192	-1.40823861421368	0.159060425741626	0.621670159486658
Zfp82	87.274878646781	-0.289944196118223	0.235485025860653	-1.23126383539052	0.218224203143869	0.698828961183255
LOC100359681	81.7710451246133	0.304652996368242	0.361496560644042	0.842754895995337	0.399365538240852	0.84300177231611
Zfp566	262.606283353559	-0.283168220862937	0.2123386273477	-1.33356904676253	0.182345132846974	0.653279962156384
LOC120100358	0	NA	NA	NA	NA	NA
Zfp260	726.808768192052	-0.0607444470040549	0.215205919685878	-0.282261970733517	0.777742643402778	0.961693768591222
LOC120096966	18.5316973036429	0.0774648338191123	0.850076626929766	0.091126883583299	0.927391771498939	0.990222127392864
Zfp382	249.024108434563	-0.271545761841272	0.215388265945353	-1.26072681187826	0.207407290476566	0.688105819313872
LOC102555183	658.898107999448	0.0671173288664891	0.151867615289676	0.441946288143577	0.658528073965716	0.928098269633528
LOC687508	201.301080527232	-0.17975991462241	0.490411968376096	-0.366548792064864	0.71395561124419	0.944846432545134
Capns1	6873.84686569872	-0.247074831127002	0.212959341637028	-1.16019719645885	0.245968528171473	0.730242211074859
LOC120100141	0.31559637913439	-1.85284698993494	4.03364428011493	-0.459348138126386	0.645984184420122	NA
Tbcb	1061.55507456369	-0.294530667853552	0.428630073004252	-0.68714419823415	0.491991864451634	0.879889874134422
Polr2i	199.771505877525	0.250344966295678	0.546569853679266	0.458029224646158	0.646931445259188	0.926051092687569
Ovol3	7.50216431538287	0.0387512881247265	0.781175416727896	0.0496063845519407	0.960436058761329	0.993918748649244
Wdr62	149.146753898892	0.698752592613764	0.43367547167673	1.61123383324438	0.107128766165085	0.529088259550948
LOC120096980	22.6007110308885	0.185093990629885	0.643670522535334	0.287560147854563	0.773683454245124	0.960663831274065
LOC102548322	1.05646845824105	2.78540228285808	2.06553726929202	1.3485122366312	0.177493687146717	NA
LOC120093131	8.82739548862094	-0.323265921113296	1.02435960350227	-0.315578552695806	0.752322418853484	0.954025307442772
Clip3	4895.45288407556	-0.363096160899739	0.175154327866579	-2.07300707508821	0.0381716211265554	0.315180064780677
Alkbh6	183.101364886082	-0.221265995011357	0.313423874665159	-0.705964072608517	0.480210480233838	0.876577769488608
Syne4	30.982360844209	0.334580645205451	0.534796758345544	0.62562205171272	0.531562871291707	0.894211068333856
Sdhaf1	336.083287172123	0.0187587498382369	0.414671515378741	0.0452376137316873	0.96391791350316	0.994934205367658
Lrfn3	234.528404222996	-0.0456361139320517	0.210185256857318	-0.217123287400844	0.828112266110281	0.971034667063876
LOC120096986	4.078047025174	-0.884426703842234	1.42956582736256	-0.618668050756315	0.536135061514349	0.896056351123047
LOC108349559	4.01385399888473	1.81156924481315	1.69968860350051	1.06582419925757	0.286503119532876	0.766737453429027
Tyrobp	709.90013668178	2.59720131614507	0.635623563643464	4.08606833462502	4.38744610420274e-05	0.0017864073644024
Hcst	21.6259532247763	2.93132861957403	0.844362182990838	3.47164839759981	0.000517273344971219	0.0130058117412442
Nfkbid	37.9346748194489	0.0660703812358649	0.366197083279122	0.180423013324508	0.856820488755628	0.978933595188357
Aplp1	22593.756932748	-0.409294799732702	0.197205007608667	-2.07547873502739	0.037942187697613	0.314602759434217
Kirrel2	16.6872655417082	-0.13701794952485	0.613411052673078	-0.22337052605714	0.823247141634744	0.97072041246195
Nphs1	2.7635035927163	-0.944632253669732	1.24557116506086	-0.758392840302769	0.448215842772437	NA
Prodh2	6.13103749430994	-0.911472012098236	0.827977450092402	-1.10084158934101	0.27096560747205	0.753587660918444
RGD1560986	2.47689597331131	-0.972903608101166	1.24234891998182	-0.783116234459639	0.43355885859674	NA
Arhgap33	297.138984659207	0.0697574678592085	0.27070911356523	0.257684224001567	0.796650622456806	0.965899941152223
LOC120097050	1.45572877928766	-0.368191449646564	1.91817452659001	-0.191948878760843	0.847782249535341	NA
Proser3	183.215237662887	-0.0996802537545493	0.257031139542409	-0.387813919869824	0.698153743617594	0.941087955727816
Hspb6	220.5223558792	-0.0562513016779237	0.299509724704009	-0.187811269679187	0.851024601050884	0.977818268442314
Lin37	237.910526756893	-0.0346771623145695	0.365410731407329	-0.0948991349570255	0.924394943624084	0.989651463659772
Psenen	825.487317189578	0.06982413351311	0.400898254989041	0.174169212871777	0.861732480275931	0.979396948672164
U2af1l4	336.465548281208	-0.181327337479154	0.353171424406932	-0.513425846339778	0.607653469661413	0.917019765667499
Igflr1	33.4441740040612	0.849748727694158	0.385790632159776	2.20261628162665	0.0276218053698318	0.259500797010114
Kmt2b	1183.76869675709	0.230582475273997	0.244653539904755	0.942485750926652	0.345944002954668	0.811424557142302
Mir3569	0.541895980038273	-0.427100111494542	2.77633801665697	-0.15383577537465	0.87773922491012	NA
Zbtb32	17.4421191091733	0.876960735889437	0.523266807932988	1.67593419378847	0.0937510831035239	0.500867093923397
Upk1a	4.15500768154556	2.18084656338713	1.97845436293016	1.10229813952201	0.270332077942469	0.753181403769988
Cox6b1	947.182259421785	-0.278391564880408	0.62604586058089	-0.444682382568741	NA	NA
Etv2	0.551596483058193	1.53107037237906	2.82023429129315	0.542887651960654	0.587207158282541	NA
Rbm42	601.552172321317	-0.0499770661185986	0.336711475727626	-0.148426975975794	0.882005812103491	0.983071712166853
Haus5	191.786111650552	0.0562369942246064	0.36543731988246	0.153889576036445	0.877696803314897	0.982097447948517
LOC688924	0.314716796781279	0	4.08052381408439	0	1	NA
LOC100912333	0	NA	NA	NA	NA	NA
Atp4a	29.7948646935984	-0.375976548053803	0.512178049294764	-0.734073919355776	0.462903687847131	0.868624254235072
Tmem147	612.669113705846	-0.0755740365987777	0.423916277999986	-0.178275854268517	0.858506340547926	0.979241068077759
Gapdhs	60.5641390994183	-0.197110358539547	0.465728195073941	-0.423230460651524	0.672127124661517	0.933064911930055
Sbsn	118.10641155039	-0.0752154856778756	0.273611695919237	-0.27489864943521	0.783394104784244	0.963278759437474
Dmkn	10.4636771645782	0.194546340736886	0.56930098293096	0.341728446937319	0.732555261963861	0.948253487790515
Krtdap	0.231985063514668	1.95746232925291	4.03399223019589	0.485241968142772	0.627504715077881	NA
LOC100361079	0	NA	NA	NA	NA	NA
Ffar2	3.42635856220103	1.64387204364187	1.07256945851842	1.53264856703324	0.125362468133417	0.5667477095152
LOC102554169	0.196345205295954	0	4.08052381408439	0	1	NA
Ffar3	2.50388179763042	-0.588427450610449	1.69245299178635	-0.347677278758199	0.728082562273629	NA
Ffar1	0.220377975376938	1.89224318930151	4.03977445928906	0.468403176556177	0.639496296843769	NA
Cd22	163.371611399793	3.26505139197947	0.877928671943661	3.71903948045222	0.000199981795733161	0.00598336035017462
LOC102554355	102.681682811096	-0.323332035855467	0.848152687106684	-0.381219137509845	0.703040649735861	0.942101771501571
Mag	14795.4593862937	-0.14620920351114	0.286798239145534	-0.50979812130906	0.610192902006956	0.917798436438239
LOC108349549	40.6375393563163	-0.165147156498025	1.0017635141455	-0.164856429852005	0.869056987019394	0.981345519249793
LOC120099789	205.549126964174	-0.00367135556727242	0.366672615058574	-0.0100126254770511	0.992011214201832	0.998825471253992
LOC120099788	428.246154390438	-0.455213648654664	0.358520093318336	-1.26970191389098	0.204190830809736	0.684794132989085
Hamp	6.02360498863007	0.673417706618918	0.862449316153748	0.780820036616352	0.434908347759557	0.859246138064203
Usf2	844.9013585974	0.257133500627435	0.320758230420979	0.801642721029981	0.422759657902334	0.853633106862375
Lsr	509.319837130343	0.336150259731987	0.370882043954173	0.906353556910192	0.364748746509252	0.823888028632178
Fam187b	16.9588487368978	0.586209285126026	0.735535005243562	0.796983530283391	0.425460596544505	0.855697513479288
Fxyd5	246.24618416099	1.69556592104814	0.583707056365841	2.90482340851716	0.0036746035770073	0.0600405868320955
Fxyd7	470.932709397167	-0.246423993819766	0.567111507128824	-0.434524764040433	0.663907415879337	0.930309037936887
Fxyd1	583.376044256113	0.445116260640147	0.327376957442549	1.35964444204434	0.173942467266275	0.643740407169036
Lgi4	2548.80557966521	0.0103773585867016	0.349115375448963	0.0297247251667342	0.976286592800289	0.996691239171882
Fxyd3	18.8924321457954	0.516835743777062	0.677246097046146	0.76314318536685	0.445378007518211	0.862793869693817
Hpn	65.7433615786649	-0.54503555781974	0.500529655771514	-1.088917612643	0.276190218632878	0.758686769425272
Scn1b	3892.3451858793	-0.53155551147921	0.28577085917224	-1.86007598192099	0.0628747767391347	0.409987654303288
Gramd1a	1259.36319492163	-0.0153050309153184	0.124913226159052	-0.122525303251959	0.902483007864026	0.986286243993266
LOC108349560	0.231985063514668	1.95746232925291	4.03399223019589	0.485241968142772	0.627504715077881	NA
RGD1561430	0.113898784338745	-0.907282627663461	4.08052381408439	-0.222344647158258	0.824045598415152	NA
RGD1563307	22.8065340643627	0.0690737983251109	0.508956699986583	0.135716453535108	0.892045440032099	0.984437909656637
LOC100910258	59.579455563616	0.403060888377613	0.358223708492434	1.12516530542848	0.260518992067533	0.744141350181179
Scgb1b24	0.104905598927093	0	4.08052381408439	0	1	NA
Scgb2b2	0	NA	NA	NA	NA	NA
Scgb2b24	0	NA	NA	NA	NA	NA
Apbh	0	NA	NA	NA	NA	NA
LOC494538	1.29933060443074	-3.440748839648	2.15591563418316	-1.59595708899418	0.110498374160127	NA
Scgb1b30	0.8751637182656	2.74729436076598	2.35290127269855	1.16761990511191	0.242960117442069	NA
Wtip	149.122589793002	1.02466515737092	0.30723260058948	3.3351446278973	0.000852550458718949	0.0195698298110193
LOC120100477	4.19537600256105	0.316584984862771	1.21851059460232	0.259813075294676	0.795007964599752	0.96554136513856
Uba2	1271.23800572416	0.164266580226945	0.138245048445088	1.18822758626464	0.234743758118304	0.71861070773358
Pdcd2l	120.640216347313	0.288198352899973	0.331503104149595	0.86936848944232	0.384645612492777	0.835332552496763
Gpi	6728.43769213756	-0.205604774398	0.235178857521371	-0.874248546680333	0.381982913380828	0.834745663187878
Garre1	1886.6405669452	0.253555245930042	0.177600078261334	1.42767530517043	0.153385337279529	0.613622519697027
LOC108349721	94.2226423585886	0.575947277496304	0.520487341252997	1.10655386182841	0.268486864569596	0.752682593803313
LOC120099790	1.63962474556565	-0.305985985425677	1.79866336089218	-0.170118540288662	0.864916912998455	NA
LOC120099791	12.2558769286606	0.967468565491973	0.741970304614734	1.30391817499263	0.192261482657883	0.668449818365496
Lsm14a	1124.02489223786	0.228509935869525	0.138168604738363	1.65384847232288	0.0981583043776394	0.512107703009083
Trnas-aga_1	0	NA	NA	NA	NA	NA
LOC120099792	1.03323167289671	-1.07560900133363	2.24179569655035	-0.479797959728784	0.631371063774872	NA
LOC100910905	11.7494509960451	0.113660385331353	0.632461926566808	0.179711031695355	0.857379432409475	0.978999827516859
Kctd15	250.956346259011	-0.360676858649973	0.202904379800006	-1.77757059263815	0.0754744071974913	0.449201080041626
Chst8	157.926346046929	-0.376686002051796	0.364937476990743	-1.0321932544663	0.301981594434254	0.777613198248792
LOC108349467	2.23243114225042	-2.35276947338283	1.70379095436533	-1.38090266728716	0.167308889736027	NA
RGD1560088	1.07787975502765	-2.39600895002757	2.57782087668628	-0.929470690418014	0.352645207849827	NA
Pepd	911.795971720653	0.577699992741167	0.391322919293985	1.47627436129588	0.139870254025123	0.590322480126326
LOC120100411	2.31096678277195	1.09634807545161	1.17458283525755	0.933393578164462	0.350616794868615	NA
Cebpg	869.282496302596	0.552852638371712	0.160045666202611	3.45434307275666	0.000551635149068997	0.013702665438922
LOC102555648	10.891078748651	0.72948214190435	0.642281412622597	1.13576716929374	0.256054020644112	0.740595407273784
LOC120099793	6.6892480898206	0.30634640576443	0.776665366091817	0.394438092824927	0.693257624622709	0.940055803386573
Cebpa	335.724686582136	2.41295337747555	0.442275892007153	5.45576510292026	4.87624201467141e-08	5.31674483897754e-06
LOC102555707	1.03663982081319	1.95697732008148	2.73087250664354	0.716612480194751	0.473613241646673	NA
LOC102555770	1.41607754776771	-2.38417993628189	2.0166157248046	-1.18226784952443	0.237099438226482	NA
Slc7a10	902.942617396896	-0.878982087323841	0.333149900495886	-2.63839816855865	0.00832987136405097	0.112366217331387
Lrp3	1291.17223001364	-0.403305246235365	0.225732140994296	-1.78665406024548	0.073993418400661	0.445193577898696
Trnat-agu	1.12422767037753	0.054506316780972	2.68121399010127	0.0203289692587771	0.983780946432324	NA
Wdr88	1.94820448827274	1.59057347873361	1.61287436626115	0.986173202331164	0.324048126928158	NA
Gpatch1	280.455454650704	-0.0737591704111439	0.167279255315374	-0.440934354185667	0.659260522020323	0.928456538547367
LOC687679	20.1168314202233	1.00702167912878	0.75555663247609	1.332820910894	0.182590581762848	0.653498702180998
Rhpn2	467.417931338685	-0.159304438830002	0.371156647172868	-0.4292107929184	0.667769829251939	0.932068521997982
Faap24	74.236481575306	-0.131871660357701	0.373629277835398	-0.352947876894693	0.724127517051429	0.946783548821727
Cep89	177.290137643879	0.152302640000237	0.208602538095861	0.730109237358599	0.465323415402186	0.869153616662732
Slc7a9	14.6440494951066	0.881244382141637	0.668931317169243	1.31739142647836	0.187707453265733	0.660719747417903
Tdrd12	68.99564815005	0.0339976844175543	0.539387625011885	0.063030152790037	0.94974249359647	0.993606768703809
Nudt19	226.989735508787	-0.212702890094232	0.321875661348092	-0.660823155138174	0.508725731490983	0.88437197352929
Rgs9bp	2.07969182570382	-1.44709341573691	1.60736391548771	-0.900289848361955	0.367966022065218	NA
Ankrd27	800.056851919945	-0.100992185838039	0.202674279207597	-0.498297989428613	0.618274024772076	0.92053591356695
Pdcd5	126.169162734825	0.264793572724014	0.614220664742301	0.431104956123724	0.666392057133445	0.931872330973572
Dpy19l3	2044.15628002594	0.0350048405131438	0.191889642191226	0.182421730080981	0.85525177377464	0.978933595188357
Zfp507	994.105437441146	-0.0565139459101816	0.198829784731041	-0.284232797347886	0.776231982839701	0.961305593323719
LOC108349563	0.231985063514668	1.95746232925291	4.03399223019589	0.485241968142772	0.627504715077881	NA
LOC108349564	112.348875548329	-0.334258033947174	0.327921951145227	-1.01932192334127	0.308050159240888	0.781892762292403
Tshz3	323.947235608672	-0.0766853967291893	0.263024156448591	-0.291552676243171	0.770628662894722	0.959215980216135
RGD1562402	60.965593133727	0.386075691422888	1.03531641748643	0.372905987872009	0.709218415282109	0.94410246089099
Zfp536	1517.83594134117	-0.0105745461684348	0.212445612977158	-0.0497753096439404	0.960301442337395	0.993900888002994
LOC108349103	10.5929574603324	0.454974611309587	0.845476787490912	0.538127856425009	0.590488782130904	0.910987877342971
LOC120100175	0.112078386382765	-0.90728262766346	4.08052381408439	-0.222344647158258	0.824045598415152	NA
LOC108349449	118.885126179982	1.10782908410681	0.435227846866382	2.5454002819055	0.0109152534677819	0.135345562272184
Uri1	592.255733448917	0.107747338338821	0.194172262791525	0.554905921112456	0.578959011666057	0.909205380351215
LOC108349566	1.49631707506637	-3.29874156688626	1.69581932964744	-1.94521993541143	0.0517485134929653	NA
Ccne1	146.59075192553	-0.257503363298101	0.415058321189764	-0.620402844978432	0.534992599852443	0.895719275416962
LOC120100209	0.834992910935924	-0.00873927446984888	2.81794290514041	-0.00310129579059495	0.997525527936795	NA
LOC690000	876.917357239685	0.473481747261103	0.144474063429923	3.277278537201	0.00104812917218131	0.0230334510619185
LOC120100132	0.102627434233668	1.01629474549138	4.08052381408439	0.249059873632774	0.803314467755629	NA
Plekhf1	417.627106234916	0.248614033175746	0.35043823319334	0.709437526009278	0.478053007510514	0.875960584740321
LOC108349450	35.1202179871664	0.536663448668789	0.723942651829249	0.741306576305118	0.458507575199805	0.866613325940194
LOC108349756	0	NA	NA	NA	NA	NA
LOC120099794	34.3791208807574	0.368088946679627	0.809708678225815	0.454594296168545	0.64940113899799	0.926987520503512
Pop4	388.995988885022	-0.206666805402076	0.308615508151898	-0.669657875068145	0.503075911028205	0.882255579811639
LOC690114	1.47988049776238	-0.583046308254722	1.58024307989646	-0.368959887040243	0.712157624071688	NA
LOC120100155	0	NA	NA	NA	NA	NA
LOC108348090	371.938504316612	0.135687474242245	0.235291697541302	0.576677696918852	0.564157201569702	0.904979528808561
LOC365238	6.07709057751568	-1.9378228860378	1.02385271158739	-1.89267739793684	0.0584007839360616	0.396785913387041
LOC102548014	14.0262331652346	-0.0908943344563637	0.652769793875341	-0.139244087746073	0.889257270838827	0.984403067572302
Zfp939	71.6780571508964	-0.136221959917009	0.338007006632104	-0.403015195673966	0.686937045772515	0.938072181147234
LOC102548231	310.017709063659	-0.229291763412395	0.199969419469592	-1.14663414046297	0.251532860234653	0.735875446009127
LOC102548320	1388.76475889621	0.23040618302368	0.267293525810023	0.861996871512105	0.388689239404372	0.837378480141708
LOC120100157	0	NA	NA	NA	NA	NA
LOC100362023	38.9946397095657	-0.514196282642369	0.438080226385834	-1.17374912555285	0.240495526910338	0.723890261686694
LOC120097732	0.327561738997456	1.01629474549138	4.08052381408439	0.249059873632774	0.803314467755629	NA
LOC102548815	0.890460671604149	-1.25920742260668	1.93459669860037	-0.650888851158323	0.51511823880151	NA
LOC108349567	0.557390666523491	1.0117979292976	3.54438667468164	0.285464883536861	0.775288004464256	NA
LOC120099796	0	NA	NA	NA	NA	NA
LOC102549042	0.54695122148357	-0.711387648454429	3.95719776205043	-0.179770557659929	0.857332698600328	NA
LOC120099795	0.651880619002449	-2.15214197698115	2.5440619135441	-0.845947170359162	0.39758221641162	NA
Trnap-cgg_1	0.224156772765529	-1.85284732192285	4.03364494396426	-0.45934814483247	0.645984179605184	NA
LOC108349455	194.794045686177	-0.672416441287953	0.430317639652216	-1.56260487446297	0.118145561066249	0.552735620457428
Vstm2b	209.825206339983	-0.530909659752821	0.35113311764955	-1.51198970722749	0.130536481000918	0.575288933661059
MGC114499	1.51917864459137	-2.6861555765023	2.92792754878637	-0.917425561850295	0.358919683039132	NA
LOC690284	0.866313279839472	1.53109059912454	2.76752084313061	0.553235435579439	0.58010220524512	NA
LOC499136	0.113898784338745	-0.907282627663461	4.08052381408439	-0.222344647158258	0.824045598415152	NA
LOC690299	3.44918463406025	-0.921851992467303	1.14226431365093	-0.807039125227381	0.419643942152493	0.853125075200162
LOC100912656	3.48571055109512	-0.313055195233238	1.2082059356522	-0.259107479938217	0.795552313680638	0.965693898069246
LOC100912659	139.885106149501	0.6088690562527	0.25003782798959	2.43510776408619	0.0148873552254571	0.170520368261688
Zfp141	279.879732588843	-0.0298367192658763	0.255167003282658	-0.116930162920889	0.906915395548631	0.987893095852421
LOC102555672	505.970890451852	-0.272335969432782	0.275027217912356	-0.99021461039383	0.322069232746243	0.791556872960032
Vom2r37	6.17075986946081	0.162259025131462	1.01006566363875	0.160642056227242	0.872375328961162	0.981529270046901
Vom2r38	2.23408410209247	-0.572101158240113	1.32211128693481	-0.432717853552613	0.665219757831995	NA
LOC120100171	0.115992531757334	1.01629474549138	4.08052381408439	0.249059873632774	0.803314467755629	NA
LOC100912683	7.68104490395089	-1.0300551947435	0.96831143712734	-1.06376435849951	0.287435461066296	0.76783802928849
LOC102556043	9.32973963581459	-1.38676275601696	0.934523582396503	-1.48392483843022	0.137828861562389	0.586898376149721
LOC120099798	245.539756330997	-0.512551593288586	0.378423714025332	-1.35443835650922	0.175596567432233	0.645647625291118
Zfp17	619.638652225621	0.340068599039044	0.188458157172956	1.80447800265259	0.0711564045646353	0.435669040450529
Siglec5	108.374509515824	0.616468611295687	0.423464362995238	1.45577447635805	0.1454549737345	0.600541297892722
Siglec10	13.4275881459745	1.70223995242947	0.985262728666609	1.72770155908888	0.0840417438981723	0.474833759309081
LOC102550061	1.94116935474837	0.476932684906142	1.71208243707564	0.278568761981331	0.780575788384558	NA
C1H19orf84	0.445312280140727	1.97640845750159	4.03235809951333	0.490137137805328	0.624036859991531	NA
Lim2	0.196074520754905	-1.68539997968772	4.04897210546188	-0.416253788810793	0.677224303615273	NA
Nkg7	12.8206868643531	2.38470842969475	0.928294023495704	2.56891498742455	0.010201748112377	0.129060345366378
Cldnd2	1.59123216733577	2.54333574239459	2.252569506945	1.12908202590558	0.258863232872095	NA
Etfb	241.121354465163	0.118136239980199	0.53248162944808	0.221859747729979	0.824423066284232	0.97072041246195
LOC120099799	3.63794595001041	1.05084458130361	0.950721934478047	1.10531222978518	0.269024320446897	0.752701543702544
Vsig10l	310.875318507178	0.616252047196693	0.308822770350416	1.99548772422915	0.0459897117009343	0.348247302726374
Iglon5	1031.48385671777	-0.433991206010866	0.333925540971714	-1.29966460411493	0.193715946874432	0.670478834469689
LOC690483	1.98264933403289	2.63727471524482	1.97311986830146	1.33660136802286	0.181352792252705	NA
Cd33	467.881595975564	2.31645039213409	0.486885770363964	4.75768759970632	1.95823240800255e-06	0.000130200704414653
LOC120099800	0.945098190013342	0.195549053768089	2.25104509851837	0.0868703403129498	0.930774575372325	NA
LOC102546648	208.205509661984	0.669836522189201	0.250535479933134	2.67361941058398	0.00750375565047653	0.103830185721267
LOC102556967	440.956265056225	0.0537032675289981	0.190451817778158	0.281978235521766	0.777960198952346	0.961805333632599
Zfp819	159.031953981766	-0.189839414839222	0.375278630923122	-0.505862575687427	0.612953126095327	0.919291890828955
LOC120099801	14.5813087685103	-0.58897441091571	0.588949316970514	-1.0000426079876	0.317289888530936	0.789613962035954
LOC120099802	49.3623623982933	0.760692485068086	0.607415537006519	1.25234281759889	0.210444973063234	0.690761387884827
Siglec8	83.3886001297679	1.83743360231795	0.792440746729311	2.31870156841594	0.0204112234318992	0.211276191790069
Ctu1	147.007211935113	0.0705552812002432	0.260887555604805	0.270443260647974	0.786819262379476	0.964168959402804
Klk14	0.63395397182763	-1.86907098410677	3.41970779559655	-0.546558681567331	0.584681962094996	NA
LOC120098456	0.967017933237427	1.97627159766555	4.00369351373761	0.493612108640311	0.621580147600723	NA
LOC103691107	0.812109730593577	-0.702090350428087	3.12168996027834	-0.224907136634891	0.822051517289779	NA
Klk13	0	NA	NA	NA	NA	NA
Klk12	0.63301315622476	-2.85968511055692	3.33234847617185	-0.858159082402474	0.390804626611713	NA
Klk11	0.22779756867749	-1.87314823254228	4.03190095729924	-0.46458190624727	0.64223089209046	NA
Klk10	0	NA	NA	NA	NA	NA
Klk9	0	NA	NA	NA	NA	NA
Klk8	0.11775054114327	1.01629474549138	4.08052381408439	0.249059873632774	0.803314467755629	NA
Klk7	0.231985063514668	1.95746232925291	4.03399223019589	0.485241968142772	0.627504715077881	NA
Klk6	4846.76948302467	-0.358877736937046	0.448439695175419	-0.800280931411886	0.423548048544242	0.853994098899527
Klk5	0.396661243000255	-0.907282627663461	4.08052381408439	-0.222344647158258	0.824045598415152	NA
Klk4	0.321247400224669	2.43919342838056	3.99830862673848	0.610056315330082	0.541824503278694	NA
Klk1c12	0	NA	NA	NA	NA	NA
Klk1c10	0	NA	NA	NA	NA	NA
LOC102546874	0.312067052512238	-0.723611293107528	4.04897210545569	-0.178714813108372	0.858161637265059	NA
Klk1c4	0.0914396063688608	0	4.08052381408439	0	1	NA
Klk1c6	0.142291428308745	0	4.08052381408439	0	1	NA
Klk1c2	0	NA	NA	NA	NA	NA
LOC120098457	0	NA	NA	NA	NA	NA
Klk1c8	0	NA	NA	NA	NA	NA
Klk5l	0	NA	NA	NA	NA	NA
Klk1c9	0	NA	NA	NA	NA	NA
Klk1	0.220377975376938	1.89224318930151	4.03977445928906	0.468403176556177	0.639496296843769	NA
LOC108349762	0	NA	NA	NA	NA	NA
Klk1c3	0.651271721190387	0.0545061777762529	3.50561547839573	0.0155482476934967	0.987594793042176	NA
LOC103691133	0.546548542464532	0.654208859176996	2.77066478270328	0.236119816175921	0.813339697539064	NA
LOC102553035	0.196345205295954	0	4.08052381408439	0	1	NA
Klk1b3	0.22597717072151	-1.86302383063857	4.03276774182208	-0.461971516811632	0.644101746421224	NA
LOC102552731	1.21501639970238	1.99922310937554	2.53858083673996	0.787535728798352	0.430968321640405	NA
LOC102552485	2.09876223799577	-2.80200409713034	1.69788984967845	-1.65028614645467	0.0988844243908801	NA
Fv1	533.070044206721	0.169597592265901	0.250040562639876	0.678280317702554	0.497593975714483	0.881509114531607
LOC120100472	20.6146973550069	0.247834686213439	0.56445561796862	0.439068508353862	0.660611896733008	0.928885056585886
LOC120100470	5.23241393809148	0.74577575936507	0.871253443848812	0.855980271447265	0.392008692023224	0.839467631560341
LOC120100471	3.68682547422888	-1.00887239510769	1.11021479172027	-0.908718207171828	0.363498890880357	0.82377388069338
LOC120100473	6.07278499307402	0.560639052980023	0.846608755019247	0.662217405213671	0.507831901106468	0.883998888950963
Acp4	38.8178316458871	0.194089442387273	0.63008611223485	0.308036375692932	0.758054653399107	0.955239348495796
LOC103691109	0.956153913821344	2.51377812930137	2.11727213506436	1.18727209774806	0.235120310273766	NA
LOC102552286	4.19330128648146	4.17851572728126	1.36780768250074	3.05490002778882	0.00225135553874988	0.0413207169133269
Gpr32	0	NA	NA	NA	NA	NA
Clec11a	79.9498207049517	-0.128013144411241	0.298149900165613	-0.429358333979431	0.667662470876059	0.932068521997982
Shank1	3415.74940745482	-0.461593831713834	0.404238956840406	-1.1418835911356	0.253502410099164	0.737831257525532
RGD1309036	25.6992420182072	-0.268993489008983	0.415371898510415	-0.64759674396278	0.517245803785473	0.888966923233783
Syt3	1195.68591638273	-0.539926169210663	0.319698777067212	-1.68885903838522	0.0912464466441339	0.493178780610656
LOC108349570	84.7766958948498	-0.330232409995699	0.341672640964152	-0.966516982641132	0.333785553171641	0.800872815151919
Lrrc4b	3124.92421365824	-0.113378467398969	0.250378179432589	-0.452828867339436	0.650671975145959	0.927199518793531
Aspdh	214.716370063192	-0.175132142040079	0.492201260148162	-0.355814087081697	0.721979798644316	0.946625417902206
Josd2	892.096688263942	-0.307996933803896	0.462458553482077	-0.665998999228874	0.505411740074587	0.882932741730978
Trnaa-agc_4	0	NA	NA	NA	NA	NA
LOC100909904	31.2209743263255	0.260804294594505	0.51700595257404	0.504451241414198	0.613944317504719	0.919487953609723
Emc10	1819.48672139069	0.136610384608804	0.239979773660843	0.569257910884907	0.569181125434492	0.906916291590741
Fam71e1	142.754553960421	-0.371993002997033	0.251883253634004	-1.47684690280186	0.139716680683925	0.590165155969187
Mybpc2	157.553144982306	0.400214423819835	0.655421070305847	0.610621845942607	0.541449956700354	0.897201741633102
Spib	27.51228440001	0.053534444220186	0.491095865762227	0.109010170829061	0.913194423257944	0.988638469716452
Pold1	216.001031902991	0.324090736871001	0.437468420601208	0.740832301507859	0.458795127161792	0.866782077109547
LOC120099804	7.94563421479788	0.119985142257642	0.94558135263602	0.126890343092275	0.899027189953272	0.985401819264909
Nr1h2	1085.37088731818	0.0715467223444617	0.293966206617248	0.243384173874167	0.807707802691859	0.967261868056219
Napsa	54.7159780514612	0.498150915157254	0.466989076765097	1.06672926614905	0.286094107542932	0.766398330376346
Kcnc3	5375.14722032435	-0.684279148450711	0.361149283774351	-1.89472658314409	0.0581286340357477	0.395349890595116
Myh14	2098.54800058872	-0.388657167051278	0.163288882089403	-2.38018144332988	0.017304115326207	0.188689379870787
Izumo2	0.104905598927093	0	4.08052381408439	0	1	NA
Zfp473	42.284794022211	0.174186823375315	0.340708602615025	0.511248680069675	0.609176935538057	0.91742637101186
Vrk3	697.168040114512	0.0723973604314413	0.2620853324389	0.27623583417557	0.782366935870912	0.963278759437474
Atf5	1400.83441071023	-0.0879459139776196	0.214257212414634	-0.410468861171522	0.681462041253501	0.936716021188445
Nup62	633.83166179174	0.321886032898339	0.303844777531477	1.05937655244047	0.289428323823853	0.769693357880062
Il4i1	129.402446999473	0.262860635692841	0.241710191960755	1.08750331775633	0.276814433112711	0.758930673182203
Tbc1d17	801.047351493023	0.0893045348128544	0.159762795233146	0.558982050123308	0.576173970556179	0.908859588918102
Akt1s1	519.853527450068	-0.0167088291099295	0.225749305484242	-0.0740149745935577	0.940998469940664	0.991817745847964
Pnkp	354.822410214477	-0.131513147833586	0.246466561650412	-0.533594281321309	0.5936222656424	0.912605166220615
Ptov1	2216.24100968496	-0.0457196591731507	0.310129292828529	-0.147421285993868	0.882799505285543	0.983071712166853
Med25	887.533238521759	0.171173850580516	0.20276767640493	0.84418706973137	0.398564878841433	0.842017036538879
Fuz	212.122741820163	-0.175807212369065	0.285346584246003	-0.616118159723608	0.537816537520011	0.896687919536754
Ap2a1	4102.58157422607	-0.283475447725784	0.236880682403468	-1.19670141460904	0.231422955478441	0.714012154727526
LOC120097118	528.484730536399	0.0639985789052865	0.713938468557929	0.0896415891898303	0.928572034030917	0.990409552786183
Tsks	6.1938264310621	-0.128046316808653	0.683009867056913	-0.18747359735871	0.85128932292959	0.977861688982907
Trnap-agg_4	0	NA	NA	NA	NA	NA
Cpt1c	598.892156788904	-0.354701114369662	0.190994821574634	-1.85712424790039	0.0632934791475106	0.411265511380072
Prmt1	772.488288240389	0.0648565311776759	0.422030288943909	0.153677432347269	0.877864079757147	0.982097447948517
Bcl2l12	70.2314137982965	0.975074407763901	0.528078373678255	1.84645775393557	0.0648257680472814	0.415466505451051
Irf3	612.947350105194	0.229092247878618	0.259298386343321	0.883508189577744	0.37696175969459	0.832231430323796
Scaf1	2928.47065832712	-0.128309351405434	0.139460019885953	-0.920043977552585	0.357549778229546	0.820154892330119
Rras	295.037852744837	0.555684335999877	0.530464254261022	1.04754341416273	0.294849019949688	0.772436697193343
Prr12	826.626150073493	0.0361287443272648	0.134825285412805	0.2679671266161	0.788724622781387	0.964582009238255
Prrg2	67.8266464502922	0.323341749634211	0.353285595465122	0.915241815077435	0.360064697201556	0.820858368965114
Nosip	376.867675139473	0.0643835918238572	0.302736705776503	0.212671904646372	0.831582882286982	0.97184687247424
Rcn3	108.12878247482	0.808632405532867	0.353383954583748	2.2882544468816	0.0221227076377711	0.223384188119773
Fcgrt	500.146108320254	0.865069303932039	0.286311489149498	3.02142714042587	0.00251586179570087	0.0451045293792095
Mir150	0	NA	NA	NA	NA	NA
LOC120097122	5.5956242125286	-0.0494089746135814	0.804574645490022	-0.0614100567182168	0.951032643374685	0.993757155456582
Rps11	2202.26602012708	0.503276708741182	0.646733601995499	0.77818240337029	0.436461488981542	0.860104845932745
LOC120100347	17.9876031333935	-0.00178273689812875	0.451319526938679	-0.00395005487624506	0.99684832039583	0.999822154304772
Rpl13a	5546.72148896089	0.443825849031353	0.481722898933176	0.921330187986185	0.356878064796743	0.819277015034451
LOC120100348	3.25949516517185	-0.448139138688732	1.29126898089549	-0.347053282715697	0.728551289663024	0.947144043104103
LOC120100340	6.64082780616477	0.447494325325482	0.913320558020338	0.48996414390961	0.624159271714345	0.921329609685604
LOC120100338	3.54627784299812	0.352607850426162	1.23815852013256	0.284784092418482	0.775809560215411	0.961305593323719
LOC120100339	14.6082561104619	0.744158940408091	0.952375870822436	0.78137105654038	0.434584289120474	0.859212929098065
Flt3lg	89.6657498657807	0.898141990554225	0.45580420435143	1.97045569562528	0.0487861678256427	0.359808517909894
Aldh16a1	525.550955276101	0.629493954535893	0.315554676251274	1.9948807668267	0.0460558856732188	0.348399410000977
Pih1d1	206.404368419806	-0.0171126129888846	0.375224221600774	-0.045606365484294	0.963623995530573	0.994857221952832
Slc17a7	65.9609032364741	-1.11836870147632	1.52125924286044	-0.735159839931978	0.462242154093351	0.867897105998914
Gfy	0.427674765517155	-2.4399553027736	3.99170205175368	-0.611256870161851	0.541029539174807	NA
Pth2	0	NA	NA	NA	NA	NA
Kash5	34.6153521999457	0.369967383798373	0.522885784693662	0.707549133344909	0.479225290592318	0.876159854189077
Dkkl1	0.207533033160761	1.01629474549138	4.08052381408439	0.249059873632774	0.803314467755629	NA
Tead2	20.5749935364503	1.27257934119568	0.689598993986075	1.84539036787135	0.0649807732915482	0.415657151804296
LOC120097159	0.0914396063688608	0	4.08052381408439	0	1	NA
Cd37	198.423200068161	2.2819916378588	0.502903804331931	4.53763049354985	5.68898277332944e-06	0.0003325269080318
Slc6a16	3.78289796656011	3.05096051088084	1.21836200760223	2.50414941687587	0.0122746185026481	0.147601311252151
RGD1562492	0.419622395708372	0	4.08052381408439	0	1	NA
Trpm4	191.078600078113	-0.134693808587054	0.209281730514338	-0.643600414885837	0.519834581152963	0.889693492262323
Hrc	21.2928441451657	0.185069866409358	0.538490253582902	0.343682852526998	0.73108480821373	0.947945526183782
Ppfia3	853.013033080052	-0.261898763549193	0.277506885598532	-0.943755910720287	0.345294395553337	0.810991258984479
LOC120097162	9.85722489466392	-0.605399784596042	0.649076377514622	-0.932709624889105	0.35096991404273	0.81453995310368
Lin7b	124.877713901504	-0.582531227240002	0.384908767517858	-1.51342675563496	0.130171293021368	0.574911608754551
Snrnp70	3590.09076268415	-0.00412389770364868	0.447158564358776	-0.00922245045124504	0.992641653481298	0.998920988921749
Kcna7	6.72334529984598	0.605155889876231	0.718583622879118	0.842150962822641	0.399703458086529	0.843037509700753
Ntf4	3.16129811492863	1.27797548161106	1.28663774708102	0.993267518002165	0.320579602514608	0.790741781820741
Lhb	34.6983725669456	0.0106786974916788	0.459762762483409	0.0232265384738811	0.981469569674102	0.997657060752508
Ruvbl2	551.434558256922	-0.051208281429174	0.275268284571831	-0.186030444839755	0.852420886508966	0.978372328393155
Gys1	814.871482848058	-0.120208586172787	0.222163171489826	-0.541082418686537	0.588450775797736	0.910987877342971
Ftl1	10903.5388012191	1.29769325371555	0.592555082426291	2.18999598889944	0.0285245277226211	0.264800558420517
Bax	378.037657157946	0.212271062897129	0.400627734400298	0.529846150603823	0.596218604377568	0.913246717515308
Dhdh	194.139925091824	-0.083372452940026	0.243998075172535	-0.341693076394442	0.732581883083619	0.948253487790515
Tulp2	29.2789388813814	0.0239729459358617	0.782139496992072	0.0306504735127891	0.975548288995651	0.996691239171882
Nucb1	4917.53134651545	0.0850921528503416	0.178975906650096	0.475439149564974	0.63447399560544	0.922808523692494
Ppp1r15a	320.897758222012	0.63303758438295	0.316527422447686	1.99994546914043	0.0455061525650895	0.346203969816727
Plekha4	329.527206078778	1.52671188572214	0.591258029166247	2.5821414854611	0.00981893213988891	0.125314328644086
Trnas-aga_2	0.440682991337942	-1.48392840819146	3.60631790348957	-0.411480198890832	0.680720457736435	NA
LOC120097182	11.2879008027287	1.71566869261844	0.981145411337685	1.74863855325921	0.0803535176832491	0.465119302587648
Hsd17b14	7.06814581372499	1.13561664031655	0.790495205268464	1.43658890369978	0.150834838398373	0.609874006068231
Bcat2	196.797130551469	0.362736398416995	0.273549538055995	1.32603549980312	0.18482793890613	0.65610913308121
LOC102556190	17.9126594532368	-0.176333733052339	0.695943795953829	-0.253373525387441	0.799979583989056	0.966666031304381
Trnap-ggg	0	NA	NA	NA	NA	NA
Fgf21	21.3382319146378	-0.0961397013052177	1.0385814318238	-0.0925682843533909	0.926246540949509	0.989772519257415
Fut1	20.4663687724879	-0.885823529564657	0.470619492792129	-1.88224997717194	0.0598020828737799	0.401020531488603
Izumo1	11.961751969492	-0.266935292037986	0.651637572493247	-0.409637662568562	0.682071764733953	0.936959127044436
LOC103691112	2.48399908618556	0.0119778777981571	1.35471078718781	0.00884164938482663	0.992945476378221	NA
Rasip1	306.077879822828	0.0354447859368097	0.282369987378354	0.125526038605924	0.900107112240512	0.985766878469573
Mamstr	29.2908558300085	-0.103836659795583	0.383881767188899	-0.270491251918426	0.786782346141504	0.964168959402804
Fut2	31.0014502100131	0.0147418263712002	0.46315264117061	0.0318293043389336	0.974608176988088	0.996691239171882
Sec1	45.6745320701931	-0.459221469607192	0.435681263521546	-1.05403079741225	0.29186881727078	0.770811590163999
Ntn5	7.82347854099888	0.0127739179550327	0.681099766268651	0.0187548411960461	0.985036678984409	0.997966681050265
Ca11	497.420521290735	-0.370721143718198	0.208839526136905	-1.77514836667064	0.0758733926241145	0.450453578880181
Dbp	466.517280800055	-0.00647568598643843	0.384431613746908	-0.0168448320972419	0.986560404120533	0.998301666075022
Sphk2	1106.72924253509	0.170972357533463	0.19174020286282	0.891687580281666	0.372560412322364	0.828492179795141
Rpl18	2258.50703721754	0.544585552544996	0.55962109804115	0.973132632867519	0.330487387197465	0.799650427211279
Fam83e	12.9268840327299	0.534464455002186	0.698374296605976	0.765298003663115	0.444094112537678	0.862262393282737
Spaca4	0.636830471508781	1.14339888314486	3.2308481972828	0.353900528073859	0.723413431272625	NA
Sult2b1	50.3225395235533	0.186091313491556	0.529239641434937	0.351620133720527	0.725123163766786	0.946783548821727
LOC120099805	5.78930169595441	-1.10732630077932	1.03927431783952	-1.06548028924766	0.28665864061818	0.766975628242322
Lmtk3	1254.58672874582	-0.311630740326403	0.308764319652423	-1.00928352303533	0.312838679930546	0.785351828884752
Cyth2	672.230096302731	0.397849510178294	0.367317690148961	1.08312101716896	0.278754711330534	0.76048094529835
Kcnj14	669.437427859597	-0.112931436188224	0.421489372235555	-0.267934243725393	0.788749934370174	0.964582009238255
Grwd1	396.342378374187	0.0790704246514926	0.330149943926123	0.239498525158575	0.810719039944659	0.967445256874766
Grin2d	547.396166827394	-0.493345915239706	0.364825233003253	-1.35228013473319	0.176285716839934	0.646818277335845
Kdelr1	1011.83570065061	0.264919282661672	0.30418061793958	0.870927557633844	0.383793708837323	0.835239889853274
Syngr4	27.1191487765458	-0.295350564390021	0.411461652372103	-0.717808239692098	0.472875532163151	0.873104631924458
Tmem143	368.52937896497	-0.43629737832705	0.238096106632561	-1.83244230448657	0.0668855501548211	0.421512010960758
Emp3	350.054438497259	1.60339002773517	0.541371709655866	2.96171742840866	0.00305928405569764	0.0526415046275923
Odad1	60.562945212733	0.0767621681300536	0.393350592761323	0.195149491427438	0.845275918755828	0.97521312089455
Abcc6	111.598190968895	-0.738499112915224	0.218896164264532	-3.37374167974346	0.000741539198671968	0.0174454019571385
Nomo1	3167.76283349868	-0.148612800273381	0.201940526294451	-0.735923605827827	0.461777190482489	0.867897105998914
Ncr3lg1	2.10341415773736	-0.054663513341763	1.5177752363934	-0.0360155522576958	0.97126995809104	NA
Kcnj11	343.825977921686	-0.669035333510289	0.29473011837339	-2.26999309470875	0.0232080020181689	0.23073050482198
Abcc8	498.769800134972	-0.495223307842516	0.250226561052305	-1.97909968374221	0.047804784084936	0.355967069152186
Ush1c	8.83758684214496	-0.426463535683101	0.67739801249046	-0.629561244378625	0.528981686765396	0.894013324921967
Otog	2.64164320897817	-0.677747735909876	1.23687739504438	-0.54795062034872	0.583725809397849	NA
Myod1	4.90918822531761	0.217856149876259	0.997537038361293	0.218394046033762	0.827122104161218	0.970876811126283
LOC120099806	12.8031425236777	-0.9026715008096	0.58585636906991	-1.54077270209191	0.1233721154069	0.563195693501024
Kcnc1	1759.08770509752	-0.608137732381404	0.3759143588022	-1.6177560610325	0.105715179044792	0.526579078751777
Sergef	514.513619272069	-0.32931189844736	0.268696481141327	-1.22559066292406	0.220352753269838	0.702274248386247
LOC120099807	16.0534317058147	-0.063507618382659	0.828877561934567	-0.0766188171802296	0.93892678901116	0.991817745847964
LOC120099808	3.79504432234586	1.42949508180928	1.21696674261991	1.17463775446471	0.240139671937237	0.723545585208529
Tph1	14.9462528788634	0.709954852091313	0.519043585031908	1.36781355663546	0.171370443167535	0.640281759571092
LOC691143	242.833955620848	0.216426749256188	0.302007248793074	0.716627664140859	0.473603870127862	0.873513834671299
Saal1	2.90652915071979	3.01240952690437	1.87116454743415	1.60991160880809	0.107417154309051	NA
LOC120099810	2.81690739891035	0.0683900251187095	1.14679406012214	0.0596358382876742	0.952445674326113	NA
Saa4	0	NA	NA	NA	NA	NA
LOC120099809	0.5760485134121	1.99867386052219	3.97079039789694	0.503344085243268	0.614722376367386	NA
Hps5	678.677972046409	0.499074590595312	0.256005286549354	1.94946986182294	0.0512393385695694	0.3696109921817
Gtf2h1	392.468888277528	0.25930348048364	0.217977274621356	1.18958951539361	0.234207768732095	0.718381474287686
LOC102552634	44.6362741386079	0.621022821045023	0.583837221205068	1.06369172517505	0.287468374266688	0.76783802928849
Ldha	2779.90381802377	0.733689131676489	0.340748227665874	2.15317079329293	0.0313052581594097	0.27956249979517
LOC120099811	3.55879495107337	1.61493024994839	1.35153006579267	1.19489036228079	0.232129868868424	0.714826556569562
LOC120099812	1.26835630288865	-0.00420401634503695	1.67673966326814	-0.0025072564555686	0.997999500880097	NA
Ldhc	22.9647472769433	0.71913796195631	0.649875619354188	1.10657784434343	0.268476490704436	0.752682593803313
Tsg101	981.603016545937	-0.166242087038191	0.339498430699327	-0.489669677399544	0.624367662192856	0.92151725959077
Uevld	320.726680586832	-0.188145892874502	0.210864486793408	-0.892259743381233	0.372253726382217	0.828325607249911
LOC100911574	0.112078386382765	-0.90728262766346	4.08052381408439	-0.222344647158258	0.824045598415152	NA
Spty2d1	549.997962088731	0.230984597889898	0.159381355762059	1.4492573286598	0.14726573292299	0.60357031285847
Tmem86a	262.84776172174	1.37401525943123	0.431138859589402	3.1869436699345	0.00143784775091171	0.029245694298589
Igsf22	0.329062371692622	-1.85284698993494	4.03364428011493	-0.459348138126386	0.645984184420122	NA
Ptpn5	1089.31262052188	-0.168087559511313	0.267750229405855	-0.62777746216802	0.530149732379425	0.894211068333856
LOC120099813	0.508783837383807	1.01629673673619	3.56821080712007	0.284819701433629	0.775782277552908	NA
Mrgprx3	59.6140750481387	2.38363039984324	0.564060393587757	4.22584252846037	2.38048422580112e-05	0.00108625758062261
Mrgprx1	0	NA	NA	NA	NA	NA
Mrgprb4	0	NA	NA	NA	NA	NA
Mrgprb5	0.284582856617491	0	4.08052381408439	0	1	NA
Mrgprb13	0	NA	NA	NA	NA	NA
LOC100361204	0	NA	NA	NA	NA	NA
LOC120093062	0	NA	NA	NA	NA	NA
Mrgprx2	4.2346446715096	5.41164678773338	1.89818944315945	2.8509518937825	0.00435885635616122	0.0690807150953042
Mrgprx2l	0	NA	NA	NA	NA	NA
Mrgprb3	0.102627434233668	1.01629474549138	4.08052381408439	0.249059873632774	0.803314467755629	NA
RGD1560730	0.334612497748335	2.49258045007288	3.99502215666992	0.623921558460287	0.532679101393548	NA
Mrgprb2	0.423872089432395	-2.78032276485779	3.97401631724488	-0.699625402339902	0.484161274300521	NA
Zdhhc13	388.394373818868	0.176477795976086	0.225548653353043	0.782437817085309	0.433957316318354	0.858961357231354
Csrp3	39.6561778646031	3.13106839707988	0.762736838555833	4.10504414996953	4.04237669637403e-05	0.00165750208776647
E2f8	22.4111450900496	1.45251995904259	0.901398606523235	1.61140692755791	0.107091058304509	0.529088259550948
LOC120097191	9.83203733893215	-0.335954461014855	0.865066089170183	-0.38835698823557	0.697751869582946	0.941087955727816
Nav2	2209.43284007244	0.354561826659725	0.274213183105113	1.29301524691397	0.196005785825935	0.674437144097462
LOC120097195	373.843057732346	0.452597101033667	0.543230624580959	0.833158295121514	0.404755459826025	0.844407125379599
Dbx1	0	NA	NA	NA	NA	NA
LOC102546796	0	NA	NA	NA	NA	NA
Htatip2	118.910467452764	-0.0422216773847846	0.515164632022971	-0.0819576398693883	0.934680398570141	0.991437735377425
Prmt3	448.401837475334	0.113684554262543	0.23597329957425	0.481768719035824	0.629970253108069	0.922392083782311
Slc6a5	9857.62901733924	-0.607723278656279	0.389746268136013	-1.559279275624	0.11893029464287	0.554383800227672
Nell1	937.19226847216	-0.465997002173582	0.343228571906777	-1.35768709342808	0.174562993906884	0.644182225879882
LOC120097222	2.07557990337025	0.619860063833816	1.22904518511243	0.504342778721444	0.614020520955186	NA
LOC102557182	8.0136983862196	-0.828174877500786	0.638538880335582	-1.29698426048159	0.194636602427087	0.672254575531388
LOC100125384	11.5858552904013	-1.07562884543219	0.747646752425615	-1.43868590606793	0.150239534309298	0.608481626027547
Trnaa-agc_5	0.102627434233668	1.01629474549138	4.08052381408439	0.249059873632774	0.803314467755629	NA
LOC120099814	20.4598471309493	0.420856594590226	0.729542857192563	0.576877136745294	0.564022456432585	0.904979528808561
Ano5	268.257832500784	0.577980888758116	0.51150652828692	1.12995799035806	0.258493926549374	0.742525121336542
Slc17a6	2995.94929894229	-0.65107375178756	0.366271406611549	-1.7775718771246	0.0754741960740132	0.449201080041626
LOC120099815	1.59011964601776	-0.671184471257462	1.47212780135355	-0.455928127055506	0.648441662663968	NA
Fancf	105.351932341816	-0.153180851490573	0.217349904495784	-0.704766132039155	0.48095578843283	0.876910106717003
Gas2	309.364405620807	-0.60804169905919	0.272520162687209	-2.23118059619347	0.0256691687452211	0.247756122705556
Svip	571.205648324538	-0.482590259593325	0.274591701426763	-1.7574830451387	0.0788355093013364	0.45926291175058
Ccdc179	4.0803093163492	0.0224497605219865	0.986747925503803	0.0227512619400992	0.981848685286398	0.997732315817213
LOC120099816	21.6154321028726	-0.939206013584588	0.877055165472985	-1.07086310024534	0.284230989526716	0.765011583259709
LOC120099817	0.321889584236951	-0.907282627663462	4.08052381408439	-0.222344647158258	0.824045598415152	NA
LOC102552387	0.247197027235838	0	4.08052381408439	0	1	NA
LOC120100151	0	NA	NA	NA	NA	NA
LOC120099818	0	NA	NA	NA	NA	NA
LOC108349461	0.83827396774544	0.877557026604017	2.33091149066413	0.376486636287498	0.706555148639003	NA
LOC102552153	0.937857185241276	-0.907285518400399	3.20601263141515	-0.282994991819454	0.777180676101377	NA
LOC102552287	0	NA	NA	NA	NA	NA
LOC120100376	0	NA	NA	NA	NA	NA
Luzp2	3388.04606280428	-0.502802231982726	0.202046158813282	-2.48855130399872	0.0128264729553287	0.152698992206772
LOC120099819	262.387905391896	-0.446578508343539	0.504383868925718	-0.885394113207273	0.375944106297766	0.83132180057791
LOC120100164	2.64930258614381	-0.66849544005066	1.31298647684946	-0.509141146415101	0.610653292388325	NA
LOC108348964	0.307882302701003	2.38415024759979	4.00182375131118	0.595765929676095	0.551331607195393	NA
LOC120100147	0	NA	NA	NA	NA	NA
LOC120100213	0	NA	NA	NA	NA	NA
LOC120100210	0	NA	NA	NA	NA	NA
Siglech	3.80648842898929	3.9906088321657	1.49681122855132	2.66607355426375	0.00767429003174989	0.105609965794937
Tubgcp5	872.232806407605	-0.277130562452292	0.218294188467535	-1.26952789901463	0.204252846562812	0.684794132989085
Cyfip1	2764.02420422713	0.613358445132924	0.221771101069619	2.76572755500897	0.00567959635874052	0.0849654128099448
LOC120100150	3.70074185943124	-0.0544782497421974	1.04227803712498	-0.0522684425860785	0.958314798100069	0.993900888002994
Nipa2	1102.7213221988	0.33993137894326	0.173803028023577	1.9558426732194	0.0504836901923823	0.366374275159372
LOC108348727	34.6661402930895	0.168919743925655	0.389633701512866	0.433534736009168	0.664626336507321	0.930723105010776
Nipa1	1734.51681278206	-0.468301966400894	0.148323127421365	-3.15730914350608	0.00159232435323563	0.03167747719915
LOC120099820	116.20246753247	-0.508908488148801	0.527208671706797	-0.965288538409752	0.334400310970334	0.801067467221607
LOC108349578	181.023135946135	-0.768288648275782	0.560290981710406	-1.3712315089035	0.170302798785574	0.638828268372051
Herc2	11979.3598052321	-0.304039781271504	0.119908198182626	-2.53560461986458	0.0112253392635799	0.1379562319534
Oca2	85.7900786181674	-0.0930680308244875	0.607006264720406	-0.153323015319052	0.878143551656479	0.982361643960799
Gabrg3	201.252708386827	-0.370946479144207	0.238674642085559	-1.55419308856126	0.120138365624707	0.556835972235533
LOC120099822	630.77092844829	-0.509394755078265	0.753733499983684	-0.675828731361007	0.49914939072607	0.881509114531607
Gabra5	679.283505293245	-0.503967869785494	0.315878177223969	-1.59545010109439	0.110611619976177	0.537626963057616
Gabrb3	1956.41890717521	-0.385473709079246	0.325002696955508	-1.18606310867635	0.23559737800901	0.719327103971344
LOC120099823	26.6377192698312	-0.763730950038576	0.847382991753455	-0.901281896699648	0.367438456643879	0.825661437043079
LOC108349768	0	NA	NA	NA	NA	NA
LOC120100444	0	NA	NA	NA	NA	NA
LOC108353803	4.7242611142121	0.152003346464942	1.11370098169981	0.136484881456191	0.891437975558248	0.984417745461288
LOC120100421	0	NA	NA	NA	NA	NA
LOC120097768	0	NA	NA	NA	NA	NA
Trnae-uuc	0.284582856617491	0	4.08052381408439	0	1	NA
Atp10a	743.371833692923	-0.48692700479852	0.151324832603197	-3.21776007560727	0.00129195838978239	0.0268810314879585
LOC100912195	123.537334827013	-0.333000188076641	0.702431112841135	-0.474068107162494	0.635451340584501	0.923038554609357
Ube3a	5057.7373610347	-0.152891781033365	0.341685311636706	-0.447463721226406	0.654540276399462	0.92761484579182
LOC120097268	341.738556577448	-0.0329369647098234	0.784397904566819	-0.041990123275524	0.96650657165855	0.995372836787114
LOC102548730	3204.37757047254	-0.348010300112646	0.640641233368509	-0.543221825237191	0.586977081274605	0.910987877342971
LOC120100276	9.46024777899545	-0.406448422817292	0.904927662374396	-0.449150180414235	0.653323323431368	0.927405201052028
LOC120100264	16.4818679256196	-0.595557610289189	0.819712108550527	-0.726544849193818	0.46750482369513	0.870130643954194
LOC120100283	31.9562769802731	-0.459316862234448	0.779618031612318	-0.589156283731074	0.555756439911198	0.901748592541626
LOC120100290	28.8251668573247	-0.343984435775943	0.674116953162905	-0.510274121073493	0.609859430449325	0.917548315822075
LOC120100284	11.5957063684574	0.316995704463036	0.746987276330344	0.424365601005028	0.671299203611525	0.932810161062789
LOC120100288	20.1050960967243	-0.429788056637909	0.621887058641639	-0.691103071957594	0.489500769922662	0.878827264209267
LOC120100262	6.87979381702839	-0.178465323381951	0.73146467143751	-0.243983517387412	0.807243585449881	0.967165289561991
LOC120100275	0	NA	NA	NA	NA	NA
LOC120100292	18.0144342479989	0.428741110753077	0.763764539277162	0.561352470172082	0.574557278724349	0.908304689263867
LOC120100240	8.78761710552444	-0.717472314096695	0.87660390624237	-0.818468077757257	0.413089962648394	0.849050662355337
LOC120100270	10.7026292298231	-0.0801292962912599	0.847324847168195	-0.0945673864740971	0.924658455529218	0.989651463659772
LOC120100268	7.38329633478821	-0.245032393479891	0.987915992155107	-0.24802958492995	0.804111516391482	0.967165289561991
LOC120100269	7.11211275627716	0.646344277045272	0.8519806580259	0.758637265947912	0.448069573792328	0.863335468030014
LOC120100266	20.1240917971052	-0.641810459079937	0.712651512185884	-0.900595098874261	0.367803641440648	0.825661437043079
LOC120100259	10.580709929802	-0.817665134657218	0.817225764511479	-1.00053763618919	0.317050393368744	0.789371596356322
LOC120100260	7.16367567498479	-1.06531026210447	1.19027530707053	-0.895011646277351	0.370780862328848	0.827369326607672
LOC120100263	22.6892762358057	-0.241912656052106	0.85808041171043	-0.281923060765245	0.778002506525421	0.961805333632599
LOC120100285	19.7583635782802	-0.305123620757819	0.434792517943404	-0.701768333551537	0.482823650018694	0.877232130872548
LOC120100241	17.7733477605781	-0.270216274991696	0.66524006128239	-0.406193629515933	0.684600334497165	0.9380673763407
LOC120100274	32.931820487568	-0.45758153591213	0.601736304069461	-0.760435314966985	0.446994420659167	0.86320829227649
LOC120100242	1.43349911447274	0.477064024917967	1.74965707604279	0.272661444033905	0.785113475215917	NA
LOC120100243	0	NA	NA	NA	NA	NA
LOC120100244	28.1705443179516	-0.433625976429388	0.515681748899847	-0.840879044787766	0.400415698975003	0.84330721344593
LOC120100246	26.4945591231949	-0.0470852476336128	0.460560328295687	-0.102234701386141	0.91857038432516	0.988921808870489
LOC120100247	0.733765713266087	-1.49647327640854	3.38578288115973	-0.441987371587144	0.658498344266631	NA
LOC120100248	0.708726586618306	1.53664915841864	2.40405118943954	0.639191530184047	0.522698341389256	NA
LOC120100249	21.9180485644693	-0.340222005534935	0.495928696358446	-0.686030084633438	0.492694137340746	0.88003546827997
LOC120100250	89.5086613864472	0.0646918164185692	0.425496790227146	0.152038318277405	0.879156713331224	0.982472669259905
LOC120100251	90.1949387555588	0.32185011396434	0.302846079196873	1.06275146377283	0.28789467561933	0.768419802548527
LOC120100252	79.4838095939867	0.352257518330476	0.328658503555215	1.07180405959372	0.283808049337972	0.76460949761652
LOC120100253	21.0354495282944	-0.218408276659846	0.600687399235156	-0.363597233665866	0.716158792810325	0.945500637834284
LOC120100254	5.08180016290368	0.0230081735486026	1.19718284659845	0.019218596068241	0.984666722824975	0.997931239232132
LOC120100261	0.94621400395609	-3.4110739298123	2.57753034970616	-1.32338846376772	0.185706226210644	NA
LOC120100239	6.1150460365129	-0.179839199764877	0.917794511451038	-0.195947129255055	0.844651548409938	0.974753331283787
LOC120100235	9.97606235545781	-1.26031763725659	0.914866365468917	-1.37759752115339	0.168327586711045	0.637738279154659
LOC120100236	18.1411185858734	-0.272578468576009	0.506139684121425	-0.538543957581908	0.590201566211829	0.910987877342971
LOC120100258	9.48939428252688	1.05311700390763	1.03272003584734	1.01975072367367	0.307846698538996	0.781645239158743
LOC120100257	17.112539847029	-0.0773467334618748	0.988755004298392	-0.0782263888684528	0.937647971050774	0.991817745847964
LOC120100237	45.4875505526228	-1.42930780519556	0.497272713017613	-2.87429365774376	0.00404932268824711	0.065038660939629
LOC120100277	5.30487896116115	0.139549130335661	0.866913379017421	0.160972403602571	0.872115135896031	0.981529270046901
LOC120100238	0	NA	NA	NA	NA	NA
LOC120100255	0	NA	NA	NA	NA	NA
LOC102551177	43956.9652822993	-0.471756149163478	0.599749778442074	-0.786588284182321	0.431522919799925	0.858102435819982
LOC120100281	0	NA	NA	NA	NA	NA
LOC120100282	0	NA	NA	NA	NA	NA
LOC120100280	0.448313545531059	-2.85612563949091	3.97060467386882	-0.719317553391182	0.471945282871397	NA
LOC120100271	0	NA	NA	NA	NA	NA
LOC120100279	42.0558356176871	-1.12832122680274	0.610188695784755	-1.84913492268424	0.064438332776209	0.41481605138565
LOC120100272	3.9652582783679	-0.184357941679072	1.01421540140455	-0.18177395198669	0.855760127242867	0.978933595188357
LOC120100265	77.2636536860245	-0.143529289799377	0.791347804482071	-0.181373207818926	0.856074647157753	0.978933595188357
LOC120100286	11.1993201268675	-0.331083689391704	0.821879945751255	-0.402837045852325	0.68706810624094	0.938129580098655
LOC120100287	15.7660059066809	-0.421945064149409	0.786720118200807	-0.536334402016283	0.591727458674758	0.911457760717107
LOC120100291	9.59607938810325	0.103235720347714	0.968043414063033	0.106643688545348	0.915071657747039	0.988730480317394
LOC120100331	67.7097964155966	-0.627567911358873	0.770114758936871	-0.814901810510966	0.415128516747066	0.850171047384888
LOC120100319	15.0322020473022	-0.463564577721914	0.885449478098852	-0.523535886787389	0.600601384345009	0.914040987488959
LOC120100317	5.7557250325491	-1.25843119904733	1.04068118549633	-1.20923796508068	0.226571435985433	0.708734509103994
LOC120100314	39.2025171974833	0.0393257732813889	0.795510833625931	0.0494346168764822	0.960572941596997	0.99396969213297
LOC120100313	5.09129306375735	-0.368562611461505	1.03747420860455	-0.35524990250817	0.722402382791584	0.946763771095347
LOC120100324	1.35462628280914	0.0545062348210189	3.19315325526307	0.017069720888335	0.986380994622986	NA
LOC120100325	8.15343123086305	0.596336702867706	1.18734373874415	0.502244365644652	0.615495638505581	0.919831880257355
LOC120100326	2.76397178707926	-0.951911560155871	1.79507670873572	-0.530290185106523	0.595910750644248	NA
LOC120100327	1.16716851621192	-1.8450689739113	2.13092615692549	-0.865853078913522	0.386570736905181	NA
LOC120100315	2.44103774717893	-3.0091896282662	1.53620044332933	-1.95885220664599	0.0501300975391602	NA
LOC120100330	0.405885718609091	-1.68539853918417	4.04897080066934	-0.41625356717948	0.677224465776381	NA
LOC120100295	44.709617444484	-0.556398383260775	0.479249091606346	-1.16097952610789	0.245650225673586	0.729818233078562
LOC120100296	637.665258252049	-0.40212140700283	0.751551017806936	-0.535055368797505	0.592611570777213	0.911806520923158
LOC120100297	214.869909878859	-0.248985998778657	0.636150459356506	-0.391394826674365	0.695505415674389	0.940676978373641
LOC120100294	58.0716199350788	0.48607624862306	0.529141967196946	0.918612166027918	0.358298466201858	0.820259562891114
LOC120100298	143.998468557778	-0.218924891080419	0.398909592051772	-0.548808290004736	0.583137020553072	0.909870277889447
LOC120100299	12.4790898067394	-0.467609443533144	0.567891451570211	-0.823413422125322	0.410272932869601	0.84691720536739
LOC120100309	119.681595453784	-0.0727696337306897	0.640456806958981	-0.113621454155847	0.909537879530575	0.988312318428437
LOC120100301	10.9501619875975	-0.0861908727704697	0.583019167283022	-0.147835401659495	0.882472669814771	0.983071712166853
LOC120100302	57.6518128347352	-0.36785825538393	0.394342841956743	-0.932838678036108	0.350903267768121	0.81453995310368
LOC120100303	25.1609641748066	-0.66748577203287	0.72764540227709	-0.917322874499095	0.358973474238106	0.820433278468811
LOC120100304	20.6906291946337	-0.0822015837668148	0.514930274594101	-0.159636338787054	0.873167551837421	0.981831866137184
LOC120100310	332.945643850418	-0.0630842141800967	0.555636883213332	-0.113534965165147	0.909606444089869	0.988312318428437
LOC120100305	8.65915928940495	-0.544580398973545	0.863213589283945	-0.630875609158663	0.52812186102425	0.89356288071469
LOC120100306	54.6912190281896	-0.402030879737136	0.404066040938799	-0.994963295611445	0.319754116265083	0.790741781820741
LOC120100329	14.8330720507163	-0.588309170171411	0.862066292053356	-0.68244075379646	0.49496029354956	0.880206396173061
LOC120100312	71.7481926541797	-0.13000884187433	0.52218203149036	-0.248972262609787	0.803382237169423	0.967165289561991
LOC120100321	0.526686685966841	1.42589821749388	3.53204291881762	0.403703536527583	0.686430738681856	NA
LOC120100307	27.157592568481	0.100093057472575	0.574858206440599	0.174117819579076	0.861772869108971	0.979396948672164
LOC120100318	24.3623581445103	-0.611672501307435	0.745001870005203	-0.821034853648305	0.411626415681523	0.847650041002077
LOC120100335	7.88587133806093	-0.404194450074366	0.746251348697009	-0.541633125059149	0.588071267565895	0.910987877342971
LOC120100333	15.8614072062361	-0.365707210341807	0.751282396369033	-0.486777291880229	0.626416164403658	0.921841035137924
LOC120100308	26.6749873801145	0.127044024404775	0.917866448403997	0.138412319815897	0.889914560927191	0.984417745461288
LOC120100316	0.526096844647025	-0.361834773564596	3.95507754495703	-0.0914861388813875	0.927106319617075	NA
LOC120100323	3.19013453707971	0.952074567963045	1.45651294436136	0.653667083185796	0.513326314711079	0.886313474787405
LOC120100332	0	NA	NA	NA	NA	NA
LOC120100320	14.4698559625872	-1.22645683672562	0.818264040062086	-1.49885217567738	0.133911985471609	0.579730677096361
LOC120100336	12.0156723338472	-0.348808444553998	0.8175510586486	-0.426650349068807	0.669634019470482	0.932572705849485
LOC120100337	32.4128156533432	0.0282648807551867	0.866967647589435	0.032602001739945	0.973991973522811	0.996688274045188
LOC102547183	1343.88611471607	-0.410239220414055	0.482570305744965	-0.85011285512222	0.395262345218242	0.840904032265519
LOC120100466	0	NA	NA	NA	NA	NA
LOC120100480	78.7759738283225	-0.402031858960137	0.705855532480892	-0.569566774587858	0.56897156890668	0.906916291590741
Snurf	52.2798924121171	-0.834791669458075	0.635006801117674	-1.31461847020971	0.188638159458346	0.662449397827868
Snrpn	78.1789849570307	-0.44434396746834	0.403159763492166	-1.10215355723854	0.270394918866539	0.753181403769988
LOC120099825	8.96849359035218	0.229030989090914	0.753528198279685	0.303944815355012	0.761169934193599	0.956428219711709
RGD1561206	1.82264480898725	2.98459605488735	1.83702282673383	1.62469187179011	0.104228230160807	NA
LOC120099826	1.6683800395149	-3.99395053514074	1.85403853550599	-2.15418960213292	0.0312253059536906	NA
LOC120099827	0.37603450120935	1.96584666096194	3.78131025788928	0.51988504695176	0.603143698041691	NA
LOC120099828	0.750250952490994	-1.85639966830082	2.05774112025946	-0.902154138838782	0.366974992965794	NA
LOC102554921	162.378563786111	-0.0467285525940534	0.219846133133017	-0.212551168984084	0.831677062523923	0.97184687247424
LOC120099829	7.38954608627081	-1.01804437911511	1.04113885735718	-0.977818061367249	0.328164316469409	0.798116732783884
LOC120099830	55.6114725540521	-0.319120701776961	0.641940849052166	-0.497118546433284	0.619105456686067	0.920749807780695
LOC102555470	58.4630765848453	-0.232059046498851	0.65945568821954	-0.351894828787337	0.724917137510932	0.946783548821727
LOC103691146	68.1768644472348	-0.591346649906591	0.52780524205442	-1.1203879817579	0.262548464122223	0.745697754025989
LOC102555617	227.775239042619	-0.374030851288461	0.603931378041869	-0.619326739572935	0.535701132497038	0.895908739692936
LOC120099831	2.8012716245793	-0.545356790356517	1.43935062262026	-0.378890856602908	0.704768914261785	NA
Mir344b-2	0	NA	NA	NA	NA	NA
Mir344b-1	0.605118066514914	0.860006456614509	2.85106586144414	0.301643840728005	0.762923583664598	NA
Mir344b-3	0.408772861218961	0.845347998307496	3.74747913459913	0.225577773202978	0.821529829705707	NA
LOC102555775	8.80849131052963	0.458516357504465	0.876790009968173	0.522948884329908	0.601009824884783	0.914042930895059
LOC102555866	2061.29803787731	-0.395289067580785	0.580893439112653	-0.680484648242217	0.496197639087712	0.880652736358311
LOC120099832	59.4383422478132	-0.148720487585736	0.692313121847667	-0.21481679733128	0.829910156236016	0.971456679845967
LOC120099833	48.4283171553208	-0.532127446449346	0.566809091341069	-0.938812475979053	0.347827032284604	0.813323036415459
LOC120099834	11.7817062596798	0.304717984043391	0.804856952285157	0.378598933858039	0.704985713984673	0.942538681957444
Mir344a-2	51.7709961364595	-0.194971545052351	0.871176445968866	-0.223802590111945	0.82291091446977	0.97072041246195
LOC120099835	555.044395195633	-0.364967465130956	0.766756441992087	-0.475988782282343	0.634082369717149	0.92267408715066
LOC120099836	524.734482918742	-0.309000183591895	0.700798743582886	-0.440925710014988	0.659266780167633	0.928456538547367
Mir344-1	33.5691301775879	-0.447664996368055	0.578846626118514	-0.773374113571147	0.439301005450917	0.860820773556901
Mir344g	31.6050471119817	-0.0424203036608764	0.549675163288414	-0.0771734043923294	0.938485598754361	0.991817745847964
Mir344i	24.1900583631054	-0.390647440938215	0.75214863019343	-0.519375327237852	0.603499033347768	0.914872137681335
LOC102546835	2367.50020767721	-0.393990477648649	0.611253529046666	-0.644561477237001	0.519211405902143	0.88957383294141
LOC102547415	168.8428125792	-0.392962251588057	0.501191920782825	-0.784055439230302	0.433007580838888	0.858606649351596
LOC120097775	0	NA	NA	NA	NA	NA
Ndn	2225.24126585281	-0.284856889055102	0.292351870319056	-0.974363149256496	0.329876259854277	0.79909675569055
Magel2	140.342819762011	-0.245998527747875	0.358505278022886	-0.686178259646629	0.492600705398947	0.88003546827997
Mkrn3	44.8015703212163	0.233984472913264	0.329191464688496	0.71078535749606	0.47721725564802	0.875348604079702
Peg12	10.0479316665367	0.160441052971678	0.676571872581988	0.237138225033491	0.812549558677138	0.968050611538076
LOC680017	455.378625263684	0.132988996418903	0.219095701525962	0.606990440673452	0.543857256107733	0.897877171963841
LOC102548067	1.11069392569367	-3.97088822760377	2.2469576213455	-1.76722880301853	0.077189917823012	NA
Chrna7	296.685283486619	-0.56271592358146	0.336901380292262	-1.67026897631973	0.0948661583389878	0.502976330084783
LOC102548165	6.95235237907069	0.187657186384989	1.30754754712014	0.143518441679847	0.885880747660275	0.983580666684651
LOC102548323	41.4799471857045	-0.830631926463358	0.475943751563277	-1.74523128780466	0.0809446170642632	0.466753869921288
Otud7a	1542.69095109385	-0.705857430909429	0.332569875424735	-2.12243345855651	0.0338013549956454	0.293292641695346
LOC120097335	72.6980676357049	-0.039547594335717	0.297538282593498	-0.132915986443827	0.894259823730057	0.98456213844268
Klf13	238.692490732665	0.526564152333972	0.28444742225217	1.85118271828513	0.0641432710968216	0.413795393519759
LOC120100492	0	NA	NA	NA	NA	NA
LOC102548601	2.46801629077938	2.62245793453046	1.73585437955523	1.51075917739275	0.130849819004495	NA
LOC120099837	1.51902441190617	1.24675206991199	1.49201967020634	0.835613695186449	0.403372261723211	NA
Trpm1	39.486814546097	0.633507569121124	0.637451924179705	0.993812309746093	0.320314252048097	0.790741781820741
Mir211	0	NA	NA	NA	NA	NA
Mtmr10	2336.72031031812	-0.0329444786267499	0.21107870278928	-0.156076753321904	0.875972521949568	0.982097447948517
Fan1	434.3773843114	-0.0816935087446931	0.222113061890606	-0.367801461333816	0.713021279302865	0.94458571403089
Mphosph10	189.474392117438	0.362493001045736	0.225469899062922	1.60772237248651	0.107895996438859	0.52995367939314
Mcee	225.478450441217	-0.257791016719344	0.411425631460901	-0.626579865245568	0.530934670067463	0.894211068333856
Apba2	2593.81420883529	-0.255820379445748	0.189848540933845	-1.34749721113154	0.177820151031249	0.647659046467121
LOC108349006	4.96418856890124	-0.0911209175262013	1.04449820270386	-0.0872389414269159	0.930481586551568	0.990862182532893
LOC120097338	28.3114352274825	-0.753233409594021	0.556401391510261	-1.3537590327542	0.175813267636556	0.645963284369191
Fam189a1	510.747558656964	-0.690112347107361	0.175489955288081	-3.93248916141375	8.40707714950577e-05	0.00299786324958556
Nsmce3	217.878681794571	0.106724535981564	0.269469660022496	0.39605399722052	0.692065194154253	0.939711733292047
LOC120100402	2.37931972700983	-0.158849914726123	1.25136507513499	-0.126941304246474	0.898986854997002	NA
LOC120099839	5.12451604148371	-0.79398268110577	1.64086176192637	-0.483881518558659	0.628469957271257	0.922391586740822
Tjp1	5347.30893531178	0.16772362107764	0.171456467276214	0.978228606608574	0.327961270996334	0.797794021766154
LOC120099840	31.2881039374814	-0.215026369503121	0.834774799722619	-0.257586081389341	0.796726372753315	0.965899941152223
Trnap-agg_5	0	NA	NA	NA	NA	NA
LOC102546680	5.14948948826767	-0.902100583834973	1.14680584813478	-0.78662014612342	0.431504262307944	0.858102435819982
LOC120099841	5.82250502907522	-0.229195253006198	0.865509215634314	-0.264809719949921	0.791156048694608	0.965035969327704
Tars3	493.894142611304	-0.158033576928482	0.191098124034199	-0.826976076961387	0.408250621097465	0.846144695575911
Tm2d3	591.439246229848	-0.35948071875093	0.295238397651909	-1.21759473567786	0.223378015922712	0.705626260133832
LOC108349586	3.5052373905001	1.26897703053144	1.05204374964565	1.20620176771057	0.22773970251675	0.710245972686656
LOC120099842	1.2783938638593	0.36415221698707	1.63912070521059	0.222163148711055	0.824186880337976	NA
LOC102547214	3.33176586741651	-1.23176608392347	1.2724180420783	-0.96805141328519	0.33301869340082	0.800801360876475
LOC102549305	25.8056406249136	-0.281396449995571	0.402010523873971	-0.699972844700424	0.483944263305535	0.877468176167751
LOC102549468	26.8651378828015	0.361635658465541	0.455995031154623	0.793069296281244	0.427737450319358	0.856267776131407
Pcsk6	1200.92727866794	-0.288588732516022	0.21757290759497	-1.32640012815039	0.184707196377649	0.65610913308121
Snrpa1	326.675907475672	0.0501263959952163	0.293687683050754	0.170679258573311	0.86447597275885	0.980007195154704
Selenos	651.811012160888	0.218146614870356	0.279966493406397	0.779188295771154	0.435868803672796	0.859852359520348
Chsy1	771.97291212331	1.31107312638731	0.348280720415415	3.76441488011027	0.00016693952047583	0.005116245114691
LOC102549532	17.3107877066907	0.160040997433323	0.460028889797347	0.347893362749076	0.727920270058127	0.946957265236337
LOC102549616	11.3467128057864	1.74608386682428	0.968353602704257	1.80314697229205	0.0713651358475866	0.436133095092271
Lrrk1	579.926205275085	1.63016523782305	0.318822460110065	5.1130815478316	3.16945389382589e-07	2.70225732549163e-05
LOC120100464	0.893389594082148	0.900677731882783	2.41029311930967	0.373679750677272	0.708642592342899	NA
Aldh1a3	41.3504839640659	0.502594311282498	0.502661822696667	0.999865692178876	0.317375509349297	0.789613962035954
Trnap-agg_6	0	NA	NA	NA	NA	NA
Asb7	466.894063305689	0.0161464754884048	0.173214350731731	0.0932167307165672	0.925731383071829	0.989766599011655
Lins1	124.39538456425	-0.396552250898374	0.276162949497976	-1.43593574597624	0.151020625716827	0.610090203625215
Cers3	3.2578404622686	-0.965992489796221	1.20226408272562	-0.803477791340359	0.42169862813828	0.853595985222258
Adamts17	179.31575214214	-0.419471506856854	0.231922168912683	-1.80867361159762	0.0705017249340637	0.433426028674338
LOC120097339	1.53984494427335	0.273999283481079	1.46005802212636	0.187663284149516	0.851140613847466	NA
LOC120097340	0.113898784338745	-0.907282627663461	4.08052381408439	-0.222344647158258	0.824045598415152	NA
Lysmd4	357.339958741658	-0.144623874685432	0.21375006836944	-0.676602706088813	0.498658061705521	0.881509114531607
Mef2a	1868.51845875398	0.489073707394426	0.180987215530145	2.70225554861341	0.00688708065003035	0.0972553562030127
LOC103691157	8.61187926170665	2.55215622880984	0.889651401275225	2.8687148979382	0.00412143115066103	0.0659311919881481
Lrrc28	545.214487090546	-0.141791411714985	0.300657900589499	-0.471603810965801	0.637209606023305	0.923581303444912
LOC120100341	10.0114313132814	0.237201654127359	0.807817416732531	0.293632755637771	0.769038543193376	0.958980509902385
Ttc23	124.271938552558	0.462607535100701	0.221702038118983	2.08661832351956	0.0369226496071655	0.309792367902666
LOC108349234	32.70458565902	0.215755989131691	0.622244919229412	0.346738048739527	0.728788122718785	0.947146784336625
LOC120099844	20.8557611437102	-0.56377140673272	0.512282926544102	-1.10050789811787	0.27111089028637	0.753587660918444
Synm	1074.79651900846	-0.112299634072073	0.188031697287181	-0.59723778326884	0.55034863661657	0.900465819913945
LOC108349848	0	NA	NA	NA	NA	NA
LOC120099845	0	NA	NA	NA	NA	NA
Igf1r	2122.57103273881	-0.219143854859823	0.13954454114043	-1.57042226853782	0.11631690514953	0.549573144142958
Pgpep1l	18.4604026060851	-0.127736960718075	0.446459668975531	-0.286110861953527	0.774793212514954	0.961138566164897
Fam169b	203.59162769171	0.932030475558684	0.275749065072467	3.37999505207296	0.000724871347450976	0.0171421869539528
LOC102551020	0	NA	NA	NA	NA	NA
LOC120099846	0.0980372603774523	-0.907282627663462	4.08052381408439	-0.222344647158258	0.824045598415151	NA
LOC102551255	0	NA	NA	NA	NA	NA
LOC682259	0	NA	NA	NA	NA	NA
LOC120099847	7.23094219977343	0.785052078851457	0.725205335365079	1.08252385988894	0.279019819243688	0.760930203374269
Arrdc4	395.707417244009	0.792258706620304	0.291256598165408	2.72013994398977	0.00652542934026359	0.0934960812084478
LOC120099848	0.599581179636004	-1.71859693552293	3.44754521286173	-0.49849873733675	0.618132558954738	NA
LOC120099849	16.7180423480258	1.25946979895133	0.597913059628416	2.10644303326315	0.0351658865699079	0.301067248591522
LOC120100448	0	NA	NA	NA	NA	NA
LOC120099850	2.48194982616505	0.0381829168514776	1.09379511042201	0.0349086556409506	0.972152578617905	NA
LOC102553173	49.242846902859	0.960222590054974	0.49226174395791	1.95063419378183	0.0511005765847766	0.369079610307691
Nr2f2	368.197664406526	0.697597829919865	0.3912502438464	1.78299653710563	0.0745868670281656	0.446320727528171
LOC102553329	330.31394512887	0.379207581373876	0.44417645132428	0.85373184517841	0.393253585151962	0.840265368276594
LOC108349002	12.1665498639869	0.574397114352782	0.653639545950417	0.878767384732798	0.379527413799548	0.833184364107647
LOC120100125	0	NA	NA	NA	NA	NA
LOC120097785	0.524408521273415	1.83464969360212	3.97842318746921	0.461149959959184	0.644691020030905	NA
LOC120099851	2.77815729166312	1.59799864930617	1.4039183514832	1.13824186970555	0.255019499738577	NA
Mctp2	299.560619754717	-0.322879123117989	0.216385083994454	-1.4921505547317	0.135659681252938	0.581818463042795
LOC102553828	167.844210654267	0.11181278515883	0.232279052840231	0.481372658410737	0.630251665384898	0.922392083782311
Trnaa-agc_6	0	NA	NA	NA	NA	NA
LOC103691162	0	NA	NA	NA	NA	NA
LOC102554078	0.863785564275224	-0.87733021171408	2.23274043909682	-0.392938738579471	0.694364728843401	NA
Rgma	863.267722486602	0.0400271869910182	0.293515966816516	0.136371412516853	0.891527672032691	0.984417745461288
Chd2	2995.35526186779	0.0739292476986529	0.327587453273452	0.225677897489379	0.821451949878235	0.970329573848413
LOC120099853	0	NA	NA	NA	NA	NA
LOC120099854	4.82621414875393	-0.989514289255179	1.0430898544216	-0.948637631801977	0.342804944522144	0.808621208403473
LOC120099855	1.5751300504156	1.35011176767232	1.94513092270616	0.69409814625433	0.487620661044281	NA
LOC120099856	0.322194033142982	-2.38348405041714	3.99505282253276	-0.596608895124965	0.550768531041103	NA
LOC499179	83.0970335513357	-0.00544100645756606	0.311744429699571	-0.0174534199786972	0.986074892651416	0.998301666075022
Fam174b	273.190374904695	0.113439467062029	0.476987057164065	0.237825042332354	0.812016794872875	0.967795157393636
LOC120099857	65.3461234837563	0.366151538775389	0.392728793947396	0.932326695720797	0.351167715467025	0.814771305874079
LOC120099858	65.3350530965484	-0.450277925798326	0.864413759966079	-0.520905550851013	0.602432568375096	0.914524116616191
St8sia2	17.3409937923964	0.185404616944265	0.599295251381332	0.309371076304911	0.757039269678417	0.955160084201091
LOC120097791	0.785380821183815	0	3.90881841727858	0	1	NA
[truncated: 32,323 more rows]
