# Supplementary material for: Transcriptome Profiling after Early Spinal Cord Injury in the Axolotl and Its Comparison with Rodent Animal Models through RNA-Seq Data Analysis
Source: Genes (Basel). 2023 Dec 8;14(12):2189. doi: 10.3390/genes14122189 (PMC10742908; doi:10.3390/genes14122189)
Supplement: Supplementary file 1 [file genes-14-02189-s001.zip › Supp Table S7.csv]

	baseMean	log2FoldChange	lfcSE	stat	pvalue	padj
Vom2r3	0	NA	NA	NA	NA	NA
LOC103693496	12.624087410225	0.31396725001595	0.547486853052241	0.573469934968451	0.566326550077766	0.755382950412796
Vom2r4	0	NA	NA	NA	NA	NA
LOC102556157	6.95537139681952	-0.202413742889348	0.868319912332088	-0.23310964083009	0.815676268811598	0.910429279373695
LOC108352169	0	NA	NA	NA	NA	NA
LOC103690913	0	NA	NA	NA	NA	NA
LOC102548633	4.30387302958947	0.169525996761585	0.86004866819506	0.197112097292541	0.843739816873742	NA
LOC103690914	4.43305312512276	-1.99051931475872	1.05319893188908	-1.8899746804608	0.0587613464522448	NA
LOC102556098	37.0343376849734	-0.27916052197578	0.533789791499451	-0.522978382916616	0.600989296562236	0.780319935123656
Vom2r1	0	NA	NA	NA	NA	NA
LOC102548076	15.3077614624849	1.0964306075812	0.526144625765218	2.08389586035696	0.0371696409867731	0.152147343406616
LOC100910337	0.0914396063688608	-0.949001380196595	4.08045587181216	-0.232572391421338	0.816093467926498	NA
LOC100910123	0	NA	NA	NA	NA	NA
Vom2r5	0	NA	NA	NA	NA	NA
Vom2r6	0	NA	NA	NA	NA	NA
LOC100360735	124.003651094481	-0.333859178841168	0.23076300916321	-1.44676211344185	0.14796356124807	0.349583505197999
LOC120100385	0	NA	NA	NA	NA	NA
LOC120100082	0.235501082286541	1.93465036155226	4.03229217927136	0.479789230427706	0.631377271490704	NA
LOC120098765	60.825901105013	-0.339236769227943	0.622370164886302	-0.54507235141954	0.585703757608839	0.769125954028994
LOC103690290	11.2553722850151	3.0256647307068	0.904603046488957	3.34474302562913	0.000823588398430782	0.0133959304588827
Rrlt	15.841075141621	0.607399789036937	0.628715706221726	0.96609609562184	0.33399609806869	0.565475073165389
LOC120100384	0.196074520754905	0	4.08045587180563	0	1	NA
LOC108348301	38.0691647860948	-2.56272528050329	0.691385844470686	-3.70664991335666	0.000210018939422836	0.00499802166167899
LOC120098766	0.675508045142836	2.5035420897157	2.37244628485234	1.05525764933031	0.291307504548912	NA
LOC120097698	0	NA	NA	NA	NA	NA
Raet1e	1.56926667643185	0.142043087085966	2.14373198888059	0.0662597226811631	0.94717104936633	NA
Ulbp1	49.0773455941675	-0.976020979166793	0.928466396263045	-1.05121842114604	0.293158284550017	0.524699290264299
LOC102547284	3.12125258847874	-1.22807848750288	1.17881465141775	-1.04179099405142	0.297508590452878	NA
Raet1c	0.233743072900604	1.92520471011082	4.03310364007484	0.477350666365493	0.633112437732755	NA
LOC120093164	0.604105419349448	1.54136708462472	2.7744129425846	0.555565129100359	0.578508175282961	NA
LOC120100382	0	NA	NA	NA	NA	NA
LOC120098768	1.2303039408796	-0.169378088319287	2.86097752339195	-0.0592028727714275	0.952790521517483	NA
LOC100913013	0	NA	NA	NA	NA	NA
LOC120098769	0.0914396063688608	-0.949001380196595	4.08045587181216	-0.232572391421338	0.816093467926498	NA
Raet1l	0.216983985309858	-0.949009387278498	4.08045587181216	-0.232574353722158	0.816091944013858	NA
Raet1d	0.534473721816162	0.720668340765141	2.7775883194407	0.259458299029085	0.795281653114012	NA
LOC100910848	26.4153374997956	-1.71390605122777	0.496961990017287	-3.44876687886763	0.00056315266078011	0.010187281005967
Lrp11	2546.77584696516	0.0355326498516844	0.216939446497189	0.163790635706932	0.869895963745449	0.937795083087571
Pcmt1	4017.87828752709	-0.292454737413456	0.21231953918882	-1.37742733679056	0.168380165918133	0.377204675567857
Nup43	246.548332394611	-1.0263335948024	0.302937140802346	-3.38794243612422	0.000704190417349394	0.0119667081471603
Lats1	1286.84727825485	0.000789155422147941	0.147485517470293	0.00535073162222111	0.995730754221292	0.99806334526957
Katna1	196.355527986896	-0.164916935448722	0.212530905052325	-0.775966843072161	0.437768563449251	0.655100611108038
Ginm1	612.499700979831	-0.694834296922198	0.259655657607938	-2.67598365975661	0.00745102777667073	0.0572647537997355
LOC120098771	1.45793083217127	0.794696108192245	2.18509597561122	0.363689337705156	0.716090006191831	NA
Ppil4	345.04749095444	-0.229524788130873	0.185894993398896	-1.23470128987473	0.216941695670078	0.438315466071008
Zc3h12d	67.9481006273108	-1.05269585753671	0.434780900680749	-2.42120998389874	0.0154689388078464	0.089740390438657
Tab2	1995.91794248371	0.637778947714998	0.196522331712431	3.24532556762176	0.00117316413309993	0.0171524122835237
LOC120098772	0.452547456166442	0.956527735559284	2.98274519590593	0.320687042551338	0.748447567642788	NA
Ust	788.399606401515	0.63464265957828	0.153450136780846	4.1358233553396	3.5368419047845e-05	0.00130782058863689
LOC108348767	79.8000110303743	2.06695857292942	0.694615974976392	2.97568533893806	0.00292334643877995	0.0315664271686188
LOC120098774	17.5638485635176	1.78926315643329	0.640764190128603	2.79238943748429	0.00523203443545005	0.0461362588024685
LOC120100187	0	NA	NA	NA	NA	NA
Sash1	4795.01193267456	0.0666904783341469	0.134180637816361	0.497020132110411	0.619174854546265	0.792311461377587
LOC120100357	1.32177889795482	2.49062566438938	2.02071299106892	1.23254795480474	0.217744464675721	NA
Samd5	217.870741331318	0.0687031334704048	0.388853659498208	0.176681205878484	0.859758804154885	0.933074340312581
LOC120098775	9.53463370658935	1.34761549146271	0.804577467988944	1.67493565887583	0.0939468562833989	0.266174295788884
RGD1560633	0.682056618431663	1.92227075674345	3.46251845178669	0.555165491104183	0.57878147046302	NA
Stxbp5	3871.89788148328	0.182916427727391	0.244598782876945	0.747822313651553	0.454567341116254	0.668543058324639
LOC120098776	35.4192559675051	0.677478105209782	0.575322392664685	1.17756255248809	0.23897104625841	0.463270176223192
LOC120100355	12.1633557014669	0.152823247459108	0.692444054720707	0.220701219711892	0.825325081687137	0.915717482302653
Adgb	92.3112232364619	1.03069531023214	0.554648524706899	1.85828549850881	0.0631284820469847	0.20988768705948
Rab32	348.977097769883	-0.350419609835298	0.564042781448433	-0.621264239807197	0.534425778344146	0.732194397749681
LOC120098778	0.112078386382765	0	4.08045587181216	0	1	NA
LOC120100440	0	NA	NA	NA	NA	NA
Grm1	580.778009521214	0.266440961638729	0.323140019631375	0.824537183424924	0.409634397146956	0.632439749530065
Dctn3l1	41.9699170448847	-0.833937461517879	0.502286954590101	-1.6602809487625	0.0968579464802493	0.271052283222759
Shprh	1531.96729932065	0.376331581984104	0.178040280858299	2.11374403685436	0.0345371351070704	0.145636680340877
LOC102547024	4.71575727209047	-1.24311245208757	1.36237371814395	-0.912460682066847	0.361526258057973	NA
LOC102547090	3.65138282418852	-0.343500482552634	1.1085154017415	-0.309874343660888	0.756656513920391	NA
Fbxo30	612.037102446717	-0.313986917876027	0.156541430123825	-2.00577519719644	0.0448802380607001	0.17023344579995
LOC120100342	0	NA	NA	NA	NA	NA
Epm2a	172.237185515017	0.11144097787147	0.241550250473428	0.461357326904238	0.644542261991484	0.809238461279924
LOC120100424	0.209811197854186	-1.77997005655818	4.04501398029754	-0.440040520311688	0.659907759946196	NA
LOC102547285	0	NA	NA	NA	NA	NA
LOC120098779	0.823347316333672	-0.969495913351884	2.28470211701142	-0.424342370995858	0.671316142556991	NA
LOC120100351	0	NA	NA	NA	NA	NA
Utrn	5406.77922901996	0.438027695527657	0.199057963304495	2.20050325169666	0.0277712094887611	0.127854891994151
Trnal-uaa	7.40184351076267	-0.754718872554183	0.827100411851611	-0.912487603366816	0.361512092381193	0.590714872485706
Stx11	43.2226764006368	-1.29549192955126	0.316837572334758	-4.08882040095451	4.33572373498775e-05	0.00152809133901066
LOC120098780	1.61575196276517	0.910189219681294	1.71148010389157	0.531814081631274	0.594854768842947	NA
LOC120098781	1.33114968137164	2.93721256261063	1.88954869220037	1.55445190416886	0.120076660603516	NA
LOC120100405	0	NA	NA	NA	NA	NA
LOC120098782	0.953144134024634	3.3777732669353	2.25646553634774	1.49693102443855	0.134411206582069	NA
Sf3b5	379.037491580098	-1.11920574294848	0.428266400256774	-2.61334006655073	0.00896620375156953	0.0638754426963665
Plagl1	123.92119270814	0.178787824501165	0.380021428293536	0.470467745211108	0.638020873437484	0.804973014181986
Zc2hc1b	1.2231976836781	3.15465617510491	2.22666941239486	1.41676000826363	0.156553105739487	NA
Ltv1	229.772869604194	-0.53371079160845	0.270013613998881	-1.97660697067912	0.0480860736133547	0.178122370914769
Phactr2	889.837160905263	0.339636228139534	0.219440191444637	1.5477393904171	0.121685054243493	0.309763148143999
LOC120098783	16.0507224900447	1.34150043836996	0.547434073617648	2.45052418733242	0.0142648378403714	0.0853529081510351
Fuca2	424.162141999432	-0.198317773372926	0.215803436336539	-0.918974121726473	0.358109108079289	0.587963484967565
Pex3	536.267330508652	-0.237766364669804	0.167724415378294	-1.41760139174451	0.156307173598819	0.361316009004723
Adat2	190.292159323395	0.154826673976931	0.253009769508469	0.611939508413916	0.540577780769093	0.736388392671353
LOC120098785	0.419622395708372	-2.77166870163441	3.97721431290975	-0.696886937331431	0.485873553238333	NA
Aig1	1001.92435868006	0.169658053720112	0.172471728389773	0.983686168765575	0.325269842476378	0.557111961225369
Hivep2	2380.48325888752	-0.435707898283933	0.19096213544938	-2.28164550662679	0.0225102777342308	0.112556757208653
LOC120098786	3.48827797453224	0.247538241031414	1.04817490110316	0.236161198642412	0.813307586985291	NA
Trnaa-agc	0	NA	NA	NA	NA	NA
LOC100912436	32.8024144179593	-0.534418472882224	0.527227026950284	-1.01364013141272	0.310754500933765	0.542713774808607
Adgrg6	868.326175463973	0.0575298974860257	0.293894235589148	0.195750343216837	0.844805578399389	0.92477386084277
LOC108349488	1.57507246407157	-3.92526524191271	2.45769162831156	-1.59713496872241	0.110235624849391	NA
Vta1	984.510643833406	-0.499528187314236	0.274398848933124	-1.82044563691294	0.0686911679007901	0.220126752955791
LOC103690921	2.09505312189132	0.346789138647775	1.54856469200035	0.223942299885329	0.822802200920529	NA
Gje1	1.40152533860294	-0.311770090836821	1.89464973611117	-0.164552890644969	0.869295913434086	NA
Nmbr	50.7340784155823	0.338404962115665	0.487273223150204	0.694487088635589	0.487376795082531	0.695884039176942
LOC120100430	0	NA	NA	NA	NA	NA
LOC102552144	11.0176579628901	-0.649745834328425	0.807226300976855	-0.804911625825549	0.420870679066344	0.64169694257181
LOC102552210	4.8747302351765	-1.39593504185106	1.0645944816797	-1.31123640585529	0.189777906155618	NA
LOC108349489	2.85345655241343	-1.44362897510528	1.20099503897395	-1.20202742580737	0.229352902398691	NA
LOC120100212	0	NA	NA	NA	NA	NA
LOC120100214	0	NA	NA	NA	NA	NA
LOC102552459	0.220377975376938	1.85048511592928	4.03970719550176	0.45807406982115	0.646899227462461	NA
LOC120098787	0.115992531757334	0.974543964563975	4.08045587181216	0.238832129345188	0.811235755433562	NA
LOC120098788	0.669050554320231	-0.8418481364351	3.35096880229052	-0.251225298146513	0.801639926534298	NA
LOC102546491	2.3152896141642	1.28719767335331	1.46484825164651	0.878724244580608	0.379550809814642	NA
LOC102546604	4.5551340164706	3.69010089408878	1.25365849253589	2.9434657971522	0.00324559683859589	NA
LOC120098789	0.321889584236951	-1.77997612693499	4.04501363499285	-0.440042058582117	0.659906645843675	NA
LOC102546831	1.2614937199849	4.36244148555947	2.4953723893967	1.7482126131139	0.0804272183234235	NA
LOC108349492	0.353251623429811	2.5224154054803	3.99073072552571	0.632068555602187	0.527342081167344	NA
LOC120098790	0.450605029505669	2.87917531381794	3.9724861015098	0.72477920381488	0.468587495819765	NA
LOC108349493	1.55073689700442	4.6639807527317	2.17403424836061	2.14531153602971	0.0319279467599774	NA
LOC108349494	0.231985063514668	1.91570371291837	4.03392506268382	0.474898190509229	0.634859541253601	NA
LOC120098791	0	NA	NA	NA	NA	NA
Cited2	289.056658097463	-0.543431449680869	0.303665951068162	-1.78956991315397	0.0735230788715579	0.229096668251435
Txlnb	27.4650930064922	1.16257976024365	0.487508733655716	2.38473627236528	0.0170913689231364	0.0949993745605719
LOC120098792	2.87784256292316	0.376446187832274	1.34571666737413	0.279736587172415	0.779679605975211	NA
Heca	1335.52466114499	0.411988109580558	0.186735568493039	2.2062647887883	0.0273654652598032	0.126514739721507
Abracl	127.936795740756	-0.720102887466943	0.464466126430583	-1.55038838461897	0.121048324759644	0.308821997677134
Reps1	1159.58125200052	-0.505440598212579	0.202747317383804	-2.49295825333053	0.0126683739990966	0.0793798951778418
Ect2l	155.334516529946	0.722042657627947	0.520711784271596	1.38664550993019	0.165549883761919	0.373257217222539
Ccdc28a	561.627020369015	0.057674810999037	0.189787461692291	0.303891576844771	0.761210495214272	0.881195939989604
LOC102549233	55.5462302965642	0.718888483963601	0.343576143913051	2.09237019711569	0.0364054126611974	0.15010356905721
LOC102549339	0.209811197854186	-1.77997005655818	4.04501398029754	-0.440040520311688	0.659907759946196	NA
Nhsl1	882.082345798653	0.0552329058915929	0.190849880022184	0.289404980947187	0.772271483766921	0.887932214349178
LOC120100161	0.218804383265838	-0.949009387278498	4.08045587181216	-0.232574353722158	0.816091944013858	NA
Hebp2	588.988127624248	-0.480371947637412	0.502449058262767	-0.956060997105483	0.339041418368785	0.570401410489483
Arfgef3	3990.31966791503	-0.483185203525406	0.207186065944966	-2.33213175471826	0.0196937609845816	0.103452840938424
RGD1560303	0	NA	NA	NA	NA	NA
LOC108349497	1.35044557997386	0.589578141689169	1.81657595500041	0.32455463261322	0.745518167781393	NA
Perp	29.7222400795581	0.302052500606125	0.409050828914691	0.738422903108502	0.460257501146726	0.673395587511672
Tnfaip3	297.99724293658	-0.0663053070128551	0.412730081356846	-0.160650531686174	0.872368653222664	0.938606632104827
LOC120098793	0.379224418033675	-2.6364777200264	3.98405074066932	-0.661758067765842	0.508126283588522	NA
LOC102550206	0.870911279515635	-0.26808379977543	3.22102156531752	-0.0832294333766757	0.933669109474878	NA
LOC120098794	7.17455785523135	4.55819663945473	1.65801167595738	2.74919453557087	0.00597419178682389	0.05010537092612
Olig3	14.5999793179371	0.023794829581176	0.920383014508073	0.0258531819971644	0.979374442904865	0.990380773160826
LOC120098795	0.112078386382765	0	4.08045587181216	0	1	NA
LOC120098796	10.2688132026044	1.67598763959319	0.869432024595973	1.92768105174412	0.0538948103705089	0.190324843225213
Ifngr1	1794.58196554671	0.271258309945779	0.299817603821265	0.904744439580965	0.365600792238954	0.594822860475464
Il22ra2	185.368280773821	1.41996272259901	0.494369735626292	2.87226870957246	0.00407536276830139	0.039520839870586
LOC120098798	5.944920155946	0.280733394020471	0.868831203316825	0.32311615069619	0.746607279277835	0.873304431713712
Il20ra	21.1654083685352	0.0654337213999412	0.492861583928213	0.132762876096815	0.894380914977548	0.948761235037097
LOC120098799	1.01840177949266	1.92799125553722	2.26057770548499	0.8528754622587	0.393728370445646	NA
Slc35d3	178.640533415795	0.191187863715648	0.417730735601219	0.457682060288145	0.647180878440946	0.810997208618306
Pex7	154.694278316037	0.213060204893415	0.340709639460613	0.625342462369766	0.531746316588465	0.730310080318182
LOC102547604	0.478661935443017	1.49536828569969	2.83917282880388	0.526691531606999	0.598407817317723	NA
LOC102547411	2.26164145669606	2.68941833377997	1.59389317333143	1.6873265905009	0.0915405707519001	NA
Map3k5	577.672842581125	0.150908946302119	0.224622210416396	0.671834481649744	0.501689074366111	0.706788233763125
LOC120100374	2.67361386556816	-0.479494453982811	1.3881540355396	-0.345418766006341	0.729779571149712	NA
LOC102547350	14.6474878754962	1.39244402764506	0.673277327442891	2.06815820300019	0.0386251491371055	0.155373376984866
Map7	1858.21049765811	0.0463697401130021	0.427480461611744	0.108472185929089	0.913621142722781	0.958418152769004
LOC102551251	2092.50518007498	0.685891855312995	0.772584844115362	0.887788390540287	0.374654588926249	0.602562757857299
LOC120098800	101.207193176896	0.699025924013189	0.862846649075993	0.810139234778003	0.417860156766668	0.639478543559851
LOC120098801	46.6558721932022	0.698051886877704	0.442487076005523	1.5775644639822	0.114665701604262	0.299238374388221
LOC120100154	0.450605029505669	2.87917531381794	3.9724861015098	0.72477920381488	0.468587495819765	NA
Bclaf1	3140.16100211673	-0.0158110078461396	0.261999319726032	-0.0603475148816146	0.95187885947343	0.977711306378032
Mtfr2	119.680686731563	0.108709570439038	0.3150469667197	0.345058298992474	0.73005054281842	0.863267964198566
Pde7b	656.081194215968	0.756523364866968	0.175248111209242	4.3168702911936	1.58257091178363e-05	0.000692696904727673
LOC120098802	12.248998753167	1.17259353236095	0.635494546144094	1.84516694828577	0.065013256832949	0.213714007958546
LOC108349499	3.87191105074947	-1.08487633248963	1.0093134416336	-1.07486563414208	0.28243488995759	NA
LOC120098803	0.0980372603774523	0	4.08045587181216	0	1	NA
LOC120100369	0	NA	NA	NA	NA	NA
Ahi1	3105.01165754846	0.102593302244945	0.310741715164728	0.330156194801714	0.741281944157258	0.869894372286183
Myb	31.1590747038039	1.3715327056261	0.370990672013151	3.69694660564804	0.000218208214764517	0.00514156180362911
Hbs1l	2390.14263075413	-0.244755661433282	0.144130455080457	-1.69815367124632	0.0894787619530345	0.258688875221638
Aldh8a1	5.80526744382029	0.869200787618017	0.838537863047736	1.03656713181541	0.299937637930627	NA
LOC120100169	0	NA	NA	NA	NA	NA
Themis	2.69288941731238	0.868278171375692	1.24448922567359	0.697698423950379	0.485365814008055	NA
LOC120098804	2.29138626720817	0.553775773655099	1.53101708762095	0.361704502276726	0.717572862224536	NA
Ptprk	703.78837694634	-0.341491217346663	0.140184381598717	-2.43601472184108	0.0148500801306328	0.0875371181481545
LOC120098806	3.27179013521426	-1.26245451604605	1.22185872302808	-1.0332246210244	0.301498793351176	NA
LOC120098805	17.5289894372851	0.161256066771083	0.873839419878426	0.184537413971915	0.853591879013638	0.929490357089432
Lama2	1398.08806894568	1.10538484236885	0.395205223122479	2.79698945685815	0.00515812164484318	0.0457110283346094
LOC120100129	5.63290458239254	1.86038636571901	1.05994912800074	1.75516571179981	0.0792309670033193	NA
LOC120098807	2.63910582937235	0.380399495244899	1.35125717286217	0.281515245864823	0.778315236212024	NA
LOC120100143	0.729885521939699	-0.390017403009487	2.33387409846499	-0.167111586381633	0.867282249597198	NA
Arhgap18	430.717622807782	-0.145988934574834	0.231570721423143	-0.630429156491129	0.528413839712835	0.727753583414932
LOC120097699	1.67905574054936	-1.19801639564094	1.67634601013943	-0.714659377237578	0.47481954493136	NA
LOC361456	0	NA	NA	NA	NA	NA
LOC120097350	26.1157771009883	1.43679325825164	0.565115693142017	2.54247630297282	0.0110070064687545	0.0723016268178961
L3mbtl3	315.127282417538	0.306006020050252	0.264392680498016	1.15739217694625	0.247112168782143	0.473348353175526
Samd3	1.3629166594408	-0.401368777450522	1.76464502962436	-0.227450150433915	0.820073727576016	NA
LOC100360791	3276.8129269782	-0.295080429504901	0.433640334347168	-0.680472746957765	0.496205172358762	0.702507775249767
Tmem200a	96.2084087830971	-0.361978886969995	0.380702556948435	-0.950818113415045	0.341696715918791	0.572846101547527
LOC120100396	0.654671853603726	-2.76094464889525	3.97773404808444	-0.694099860754854	0.487619585911972	NA
RGD1559962	22.6085827123534	-0.952989145901424	0.597163473449152	-1.5958597407123	0.110520111725703	0.29341880423608
LOC120098808	2.70526952543501	-0.673641948627525	1.30361898479626	-0.516747574624198	0.605332380909983	NA
LOC120098809	33.3606712565929	-1.06944949559678	0.371126040980597	-2.88163420915184	0.00395618713074963	0.0386872291899705
Smlr1	4.27495142172533	1.47880969800704	1.06543549886835	1.38798613297356	0.165141267751588	NA
Epb41l2	3560.73765111962	0.675113660166036	0.255303222899568	2.64436011617298	0.00818455283283905	0.0603578384429488
LOC102552728	42.0329809971363	1.18621323198467	0.403541297279431	2.9395088928489	0.00328732837017806	0.0341875628021594
Akap7	493.686126276124	-0.0331765675088488	0.16321913749573	-0.203263955550046	0.838928726715467	0.921788626442363
LOC100364016	31.2682157782648	-1.04514587434601	0.574666621985203	-1.8186994587149	0.0689572943594979	0.220514523283331
LOC102552962	6.93782291198596	0.256731791888102	1.03670933338496	0.247641053881367	0.80441214346988	0.904742503084036
Arg1	199.015207283355	-1.74529103181309	0.508160612662407	-3.4345263846188	0.000593590282643769	0.010520045533313
Med23	1000.35075857067	0.119155277277609	0.167517574363635	0.711300158984846	0.476898253094486	0.687854208474064
LOC120098836	2.13150930137947	0.772980137379888	1.42629909957837	0.541948135288306	0.587854235478069	NA
Enpp3	150.729134470137	-0.741789265284838	0.491836582721839	-1.50820270663836	0.131502654785092	0.325634779213992
LOC102553363	0.332976517067191	0.0127721208373848	3.93961686967156	0.00324197028795077	0.997413286491883	NA
Enpp1	333.023605320072	0.736674213536	0.318380950949962	2.31381372327071	0.0206779422722991	0.106729132860912
Ccn2	649.234846486872	-1.27701842396558	0.27049651567509	-4.72101616828028	2.34669281864862e-06	0.000156192894081863
LOC102553526	5.20259837671926	1.3515013698588	1.00876939758382	1.33975254710927	0.180325807704184	NA
LOC102553457	90.1283928706602	0.508499866348453	0.339274425733387	1.49878631508774	0.133929075912795	0.329345343284607
Moxd1	47.369512114682	2.65268889556546	0.537019540503951	4.93965060019253	7.82626789374339e-07	6.48559417629343e-05
Stx7	1539.32054464908	0.229802972831831	0.131740350461091	1.74436284727892	0.0810958391332788	0.243083893570831
LOC108349187	17.3573278343564	0.805262383909786	0.566936922460531	1.42037385819733	0.15549886925461	0.360042992025638
LOC108349831	0.632162325286796	-0.230203692347999	3.44472852528521	-0.0668278184066592	0.946718777020866	NA
Taar9	0.429411641232864	1.76250413388154	4.04791722659305	0.435410122099992	0.66326476447816	NA
Taar8c	0.113898784338745	0	4.08045587181216	0	1	NA
Taar8b	0.769106377045685	-1.95201355440398	2.71920388302572	-0.717862153179897	0.472842285791205	NA
Taar8a	1.57426808782966	0.0349067383802716	1.6367112248685	0.0213273654202965	0.982984514352408	NA
Taar7h	0	NA	NA	NA	NA	NA
Taar7g	0	NA	NA	NA	NA	NA
Taar7e	0.0980372603774523	0	4.08045587181216	0	1	NA
Taar7d	0	NA	NA	NA	NA	NA
Taar7c	0	NA	NA	NA	NA	NA
Taar7b	0	NA	NA	NA	NA	NA
Taar7a	0	NA	NA	NA	NA	NA
Taar6	0	NA	NA	NA	NA	NA
Taar5	0	NA	NA	NA	NA	NA
Taar4	0	NA	NA	NA	NA	NA
Taar3	0.511062002077233	-3.05680097554971	3.96469605523776	-0.77100512446884	0.440703894159565	NA
Taar2	0.182879212737722	-1.64574083109697	4.05297726686683	-0.40605725685928	0.684700530767906	NA
Taar1	0.104905598927093	-0.949001380196595	4.08045587181216	-0.232572391421338	0.816093467926498	NA
Vnn1	38.3628164117933	0.457359777700181	0.448815031552745	1.01903845804334	0.30818470901882	0.540476838919999
Vnn3	3.01452139986605	-0.735247832681772	1.34745268803473	-0.545657624353503	0.585301305766018	NA
LOC120097411	3.91898626902854	1.66078621693437	1.32078127329225	1.25742713840468	0.208599007345517	NA
Slc18b1	338.928519392897	0.0662760375949663	0.19897160156446	0.333092949314655	0.739064121424647	0.868858269024849
LOC100910237	38.0732122810391	-0.50280335044437	0.500556655038852	-1.00448839383695	0.315143262693856	0.547132156577036
Rps12	1738.8242594551	-2.06956030106166	0.698320700620272	-2.9636244482276	0.00304039094618069	0.0323906689926953
LOC120100344	17.0302968860484	0.037258061778249	0.460431151310903	0.0809199413900881	0.935505621034401	0.969072266555366
LOC120100476	2.30844843016678	-1.93221689086125	1.28604757831429	-1.50244588415146	0.132981993907745	NA
LOC120100393	19.8094879752931	-1.15933801148195	0.772738012118942	-1.50029892835595	0.133536986932579	0.328923836874975
LOC103690933	15.8212231365897	1.06589999273677	0.520544627274045	2.04766303768921	0.040593027961833	0.159946142500994
LOC108349443	0.788189500591313	0	3.98076628980625	0	1	NA
LOC102554376	2.74565784265767	0.449648206973499	1.51336455337615	0.297118236296988	0.766376242155935	NA
Eya4	554.991162789368	-0.0242144866086808	0.183766300823672	-0.131767829575648	0.895167932911618	0.949211582946151
LOC120098871	7.46675295068565	1.1571938507324	0.873425400344426	1.32489145641525	0.185207154946643	0.399080494410207
LOC102555465	0.113898784338745	0	4.08045587181216	0	1	NA
Tcf21	0.194067040602528	0.0127792992989236	4.08045587181216	0.00313183127091342	0.997501164266816	NA
LOC120098884	8.99167196965378	0.687934920810422	0.689134212961747	0.998259711782164	0.31815343829771	0.550309996938582
LOC120098885	9.80123558841235	0.657493649638075	0.908911901726423	0.723385455058082	0.469443104688077	0.681824237087157
Tbpl1	461.583565760125	0.0545176120924605	0.154065977185491	0.353858866755655	0.723444654625501	0.859167363140266
Slc2a12	349.337944880533	1.01113128896456	0.2955547927144	3.42112973258949	0.000623615768199932	0.0109503586231824
LOC102555830	1.75943103560337	-1.52096071024588	1.65625818239071	-0.91831136378174	0.358455879638627	NA
Sgk1	4279.51261462754	-0.875179191644186	0.36410399139985	-2.40365173773414	0.0162322289431159	0.0922112076604369
LOC108349236	15.7000320606334	1.31976224105187	0.716588026547408	1.84173080230019	0.0655145362772256	0.214688616378292
LOC120100131	0.477836811858208	-2.58888120507578	3.98661042480878	-0.649394078981258	0.51608369015479	NA
LOC120098893	15.2292362033206	0.369639365606068	0.646117966951693	0.572092689745159	0.567259181378246	0.756177263274181
LOC108349468	8.24944407257231	1.02493556272805	0.787016074977005	1.30230575373952	0.192811885548989	0.409028605489282
LOC108349469	16.6775859670009	1.73393075743947	0.724349570202858	2.39377619421224	0.0166759207745017	0.0936262031777812
LOC120100484	0.11775054114327	0.974543964563975	4.08045587181216	0.238832129345188	0.811235755433562	NA
LOC108348899	0.115992531757334	0.974543964563975	4.08045587181216	0.238832129345188	0.811235755433562	NA
LOC102546868	0	NA	NA	NA	NA	NA
Clvs2	243.633185241829	-0.321038214360483	0.312808889626683	-1.02630783525245	0.304746505204926	0.537233265629066
Trdn	30.8177031069907	0.974498504465542	0.753622655602125	1.29308546820019	0.19598150054312	0.412951214509683
Trnaa-agc_1	0	NA	NA	NA	NA	NA
Nkain2	1855.27762087073	-0.294651972137746	0.159423733247961	-1.84823154077979	0.0645688544474914	0.212786954156885
Trnav-cac	1.16371815600434	0.855634991013787	1.87968318318712	0.455201705620946	0.648964133553365	NA
LOC120100163	2.68469834237	-1.60608785961377	1.72534613188985	-0.930878639322385	0.351916345109658	NA
LOC108349071	51.2429850080936	0.966004387693843	0.514602429931165	1.87718582639235	0.0604926294320272	0.20459565553668
LOC103690944	11.0370296188717	-0.336177268935017	0.587495418190188	-0.572221090626765	0.567172200861275	0.756157469366494
Rnf217	343.429347963568	-0.366595462733342	0.165783079447889	-2.21129601376825	0.027015345216697	0.125449330634168
LOC120098932	91.0361958513045	0.720412500082716	0.781895898349581	0.921366260653569	0.356859237593321	0.586641600548048
Tpd52l1	278.740565462214	-0.268933967246094	0.260266883933876	-1.03330075336984	0.301463174822524	0.533598727170033
Hddc2	159.985630620223	-0.742457670269092	0.336142926479655	-2.2087558945377	0.0271916243340087	0.1260900610901
Hey2	315.594720122432	0.917363704949541	0.21118651653818	4.34385546950245	1.40003643179728e-05	0.000624535400618336
Trnae-cuc	0.142291428308745	-0.949001380196595	4.08045587181216	-0.232572391421338	0.816093467926498	NA
Ncoa7	2337.26959403706	-0.0241642588737336	0.222151839642458	-0.108773615886435	0.913382051096614	0.958285140985743
Hint3	294.211981901307	-0.0336760271484751	0.230627161090213	-0.14601934563684	0.883906116502723	0.945168751814692
Trmt11	128.773072818935	-0.342021951447954	0.2457890150838	-1.39152659581367	0.164065800497587	0.371388854808077
Cenpw	23.7908110399419	-2.15557713437561	1.10173038819496	-1.9565377858981	0.0504018357516225	0.18310949373913
LOC120100112	0	NA	NA	NA	NA	NA
LOC120097700	0	NA	NA	NA	NA	NA
Rspo3	14.8719458164088	-0.0346143231848736	0.555090866902768	-0.0623579403819246	0.950277788454159	0.97683487510933
Rnf146	676.299397486671	-0.163633143135374	0.178572672014646	-0.916339220829676	0.359489002913909	0.589200002743356
Echdc1	647.971978697777	-0.333468847850434	0.17396501573202	-1.91687303592187	0.0552540634098399	0.193366164822351
Kiaa0408L	1679.03972973167	0.1633473182057	0.207830534711768	0.785963999141129	0.431888578584704	0.650688124360944
Soga3	1495.68530897073	-0.036003746229186	0.191721242709649	-0.187792159701946	0.851039582076966	0.928302163145813
RGD1311933	0.37603450120935	0.962323741282759	3.78125474226599	0.254498521489739	0.799110446180135	NA
LOC102555956	0.417344231014946	-1.39694711633489	4.00021729009645	-0.349217808690891	0.726925797425863	NA
LOC100911237	11.6702868512448	0.347027332871537	0.728007336923989	0.476681092717848	0.633589228485565	0.801679647823076
Lrrc14b	102.654555611945	0.508033331184469	0.230506836764475	2.20398378770675	0.0275254842693512	0.127061947214126
Ccdc127	657.151191612846	-0.0980394842460988	0.19308759354535	-0.507746160413317	0.611631371709779	0.787552296036933
Sdha	4465.33264260185	-0.195126582077315	0.214298529075942	-0.910536264148443	0.362539765905601	0.591885759730353
Pdcd6	1297.16354933552	-0.61172333485497	0.288787847394015	-2.11824472662228	0.0341543470667988	0.144516658042887
Ahrr	5.46780729936321	-0.760073500635559	0.754038663983827	-1.00800335173776	0.313452853166029	NA
LOC108349507	0.112078386382765	0	4.08045587181216	0	1	NA
Exoc3	976.924340578201	-0.307777693443857	0.194725008681036	-1.58057609306879	0.113974995664554	0.298215369911773
Slc9a3	37.4242665991541	0.19641856242101	0.518568939112674	0.378770396000005	0.704858372783894	0.847503923236184
Cep72	46.1157646788328	-0.0327727342336544	0.617301928047631	-0.0530902832869909	0.957659973349524	0.980242103268375
Tppp	6594.85603625159	0.537406057472862	0.177199401921502	3.03277579746532	0.00242315558245361	0.0279487167437227
Zdhhc11	4.351706732426	1.18745215642567	1.12186240770935	1.05846505620083	0.289843473651395	NA
Brd9	757.003746074364	-0.180217243078121	0.150102178202512	-1.20063043212457	0.229894590795718	0.452536850119522
Trip13	67.8496625545629	-1.35379539566663	0.492156107762528	-2.75074386828468	0.00594601147398298	0.0499788551559899
LOC120100379	0.426174132821989	-0.7657356147562	3.00340662768308	-0.254955691879428	0.798757321267273	NA
Nkd2	210.769074948059	0.4373058162241	0.335572703894193	1.303162656406	0.192519236296458	0.408743327700765
Slc12a7	463.58937698641	1.19768581208703	0.392797537669626	3.04911741349656	0.00229514760984331	0.0269379203909519
Slc6a19	0.0914396063688608	-0.949001380196595	4.08045587181216	-0.232572391421338	0.816093467926498	NA
Slc6a18	0.943059420734344	0.738825599938231	2.03053463901592	0.363857668685867	0.71596429649817	NA
Tert	78.5519008346766	0.339292229215047	0.368253271428663	0.921355641726522	0.356864779804913	0.586641600548048
Clptm1l	1914.68015822223	-0.800050482512739	0.305660237547078	-2.61745030669721	0.00885893863414109	0.0634345995230198
Slc6a3	0.284582856617491	-2.16309976050926	4.01356306094782	-0.538947495694371	0.589923083466566	NA
Lpcat1	736.20544892038	-0.292772487740721	0.220199864748565	-1.32957614699275	0.183657961513628	0.397196999997643
LOC120098984	0.104905598927093	-0.949001380196595	4.08045587181216	-0.232572391421338	0.816093467926498	NA
LOC120098986	0	NA	NA	NA	NA	NA
Mrpl36	227.749238193711	-0.65053952280426	0.52534528626941	-1.23830847978837	0.215601700752684	0.437209136084802
LOC679739	323.463620806512	-1.95209602156246	0.678039819566551	-2.87902858391174	NA	NA
LOC120098989	8.36856252202637	1.44595879553117	1.04816894442577	1.37950928924279	0.167737784153252	0.37624274785916
Irx4	5.25974078128857	0.338866724830305	0.862844772118919	0.392731967301763	0.694517457381135	NA
LOC120097701	0	NA	NA	NA	NA	NA
Irx2	61.1841794464812	0.319432501592403	0.273627546416484	1.1673989178933	0.243049307930381	0.468490557145202
LOC102553527	0	NA	NA	NA	NA	NA
LOC120098992	0.112078386382765	0	4.08045587181216	0	1	NA
Irx1	73.4993810965598	0.282071745760395	0.265723812167792	1.06152227555083	0.288452615122277	0.518937491732766
LOC120098995	0	NA	NA	NA	NA	NA
LOC108349508	0	NA	NA	NA	NA	NA
Adamts16	71.5870669327166	1.56296954255202	0.656715798843045	2.3799785924224	0.0173136438468396	0.0955936051451423
LOC120097702	0.104905598927093	-0.949001380196595	4.08045587181216	-0.232572391421338	0.816093467926498	NA
Ice1	2133.39211409579	-0.00147277228590345	0.229704977861828	-0.00641158193267082	0.994884332815091	0.997453372312605
LOC120100435	0	NA	NA	NA	NA	NA
LOC120099033	0.461528603355096	-1.90188227184605	3.67738999175757	-0.51718264206649	0.605028667891079	NA
LOC108349392	0	NA	NA	NA	NA	NA
Med10	374.652181445728	-0.769228405160245	0.346242339177139	-2.22164743626777	0.0263071414267356	0.123473366275563
LOC108348755	1.85340386938955	-1.57877233723274	1.52842292174159	-1.03294207040141	0.301631009196495	NA
Ube2ql1	1023.51185319595	-0.218952889633791	0.32637308571988	-0.670866867440516	0.502305345010902	0.707320240913181
Nsun2	1196.06488240913	-0.830484605828904	0.22783329128646	-3.6451415907639	0.00026724462484604	0.00596069234523625
Srd5a1	1424.70011680011	-1.00747532558152	0.339266567688153	-2.96956853852918	0.00298218278727037	0.0319818129503379
LOC120100362	2.69320741899513	0.368202208241688	1.14858230930146	0.320571025045318	0.748535498276633	NA
Tent4a	896.010778823882	0.4063445709661	0.112888013907196	3.59953689414849	0.00031878440372425	0.00678918915507135
LOC120097694	13.0467247576047	0.810596193774467	0.723908941285805	1.11974883517074	0.262820808091636	0.491392359693164
Adcy2	1001.23808354045	-0.174550200029042	0.25691478297117	-0.679408938677653	0.496878787750704	0.702802895192935
Trnap-agg	0.321889584236951	-1.77997612693499	4.04501363499285	-0.440042058582117	0.659906645843675	NA
LOC100362709	35.9449977224653	-1.17758630899484	0.789678020227257	-1.49122335791484	0.135902863113876	0.332633601219417
LOC120100144	1.03265861189943	-0.385226794092451	2.19867421443442	-0.175208674192573	0.860915668742195	NA
RGD1308544	26.2132042675124	-0.182801138302984	0.47748936088173	-0.382838138980571	0.701839781053379	0.846495615955298
Fastkd3	399.880806362182	0.0107194403214504	0.194117302700767	0.0552214571926877	0.955962034647958	0.979697057531635
LOC680200	106.589780165015	0.44235489383669	0.281016696192966	1.57412317427907	0.115458975934768	0.300373854007735
Mtrr	598.410529007283	-0.104263766727795	0.193460692428551	-0.538940316086701	0.589928037604234	0.771869148552819
LOC120100215	3.91753883564517	0.43979604540518	1.21627682556893	0.3615920620698	0.71765689740223	NA
RGD1566325	615.941031228723	0.18463617805755	0.158879049126231	1.16211784419011	0.245187600078187	0.47101957476933
LOC120099099	81.0295178802817	0.684258476926957	0.482292224854063	1.41876323453899	0.155968054690767	0.360850390051493
LOC682870	284.658992779291	0.337686931457309	0.393310107316028	0.858576795195287	0.390574044972217	0.616246781902474
LOC102547287	494.082599647742	0.148844087150038	0.150670605852288	0.987877405205101	0.323212692446469	0.555072899770277
LOC102549842	613.455612709386	0.0839816052736435	0.169179046835024	0.496406658181133	0.619607528437085	0.79251470655482
Zfp748	425.920604310308	-0.160932095414749	0.20991871925836	-0.766640040408591	0.443295562170213	0.658831413940645
RGD1564382	106.525114844572	0.322975385961179	0.39739537465803	0.812730611771989	0.416372526205546	0.638086863856844
LOC102551340	434.089609284411	0.502705463500103	0.153866165182424	3.26716054113713	0.00108632058152791	0.0162800552625547
LOC120099100	10.0109347524723	-0.939849461093521	0.843329446401778	-1.11445113781282	0.265085695419298	0.494069400849942
LOC501406	84.2294987505968	0.0406895253903887	0.250567331022203	0.162389586960094	0.870999070406657	0.938116023330215
LOC120093155	622.883243745707	0.0195841138465225	0.401307959414408	0.0488007112420591	0.961078115362374	0.98189158512495
LOC681177	521.429972080859	0.310085730185413	0.311125979729951	0.996656500542189	0.31893127081832	0.551009804745997
LOC120099102	148.08392939629	0.478208547635601	0.405406717591965	1.17957726619841	0.238168389171652	0.462612418693057
LOC120099104	0	NA	NA	NA	NA	NA
LOC120099103	213.539545199668	0.491765484221751	0.672835745379734	0.730884896646224	0.464849461997439	0.677419463421026
LOC120099105	63.9654160854456	0.270687197612113	0.330617660588849	0.818731815868528	0.412939440187035	0.635053788818409
LOC108349732	0.675234695680228	1.93073385279789	3.40032796479638	0.567808126976806	0.57016526083201	NA
LOC120100088	9.98938633483617	0.0207710964617817	0.727294352013452	0.0285594084489707	0.977215986233112	0.989061438601074
LOC102551815	2027.78034973394	-0.340190641255101	0.203142473428946	-1.67464063773985	0.0940047609503066	0.266266389905989
LOC120100094	69.3934422746674	0.701546543253328	0.32716365038958	2.14432912219294	0.0320065249603491	0.138474783804928
LOC102546520	50.8523887005055	0.781677970149316	0.863002470473032	0.905765622803907	0.365059920288571	0.594427329043972
LOC120100096	18.6203566475078	-0.213545745027915	0.800931194587991	-0.266621835272336	0.789760341924418	0.897069852030954
LOC120100090	306.497122821682	-0.14732222213636	0.606778869337402	-0.242793923092996	0.808165043411197	0.906628942167005
LOC102556805	530.025732914219	0.117736252752648	0.337168313854456	0.349191332384427	0.726945672908993	0.861388811108614
LOC120100091	35.7365355351227	-0.0259602796793124	0.649189851906496	-0.0399887330386852	0.968102108841931	0.985058085060847
LOC120100093	152.289046005571	0.487642600281279	0.63987166269148	0.762094383473895	0.446003674755742	0.660982048839252
LOC102552482	94.5839658798179	0.01866021846196	0.290928117090145	0.0641403060267912	0.948858508333704	0.975950131756497
LOC120100089	448.431093922619	0.292425228892098	0.641783370936439	0.455644758238929	0.648645452101536	0.811926635364512
LOC120100092	10.0801223164752	-0.686881664643414	1.05251860749879	-0.652607621138141	0.51400927108014	0.716346608446305
LOC120100095	24.5798043494879	-0.683253703198562	0.70365126642553	-0.97101182901214	0.331542388097279	0.56257022570796
LOC120100087	292.795698014566	0.116840895222979	0.577069232916521	0.202472924492028	0.839547023175744	0.922147049869166
Ppp1r14c	209.242792280861	-0.0954282064711018	0.317767741980386	-0.300308035914457	0.763942204193003	0.882557301904142
Iyd	2.82376438104979	-0.417481493208042	1.50296916001648	-0.277771164115879	0.781188028102105	NA
LOC120099107	172.207310910133	0.875670246498958	0.460193349977477	1.90283116116696	0.0570625797329749	0.197438544087917
Plekhg1	1140.10571610094	0.678087260576749	0.282464585998425	2.40060982575893	0.0163677783060574	0.0925951277739897
LOC679794	37.1763816292717	1.31938625796293	0.695470016875784	1.89711450666116	0.0578128270085991	0.19896646931423
Mthfd1l	772.027883089491	-0.858625298845816	0.205913693566432	-4.16983098100178	3.04825622589774e-05	0.00117050805919729
LOC120100178	1.52263858068667	2.25471988427099	1.90540907770829	1.18332588557982	0.236680017665646	NA
Akap12	3235.90302515676	-1.37437849656504	0.235914150982271	-5.82575691556681	5.68543209349663e-09	1.01017601078178e-06
Zbtb2	168.234534816063	0.0750668625154408	0.30158469187069	0.248908066420119	0.803431895536745	0.904331958524801
LOC103690958	97.3382832933463	1.12815159205398	0.546569769133478	2.06405779419988	0.0390122370225845	0.156118424510177
Rmnd1	774.823914846334	-0.00891750202464561	0.154624720097806	-0.0576719040720328	0.954009973737297	0.978797452609644
Armt1	337.031096669828	-0.0219043390132869	0.235442485174582	-0.0930347766124059	0.925875933282129	0.964105066453558
Ccdc170	128.308828161986	1.934786504394	0.439809249565204	4.39914919094298	1.08676099135888e-05	0.000514334784307679
Esr1	142.569790722237	0.892670272655423	0.428839927751507	2.08159318871233	0.0373796440925371	0.152708810998467
LOC120099108	1.63764480630998	-1.10112684133034	1.95826641973657	-0.562296748916558	0.573913853011059	NA
LOC120100474	0.0980372603774523	0	4.08045587181216	0	1	NA
Syne1	11991.0966836963	0.443649984879848	0.242188333144896	1.83183879718278	0.0669754411100315	0.217453600683293
LOC120100097	9.51794243927225	0.891726783253645	0.757661799054792	1.17694568258041	0.239217186923045	0.46366160127841
LOC120100183	2.72813054385571	2.47958547352492	1.53281074107735	1.61767229774377	0.105733239123286	NA
Myct1	9.98370173563404	1.24319545001372	0.696301599709197	1.78542667506857	0.074192135062527	0.230390324516923
Vip	106.572204233853	0.529957646944193	0.416521138358342	1.27234274119423	0.203251368719403	0.422001207820461
LOC120097707	0	NA	NA	NA	NA	NA
Fbxo5	49.1455672199755	-0.900377198722552	0.484679088438588	-1.85767700773547	0.0632148954910287	0.210008477082064
Mtrf1l	271.466468630571	0.162497103208462	0.208333737265634	0.779984583107976	0.43539994976376	0.653583113535262
LOC120100395	7.59908412692347	0.43569844509349	0.809542926935745	0.53820301629054	0.590436897894483	0.772004989164686
LOC120100394	6.98754093859593	0.712345436328078	1.04101539600499	0.684279443956142	0.493798724746002	0.700567334079353
Rgs17	2766.33752782183	-0.139198894686978	0.390771306949932	-0.356215751288037	0.721678996788371	0.858431966791387
RGD1562524	0	NA	NA	NA	NA	NA
LOC102546606	0	NA	NA	NA	NA	NA
LOC102546790	1.67538639097208	-0.459481791195283	1.39893083445739	-0.328452114913532	0.742569844481043	NA
LOC120097708	4.81690248277928	-0.241622600635958	0.881834825816523	-0.27399983938288	0.784084745090087	NA
Oprm1	190.274261209477	-0.169887172275621	0.291119758315016	-0.583564555215754	0.559513312964733	0.75034173295281
Ipcef1	670.405340358318	0.257420539539913	0.303616443044948	0.84784782061953	0.396522727120934	0.620780727062239
Cnksr3	842.743070552113	0.389718491396649	0.363824687741606	1.07117110115802	0.28409250306394	0.514562054048815
LOC120099109	64.2321816343716	1.75181629196932	0.983578720973013	1.78106363488255	0.0749020556525819	0.231542783919965
LOC120097709	0	NA	NA	NA	NA	NA
Scaf8	1468.79431390555	-0.0183237149186698	0.133489546999343	-0.137267039484073	0.890819722464837	0.947101763411866
LOC120099110	13.0669231430701	-0.185779617128143	0.690475288319631	-0.269060486697885	0.787883136554289	0.896102736302334
Tiam2	142.293229804766	0.384663508316952	0.277298606127135	1.38718154299193	0.165386412054019	0.373008983985
Tfb1m	611.506671275842	0.22290033372658	0.17976623302286	1.23994551133657	0.214995548800555	0.4365474072014
Cldn20	24.4828322867839	1.15128006085729	0.795676305432077	1.44692012693793	0.147919295354551	0.349518307945848
Nox3	1.90868165949908	1.82417117128533	1.5431103997428	1.18213912082336	0.237150503934948	NA
LOC120099111	0.328604604955177	0.97453056150403	3.97925922099691	0.244902507572725	0.806531920045247	NA
LOC108349518	0.196074520754905	0	4.08045587180563	0	1	NA
LOC120097710	0.31502124568731	-0.949016453965116	4.00469977074761	-0.236975680648327	0.812675656975788	NA
LOC120099112	0.22597717072151	0	4.08045587180229	0	1	NA
LOC102548198	2.38464548937806	0.115355369757631	1.45576591530507	0.0792403287814702	0.936841467694647	NA
LOC120099113	0.102627434233668	0.974543964563975	4.08045587181216	0.238832129345188	0.811235755433562	NA
LOC102548409	0.748417246684736	0.962526465411667	2.81642155864072	0.341755112070726	0.732535193055445	NA
LOC102548472	0.115992531757334	0.974543964563975	4.08045587181216	0.238832129345188	0.811235755433562	NA
Arid1b	1557.98882420662	0.0158270577500116	0.116950777264565	0.135330932552999	0.892350229395251	0.947483789603
Tmem242	291.075800383204	-0.726134993415678	0.330684837528315	-2.19585209543665	0.0281025314797255	0.128765476412418
Ldhal6b	12.3267484770073	0.802918684847132	0.751507738920099	1.06841040120347	0.285335427254864	0.515719186881507
LOC120099114	5.33522547986398	0.698170350811922	0.892342205971645	0.782402027091955	0.43397834288085	NA
LOC120099115	101.932424574938	0.651196500847341	0.318560961305664	2.0441817421015	0.0409355961893081	0.1608574448891
Zdhhc14	831.64340553853	-0.260864176442826	0.283763327458425	-0.919301936509203	0.357937665216337	0.587824346850238
Snx9	789.379501168539	-0.500132478538888	0.205116072908495	-2.43829004449595	0.0147569282774777	0.0872760954204786
Synj2	2803.69480338862	-1.10038026086093	0.311975024118784	-3.52714216136084	0.000420071152585205	0.00829304311214821
Serac1	368.477442521013	-0.15075339183102	0.15717473680712	-0.959145183847326	0.337485610748578	0.569062515277038
LOC120099116	46.5648685881802	0.177352421380129	0.501183000978247	0.353867591346791	0.723438115884361	0.859167363140266
Gtf2h5	431.275647138721	-0.757489011155384	0.408753756725471	-1.85316709312627	0.0638584126703846	0.211242581263377
LOC102551377	72.7746387819638	0.385283436284593	0.49751781637979	0.774411334830428	0.43868758278312	0.655718502407083
Tulp4	6879.44938870168	-0.0264350415158186	0.126782134935787	-0.208507622380768	0.834832631630133	0.920056758946177
Trnap-agg_1	4.75360643704701	0.28523991585768	1.08628711781716	0.262582434403583	0.792872440405391	NA
Tmem181	1789.16551180889	-0.0637233208922364	0.132505162201811	-0.480911987377392	0.630579052682953	0.799801598218439
Dynlt1	448.465959833883	-1.01618765543005	0.517844124552127	-1.96234273452253	0.0497225950145381	0.181512676838357
Sytl3	13.8543011190877	-0.0686645554945861	0.596505624661091	-0.115111329475893	0.908356879977338	0.956009767416091
LOC120099117	4.08550239857221	0.075987604645047	1.36785725392853	0.0555522913131527	0.955698471789115	NA
Ezr	723.673569024503	-1.52061159584259	0.369695489931701	-4.11314618991839	3.9030304417553e-05	0.00141087821106623
LOC120100170	0	NA	NA	NA	NA	NA
Rsph3	73.0367095496797	0.721633784822883	0.394826526197479	1.82772366328281	0.0675910348795798	0.218656632816737
Tagap	197.436422237695	0.818145374618414	0.481079169195817	1.70064602045864	0.0890094769710483	0.257723062308383
LOC120099118	11.3154058275598	1.33188466001458	0.750813383076508	1.77392237543382	0.0760759910574672	0.233700985862397
LOC102551987	10.0329342086449	0.381300888498514	0.701568212233157	0.543497954795867	0.586786998652439	0.76957168217147
RGD1560015	125.212160367133	-1.29385556317894	0.500828534094807	-2.58343020634285	0.00978232573881766	0.0674222108464068
Fndc1	246.335531257252	1.84930757585388	0.534906808361077	3.45725189312891	0.000545714492846069	0.00996641991028806
LOC103690969	7.92263097592995	1.15852839852735	0.727198983479159	1.5931380885388	0.111129216393141	0.294317429571922
Sod2	4630.87645556454	-0.693309722475501	0.2720884070212	-2.54810460344781	0.0108309989104626	0.0715446512781217
Wtap	1038.86880029889	-0.104934097476392	0.149878385649356	-0.700128287489619	0.48384719149707	0.693253665292805
LOC102553528	192.670377381354	0.146461407749315	0.492713675456113	0.297254602510746	0.766272137908351	0.88405183488417
Acat2	2706.73077701118	-1.35067580951507	0.289807771638752	-4.66059209481345	3.15301041239589e-06	0.000199716061348315
LOC120099120	40.7452391218001	0.184817920313993	0.405518295753136	0.455757291963229	0.648564518435359	0.811909276954937
LOC120099122	36.6721241180329	0.420174765278801	0.4814567582383	0.872715478782069	0.38281817866489	0.609752027188945
LOC120099121	13.6498992443232	0.478452957249955	0.699699223740683	0.683798039237608	0.494102704916061	0.700874923623307
LOC120099119	7.61667388410589	-0.238724844982565	0.977227164344417	-0.244287974887309	0.807007796053958	0.906106434534744
Acat2l1	305.920020448442	-1.25063046482709	0.474261719970207	-2.63700486917995	0.00836416309843635	0.0612514996583362
Tcp1	2214.90590915029	-0.879112105006647	0.274457260595149	-3.20309290816475	0.00135960110768571	0.0189782934911708
LOC120100365	4.39352544409818	-1.00180647082555	0.891381753923749	-1.12388038729279	0.261063772663405	NA
LOC120100389	11.662101531096	-0.623907089512968	0.734513852692282	-0.849415007254258	0.395650405385222	0.619885184061178
Mrpl18	214.442679205744	-0.749387234156933	0.455824195010591	-1.64402689098046	0.100170647870431	0.277141436164088
Pnldc1	44.792852411615	1.17375250368075	0.517037312336537	2.27015048174464	0.0231984542859883	0.114858794529886
Mas1l	21.8132959931235	0.765539177076219	0.490302731749137	1.56136021177199	0.118438784194492	0.304498779818728
Mas1	27.1260908460932	0.322819430490662	0.645261810461606	0.500292168631093	0.616869367591606	0.790660847490786
LOC120099123	47.0494038146908	0.393256399161929	0.699205783136044	0.562432989896215	0.573821047432604	0.76103530311238
Igf2r	1758.65494262664	-0.0606912223996402	0.18749493659388	-0.323695260801092	0.746168759184788	0.873103812864298
LOC120100462	7.05027003056776	0.218290367639954	1.01287673496885	0.215515235076129	0.829365635258128	0.917355837975305
Slc22a1	0.75175493869415	0.652548898530735	3.19604399300381	0.20417394127214	0.838217574268625	NA
Slc22a2	42.1442389431272	3.39078875131146	0.690889713882629	4.9078582054089	9.20763830992097e-07	7.34020322455525e-05
LOC102553224	0.419284660602121	2.39868278945779	3.63573405988884	0.659751992292617	0.509412995759981	NA
Slc22a3	16.7015079361049	0.519303754112156	0.60251842651854	0.861888585072471	0.388748831083289	0.614652433726122
Plg	8.19275094764359	0.56009997936783	0.93802221162551	0.597107373819247	0.550435695108666	0.743393119276494
LOC120099124	126.480680036932	0.862403696079248	0.558381380935094	1.54447072471332	0.122474338066227	0.311172682003939
Map3k4	1076.47528401236	0.26598334942977	0.142126775502116	1.87145137494385	0.0612825436521679	0.206467911009377
LOC120100432	5.56288114856555	0.386620924645898	0.917889139048165	0.421206557740532	0.673604256194519	NA
Agpat4	3260.15330829474	-0.663295522471898	0.245830317615272	-2.69818437736376	0.00697188145888683	0.0550762873651173
LOC108349099	112.283022400216	0.249769501747062	0.450838609050526	0.55401089599021	0.579571388814457	0.765291204048615
Prkn	380.964833587363	0.277614312087045	0.186655282679126	1.48731023361543	0.136932892918562	0.333777238012414
LOC120100099	10.1723958231382	1.04706206189991	0.849450656177231	1.2326343552573	0.217712213287644	0.439368048417511
LOC120100100	177.638201922251	0.901123476931308	0.724831832540738	1.24321730431267	0.213787767744455	0.435272380754798
LOC120100101	94.5032290780233	0.505798371700069	0.713160581015914	0.70923489767136	0.478178720716432	0.689200078663257
Pacrg	42.5407251873736	-0.267355706927192	0.397511437521772	-0.672573621010714	0.501218588473286	0.706694615059241
LOC120100098	15.0291763537607	0.530620962055569	0.544719981656609	0.974116940674432	0.329998479021521	0.561382196110372
Cahm	33.2027075176228	1.07943402755612	0.485540277403971	2.22316062701843	0.0262049707247293	0.123255316495371
Qk	30964.5736855248	0.530074140804059	0.260314405289195	2.03628431632578	0.0417218137849344	0.162711969459623
LOC102549462	3.37141964613468	-1.49614742378779	1.50502202725502	-0.994103339813955	0.320172559556621	NA
LOC102549608	166.954008513586	0.475843833845844	0.425313312743298	1.11880775792467	0.26322216132858	0.49208344488765
Pabpc6	0.777041460249215	-0.101368070987914	2.41653696772378	-0.0419476599538205	0.96654042266183	NA
LOC120097713	0	NA	NA	NA	NA	NA
LOC108349524	22.9668394527923	-0.150510367268771	0.470656917090305	-0.319787857786637	0.749129152760341	0.87456104553557
MGC94891	2.74598965529665	0.837367306138514	1.42974622424165	0.58567547998433	0.558093614680601	NA
Pde10a	986.011036974041	-0.139854845580145	0.203769434363027	-0.686338684785204	0.492499559834756	0.699813335919721
Tbxt	3.44811327380312	1.5443798939733	1.11447884977536	1.38574177005206	0.16582576868916	NA
T2	26.5432445417158	1.21367160948349	0.410480159209368	2.95671199266042	0.00310938403746128	0.0328254510218596
LOC120100103	10.4161739063448	-0.110227154949818	0.787159687583947	-0.140031504011774	0.888635099013695	0.946414997895022
Prr18	1329.8991016167	0.887668938311121	0.283118809293831	3.13532308406209	0.00171664936562172	0.0223270909426954
Sft2d1	571.824794594823	-0.0517690235167768	0.245491523034558	-0.210879067744792	0.832981638353397	0.91907726199421
Mpc1	1626.3125425672	-0.419598667983637	0.277471298919356	-1.51222367725171	0.130476969574696	0.32431299870813
Ccr6	9.30800011208314	1.40140857960905	0.735908224308202	1.9043252043099	0.0568678436570122	0.197044633786761
Cep43	741.585870190873	0.409054276839909	0.206102383004695	1.98471396049114	0.0471763047051487	0.175777217780016
Rnaset2	1341.43440288861	0.928933172908769	0.573690499660611	1.61922355949474	0.105399170686497	0.285031133939906
Rps6ka2	1821.38446736023	0.307459082609544	0.152995370642865	2.00959729250398	0.0444738280517332	0.169595903770942
LOC120099125	77.3998029880318	2.02138713359123	0.562420309767199	3.59408630607229	0.000325531925993035	0.00689404278825251
LOC120093055	5.93930850476678	1.94734031229814	1.2983508901718	1.4998567236631	0.133651520139345	0.329043890469881
Gpr31	68.7069677614825	2.25702585557073	0.551173336395802	4.09494746304263	4.22264130191651e-05	0.00149780010806605
Tcp10b	0.724854954140334	1.84254832441971	2.71229873777004	0.67933089329776	0.496928226146091	NA
Ttll2	1.73173738013858	3.05056759058003	1.64960069727567	1.84927637071084	0.0644179159324646	NA
Unc93a	24.5137798780269	2.0458156062435	0.731604351967647	2.7963414935153	0.00516847565605895	0.0457804227312767
LOC120100245	0	NA	NA	NA	NA	NA
LOC103689976	0.835481395368855	1.54714977223559	2.7695497530876	0.558628625649628	0.576415199570823	NA
LOC102555131	0.52255427884807	-0.826221787308764	2.95296957124936	-0.279793532365862	0.779635914033289	NA
LOC120093143	2.63491909281271	-0.398355424130399	1.08015521918207	-0.368794611233788	0.712280821609621	NA
LOC120093081	0	NA	NA	NA	NA	NA
LOC102546709	3.66936831512122	-2.36603805232245	1.25346201121235	-1.88760252098427	0.0590793314011056	NA
LOC102546375	0.767264252947721	-0.875193129844285	2.71870737738999	-0.321915163479082	0.747516965380116	NA
LOC120100108	0.11775054114327	0.974543964563975	4.08045587181216	0.238832129345188	0.811235755433562	NA
LOC120100105	0.459782632192157	1.91568766480788	4.03392506266254	0.474894212225016	0.63486237697416	NA
LOC501391	0.115992531757334	0.974543964563975	4.08045587181216	0.238832129345188	0.811235755433562	NA
LOC102551311	0.312337737053288	-0.753244509120403	3.96072397839895	-0.190178490909354	0.849169265294636	NA
LOC120100109	0.866271918770191	-1.64576305129899	4.05297589300397	-0.406062876944277	0.68469640144666	NA
LOC120093090	0.25619021264749	-0.949009387278498	4.08045587181216	-0.232574353722158	0.816091944013858	NA
LOC102555078	2.95425628224246	0.0199348608578334	1.0431887383128	0.0191095437725631	0.984753717991515	NA
LOC103690986	0.41050973693467	2.75467277920964	3.97835694519482	0.692414687057384	0.4886769450339	NA
LOC120100107	1.15108981272624	3.24701706693732	2.46674126693416	1.31631846049786	0.188067177329701	NA
Smok2a	0.205254868467335	1.76252001297718	4.04791722661499	0.435414044879337	0.663261917616473	NA
RGD1560718	0.566126475244373	0.974535358087327	3.5130183042452	0.277406854643962	0.781467718848937	NA
LOC120100192	0	NA	NA	NA	NA	NA
LOC120100207	0.935478125513285	-2.57421089178573	2.48216855288613	-1.03708142172399	0.299697912677569	NA
LOC108348488	36.7795547935446	0.261605694141469	0.564291106940249	0.463600597145632	0.642933926452087	0.808205023076206
LOC120100106	228.114386462778	0.518349544806998	0.341525576087791	1.51774736974238	0.129078097442835	0.322019442049794
Afdn	2740.62281279532	0.105474859361707	0.198346939070012	0.53176953401069	0.594885625920008	0.775337509710646
LOC120100104	47.1983239217778	-0.721089495496491	0.380839252952672	-1.89342219822625	0.0583017456946339	0.199748656643116
LOC103690990	2.41579056607722	-0.631753308183097	1.70493177029105	-0.370544627762583	0.71097673098785	NA
LOC103694999	0.634227321290238	-1.77849737935453	2.7288328132181	-0.651742888292654	0.514567050153498	NA
Vom2r7	0	NA	NA	NA	NA	NA
Vom1r1	0	NA	NA	NA	NA	NA
Vom2r8	0	NA	NA	NA	NA	NA
Vom2r9	0	NA	NA	NA	NA	NA
LOC102556502	1.47981802908795	-0.842884299336315	2.11891919019699	-0.397789733197873	0.690785185836758	NA
LOC685793	0.640520526392799	-2.13047933685258	3.96330181936041	-0.537551625880563	0.590886634369018	NA
LOC100910657	0.982490228871642	-1.20280725647038	2.69658671222963	-0.446048054384968	0.655562534347209	NA
LOC102556873	12.0974608916903	-0.770244316823355	1.16155921256435	-0.663112399688089	0.507258569776675	0.71119320408839
Frmd1	0.561913824017117	-3.18444965254911	3.95983170152252	-0.804188130350265	0.421288332790721	NA
LOC120099127	1.75363733806731	-0.685441338552926	1.89393684634248	-0.361913513577092	0.717416661154797	NA
Dact2	213.947330517017	-0.136840114276755	0.264950555691367	-0.516474154657581	0.605523285582129	0.783494811884331
Smoc2	76.0681007627956	2.49571451638058	0.511697020135349	4.87732861082607	1.07532210374372e-06	8.19825571894211e-05
Trnap-agg_2	0.323088931850876	0.0127719200893378	3.97419580261759	0.00321371183597085	0.997435833356972	NA
Thbs2	3273.5299998952	-1.66653015001914	0.422427058242478	-3.94513115933623	7.97563110441863e-05	0.0024446941774158
LOC120097714	2.81463354511619	0.911814047998372	1.24139340779758	0.734508530713138	0.462638862896904	NA
LOC108348724	1.1808049764498	-3.19349734242183	2.50531639221931	-1.27468823991244	0.202419610939227	NA
Wdr27	387.45903486879	0.476310320922671	0.315231509023774	1.51098575899895	0.130792079244658	0.324788195362254
LOC100125364	359.075512985536	-0.1572315870752	0.157837322052997	-0.996162282976427	0.319171301953788	0.551171361592301
Phf10	552.948753524441	0.135848564388807	0.2655559100401	0.511562948714994	0.608956922046598	0.785804632456461
Dynlt2	4.44816927312903	-0.256944373203596	0.876234018842459	-0.293237157743579	0.769340884000393	NA
Ermard	940.875567994845	0.338764158931829	0.227965768018271	1.48603082768409	0.137270967061617	0.334258208826992
LOC120099128	1.61994490311636	-2.38668290368199	1.96953193842529	-1.21180208206739	0.225588151135059	NA
LOC102550786	0.306145426985293	0.0127715508731917	4.0370201414718	0.00316360841056778	0.997475809903308	NA
LOC102550953	6.77908321795242	-0.421842596075713	0.802454533790404	-0.525690339218516	0.599103377211663	0.778722963832593
LOC102550720	0.79248579979674	0.951279226103918	3.41944553877011	0.278196922664272	0.780861197018357	NA
Dll1	146.07845111359	-0.287528371741029	0.332231777527477	-0.865445123524494	0.386794523364421	0.612575792738696
Fam120b	2594.77500596954	0.0188534433879256	0.201994511472409	0.0933364141951	0.925636303991831	0.964050405969883
LOC102557016	0.11775054114327	0.974543964563975	4.08045587181216	0.238832129345188	0.811235755433562	NA
Psmb1	2747.12297019855	-1.05070712013795	0.415205761257356	-2.53056970345528	0.0113877455745204	0.0739639013988213
Tbp	243.753345898498	-0.176657472091958	0.187949528103576	-0.939919742680094	0.347258729627564	0.57759829634046
Pdcd2	224.223577975853	-0.446047492730709	0.271638114083412	-1.6420651948487	0.100576493766681	0.277751154941021
Prdm9	39.3391381393829	0.295139413923272	0.372144270804932	0.793077946047371	0.427732411065403	0.646936786206697
LOC102551889	90.5700717407537	0.723703955445468	0.31029274680301	2.33232636889483	0.0196835283562291	0.10342978835005
LOC120099138	4.93158651921185	-0.289870426306394	1.18305246018386	-0.245019080777995	0.80644165726482	NA
LOC108349526	21.6438327194086	-0.438800752803592	0.507787332888355	-0.864142770769096	0.387509465824172	0.613171581922233
Chd1	1049.74267612367	0.304492076641347	0.223901229935556	1.35993927647913	0.173849140620366	0.384647644812852
Rgmb	1418.4705128488	-0.126238293881842	0.166639513096071	-0.757553184934375	0.448718515150915	0.663529372843096
LOC120100349	0	NA	NA	NA	NA	NA
Trnaa-agc_2	0	NA	NA	NA	NA	NA
LOC120100130	0.182879212737722	-1.64574083109697	4.05297726686683	-0.40605725685928	0.684700530767906	NA
Riok2	371.653335943608	-0.73200328931718	0.22009444492508	-3.32585990330811	0.000881462207315076	0.0140644875483774
Lix1	491.749383611651	0.622549182541931	0.328396161151859	1.89572612651232	0.0579962686952965	0.199205401288595
Lnpep	8402.31599355306	0.137775623076689	0.148709461778794	0.926475164583888	0.354199097913219	0.584229272822638
LOC102552729	22.5348925099001	1.33238121610787	0.51396214495233	2.59237227720623	0.00953165665162607	0.0664143281349259
LOC102552823	36.0353990301013	-0.174353673050636	0.425379438496165	-0.409877998962585	0.681895445269406	0.833837077088492
LOC102553133	0	NA	NA	NA	NA	NA
Spaca6	1001.62214639578	0.409850855352267	0.533243127139429	0.768600352246269	0.442130596335543	0.657964724939159
Mir99b	0	NA	NA	NA	NA	NA
Mir3596c	0	NA	NA	NA	NA	NA
Mirlet7e	0	NA	NA	NA	NA	NA
Mir125a	0	NA	NA	NA	NA	NA
Has1	128.387860301369	-0.832932795534264	0.495003623515388	-1.68268019861954	0.092437017005491	0.263463091155128
LOC120099163	26.4855933021742	-0.210333345400791	0.776112160042332	-0.271008954929038	0.786384144877068	0.895466542553367
Fpr1	44.5947394099443	-0.472797603952132	0.679095644488149	-0.696216516465056	0.486293245678427	0.6951877941425
LOC120100140	0.595667034261435	-0.949023282026131	3.4731750484052	-0.273243723336634	0.784665871932497	NA
LOC108349528	25.470529665904	-0.210227291015113	0.689895610080898	-0.304723334868679	0.760576875680891	0.880950615918549
Fpr2	7.07489304247551	-1.7877839619105	1.11910135141952	-1.5975174720706	0.110150406179816	0.292627143432085
Fpr3	0.231985063514668	1.91570371291837	4.03392506268382	0.474898190509229	0.634859541253601	NA
Fpr-rs4	0	NA	NA	NA	NA	NA
Vom2r10	0.115992531757334	0.974543964563975	4.08045587181216	0.238832129345188	0.811235755433562	NA
Fpr-rs6	0	NA	NA	NA	NA	NA
Vom1r2	0	NA	NA	NA	NA	NA
Vom1r3	0	NA	NA	NA	NA	NA
Vom1r4	0	NA	NA	NA	NA	NA
Vom2r11	0	NA	NA	NA	NA	NA
Vom1r5	0	NA	NA	NA	NA	NA
LOC681871	0	NA	NA	NA	NA	NA
Fpr-rs3	0	NA	NA	NA	NA	NA
LOC108349105	0	NA	NA	NA	NA	NA
Vom1r6	0	NA	NA	NA	NA	NA
Vom1r7	0.102627434233668	0.974543964563975	4.08045587181216	0.238832129345188	0.811235755433562	NA
Vom1r8	0	NA	NA	NA	NA	NA
Vom1r9	0	NA	NA	NA	NA	NA
Vom1r10	0	NA	NA	NA	NA	NA
Vom1r11	0	NA	NA	NA	NA	NA
Vom1r12	0	NA	NA	NA	NA	NA
Vom1r13	0.284582856617491	-2.16309976050926	4.01356306094782	-0.538947495694371	0.589923083466566	NA
LOC120098104	0	NA	NA	NA	NA	NA
Vom1r15	0	NA	NA	NA	NA	NA
Ppp2r1a	7024.41630253592	-0.745662831617116	0.280432639209886	-2.65897305576843	0.00783792310040397	0.0588574125082628
Vom1r16	0.547682337683624	0.882635858809661	2.94156392780517	0.300056663894513	0.764133934151596	NA
LOC100365363	363.627949847053	-0.0566479542081698	0.211944315280338	-0.267277535296202	0.789255482023355	0.896767105706565
Vom1r17	0.692509307376565	-0.964695903827089	3.25026640179794	-0.296805179813399	0.766615250663694	NA
Vom1r-ps112	11.6466933587999	0.613175458050802	0.725160829140595	0.845571676530695	0.397791731588498	0.622020273553161
Vom1r20	0.0980372603774523	0	4.08045587181216	0	1	NA
LOC102557368	52.0986698214802	0.507142008386616	0.762613541879178	0.665005249102911	0.50604713572636	0.710349775551611
Vom1r21	0	NA	NA	NA	NA	NA
LOC102554200	503.196532409016	0.24600507266079	0.170278282567555	1.4447237131558	0.148535506432934	0.350382023838085
LOC108349017	38.2436231287902	0.784669286511725	0.541331062680285	1.44951830886372	0.147192891070761	0.348400365884015
LOC102552527	232.010206298482	0.687903599917194	0.212007267337709	3.2447170729361	0.00117567371279945	0.0171623590286377
Zfp54	65.1106630813841	0.321327990189348	0.261547476218929	1.22856467527287	0.219235066650185	0.440741522059951
LOC103691005	160.302690058883	0.0788846522347378	0.2832080847748	0.278539549100319	0.780598209926287	0.892221668719105
LOC120099215	22.7886854336002	0.537524877988006	0.522410534361909	1.02893192734821	0.303511664076152	0.536146619550336
Trnar-ccu	0	NA	NA	NA	NA	NA
Zfp53	177.253913814208	0.120672730747979	0.24016221311254	0.502463435792175	0.615341566369026	0.789888647553603
LOC102547319	58.6903694259072	0.339305952266695	0.524428633633969	0.647001194262626	0.517631170546129	0.718650581351498
Zfp52	203.022154569706	0.287370060064217	0.39362266868819	0.73006481314179	0.465350568193705	0.677825247455245
LOC102550851	318.903446535457	0.174795181440208	0.244844954616318	0.713901504379043	0.475288087050778	0.686712840817766
LOC108348215	28.4923640634182	1.09848280666198	0.493706343034296	2.22497203481477	0.0260831155466467	0.122883186396102
Zfp51	163.136332974066	0.332067613725611	0.212729908712397	1.5609822602545	0.11852793655025	0.304542855287456
RGD1565566	3.52563569179818	-3.07515084147564	1.50354176976623	-2.04527130759644	0.0408281178006905	NA
Vom1r22	0	NA	NA	NA	NA	NA
Vom1r23	0	NA	NA	NA	NA	NA
LOC102553001	121.19699576275	0.184965476604929	0.457615126448615	0.404194411230195	0.686069763156488	0.836290980469453
LOC682206	373.875121440578	0.212034757876036	0.206950121797402	1.02456937949334	0.305566418821021	0.538045312589361
LOC120093134	154.030940423125	0.621423828767605	0.509216024527722	1.22035403214962	0.222330695134558	0.4440513004331
LOC102548728	28.1746339255681	0.218838468206235	0.443424081241989	0.493519584216736	0.621645505458419	0.793801063855364
LOC120100076	4.97095486238526	-2.12427439438477	1.49238125277484	-1.42341267717953	0.15461655963736	NA
LOC102547235	122.827615708552	0.318761680080865	0.289955153626161	1.09934821331661	0.271616209997022	0.501206254074773
Zfp758	220.73178315568	0.574720015943922	0.221062590325229	2.59980675653167	0.00932762700659184	0.0655152522010736
Vom2r12	3.12054592710834	-1.51080854778533	1.2420823976077	-1.21635130704308	0.223851124485582	NA
LOC120099221	0.655490315470987	0.103744141845571	2.44468132242977	0.0424366729903507	0.966150593850815	NA
LOC120100136	0	NA	NA	NA	NA	NA
LOC120100159	3.28894866932578	-0.418539131544118	1.18645640974172	-0.352764019063481	0.7242653603867	NA
LOC102555644	269.274402356229	0.599935727473841	0.341280041489075	1.75789865957645	0.0787647539554206	0.238834186397217
LOC102555377	270.233943511652	0.147881435740982	0.23657385223214	0.625096283235363	0.531907867199294	0.730385056476871
LOC682225	77.5334815099887	0.0729039462051789	0.270915332477855	0.269102326318641	0.787850940303805	0.896102736302334
LOC120099242	5.88901106582602	0.138965680224656	0.992224083732101	0.140054734110018	0.888616744943008	0.946414997895022
LOC102555191	169.747361942632	0.0547144748491002	0.251473701360823	0.217575335126571	0.827760003820395	0.916595343831119
Zfp945	382.976091026452	0.331399007132381	0.223016934519333	1.48598135763387	0.137284052094307	0.334258208826992
Vom2r80	45.5391142175941	0.499778834643116	0.600403150406958	0.832405416767654	0.405180145581441	0.628556250011484
Zfp40	393.723661431443	0.244954665484984	0.239364688059734	1.02335339214218	0.306140787708483	0.538423601635438
Vom2r15	0	NA	NA	NA	NA	NA
LOC682419	0.944150390343837	-3.93771687609015	3.93835368828788	-0.999838304975089	0.317388765113964	NA
Vom2r16	24.052532153549	0.662117666919072	0.507288497844991	1.30520930344727	0.191821587110128	0.407924880348001
LOC120097717	2.10032522505836	0.381377520503127	1.30325298892744	0.292635062987268	0.76980111000657	NA
Vom2r17	2.28307701488367	2.95273480931622	1.93701545614563	1.52437338584366	0.127415464513488	NA
LOC108348195	2.47924510375642	3.23092079722155	1.76510517714124	1.83044094995763	0.067184029077056	NA
Vom2r19	0.733463929281616	-0.403929941387242	2.07825701116051	-0.194359956068034	0.845894042419787	NA
Vom2r18	1.29134696869881	-0.242352174782571	2.40199162979583	-0.100896344423636	0.919632745028004	NA
Vom2r22	1.25434206619945	2.3567988092734	2.44099627100824	0.965506927341573	0.33429096796054	NA
LOC680562	25.8874334256578	-0.203323008033713	0.405356940552864	-0.501590049886408	0.615955919995989	0.790096776912567
Actl9b	0.112078386382765	0	4.08045587181216	0	1	NA
Vom2r23	0.11775054114327	0.974543964563975	4.08045587181216	0.238832129345188	0.811235755433562	NA
Vom2r24	0.585236686944479	3.25360707877587	3.95755646111155	0.822125245905408	0.411005618442414	NA
Vom2r25	0.182879212737722	-1.64574083109697	4.05297726686683	-0.40605725685928	0.684700530767906	NA
Vom1r24	0	NA	NA	NA	NA	NA
LOC120098107	0	NA	NA	NA	NA	NA
Vom1r27	0	NA	NA	NA	NA	NA
Vom1r63	0	NA	NA	NA	NA	NA
Vom1r110	0	NA	NA	NA	NA	NA
Vom1r28	0.104905598927093	-0.949001380196595	4.08045587181216	-0.232572391421338	0.816093467926498	NA
Vom1r29	0.314716796781279	-2.35872846083136	4.00021775873103	-0.589650014848095	0.555425313014371	NA
LOC100911184	1.21357753907366	-1.79613147665263	2.46859899100783	-0.727591432709505	0.466863726594483	NA
LOC102554457	406.06193918814	-0.329223629263571	0.203344141848772	-1.61904653987238	0.105437249958118	0.285031133939906
LOC120099261	0	NA	NA	NA	NA	NA
Vom1r30	0	NA	NA	NA	NA	NA
Vom2r26	0	NA	NA	NA	NA	NA
Lilrc2	25.1166927817223	-0.405883343497449	0.579856125534884	-0.699972502873959	0.483944476782935	0.693295517610592
RGD1562625	9.86145635633814	-1.93105840129844	0.858719255551238	-2.24876569241345	0.0245274071776988	0.118598159337554
Lilrb2	27.6566860412917	-0.651693788594734	1.02781759674637	-0.634055877869494	0.526044356075879	0.725499669088731
Lilrb3l	82.244854802399	-0.346508366694267	0.617455535110785	-0.56118756248917	0.574669680805266	0.761856485739542
LOC120099266	5.21830170144635	-1.63016422267274	0.942642948449182	-1.72935492208864	0.0837455925577718	NA
Lilrb1	17.5821340833147	0.208666876847509	0.756144827704999	0.27596152112928	0.782577620710051	0.893410813678922
Lilrb3a	80.0454150382745	-0.402922752825428	0.490145359969047	-0.822047469450437	0.411049880791486	0.633448864437655
LOC120099276	21.5967195051472	0.34083542527045	0.645246147844418	0.528225432122428	0.597342879724697	0.777350308255726
Rps9l1	1365.95707640582	-1.43321716477261	0.512633742328876	-2.79579170551972	0.00517727561679873	0.0458390036240719
Tsen34	619.056847834849	-0.479889598041853	0.28966024254146	-1.65673270805594	0.0975735271222103	0.272510730749222
Mboat7	1654.7859558861	-0.266408751834286	0.158680507182538	-1.67890030454606	0.0931714751906053	0.264620884458523
Tmc4	15.5650429745987	0.93834580418276	0.709702243166682	1.32216829412272	0.186112116360161	0.400257566998722
Leng1	60.413347412083	0.0135487751812634	0.264285104059949	0.0512657541916932	0.959113756401085	0.981151693525085
Cnot3	306.718645564242	-0.0503278166877031	0.220274051645771	-0.228478190289235	0.819274509384564	0.912670788688831
Mir3572	0.0914396063688608	-0.949001380196595	4.08045587181216	-0.232572391421338	0.816093467926498	NA
Prpf31	417.900632762266	-0.626067155066424	0.351627200241932	-1.78048556720205	0.0749965292633001	0.231658284786823
Tfpt	229.195246495744	-0.674493187326602	0.217981449869442	-3.09426874502663	0.00197298679244956	0.0245639198874688
Ndufa3	884.895293591784	-1.74974779112896	0.599292898293079	-2.91968717819389	0.00350382906677946	0.0357998441589173
Oscar	30.8446050945385	-0.894078242173004	0.741585646938299	-1.20563045666308	0.227960010308439	0.450632620792639
LOC100359972	0.421042669988058	2.40553504663693	3.63265515447009	0.662197468338508	0.507844676492367	NA
LOC120099280	0.454358480820984	0.0127683075684255	3.67582444201349	0.00347359014823663	0.99722848162361	NA
Tarm1	11.2757873648761	-1.48883309534436	0.697660887594042	-2.13403549176844	0.0328398756435471	0.140888240790384
Vstm1	6.05893018183935	-1.87861059554452	0.984879663784829	-1.90745190973397	0.0564620928185782	0.195990767886475
Cacng6	8.46813522364215	-0.428212772643117	0.740185193935707	-0.578521127079328	0.562912337844317	0.753208250382536
Cacng8	137.503479579855	0.0902616044046208	0.361523647131727	0.249669987345897	0.802842569900622	0.904124110763823
Mir935	0	NA	NA	NA	NA	NA
LOC103691003	69.1903601569897	0.783468063475274	0.495447519558726	1.58133411218422	0.113801663848633	0.297873368820279
Cacng7	1500.07890989132	-0.100116896297089	0.203598854445194	-0.49173604915365	0.622905950478848	0.794722244119801
Prkcg	305.398821669467	-0.000904575033236687	0.313465176129599	-0.0028857273538503	0.997697525893289	0.998985233110001
Myadm	774.1731917394	-0.432792391585148	0.181734682297048	-2.3814518291987	0.0172445459869005	0.0954459216371056
LOC120097720	62.5150841274659	-1.05222907368162	0.725237807172852	-1.45087454525221	0.146814797134083	0.348189331486616
Olr1l	0	NA	NA	NA	NA	NA
LOC103689958	0	NA	NA	NA	NA	NA
Olr386	0	NA	NA	NA	NA	NA
Nlrp12	9.04600944012364	-1.01017311780717	0.974024674442641	-1.03711245137113	0.299683452959399	0.531525528698651
Mir295-1	0	NA	NA	NA	NA	NA
Mir294	0	NA	NA	NA	NA	NA
Mir293	0	NA	NA	NA	NA	NA
Mir291b	0	NA	NA	NA	NA	NA
Mir292	0	NA	NA	NA	NA	NA
Mir291a	0	NA	NA	NA	NA	NA
Mir290	0	NA	NA	NA	NA	NA
LOC292543	0.22779756867749	0	4.08045587180211	0	1	NA
Vom2r27	0	NA	NA	NA	NA	NA
Nlrp4a	0	NA	NA	NA	NA	NA
Nlrp4f	0	NA	NA	NA	NA	NA
Vom1r31	0	NA	NA	NA	NA	NA
Vom2r28	0	NA	NA	NA	NA	NA
Zfp418	275.218052565898	0.243057682581926	0.197091971399027	1.23321960228323	0.217493843868476	0.439177109751176
LOC691135	251.959176337255	0.375870099263188	0.238970686736152	1.57287115167471	0.115748656173304	0.300443565429801
Zfp772	61.2096336033115	-0.421722425060541	0.373651211399022	-1.12865263699141	0.259044396562881	0.487271202075844
LOC108349540	5.11932814270986	0.644916392335889	0.964518844822919	0.668640530765672	0.503724811391561	NA
Hiatl3	360.688297252944	-0.0662925294620295	0.14822508986964	-0.447242295621694	0.654700125932035	0.816329997218922
Zfp773-ps1	40.0547519409829	0.958667442705168	0.596043680010984	1.60838454438021	0.107750984526374	0.288568478085229
Zfp954	155.253723465662	-0.444046821011089	0.309858269923631	-1.43306428813577	0.15183946595827	0.354782819935482
LOC102547517	0	NA	NA	NA	NA	NA
LOC102547412	3.25887226492007	3.24651017840317	1.32959096623842	2.4417360382554	0.0146168296182135	NA
Aurkc	436.964077514262	-0.0310164945825772	0.283859055946085	-0.109267236443104	0.912990532494689	0.958189893591813
LOC103690204	25.9243789410321	0.228069607350484	0.406741279777576	0.560724024557336	0.57498568679225	0.761971424643595
Usp29	1736.18929815415	-0.0651281797519321	0.387709181522305	-0.167982041323376	0.866597407260907	0.936625682396128
Mir3099	3.56364487158887	1.18485094297638	1.41345947996879	0.838263112432869	0.40188294815301	NA
LOC120100463	6.95150948261406	2.03076576053481	1.00933804049331	2.01197783008583	0.0442222740529214	0.168900819818836
Peg3	12043.9620179616	0.0401427174438313	0.307965383005186	0.130348148392884	0.896290988072541	0.949600124105761
Apeg3	0	NA	NA	NA	NA	NA
Zim1	301.24258467404	-0.0523053086657696	0.3322645628702	-0.157420665670575	0.874913327656525	0.940109004249043
LOC102548092	4.42520888929802	-1.28754339054897	1.17320301144131	-1.09746001160292	0.272440352175542	NA
Olr3	0	NA	NA	NA	NA	NA
Olr4	0	NA	NA	NA	NA	NA
Olr5	0	NA	NA	NA	NA	NA
Olr6	0.102627434233668	0.974543964563975	4.08045587181216	0.238832129345188	0.811235755433562	NA
Olr7	0	NA	NA	NA	NA	NA
Olr8	0	NA	NA	NA	NA	NA
LOC103691061	0.658037167631863	2.24702429442295	3.26779409452163	0.687627258458552	0.491687538174304	NA
Smim17	867.085104633142	0.152770752203754	0.529469890964991	0.288535296927498	0.77293701575159	0.888081520586276
Zfp28	206.829187678388	0.358189746588421	0.218458548869865	1.63962339053068	0.101083496599493	0.27856422051853
Zfp78	140.061426479983	0.394222851195987	0.250417990141063	1.57425930530757	0.115427513713994	0.300366544933301
LOC102548162	83.7168109482084	0.919368665624294	0.362211067464063	2.5382125180797	0.0111420301842775	0.0728645679487093
Zfp583	100.889503585744	-0.383242337245461	0.267642874674969	-1.43191683212519	0.152167624453497	0.355351572097574
Zfp667	134.48418315296	-0.0277819944252769	0.31275109633903	-0.088831005711841	0.929216216094351	0.965015021409258
LOC103691035	5.63168034977343	2.25183596561802	1.22533000619694	1.83773836781085	0.0661009672870651	NA
Zscan5b	0.115992531757334	0.974543964563975	4.08045587181216	0.238832129345188	0.811235755433562	NA
Galp	2.34795961280774	-0.318222043901334	1.55127969464338	-0.205135182907483	0.837466508904192	NA
Zfp444	720.3331291541	0.0549153881967691	0.152921231055343	0.359108985833988	0.719513559645664	0.85687709693445
Zfp787	214.107355952517	-0.368222188681393	0.234954334145239	-1.56720747468218	0.117066203878397	0.302453484967894
Nlrp5	2.72411880764344	-0.129604336747671	1.63510800554668	-0.0792634714697878	0.936823060398666	NA
Nlrp4	0	NA	NA	NA	NA	NA
RGD1564651	0	NA	NA	NA	NA	NA
LOC691325	0.182879212737722	-1.64574083109697	4.05297726686683	-0.40605725685928	0.684700530767906	NA
Obox2	0.11775054114327	0.974543964563975	4.08045587181216	0.238832129345188	0.811235755433562	NA
LOC120098145	0	NA	NA	NA	NA	NA
LOC120098147	0	NA	NA	NA	NA	NA
Vom1r32	0	NA	NA	NA	NA	NA
Nlrp9	0	NA	NA	NA	NA	NA
Vom1r39	0	NA	NA	NA	NA	NA
LOC120099323	0	NA	NA	NA	NA	NA
Vom1r64	0	NA	NA	NA	NA	NA
LOC120099328	0	NA	NA	NA	NA	NA
Vom1r35	0.104905598927093	-0.949001380196595	4.08045587181216	-0.232572391421338	0.816093467926498	NA
LOC120093107	0.104905598927093	-0.949001380196595	4.08045587181216	-0.232572391421338	0.816093467926498	NA
Vom1r36	0	NA	NA	NA	NA	NA
Vom1r37	0	NA	NA	NA	NA	NA
Vom1r38	0.104905598927093	-0.949001380196595	4.08045587181216	-0.232572391421338	0.816093467926498	NA
Rasl2-9	3.89718417106492	-0.998546525939147	0.981231273545298	-1.01764645385923	0.308846002553707	NA
Rfpl4a	2.1590578795085	-0.127421907499556	1.51544963184955	-0.0840819152425687	0.932991303266579	NA
Epn1	2651.46966768031	-0.355693419022568	0.177140774708654	-2.00797032533917	0.0446464451285103	0.169828525044247
U2af2	2351.32492463927	-0.359722141290941	0.2179236461963	-1.65067971085117	0.0988039928487228	0.274821099868469
Ccdc106	178.347186249385	0.284394358029516	0.266344063252029	1.06777059175675	0.285624006690421	0.516068427629708
Zfp580	193.035065846798	-0.66581185784808	0.307916035209331	-2.16231628663132	0.030593805199466	0.135274319875847
LOC120100122	0	NA	NA	NA	NA	NA
Zfp865	149.126413519325	0.34065276568218	0.217530407757281	1.56600067638488	0.11734845880771	0.302935155645953
LOC100911196	545.505333265125	0.0308248871819618	0.152999793110959	0.201470123293611	0.840330988602056	0.922573153219391
Fiz1	276.090856005667	-0.455082265845675	0.188198901570387	-2.41809204011466	0.0156021297992683	0.0901679945926616
Zfp524	86.9541546449032	-0.602297009665939	0.525773445051627	-1.1455447499955	0.251983569176443	0.479078425786524
Zfp579	210.081715782104	0.343550017566444	0.347772750147755	0.987857781900632	0.323222304186966	0.555072899770277
Sbk3	0.883418081561267	-3.68306839507802	2.91063992692605	-1.26538097722302	0.205734790989927	NA
Sbk2	1.13091413402108	0.364445963190491	1.89635850476718	0.192181996323124	0.847599647892604	NA
Ssc5d	433.253217819682	1.36465730311462	0.442891576007293	3.08124465905884	0.00206137193878959	0.0251417824715897
Nat14	121.467179340334	-0.0661830391928571	0.296836096364655	-0.222961560279896	0.823565423887898	0.914823440460707
Zfp628	226.673166010141	-0.196644881118458	0.161544148557388	-1.21728259967647	0.223496712348429	0.445137538034956
LOC684792	14.0850411048214	-0.237390605512622	0.540158082160806	-0.439483575924632	0.660311180146216	0.819419901927506
LOC684270	174.076731430151	-0.336310830614255	0.389010836446067	-0.864528180465948	0.387297806577454	0.613048231655878
Isoc2b	124.93636301659	0.1034182006871	0.391668143159156	0.264045474449209	0.791744878225897	0.898130574479894
Shisa7	377.833320298882	0.593690403018751	0.288660386031798	2.05670896232139	0.0397142295564635	0.158057808823237
Ube2s	769.451262002167	-1.04519120663779	0.397193671101946	-2.63143972998886	0.00850239462733132	0.0618601907005539
Rpl28	3732.39496990225	-1.40030699690426	0.516830068709819	-2.7094147219412	0.00674020298141513	0.0537933367751616
Tmem238	35.9710522106249	-0.364360974273563	0.457519236197816	-0.796383945080782	0.425808907015508	0.645517682175498
Tmem190	10.8432314370484	0.300113941492448	0.741062114163448	0.404978119588846	0.685493594420338	0.835925010214436
Il11	34.279532739669	-4.43713660092746	0.732202685415393	-6.05998405811663	1.36135040463238e-09	2.79824241014927e-07
Fam71e2	2.37015263295502	-4.2415860650845	2.49645432508796	-1.69904412929127	0.0893108691690303	NA
Cox6b2	19.426266433998	0.0111699676853499	0.46550580343786	0.0239953349729633	0.98085632978937	0.991162223364369
Kmt5c	398.46766725456	0.928108609541666	0.285186441490427	3.25439247634366	0.0011363516785016	0.0167779924587779
LOC120099388	7.98114746423046	-0.187383875936325	0.730533548916059	-0.256502765977496	0.797562644927595	0.901308112104946
Tmem150b	52.6439168598571	1.26742477975818	0.352842997101934	3.59203609018214	0.000328104396503831	0.00692752948348371
Brsk1	2297.61940209259	-0.292991633625659	0.242001279290824	-1.21070282968859	0.226009317527487	0.448170940251707
LOC108349434	3.27505338359104	-0.990578464958006	1.13861192050673	-0.869987786986418	0.384307078518741	NA
Hspbp1	735.981645630296	-1.0173684848269	0.363487151839241	-2.79891181759528	0.00512751383882833	0.0455716215111805
Ppp6r1	2428.08282605606	-0.0901200698750093	0.170143022615178	-0.529672439632384	0.596339059713188	0.776574206580541
Tmem86b	48.0504842831031	-0.376886255677235	0.587221588482329	-0.641812670156245	0.520994822007944	0.721049405123675
Ptprh	19.7269286972906	0.485200088427024	0.736603385856949	0.658699237259889	0.510088922882455	0.713296212980066
LOC108349515	12.9187323089562	0.010078013205795	0.813382517165669	0.0123902505808866	0.990114263297943	0.99533638493981
Syt5	282.464509632	-0.424552292727537	0.28210795908692	-1.50492844690259	0.132342473777705	0.327165700415441
Dnaaf3	35.1530133337953	-0.361114736032159	0.471427429868116	-0.766002810089312	0.443674630142696	0.6590835558909
Tnni3	5.25770629495237	1.06745068452987	1.39192755793228	0.76688666622534	0.443148902035331	NA
Tnnt1	12.0457913985632	1.51184994117657	0.759514299871391	1.99054835627529	0.0465305627261984	0.174207103235264
Ppp1r12c	1785.12237957932	-0.291253850429847	0.152183071248258	-1.91383869467795	0.0556407696179694	0.19426550804502
Eps8l1	18.9352481518955	0.335224579706793	0.687965080455178	0.487269760094508	0.626067174636534	0.796778219219957
Rdh13	234.66607212796	0.0660075109132128	0.219102571014043	0.301263059615043	0.763213907291014	0.882308269754267
Gp6	79.1699286364757	0.271921850689047	0.582372142788907	0.466921115743702	0.640556317287493	0.806697726348485
Nlrp2	1.07159156515066	2.76981404964401	2.42378716658244	1.14276289924807	0.253137046572532	NA
Ncr1	2.90901513140031	0.185282587589871	1.57517556774039	0.117626626126294	0.906363506801733	NA
Fcar	7.15960118597376	-3.26075941542249	1.10254303664642	-2.95748946484724	0.00310155347490842	0.0327844849208978
LOC108349720	24.1810043703807	0.0890329938886861	0.419063073421197	0.212457263680686	0.8317503153252	0.918686159479977
Kir3dl1	0	NA	NA	NA	NA	NA
Lilrb4	216.651044311475	0.597241685267017	0.7607542326409	0.785065215074437	0.432415333217824	0.651069094252957
Lilrb3	83.4081907614678	3.00117965732862	0.460221471455142	6.52116392535836	6.97638881873695e-11	2.06009814047379e-08
Lilra5	23.0171197925325	2.06450327164589	0.440019904424328	4.69184064377008	2.70757992773341e-06	0.000174668063891873
Cdc42ep5	92.1825824400664	-0.488604407881175	0.284358277709353	-1.71827038698197	0.0857473081514087	0.251860193710064
Leng9	99.2340775213082	-0.277218713227875	0.257474088543534	-1.07668587078425	0.281620626697496	0.511971243640548
Leng8	3072.85396868918	0.520857324845561	0.410101057805321	1.2700706690028	0.204059458437847	0.423217984529419
Ttyh1	9732.42798062346	0.154375008244475	0.176521907913937	0.874537387845026	0.381825668545738	0.609282058507492
Lair1	436.276282801144	1.0600366025532	0.408111423064571	2.59741958358633	0.00939271108097994	0.0658177159029823
LOC120100223	5.05752378217408	1.31873685233123	1.0636860365359	1.23978016730007	0.215056715755432	NA
LOC100912013	0	NA	NA	NA	NA	NA
Vom2r29	0	NA	NA	NA	NA	NA
LOC691592	0	NA	NA	NA	NA	NA
Vom2r30	0	NA	NA	NA	NA	NA
Vom2r31	0	NA	NA	NA	NA	NA
Trnap-agg_3	0	NA	NA	NA	NA	NA
LOC102551504	0.207533033160761	0.0127792992989237	4.08045587181216	0.00313183127091344	0.997501164266816	NA
Vom2r32	0.104905598927093	-0.949001380196595	4.08045587181216	-0.232572391421338	0.816093467926498	NA
Vom1r41	0	NA	NA	NA	NA	NA
Vom2r78	0.556859940370112	-0.949022268438907	3.47817123156812	-0.272850933796909	0.784967804940719	NA
LOC100362054	20.5150365348219	-0.12826387673526	0.468293925388026	-0.273896093418212	0.784164473833542	0.894381939454495
Vom1r42	7.56422179174172	0.733884670949595	0.82655255106446	0.887886281403978	0.374601924810818	0.602524277375037
LOC120099765	13.3438952031817	0.439411717785577	0.830661588989133	0.528990052760614	0.596812350327766	0.776947018743584
Vom1r43	6.2248363128775	-0.71185065010486	1.00827739968762	-0.706006750052518	0.480183939744037	0.690677874421403
Vom1r44	4.80962239854915	0.115105441108441	1.63335037440007	0.0704719837902011	0.943817998792198	NA
Vom1r45	4.22989101778752	0.872339984295504	1.2014736135959	0.726058378997329	0.467802982803301	NA
Vom1r46	10.6026408912826	0.300283046463121	0.802340400025526	0.374258913615178	0.70821169669039	0.850037218952148
Vom1r47	43.4141686282128	0.0253866868108556	0.890934780190639	0.0284944390715373	0.977267803208044	0.989061438601074
LOC108348146	47.2452611366811	-0.297470873146443	0.726975591691964	-0.40918962967396	0.682400504196125	0.834088069995945
LOC120099763	16.5044105639703	-0.286333317319688	0.526061526595589	-0.544296252137456	0.58623762559327	0.769402532811012
Vom1r49	3.0840416629643	-0.0578810106133725	1.4516085315296	-0.0398737051733789	0.968193814657953	NA
RGD1564617	4.29140575538505	-2.21283686918138	1.22873942923709	-1.80090002528471	0.0717186390212698	NA
Vom1r50	20.6368222844092	-0.485080737679685	0.770915644276723	-0.629226740021329	0.529200625108449	0.728374803687583
Zfp551	256.850161066152	0.0860283640546044	0.370607042773213	0.232128249400938	0.816438404198431	0.910793209663952
LOC108349838	0.112078386382765	0	4.08045587181216	0	1	NA
Vom1r53	0	NA	NA	NA	NA	NA
Vom1r54	0	NA	NA	NA	NA	NA
LOC120099764	5.45741156334994	1.39974941213234	0.996841704928048	1.40418424029859	0.160263993532948	NA
Zfp606	499.478483737915	0.81797634203977	0.260042433897419	3.14554947736893	0.00165775152172008	0.0218592066159334
LOC120099762	19.8936285066738	0.719089321838504	0.63130235373948	1.13905693140383	0.254679409414749	0.481914124349244
LOC691722	83.0089957030452	0.126325292611765	0.665395922712696	0.189849814673887	0.849426819224205	0.927187796290199
Vom2r33	0.746406602707569	-1.8128429161033	3.36789232304023	-0.538272231478835	0.59038911923431	NA
Vom2r34	0.196345205295954	-1.71431752102371	4.04882598081611	-0.423411015723172	0.671995409165953	NA
Vom2r35	1.99726058575378	0.329312430118718	1.84217536602857	0.178762801952271	0.858123954477314	NA
Vom2r36	2.53097216502693	-0.0856651379977587	1.15311620761095	-0.0742901170171233	0.940779540779679	NA
Mir295-2	0	NA	NA	NA	NA	NA
Zscan18	275.487348846043	0.0465357844407644	0.286888566034926	0.162208571376453	0.871141610209015	0.938221348931125
Zfp329	515.795940807236	0.551872241607325	0.235804591670447	2.34037953925259	0.01926415178327	0.102099089596881
Zfp110	608.734967491517	-0.0846722640218604	0.187079379941423	-0.452600730494042	0.650836272668993	0.813535640182323
Znf8	269.063160771909	-0.146144255171384	0.23682077518014	-0.617109098896488	0.537162767530905	0.733545965683781
Zscan22	226.455656110363	-0.470856640591941	0.261568727184923	-1.80012590059765	0.0718407607340893	0.225930873718524
Rps5	3488.50743904325	-1.49748341742149	0.54009698781654	-2.77261945761888	0.00556071056008505	0.0480964759087225
Rnf225	6.8162165001693	0.139166081596692	0.971141967459738	0.143301480380582	0.886052086725391	0.945489009073928
LOC102552901	0.42772384623692	0.974533905768955	3.70608691913849	0.262954951416923	0.792585301049314	NA
Zfp324	373.780230020406	0.362592319205779	0.154436839953623	2.34783565446343	0.0188828509490544	0.10102826307735
Zfp446	335.19016315909	-0.130560647457499	0.147621901961038	-0.884425994538117	0.376466295724766	0.603809084773978
LOC102552250	22.8688622259341	0.756227646670574	0.605080349670998	1.24979706758245	0.21137368757714	0.431977847133475
Slc27a5	23.3409493905456	0.757344896692642	0.788321240383703	0.9607059380057	0.336700044717687	0.568149145879358
LOC108348449	3.48522266527358	2.19828525452333	1.29557915909494	1.69675873457164	0.0897422832842871	NA
Zbtb45	322.754988760531	-0.306943813018296	0.194279546774337	-1.57990801458284	0.114127933549992	0.298354894614604
Trim28	2666.19523691352	-0.455592064038651	0.220750197912904	-2.06383535936128	0.0390333292608198	0.156118424510177
Chmp2a	832.458530899951	-0.895862442560449	0.344522289570133	-2.60030328858615	0.00931414017612073	0.0654643858305556
Ube2m	1863.42723347811	-0.934617078985121	0.340968342083515	-2.74106702479786	0.0061240013806713	0.05084164314472
Mzf1	260.001564717564	0.653160988089435	0.178757838940147	3.65388724747411	0.00025829973288186	0.00583568124957012
Vom1r55	0.112078386382765	0	4.08045587181216	0	1	NA
LOC100365062	186.424100088814	-0.654555478063456	0.342301951529126	-1.91221661208601	0.0558484162376115	0.194731065165103
LOC120097724	0.419926844614403	-1.78161694564106	3.72964503513681	-0.477690753102918	0.632870326726462	NA
Vom1r56	0.231985063514668	1.91570371291837	4.03392506268382	0.474898190509229	0.634859541253601	NA
Vom1r57	0	NA	NA	NA	NA	NA
Vom1r58	0	NA	NA	NA	NA	NA
RGD1564801	160.03529032755	-0.475077753466357	0.232162238935654	-2.04631793544182	0.0407251002184354	0.160255715311508
Vom1r59	0	NA	NA	NA	NA	NA
Vom1r60	0	NA	NA	NA	NA	NA
Vom1r61	0	NA	NA	NA	NA	NA
Vom1r62	0.461876379610746	2.50261694787295	3.99187809949676	0.626927197047536	0.530706958636285	NA
Zswim9	135.240433582498	-0.0818450727248958	0.211116566546816	-0.387677168417506	0.698254953904877	0.844276097959852
Lig1	540.852023961542	-0.735180409729845	0.349269731133207	-2.10490730858512	0.0352993773848632	0.147134031485289
Pla2g4c	0.307227407889583	0.0127715754746085	4.03286449815097	0.00316687443390773	0.997473204006763	NA
Cabp5	0.104905598927093	-0.949001380196595	4.08045587181216	-0.232572391421338	0.816093467926498	NA
Bsph1	0	NA	NA	NA	NA	NA
LOC100360574	0	NA	NA	NA	NA	NA
Sult2a6	0	NA	NA	NA	NA	NA
LOC100912485	0	NA	NA	NA	NA	NA
Trnag-acc	0	NA	NA	NA	NA	NA
LOC120100123	0	NA	NA	NA	NA	NA
Sult2a1	0	NA	NA	NA	NA	NA
Sult2a2	0	NA	NA	NA	NA	NA
Trnag-acc_1	0	NA	NA	NA	NA	NA
LOC120100121	0	NA	NA	NA	NA	NA
LOC120099767	41.4227848142497	-0.263081826261571	0.393640803145743	-0.668329665418772	0.503923181065928	0.708649367109011
LOC120099768	0	NA	NA	NA	NA	NA
RGD1565590	75.0051889274803	-0.751117759609478	0.374062372900209	-2.0080013763102	0.0446431454166819	0.169828525044247
LOC102554917	0	NA	NA	NA	NA	NA
Obox1	0	NA	NA	NA	NA	NA
LOC103691042	0	NA	NA	NA	NA	NA
Crx	0.104905598927093	-0.949001380196595	4.08045587181216	-0.232572391421338	0.816093467926498	NA
LOC102553890	3.02750538775724	1.72632906246133	1.169107390953	1.47662145994484	0.13977713593561	NA
Crxos1	0.468385859709111	-1.62709251849836	3.98661042480878	-0.408139332695495	0.683171384813096	NA
Selenow	3593.99567098151	-0.937279046481936	0.367643134734887	-2.54942621778542	0.0107900340048472	0.0713639914654974
LOC100360843	125.811890806408	-1.8542674223855	0.671445312069691	-2.76160602964049	0.00575178371322733	0.0490011772984658
LOC100364427	245.535135515323	-1.19028818678961	0.548375791961965	-2.17057026264968	0.0299636720120783	0.13365855772397
LOC100364457	214.220908845167	-1.03964566064617	0.565706877178409	-1.8377815483376	0.066094601630114	0.215612170184685
Nop53	839.462068383972	-0.242708371342238	0.267996697068216	-0.905639412714326	0.365126740661496	0.594489962313344
LOC120100469	1.99303648877528	-1.41512853425063	1.76080044906497	-0.803684787223956	0.42157904209861	NA
Ehd2	813.333054151959	-0.882805600214162	0.288543684303533	-3.05952148058627	0.00221690889151068	0.026379816707508
Bicra	438.336837284888	-0.374950085000279	0.300187888308055	-1.24905134285599	0.211646295551221	0.432324262716962
LOC103691043	27.9620768107324	0.293711681113196	0.568511728645843	0.516632579969454	0.605412668091497	0.783475217530172
Zfp541	26.6725875841078	-1.60568941065491	0.621745897731047	-2.58254926411994	0.00980733591744577	0.0675051230614472
Napa	2448.54599004937	-0.570401056886224	0.297162258413956	-1.91949361244805	0.0549218939027431	0.192653911253959
Kptn	73.4917844808695	-0.866769138611916	0.365484942521325	-2.37155909250993	0.0177132139716109	0.0970915670924953
Slc8a2	468.632704919021	0.665830958056224	0.378330811595531	1.75991734653654	0.0784218217140794	0.238222640496976
Meis3	300.560486125373	-0.199465791985743	0.209539593273493	-0.951924115483982	0.341135468299897	0.572454476418732
Dhx34	332.631088937103	-0.0574784691956736	0.300874744459755	-0.191037866268506	0.848495926456188	0.92692609389748
LOC120098270	286.21772698466	0.640339746617584	0.19698922575265	3.25063334896107	0.00115148253740111	0.016929861766586
C5ar2	204.911132086414	1.8117768064921	0.334048779622457	5.42368934423223	5.83813106047257e-08	7.74697821606758e-06
C5ar1	209.146469820532	-1.07211462005167	0.505323901469307	-2.12163845195989	0.0338681107735674	0.143752203675938
Inafm1	124.893580682603	-0.0203909829539126	0.244777454167781	-0.083304171224592	0.933609683667699	0.968158152315733
Ccdc9	397.394863629649	0.534462422546436	0.270600556686808	1.9750972765552	0.0482571098523985	0.178472140618343
Bbc3	81.8888358597365	0.219583044322615	0.3651798032445	0.601301173755211	0.547639407941054	0.741718851866418
Sae1	1058.38194951783	-0.680002899226176	0.331694598209567	-2.05008734811094	0.0403559077932196	0.159371249348774
Zc3h4	1073.79847582568	0.200033081438676	0.178133782085606	1.12293737379104	0.261464093173314	0.489821871134902
Tmem160	219.122426214111	-1.21160779872374	0.476634283490574	-2.54200723844427	0.0110217890927042	0.0723490388596228
Npas1	170.959241566803	-0.0443521270928991	0.395024162566911	-0.112276997955503	0.910603779440763	0.956882459891491
Arhgap35	6992.70899990524	-0.0707020173716505	0.170781818024428	-0.413990307572071	0.678881205149355	0.831877460383482
LOC108349548	141.270888502213	-1.10562304176752	0.529793572816166	-2.08689402532855	0.0368977150950717	0.151329713357448
LOC102550403	20.0364368638276	1.86801082560167	0.615888541713191	3.03303389994154	0.00242108400688878	0.0279487167437227
LOC120099769	36.7309545653214	2.14687744487527	0.452331613000296	4.74624674281578	2.07225901214787e-06	0.000140605121193179
LOC108349752	14.2761564351145	0.834496313015215	0.536191615724971	1.5563397273322	0.119627329309112	0.306277516948937
Ceacam9	3.50672192195525	-0.266772607007302	1.34068516657711	-0.198982291784727	0.842276596717167	NA
Ap2s1	1176.55005867836	-1.3757236536558	0.519288452332925	-2.64924753761672	0.00806712199961495	0.0598327233011469
LOC679748	3.8662268730157	-0.0450964148644584	0.897474852638765	-0.0502481097179108	0.959924673937399	NA
LOC120099772	1.78429221285675	0.489783095279359	1.57034292255815	0.311895630084086	0.755119843658558	NA
Slc1a5	329.54727047335	-1.31535366065741	0.403589471337402	-3.25913769826214	0.0011175141378452	0.0165816004345806
Fkrp	540.90721812614	0.0864561129136473	0.177753089013278	0.486383181263248	0.626695512902672	0.797212917677289
Strn4	1953.39718783861	-0.0336599987292067	0.161836556772025	-0.207987610466915	0.835238641238103	0.920259254411586
Prkd2	436.775988963175	0.604571290316949	0.248012175158156	2.43766778760525	0.0147823522148023	0.0873525356639076
Trnap-cgg	0.0980372603774523	0	4.08045587181216	0	1	NA
Dact3	950.240945399925	0.0116706297741099	0.21614518111662	0.0539944018821918	0.95693962438803	0.98006895261182
Gng8	503.078063692724	0.989809736264443	0.299439298450088	3.30554386611158	0.000947922646868619	0.0147215897883315
Ptgir	9.89566386842412	-1.6420837845634	0.754744349128676	-2.17568211866591	0.0295790381747265	0.132633137798081
Calm3	7828.20641680245	-0.237578714495878	0.273569742711814	-0.868439295006942	0.38515389106299	0.611474820538138
Pnma8b	4239.06981197871	0.168210022510681	0.444188958101734	0.378690238563192	0.704917902938331	0.847503923236184
Pnma8a	261.725805446983	0.374102616951853	0.352211662592394	1.06215283786554	0.288166306268807	0.518765592004813
LOC120099771	0.182879212737722	-1.64574083109697	4.05297726686683	-0.40605725685928	0.684700530767906	NA
Pnma8c	534.125544143846	-0.0352287568757936	0.330351243654866	-0.10664030347226	0.915074343330175	0.958888878561598
Ccdc8	103.749337693997	-0.104994960767605	0.356487282311153	-0.294526525846614	0.768355597117599	0.885420657863448
Ppp5c	1215.52700601637	-0.786721516463309	0.256215698585501	-3.07054376764028	0.00213669367373652	0.0258173464955915
Hif3a	136.258360840638	-2.1659392464524	0.517293790639585	-4.18705827451442	2.82593287904903e-05	0.00110127339669409
Cgm4	7.50337630050415	-5.94143677047351	1.53767350245358	-3.86391308752678	0.000111584938240507	0.00316147272317632
Psg16	0.419622395708372	-2.77166870163441	3.97721431290975	-0.696886937331431	0.485873553238333	NA
Ceacam3	0	NA	NA	NA	NA	NA
Psgb1	0.115992531757334	0.974543964563975	4.08045587181216	0.238832129345188	0.811235755433562	NA
Psg29	0.0914396063688608	-0.949001380196595	4.08045587181216	-0.232572391421338	0.816093467926498	NA
LOC120098290	0.104905598927093	-0.949001380196595	4.08045587181216	-0.232572391421338	0.816093467926498	NA
LOC102550682	1.19343037026656	0.0368358482293643	2.28836716865654	0.0160970008370598	0.987157006191317	NA
Ceacam11	0.520934769841996	-1.65293161567747	3.55886884606042	-0.464454209237641	0.642322359294245	NA
Ceacam12	1.20187222082292	0.974556855739566	2.33827443099756	0.416784635208022	0.676835941877435	NA
LOC120098300	0.741663111019939	0.0127729116000427	2.40141406510657	0.00531891262970341	0.99575614174289	NA
Mill1	15.4722888885617	0.7190021256846	0.668145558622328	1.07611599958418	0.281875380992938	0.512247485299293
LOC120099773	0.294111781132357	0	4.0804558717961	0	1	NA
LOC120099774	0	NA	NA	NA	NA	NA
Psg19	0	NA	NA	NA	NA	NA
LOC102557319	0	NA	NA	NA	NA	NA
Micb	24.6668827643429	0.932443211023151	0.463636466837009	2.01115157611395	0.0443094487968319	0.169092082903964
LOC120099776	81.7307816494945	0.323202246100546	0.378734665532598	0.853373814213815	0.393452038074374	0.618420828417972
Pglyrp1	17.4880551056114	-0.397526391642539	0.483781571578795	-0.821706354678274	0.411244041616858	0.633608361003751
Ccdc61	153.984021596438	-0.152439451188969	0.205029561901015	-0.743499863022504	0.457179104421353	0.670647228517454
Nova2	894.790211681262	0.202601453104944	0.286703193030677	0.70665921423228	0.47977828121736	0.690349792569195
Nanos2	5.03603820141896	-1.00451175349924	1.18369437280479	-0.848624253504755	0.396090406859517	NA
Mypop	391.533786723357	0.21271637252279	0.308823464839316	0.688796016952497	0.490951642518714	0.698560715103316
Irf2bp1	699.674106474631	-0.0366875633026015	0.168285811674938	-0.218007465617288	0.82742329460438	0.916455969612249
Foxa3	6.21261571502384	-0.242172948804478	1.03844265156614	-0.233207821769689	0.815600032395603	0.910429279373695
Sympk	1541.33603533673	-0.496786305273921	0.234614317295644	-2.11745945857135	0.0342208725526078	0.144739834914251
Rsph6a	22.1879918657587	-0.118877253841343	0.478252006434907	-0.248566137186761	0.80369640508913	0.904422673452777
Trnag-acc_2	0	NA	NA	NA	NA	NA
LOC108349062	10.1090847255617	0.273464869372329	0.652930685506849	0.41882679960132	0.675342717314633	0.829480691928447
Dmwd	784.918058420831	-0.315680625097676	0.207978844942295	-1.51784968892035	0.129052295505403	0.322019442049794
Dmpk	432.919056766536	0.360711541994133	0.159264305813723	2.26486116993487	0.0235212002626357	0.115721876412352
Six5	46.2808229808301	0.889551996831474	0.371932041140322	2.39170573770455	0.0167702819038833	0.0940373710609303
Meiosin	15.6018636346133	0.0428819646513607	0.641803192940995	0.0668148197500524	0.94672912531944	0.975167126754585
Fbxo46	219.744720887612	-0.200946031521331	0.197289021074187	-1.01853630996409	0.308423154295382	0.540536889179049
Qpctl	549.148560668452	-0.138858993004937	0.156718116853911	-0.886043016547847	0.375594347514869	0.603037919092458
Snrpd2	766.983015927683	-1.31044147273863	0.533617806397455	-2.45576788673084	0.0140583928106487	0.0848280153429688
Gipr	57.4398601525063	-0.494179661703679	0.42221030790009	-1.17045854271426	0.241816488331297	0.466817987425212
Eml2	2930.72738773291	-0.339253301340182	0.159325030598668	-2.12931577709686	0.0332281433463408	0.141828431066649
Mir330	4.40741854307613	0.408133059864821	0.957982308722364	0.426034026044946	0.670083052307812	NA
Gpr4	180.560983986478	-0.253549387715168	0.434125203665329	-0.584046688776521	0.559188900640775	0.750141051304274
NEWGENE_1309147	25.9844374693049	-0.223594553261132	0.412382105894631	-0.542202365391343	0.587679105990141	0.770368896848149
Opa3	352.636816494675	-0.168665201213964	0.176967857035657	-0.953083820074625	0.340547603301914	0.571712599012264
Vasp	406.746675645966	-0.44415888946022	0.341172576663527	-1.30185987925478	0.192964289765563	0.409151425892475
Ppm1n	25.7677120248174	1.3651246903824	0.502096424165638	2.71884965651948	0.00655093762840277	0.052907014497381
Rtn2	938.045868030616	-0.498423302408772	0.334279123299529	-1.4910392772634	0.135951183151419	0.332674195372625
Trnastop-uca	0.829207682686997	-2.54696104729002	3.94921999812105	-0.644927618238995	0.518974093034133	NA
Fosb	84.3435472967299	-2.31729912665997	0.669996166857235	-3.45867520038178	0.000542839091909297	0.00994546711210796
LOC103691049	6.69511188246631	-3.53482585185977	1.97322947699301	-1.79139116513021	0.0732305456862449	0.228508947887753
Ercc1	469.916278567525	-1.55372715653309	0.396069559680371	-3.92286435187534	8.7502422026333e-05	0.00260566985726681
Polr1g	55.5050533552392	-1.48498788101514	0.461854661810851	-3.21527095816845	0.00130321447070708	0.0184615223762122
Ppp1r13l	177.020195377893	-1.04087677763654	0.239883201193893	-4.33909824638042	1.43068556584219e-05	0.000636852517482959
Ercc2	360.560088556676	-0.124979791284777	0.160457744985548	-0.77889534902808	0.436041363912928	0.654034107182507
Mir343	3.77846127070109	-0.692567061014868	1.22705076646164	-0.564415980124421	0.572471065941435	NA
Klc3	9.06399546740607	1.16627848485594	0.665851159368787	1.75156034264706	0.0798494367415002	0.240556334733486
Ckm	327.358465545962	1.47615124584639	0.654659639520162	2.25483771525666	0.0241435169965297	0.117500691120994
Mark4	786.591473213028	-0.141132626375502	0.166326800302922	-0.848526071074921	0.396145059417562	0.620421103738598
Exoc3l2	30.7120340838237	0.801228443239387	0.492617746347841	1.62647092838112	0.103849512898269	0.282785028152264
Bloc1s3	84.2165150730738	-0.656302719046708	0.475129920973357	-1.38131212132925	0.167183012828627	0.375576168660993
Trappc6a	79.4910526281857	0.49761975852586	0.420378152219279	1.18374315101488	0.236514752007841	0.460746250605795
Nkpd1	34.5003742914718	0.227307960863295	0.372355305763948	0.610459841298449	0.541557237917914	0.737003985332486
Ppp1r37	1050.84358932519	0.0229215533666405	0.206717432878671	0.11088350434428	0.911708726556166	0.957659577203235
Gemin7	136.973744617891	-0.623655643553824	0.472184178705715	-1.32078894566798	0.186571746612735	0.400930049724966
Zfp296	10.5130134708309	-0.417329619426466	0.647899804530301	-0.644126787056235	0.51949322137682	0.719839952012009
Clasrp	680.965746730731	0.221009100257802	0.382460485776795	0.577861265351172	0.563357788471823	0.753377646903948
Relb	136.056116347445	0.296324167440537	0.365178666004455	0.811449832715368	0.417107391470413	0.638839474729249
Clptm1	3040.88608678699	-0.359172056132224	0.255163867888189	-1.40761330789048	0.159245604672995	0.365016193790743
Apoc2	1.28399267745593	2.51902928654798	2.21279719105447	1.13839139742743	0.254957084586057	NA
Apoc4	6.05803482487393	2.50215239060749	1.24115313558308	2.01599006510345	0.0438010146711409	0.167915903016116
Apoc1	30.7962628360216	1.06475213073117	0.628836224143641	1.69321055284493	0.0904153966207042	0.260068624618875
Apoe	26511.2343674549	1.56694416204902	0.347694792298832	4.50666560660559	6.58542914927084e-06	0.000348661887736395
Tomm40	1074.65975458681	-0.898095264697847	0.310468203584795	-2.8927125365112	0.00381930679176573	0.0378250289070195
Nectin2	425.393608168993	0.210245272034969	0.259461722835703	0.810313250591113	0.41776016163117	0.63941886032699
Bcam	482.503726925714	-0.346910042979771	0.25024848967986	-1.38626228443404	0.165666828912592	0.373440569291625
Cblc	1.82833337351076	-2.21857264636176	1.71884195065083	-1.29073685077427	0.196794941775616	NA
Bcl3	156.55411551839	-0.761325443804924	0.529435793970407	-1.43799390308597	0.150435784061292	0.35301579770115
Ceacam16	20.7001233981965	-1.6945276686822	0.874784001012611	-1.93708123001871	0.0527354146586173	0.18781224795865
Ceacam19	0.715292185156103	-2.30559168721754	3.14147798945037	-0.733919414670456	0.462997853690122	NA
Pvr	240.903222263219	-2.41919254250423	0.440735031127887	-5.48899536375238	4.0422623277928e-08	5.50325142626649e-06
Igsf23	10.9969183407513	1.26168599144727	0.575910624983865	2.19076699875544	0.0284686579019311	0.12974907519277
Ceacam20	0.862893943699115	-3.43241723702703	3.12939001620101	-1.09683267961399	0.27271454167941	NA
Zfp180	2006.09197744471	-0.10869252852288	0.248473920818295	-0.437440388773697	0.661791998637337	0.820479631212253
LOC120096885	8.62165939374417	0.439295165946423	0.728630025328789	0.602905659491858	0.546571450800937	0.741086272876702
Zfp112	77.7830032919854	-0.0273177882694586	0.269518706273425	-0.101357670668488	0.919266537281805	0.961359847398759
Zfp111	209.71922710317	-0.218864264406245	0.328706559353692	-0.665834794524878	0.505516702227269	0.709842822242108
LOC120096887	3.85492977068451	-0.617300944817764	1.10988435152156	-0.556184925007272	0.578084443632549	NA
LOC108348999	99.785399356189	0.705369870019933	0.334171841424046	2.11079984182406	0.0347895197410409	0.146201056502438
LOC102548600	132.429937975174	-0.404940694249653	0.267194417050022	-1.51552827607863	0.129638675167497	0.322858251018004
LOC120096888	18.2276347105175	0.361483210090549	0.752148092766385	0.480601112423248	0.630800024676784	0.799939258735903
LOC108348989	353.721469206755	-0.40888700807693	0.173572672732906	-2.35571073279562	0.0184873076784429	0.0997182641590515
LOC102548503	124.606227742857	-0.37623773913209	0.235127927948362	-1.60014058055544	0.109567400281244	0.291706681180516
Zfp61	393.269578353795	0.57284562501224	0.201353498305593	2.84497478232454	0.00444149391969161	0.0417392924788231
Zfp94	178.093450420235	0.18250295776109	0.166591783197787	1.09550996008256	0.273293284400333	0.503636020105246
LOC103691053	49.0821269154177	0.426305542266017	0.374070259234155	1.13964029949562	0.254436188685897	0.48162776561832
LOC102548695	235.251686661552	0.1684231744934	0.23333844559125	0.72179779061542	0.47041880802467	0.682452306189125
Tescl	20.8601780149304	-0.302278532679237	0.442267416173022	-0.683474571323567	0.494307013041128	0.70098743359807
Lypd5	4.64473445788345	-0.131688900997823	1.05006818411087	-0.125409857179254	0.900199084824835	NA
Kcnn4	144.484864383524	-0.881593753278847	0.805217819134038	-1.09485127170552	0.273581799929115	0.503990512021248
Smg9	327.72249940545	-0.426269133810936	0.31853826818797	-1.33820384042333	0.180829997557559	0.393433000583862
Trnaa-agc_3	0	NA	NA	NA	NA	NA
Irgc	7.70867614038599	-0.605325044251794	0.702953147201641	-0.861117197727201	0.389173498224864	0.614871900991661
Plaur	104.483662599058	-2.03558559739521	0.635665484295788	-3.20229058787155	0.00136339388888428	0.0190185737021609
Cadm4	3539.27004015721	0.0639249382485886	0.111027581954163	0.575757276916828	0.564779254643948	0.75435827564917
Zfp428	156.447884655624	-0.332945933319985	0.266488629857813	-1.24938138448019	0.211525613830982	0.432119849905522
Srrm5	13.3130031880618	0.0789147639772024	0.817084033890661	0.0965809643855584	0.92305917403294	0.963055529798668
Irgq	1995.44353887068	-0.137828493912964	0.183027161064378	-0.753049400490263	0.451420228900901	0.665636113155605
Pinlyp	2.68299431514785	0.594326009633699	1.16421648946968	0.510494409767745	0.609705130021913	NA
Xrcc1	331.683512744274	-0.236434563949134	0.285653909061532	-0.827695881095764	0.407842752373002	0.631071200913905
Zfp575	9.12375550267644	-1.06910729850046	0.693328858471147	-1.54199163274112	0.123075626893859	0.312284109095565
Ethe1	272.184633183094	-0.977572349897583	0.412691135341838	-2.36877477168936	0.0178471180549988	0.097495050572477
Phldb3	41.9687860704628	-2.37419180994142	0.541368077662975	-4.38554083238623	1.15697951241946e-05	0.000535479745196167
Lypd3	14.1758302830938	-0.241265057630097	0.608794422503545	-0.396299717461179	0.691883935643268	0.839942136553519
Tex101	0.330698352373766	1.84090261272469	3.90803235748952	0.471056133707978	0.637600649533903	NA
RGD1564380	0.64140010874591	-1.35529827149657	2.80309752650742	-0.483500220267125	0.628740603408328	NA
LOC100363535	0.112078386382765	0	4.08045587181216	0	1	NA
LOC120096889	0	NA	NA	NA	NA	NA
LOC120096890	0.636685482780422	-3.35471880312108	3.95396811760937	-0.848443564372845	0.396190989713045	NA
LOC681077	0.0980372603774523	0	4.08045587181216	0	1	NA
RGD1565655	0	NA	NA	NA	NA	NA
Cd177	33.3741000599564	0.57215177906314	0.481833863024212	1.18744617796693	0.23505167449139	0.458854134765966
Ceacam4	64.0534506954392	-0.782545954362243	0.832950037021349	-0.939487267640504	0.347480626319165	0.577829854965706
LOC108349556	0	NA	NA	NA	NA	NA
Ceacam6	0.832832112952134	1.01981665517076	2.36245757737795	0.431676176933781	0.665976784368863	NA
Lypd4	0	NA	NA	NA	NA	NA
Dmrtc2	0.680433957031704	3.21146367170437	2.58392456537254	1.24286278119012	0.21391840284519	NA
Rps19l2	3451.78256535205	-1.60570101651731	0.557070513172454	-2.88240174008318	0.00394656203523469	0.0386291408173345
Cd79a	5.32301226092049	-0.0921692441407202	1.00408401331	-0.09179435477404	0.926861429363987	NA
Arhgef1	1190.59224360891	0.0522968612353567	0.170003709427297	0.307621883143212	0.758370066829176	0.879818471125747
Erfl	9.36160726743406	0.0575428040204	1.12605426776024	0.0511012707538996	0.959244823402455	0.981190392800045
Rabac1	1368.86867324236	-0.646444878403237	0.314828733693925	-2.05332235980629	0.0400413236881259	0.158517068059903
Atp1a3	34747.767092219	-0.382972439037634	0.318325671639898	-1.20308373831334	0.228943917571389	0.451555802050963
Grik5	1234.21687837234	0.00265140251145634	0.150910523210785	0.017569367960861	0.985982393730077	0.993660203179427
Zfp574	683.947908191524	0.087120231354712	0.150851942207744	0.577521443076517	0.563587257427994	0.75358229842062
Pou2f2	200.059423958835	1.40821588772538	0.385364566937336	3.65424330243204	0.000257941582639441	0.00583387618297575
LOC103691054	16.4508763260061	1.41053733561879	0.582255236079807	2.42254126406079	0.0154123752726118	0.0895353145030039
Dedd2	566.737030534907	-0.165854812639946	0.191441264581364	-0.866348292269329	0.386299190746752	0.612229030556371
LOC120100137	1.40036298785226	-1.38049524505044	2.08687027901793	-0.661514641772603	0.508282327941392	NA
Zfp526	347.517746970817	-0.000480013509888083	0.184920923674587	-0.00259577715895895	0.99792887180748	0.999120229517006
Gsk3a	1079.15357121058	-0.554336170191273	0.269688830136906	-2.0554658118761	0.0398340345421659	0.158233470286568
Erf	432.224499090324	-0.379725772864208	0.273754528036377	-1.38710316716204	0.165410306409976	0.373022747573579
Cic	3614.87296110536	-0.640346930652855	0.201505202815536	-3.1778183476436	0.00148387687696581	0.0203074168423401
Pafah1b3	149.076846432193	-0.487714045564978	0.294278974458829	-1.65731869380703	0.097455059812002	0.272396051728894
Prr19	2.2142617290494	-2.46858929428674	1.63594819632899	-1.5089654426871	0.131307614182403	NA
Tmem145	664.622724072227	0.141569586230793	0.35160108259598	0.402642634617452	0.687211140566379	0.836802693292757
Megf8	4462.009244618	-0.306540736298171	0.223630404891301	-1.37074713273971	0.170453796484804	0.379740122951908
Cnfn	3.79473840378698	0.100601068548806	1.18185097905392	0.085121618826544	0.932164703343313	NA
LOC120096895	34.0624021780287	0.218350634334202	0.600496498103139	0.363616832111315	0.716144155791444	0.854903966880568
Lipe	625.53797375318	-0.46993335609239	0.218735656421298	-2.14840764318402	0.0316813861403236	0.137878647885888
LOC102549342	69.8289493717698	-0.0739956634675841	0.441760847161313	-0.167501633390711	0.866975362426372	0.936862459985121
Cxcl17	35.5817937026897	1.18112818317842	0.534568160670769	2.20949968605754	0.0271399042219695	0.125888325645534
Ceacam1	88.921594021343	0.237515887948299	0.364779604978395	0.651121621677195	0.514967980201794	0.717072543349062
Erich4	6.28045265445085	-0.952311972913342	1.01743004040364	-0.935997498693414	0.349274475564303	0.579204987319558
Dmac2	656.431099794886	-0.378665396208945	0.199504978300617	-1.89802479835047	0.0576928153935773	0.198683897428013
B3gnt8	14.9276536575126	0.186148010077483	0.516426139478128	0.360454275737463	0.718507444320721	0.856311225422251
Bckdha	679.268908756735	-0.24411562708784	0.267823575271958	-0.911479233446703	0.362042922545074	0.591351816304146
Exosc5	256.660640417047	-0.62446734535507	0.361996297341246	-1.72506555990101	0.0845156582964358	0.249395537205218
Tmem91	149.348483079529	0.342164888949915	0.309451151311633	1.10571535280972	0.268849742720727	0.498206090320202
B9d2	150.63143234732	-0.4217421661008	0.372385607214489	-1.13254153203049	0.25740683381916	0.485148478771351
LOC120096894	8.73356871469539	0.975745712283937	0.821624933150631	1.18758045540598	0.234998741711253	0.458854134765966
Tgfb1	442.864942157181	-0.284103825845746	0.493566391703018	-0.57561420433321	0.564875977882549	0.75443940325427
Ccdc97	670.389471464756	-0.200992006491818	0.254195998515504	-0.790696972673073	0.429120843089202	0.647873776857431
Hnrnpul1	1742.81855511779	-0.377095964612048	0.249122185300038	-1.51369884684449	0.130102237570754	0.323676792828732
Axl	3000.67119965748	0.472740221445422	0.439585712532841	1.07542217130204	0.282185759823581	0.512500575230527
LOC120096893	49.0282078854299	1.33054678752423	0.390743687832658	3.40516514778367	0.000661240519402859	0.0114009611264805
Cyp2s1	88.3523357519605	-0.76881442097888	0.28067672665487	-2.73914560049804	0.00615990867139204	0.0510065739353893
LOC120096896	1.77614082271338	-1.51767480223023	1.69100716996594	-0.897497556004331	0.36945347695697	NA
LOC100359930	0.182879212737722	-1.64574083109697	4.05297726686683	-0.40605725685928	0.684700530767906	NA
Cyp2b1	0	NA	NA	NA	NA	NA
Cyp2b2	0	NA	NA	NA	NA	NA
Cyp2b3	0	NA	NA	NA	NA	NA
LOC103691092	0	NA	NA	NA	NA	NA
Cyp2b21	0	NA	NA	NA	NA	NA
Epc2l1	70.7297984386607	0.289465743818174	0.281782078951969	1.0272681105015	0.304294234077269	0.536861435066037
LOC100360011	0	NA	NA	NA	NA	NA
Cyp2b12	0.274318819106582	-2.18041611209009	4.01230977486076	-0.54343164771363	0.586832640653326	NA
LOC103691072	0.182879212737722	-1.64574083109697	4.05297726686683	-0.40605725685928	0.684700530767906	NA
Cyp2b15	0.0914396063688608	-0.949001380196595	4.08045587181216	-0.232572391421338	0.816093467926498	NA
Cyp2g1	0.113898784338745	0	4.08045587181216	0	1	NA
LOC103691073	10.8759529617861	0.373315348416464	0.73992342143766	0.504532411869215	0.613887291694737	0.789186448930293
Cyp2a3	1.31921336110313	1.50615808215891	2.43136730551399	0.619469579418609	0.53560705624464	NA
Cyp2a1	2.60516869034316	-0.165543116101393	1.04340798582419	-0.158656171268069	0.873939770952744	NA
Cyp2a2	3.3859035328484	2.5320608729872	1.24960601192337	2.02628736483901	0.0427353452951626	NA
Cyp2f4	7.65572932747785	3.3442108280306	1.13142736175658	2.95574505360963	0.00311914802496445	0.0328623404479421
Cyp2t1	137.321714795147	0.278408048652261	0.288769090819091	0.964119975107307	0.334985779140777	0.566441797359911
Egln2	1080.33194854619	-0.274389149933545	0.156707113891952	-1.75096805192094	0.0799514133174116	0.240615383303503
Rab4b	751.982119347673	-0.935452775367997	0.313442685766451	-2.98444601787586	0.00284092325033396	0.030973893326314
Mia	21.4699793084095	0.261975128334533	0.549750776232954	0.476534349127544	0.633693742165043	0.801763502397701
Snrpa	282.257404207298	-1.11503144418878	0.294331492732452	-3.7883524927533	0.00015164958791555	0.00396444546164268
RGD1560854	362.857272417598	0.0592459719562763	0.178291539117108	0.332298280948494	0.739664037826901	0.869124935105016
Itpkc	411.621307304567	-1.06511897179404	0.270587704493028	-3.93631696528726	8.27416738212697e-05	0.00250326397306889
Coq8b	708.456538284288	-0.816058536890767	0.185661741345949	-4.39540494974772	1.10566437594674e-05	0.00051976141941927
Numbl	741.753754263184	-0.562213546170902	0.24613455532557	-2.28417153953553	0.0223614514965196	0.112106693466291
LOC120099779	0.519971665248614	-0.60897197040655	3.96701829163917	-0.153508737706103	0.877997100283779	NA
LOC120099778	0.220898130684427	0.0127792992989236	4.08045587181216	0.00313183127091342	0.997501164266816	NA
Ltbp4	906.232936358084	-0.0861324122297615	0.184140787329562	-0.467753035483702	0.63996120945303	0.806238836521586
Shkbp1	248.485142550246	-0.782842601711445	0.419958684512218	-1.86409432780445	0.0623084589584838	0.208317517225893
Sptbn4	1714.10173869824	0.000352159160150115	0.334330560833789	0.00105332626270199	0.999159567392911	0.999694356289312
Blvrb	291.105884928374	-0.515386841613229	0.351346554796731	-1.46689026710793	0.142405908599971	0.341885065808656
Sertad3	77.9904567555748	-0.801756375552414	0.388403895881194	-2.06423360850546	0.0389955723965809	0.156118424510177
Sertad1	164.192336680952	-1.25937609694608	0.274124761765325	-4.59417124099216	4.34472498402878e-06	0.000255158274552234
Prx	1576.22204074925	0.574044070327265	1.1079259131464	0.518124960808108	0.604371085888228	0.782631144350344
Hipk4	233.613396349358	-0.181359687209533	0.367526162069767	-0.493460618390225	0.621687159586264	0.793805906692181
Pld3	2688.78774514177	-0.379102312397801	0.203892776032247	-1.85932194251866	0.0629815185797776	0.209698351364716
RGD1307554	398.030419225322	-0.592568330477828	0.199834202294123	-2.96529985195259	0.00302388037119845	0.0322503884549302
Akt2	1155.92521723293	-0.164580603571105	0.283561574982489	-0.580405168017807	0.561641420847189	0.752227803084334
LOC103691074	1.70573349982585	-0.433752421871285	1.56207786807657	-0.277676568329706	0.781260649259643	NA
Ttc9b	157.47122615171	-0.435423745836461	0.416568773074372	-1.04526256882611	0.295901632475303	0.527495419307644
Map3k10	616.195139944446	-0.159447018257702	0.235020409304568	-0.678439028889066	0.497493370022433	0.703381616824488
LOC100910046	292.187324104805	0.169715034482475	0.2637448917035	0.64348178797437	0.519911528350682	0.719977880013237
LOC120100153	0.971811803806789	0.651624943780292	2.26087506723069	0.288218023731164	0.773179852965005	NA
LOC120099780	3.97927470829066	1.11722858683634	1.25522764522843	0.890060532910768	0.373433383512687	NA
Trnas-aga	0	NA	NA	NA	NA	NA
LOC100362069	195.298820377889	-1.70552961682474	0.695595631570735	-2.45189811352532	NA	NA
LOC102554136	1191.29273244032	0.182895800670508	0.139588812374781	1.31024684255822	0.190112343852805	0.405622016656253
LOC120099781	132.453333342587	0.144833850263857	0.500941659934829	0.289123189080939	0.772487108710121	0.887985345754504
LOC102553565	151.241388195477	0.265510559175709	0.598077057132358	0.443940385288763	0.657085685345338	0.817565090592353
LOC102553760	215.380154079317	0.105291238590065	0.224781339094111	0.468416279636017	0.639486928352037	0.80583501261142
Zfp780b-ps1	364.893412923553	0.202346794161104	0.161313614342811	1.2543689817221	0.209707921443983	0.429830509433429
LOC102549611	21.3963023964098	0.242529412201723	0.432401544078872	0.560889329658556	0.57487298453533	0.761918388884742
Zfp59	257.43624994138	-0.654676626335591	0.302400886869639	-2.16492958440897	0.0303930781925382	0.134873197079074
LOC120100218	5.17092199251254	0.125228432085282	1.29482321011633	0.096714695185323	0.922952969470637	NA
Psmc4	1312.65744309702	-1.20740059949859	0.365946979013171	-3.29938671103262	0.000968963289194519	0.0149487007514734
Fcgbp	74.8858559615801	-0.020109229343792	0.336053234172681	-0.0598394161963602	0.952283532223257	0.977841930482555
Fcgbpl1	3.83491721905279	0.5666678499691	1.27313814844071	0.44509533444044	0.656250860333395	NA
Fbl	423.618913067424	-1.56751921004783	0.492591616749238	-3.18218815901166	0.00146166825314445	0.0200427315862828
Dyrk1b	1859.60434003624	0.732452547028561	0.291060761136205	2.51649361517956	0.0118529047764381	0.0759730973839195
Eid2	550.265963756673	-0.114113552110662	0.260956461185258	-0.437289621388798	0.66190132119145	0.820518128073076
Eid2b	118.111217789702	0.0663697219091005	0.328297995446822	0.202163043422698	0.839789263652109	0.922233709886943
Selenov	2.91224218792957	0.104483180787521	1.03218836394275	0.101224916340286	0.919371917922783	NA
Dll3	7.28643252348116	1.66269252498303	1.00740976029219	1.65046298985705	0.0988482769862814	0.274824688409279
Timm50	553.436156520113	-1.02448009822962	0.34959632172348	-2.93046589614852	0.00338454142194771	0.034930893227186
Supt5h	2343.4964379349	-0.159573845106168	0.161537014953017	-0.987846934973884	0.323227617227609	0.555072899770277
LOC102550060	2.50757154847917	0.298721009084679	1.24279918260851	0.24036144637438	0.810050063523285	NA
Rps16	4212.17472123995	-1.70727161889673	0.642070092833966	-2.65901127922215	0.00783703392586132	0.0588574125082628
LOC120100461	3.8612046615313	-1.48383098679988	1.00389174597796	-1.47807868004173	0.139386719874506	NA
Plekhg2	361.516553172376	-0.445293579997547	0.174499220141149	-2.55183707776664	0.0107156613835416	0.0710064970187528
Trnai-uau	0	NA	NA	NA	NA	NA
Zfp36	475.988714448742	-1.55579970775066	0.287159952720089	-5.41788537368642	6.03080584171724e-08	7.85353262592817e-06
Med29	455.614202345135	-0.411003582385318	0.29620994582052	-1.38754146572226	0.165276716147549	0.372922043774163
Paf1	595.899070752897	-0.356268648215388	0.180425865309967	-1.97459852889345	0.0483137261472086	0.17858702087489
Samd4b	2141.32418760718	-0.614179996848988	0.228409155893244	-2.68894648486004	0.00716779091195713	0.0560268397129016
Gmfg	92.364218933168	-1.00873003197957	0.710724999130385	-1.41929724325698	0.1558123755009	0.360529992799013
Lrfn1	471.667426032406	0.00232683878793935	0.284066419548733	0.00819117863926246	0.993464458113177	0.996987081596124
Ifnl1	0.104905598927093	-0.949001380196595	4.08045587181216	-0.232572391421338	0.816093467926498	NA
Ifnl3	0.112078386382765	0	4.08045587181216	0	1	NA
Sycn	1.53295272702754	1.91631029297546	1.80233449948517	1.06323786928722	0.287674092962438	NA
Nccrp1	8.02673658454231	2.05041219211945	0.781556103944523	2.62349968450249	0.0087031525679562	0.0628274931096313
Pak4	194.78690327544	-0.438789356367074	0.347713484881243	-1.26192792470196	0.206974722676601	0.426437896583884
Acp7	25.7562058640153	-0.73405124157134	0.404502228780348	-1.81470258837546	0.0695696270782012	0.221536573712267
LOC108349512	4.552507109003	-1.22355324830301	0.950462835383919	-1.28732360987979	0.197981517658456	NA
Fbxo27	251.995522279318	-1.04900056545583	0.291429890535098	-3.59949545164961	0.000318835209624021	0.00678918915507135
Fbxo17	6.50381549744537	-0.42849673671766	0.778006676974431	-0.550762287007651	0.581796639925005	0.767070076258814
Mrps12	146.878272635311	-1.38005753679282	0.579615359718334	-2.3809885532769	0.0172662484705858	0.0955156109325333
Sars2	122.704292611018	-0.963174100412771	0.29958026903714	-3.21507856144346	0.00130408826858582	0.0184615223762122
LOC102550248	8.19547641258906	0.344422252332095	0.72219767356989	0.476908559715492	0.63342723645255	0.801571429228885
Ccer2	31.56754442051	0.186931081944302	0.428682847759246	0.436059158702999	0.662793808130821	0.821248102406819
Nfkbib	250.453733946581	-0.66310437734271	0.369293041364131	-1.79560485324411	0.0725573834852579	0.227525890241088
Sirt2	5849.99034662907	-0.0926313007755624	0.40565010198216	-0.228352711666855	0.819372048866802	0.912670788688831
Rinl	17.8007986266408	-0.00724291508447717	0.620399515875373	-0.0116745982212084	0.990685229920897	0.995671661498563
LOC120099783	1.49691552436109	-0.505029576052639	1.8702200151705	-0.270037520695979	0.787131388128602	NA
Hnrnpl	3718.53974309739	-0.429123783799013	0.176311563485188	-2.43389472202749	0.0149373389468281	0.0879214622007854
Ech1	1128.33476695483	0.0568446334175463	0.431878265598625	0.131621889651599	0.895283370720807	0.949223547969321
Lgals4	0.859644362862629	-0.643401419350267	2.04588356635815	-0.314485843637513	0.753152066614146	NA
Lgals7	4.81332028674053	-1.55905868844007	0.895123321836535	-1.74172502314131	0.0815565717300185	NA
LOC102550499	15.8898922944453	0.0215988774125848	0.66643554782482	0.0324095518059945	0.974145445251106	0.987801384044601
Capn12	19.641064763055	0.119179249498778	0.536211448530069	0.222261665291719	0.824110192407512	0.915191749323496
Actn4	2673.32323854594	-0.591735616615415	0.24773584888475	-2.38857484404972	0.0169138628589159	0.0944280349865732
Eif3k	715.511397277794	-1.03491724180753	0.387231363768025	-2.67260696999614	0.00752643740791569	0.0576751778853656
LOC120099785	131.788637774958	0.815285229570169	0.554983210600946	1.46902683540168	0.1418255106826	0.341077501373181
Map4k1	132.847045153122	-0.123502843932731	0.534907391067983	-0.230886403880395	0.817403053522512	0.91151294090973
Ryr1	353.74530697507	1.28737070050201	0.536135812067978	2.40120258994894	0.0163412866432729	0.0925226615616686
LOC120099784	3.16157737789925	0.893609361983043	1.05263860276449	0.848923229336451	0.395924012113424	NA
LOC120099786	0	NA	NA	NA	NA	NA
LOC120099787	0.215787801520723	0.974535957482073	4.08045587181216	0.238830167044369	0.81123727710013	NA
Rasgrp4	63.3619658159816	-1.02202587415689	0.461026624914436	-2.21684783247947	0.0266334916250746	0.124483839253243
Fam98c	361.76159618886	0.141574432726952	0.186807702625819	0.757861858675764	0.448533685763875	0.663324910469451
Spred3	693.91870215	-2.20106206862823	0.240511898272915	-9.15157247701164	5.61107492670046e-20	2.35283593826404e-16
Ggn	37.7247015660007	-1.06697242818555	0.435039224146894	-2.45258902867407	0.0141832277177026	0.0850831337136919
Psmd8	1385.1661056763	-1.36278729134386	0.363302721763581	-3.75110674846717	0.000176055718454023	0.00445257441870572
Catsperg	99.5929836837772	1.00818377930478	0.482615229617348	2.08900116994679	0.0367076178548046	0.150756496756872
Kcnk6	69.9205448337189	0.527891653458779	0.449124432128502	1.17537950664804	0.239842918618277	0.464530866674438
Yif1b	634.690092428619	-0.683105748610176	0.411807914995169	-1.6587970355504	0.0971566979176607	0.271779496803426
LOC100361913	20.3018203427573	-1.8150208583591	0.743373110537526	-2.44160144163229	0.0146222796304933	0.0866753505040775
Spint2	181.805310445854	0.412491396881451	0.243905174495325	1.69119575972488	0.0907994206015075	0.260531086948297
Ppp1r14a	1253.46785305755	-0.658244750104573	0.401665427172983	-1.63878866731811	0.10125728017075	0.278896998522963
Dpf1	164.805213176416	-0.671390572144044	0.229455418351348	-2.92601751123607	0.00343331611158197	0.0352511780584856
Sipa1l3	969.475498269029	0.077041816000808	0.120404413690261	0.63985873639979	0.522264442468496	0.722013017120244
Wdr87l	2.43487683240702	-1.08182862211331	1.59665627404102	-0.677558870811484	0.498051431352509	NA
LOC102550982	0.115992531757334	0.974543964563975	4.08045587181216	0.238832129345188	0.811235755433562	NA
LOC103689966	2819.47708011726	0.170569857573432	0.323615739318263	0.527075283584038	0.598141309912251	0.777906501061985
LOC120096976	36.8396848111594	1.0810737007657	0.435847917410091	2.48039203029738	0.0131238002992493	0.0809751609988409
Zfp84	471.077029979251	0.155788737547451	0.137494832316344	1.13305158399712	0.257192591598886	0.484919053548762
LOC102547413	235.995745670765	0.0489049411988185	0.17533590308285	0.27892143217074	0.780305120502843	0.892145104632235
LOC100912787	112.49043989393	0.298956882853149	0.29077268753538	1.02814636885995	0.303880981748404	0.536609842780851
LOC103690163	689.605508296141	0.342499777643346	0.163137872241838	2.09944982692689	0.0357772662724608	0.148447687446747
Zfp27	193.721240641217	-0.217045297386504	0.194429563165194	-1.11631839239435	0.264285871511204	0.493346624608763
LOC120096968	79.0712402858874	0.470960938207344	0.498011697226051	0.945682482621632	0.344310559829214	0.575021124532364
Zfp74	323.677753786478	0.0756839367281449	0.165900937332924	0.456199572738187	0.648246472636692	0.811909276954937
LOC103691076	56.9092443090139	0.226214932196454	0.370629009862933	0.610354090415409	0.541627273013591	0.737003985332486
LOC108348102	360.290372654889	-0.219654023405555	0.229582432365042	-0.956754491808414	0.338691186870196	0.570132430664033
Zfp569	241.180171984834	0.613971673782766	0.715433847788436	0.858180914532753	0.390792573009851	0.616246781902474
Zfp14	409.143520442409	0.247194407395227	0.157870031687853	1.56580957609478	0.11739320371285	0.302962322629692
Zfp82	87.274878646781	0.944881327787666	0.252373881649145	3.74397430357417	0.000181132186005625	0.00455349809567618
LOC100359681	81.7710451246133	-0.505994509757608	0.355270082937786	-1.42425307972306	0.154373224504625	0.358704313971402
Zfp566	262.606283353559	0.701107102065178	0.217227918811323	3.22751838668645	0.00124869015761743	0.017943823060046
LOC120100358	0	NA	NA	NA	NA	NA
Zfp260	726.808768192052	0.305563962063121	0.21588272225562	1.41541647645758	0.15694642154663	0.362075118193953
LOC120096966	18.5316973036429	0.570111497020772	0.859157353589038	0.663570525980128	0.506965226772449	0.711032352457923
Zfp382	249.024108434563	-0.02061343360994	0.216716038174656	-0.0951172501286095	0.924221696575841	0.963418291175314
LOC102555183	658.898107999448	-0.204887784113581	0.151367226808567	-1.35358088030972	0.175870130194179	0.387107469549525
LOC687508	201.301080527232	-0.844623891885519	0.489061141263023	-1.72703128632187	0.0841620447916257	0.248632017909148
Capns1	6873.84686569872	-0.391241624848468	0.212947022922149	-1.83727210401764	0.0661697359029706	0.215689471850386
LOC120100141	0.31559637913439	-0.949017259289677	4.08045587180247	-0.232576282921659	0.816090445808207	NA
Tbcb	1061.55507456369	-1.07195321656089	0.42828945949618	-2.50287088041317	0.0123190477860527	0.0777721035478411
Polr2i	199.771505877525	-1.02662693309163	0.543858975902936	-1.88767121363986	0.0590701031969423	0.20167135379044
Ovol3	7.50216431538287	0.0200474458306436	0.782442571571389	0.0256216194760237	0.979559141881225	0.990477209450511
Wdr62	149.146753898892	-0.28411497982597	0.429884412121937	-0.660910169837422	0.508669923708224	0.712457319825413
LOC120096980	22.6007110308885	1.51992346531756	0.674405206852	2.25372439280576	0.0242135118239621	0.117677442953451
LOC102548322	1.05646845824105	2.74366816791583	2.06552619401529	1.32831439071816	0.184074267624247	NA
LOC120093131	8.82739548862094	2.04886309662058	1.12653745225967	1.81872612624716	0.0689532237312755	0.220514523283331
Clip3	4895.45288407556	-0.41866821663831	0.175156302525589	-2.39025493574315	0.016836681258385	0.0942999815004619
Alkbh6	183.101364886082	-0.690364752645482	0.311852838101658	-2.21375170688822	0.0268458638414636	0.125089281396975
Syne4	30.982360844209	0.49038275497587	0.538162003761104	0.91121772170589	0.362180668323857	0.591438577153828
Sdhaf1	336.083287172123	-0.666685642303642	0.413645885882847	-1.61173038353985	0.107020622978653	0.287444834918067
Lrfn3	234.528404222996	-0.411374944464705	0.208754842328682	-1.97061270471992	0.0487681923230368	0.179349924617574
LOC120096986	4.078047025174	-0.503725796708767	1.44506009955736	-0.348584669151867	0.727401138897812	NA
LOC108349559	4.01385399888473	-1.9416236099593	1.39696613045097	-1.3898859590336	0.16456350996254	NA
Tyrobp	709.90013668178	-0.302931947510048	0.63250542699299	-0.478939681118981	0.631981540493285	0.80085373091461
Hcst	21.6259532247763	-1.10182406626734	0.684565914634514	-1.60952224280054	0.107502195365889	0.288295091844619
Nfkbid	37.9346748194489	-0.292784368287282	0.361005031290619	-0.811025727925611	0.417350896073705	0.639165733168832
Aplp1	22593.756932748	-0.15748047367218	0.197220983253116	-0.798497558802188	0.424581809239159	0.644402939952817
Kirrel2	16.6872655417082	0.620656043820238	0.633617954023326	0.979543019384501	0.327311743471605	0.559024156118173
Nphs1	2.7635035927163	-0.164178973600606	1.29768416533539	-0.126516896781409	0.899322774818095	NA
Prodh2	6.13103749430994	-1.05231497323901	0.824347318419078	-1.2765432114914	0.201763561827846	0.420285627151775
RGD1560986	2.47689597331131	0.324037014013361	1.34425671541362	0.241052925604062	0.809514096964963	NA
Arhgap33	297.138984659207	0.12677236064233	0.271065759865988	0.467681202911814	0.640012585241294	0.806255113992007
LOC120097050	1.45572877928766	1.47913930804144	2.12082214598078	0.697436751518551	0.485529508500153	NA
Proser3	183.215237662887	0.23660972650231	0.259063128697601	0.913328452766816	0.361069822326046	0.590487289770541
Hspb6	220.5223558792	-0.158669347973052	0.299361882424777	-0.530025221273527	0.596094444103784	0.776352100576465
Lin37	237.910526756893	-0.547502740394028	0.364226972029575	-1.5031910935733	0.132789773580227	0.327807652523612
Psenen	825.487317189578	-0.462562999301368	0.400568389429412	-1.15476660542352	0.24818601581662	0.4745957686621
U2af1l4	336.465548281208	-0.370229060635695	0.352931017586085	-1.04901253272643	0.294172350304683	0.52575072561724
Igflr1	33.4441740040612	0.831756508644691	0.386508079707906	2.15197702794019	0.0313991637005374	0.137120363704534
Kmt2b	1183.76869675709	0.0268510160967512	0.244533426540465	0.109805094856052	0.912563950370482	0.958077906032425
Mir3569	0.541895980038273	1.91731407015385	2.89360791001504	0.66260327237766	0.507584673822658	NA
Zbtb32	17.4421191091733	0.290395598320394	0.50639961151688	0.573451463460916	0.566339053588607	0.755382950412796
Upk1a	4.15500768154556	-0.100065977121791	1.86418631849974	-0.0536780986582511	0.957191632378495	NA
Cox6b1	947.182259421785	-1.94419401098176	0.625409931065299	-3.10867147195775	NA	NA
Etv2	0.551596483058193	1.48933487823936	2.82020991171074	0.528093625958478	0.597434354640567	NA
Rbm42	601.552172321317	-0.936257858660489	0.335789396498605	-2.78822937359899	0.00529970057912377	0.0464852246263244
Haus5	191.786111650552	-0.850618606385518	0.362640373552844	-2.34562577258532	0.0189951686406291	0.101335493993828
LOC688924	0.314716796781279	-2.35872846083136	4.00021775873103	-0.589650014848095	0.555425313014371	NA
LOC100912333	0	NA	NA	NA	NA	NA
Atp4a	29.7948646935984	-0.890590053026622	0.50576129587251	-1.76089008845611	0.0782570078219437	0.237990150579404
Tmem147	612.669113705846	-0.953569381114283	0.4232082617357	-2.25319179073541	0.0242470587947709	0.117770173671801
Gapdhs	60.5641390994183	0.238572385362044	0.469939144096864	0.507666552911942	0.611687208562903	0.787552296036933
Sbsn	118.10641155039	-0.276891122869494	0.272581781713883	-1.01580935133858	0.309720182052299	0.541870608888044
Dmkn	10.4636771645782	0.332942464296452	0.577027872735952	0.576995462485755	0.563942520758789	0.753913083608287
Krtdap	0.231985063514668	1.91570371291837	4.03392506268382	0.474898190509229	0.634859541253601	NA
LOC100361079	0	NA	NA	NA	NA	NA
Ffar2	3.42635856220103	0.37965602882841	0.953856849842642	0.398022018598537	0.690613955286883	NA
LOC102554169	0.196345205295954	-1.71431752102371	4.04882598081611	-0.423411015723172	0.671995409165953	NA
Ffar3	2.50388179763042	-0.405751503494227	1.70456966548754	-0.238037501024151	0.811852008392347	NA
Ffar1	0.220377975376938	1.85048511592928	4.03970719550176	0.45807406982115	0.646899227462461	NA
Cd22	163.371611399793	0.528443784624334	0.866439257070699	0.609902864294172	0.541926155015756	0.737270634203764
LOC102554355	102.681682811096	-1.8890349678946	0.84417038788683	-2.23774133160881	0.025237928266243	0.120725166331292
Mag	14795.4593862937	-0.365604169925967	0.286789898813022	-1.27481536636801	0.202374600480805	0.420997994713715
LOC108349549	40.6375393563163	0.605081569096141	1.0070787285804	0.60082846745167	0.547954241292253	0.741853183775125
LOC120099789	205.549126964174	-0.280462884788069	0.366008253548714	-0.766274754923636	0.443512836201156	0.659014183117891
LOC120099788	428.246154390438	-0.749261922341174	0.35819921876769	-2.09174638883595	0.0364612084182858	0.150144956044897
Hamp	6.02360498863007	1.4869865068987	0.916072561444464	1.62321913075753	0.104542569673298	0.283931051981573
Usf2	844.9013585974	-0.221160270475507	0.320385683349122	-0.690293861334966	0.490009407472315	0.697788306531588
Lsr	509.319837130343	0.748506328786369	0.371579826258624	2.01438903807819	0.0439687043468615	0.168233798734729
Fam187b	16.9588487368978	0.857494351482473	0.743078650525043	1.15397522304885	0.248510327101332	0.474999317896483
Fxyd5	246.24618416099	-1.03097598011077	0.57650774864951	-1.78831244250554	0.0737256135419999	0.22940504801448
Fxyd7	470.932709397167	-1.16218263770431	0.566410535485608	-2.05183796009006	0.0401854128119914	0.158817599437552
Fxyd1	583.376044256113	0.621785186807175	0.327721133153192	1.89729963650688	0.0577884029473672	0.198915064225004
Lgi4	2548.80557966521	0.480841542938481	0.349269670596095	1.37670569024168	0.168603258767578	0.377502768402503
Fxyd3	18.8924321457954	-0.105679529259892	0.665805328684369	-0.158724366878701	0.873886039553369	0.93943981465805
Hpn	65.7433615786649	-0.144948682343821	0.503644147546922	-0.287799794854792	0.77349999440834	0.88822438836484
Scn1b	3892.3451858793	-0.545481089962469	0.285780378361711	-1.90874227646258	0.0562953465487126	0.195476686939435
Gramd1a	1259.36319492163	0.0424204824595949	0.125092715244746	0.339112332613441	0.734525108242927	0.866119123475799
LOC108349560	0.231985063514668	1.91570371291837	4.03392506268382	0.474898190509229	0.634859541253601	NA
RGD1561430	0.113898784338745	0	4.08045587181216	0	1	NA
RGD1563307	22.8065340643627	0.114898596428365	0.511008614264454	0.22484669185812	0.822098541096595	0.913943685575702
LOC100910258	59.579455563616	0.195513971062209	0.356383357775783	0.548605783060207	0.583276016270129	0.768006340332822
Scgb1b24	0.104905598927093	-0.949001380196595	4.08045587181216	-0.232572391421338	0.816093467926498	NA
Scgb2b2	0	NA	NA	NA	NA	NA
Scgb2b24	0	NA	NA	NA	NA	NA
Apbh	0	NA	NA	NA	NA	NA
LOC494538	1.29933060443074	-3.2935153508913	2.1675061970274	-1.51949524084782	0.128637885061914	NA
Scgb1b30	0.8751637182656	3.66734171038763	2.35288568768158	1.55865698430987	0.119077587994726	NA
Wtip	149.122589793002	0.823928247735508	0.306265035214447	2.69024587530402	0.00713993916131154	0.0559926686411269
LOC120100477	4.19537600256105	1.37601992503415	1.28562453579791	1.07031243315541	0.284478699847018	NA
Uba2	1271.23800572416	-0.374673560103852	0.137599711693707	-2.72292401991266	0.00647069376632194	0.0525497999585485
Pdcd2l	120.640216347313	-0.525050648772861	0.326917238338196	-1.60606596165387	0.108259417746245	0.289511090875992
Gpi	6728.43769213756	-0.650767455475811	0.235125534437255	-2.76774471574661	0.00564456507160181	0.0485414074205101
Garre1	1886.6405669452	-0.1092605733636	0.177380842611246	-0.615966029674689	0.537916940356182	0.734234735559684
LOC108349721	94.2226423585886	-0.335696041176921	0.515998062937256	-0.650576165472428	0.515320120269672	0.717332667555185
LOC120099790	1.63962474556565	-1.47785343873797	1.71372954835083	-0.862360948470629	0.388488923091946	NA
LOC120099791	12.2558769286606	2.03573104652443	0.789541457401873	2.5783713159577	0.0099267265380512	0.0678590637746271
Lsm14a	1124.02489223786	0.109533877485647	0.138075209769319	0.793291407405026	0.427608061894516	0.646805515470266
Trnas-aga_1	0	NA	NA	NA	NA	NA
LOC120099792	1.03323167289671	-0.766995664105204	2.27326956998216	-0.337397585501144	0.735817204549862	NA
LOC100910905	11.7494509960451	0.999138817556664	0.66761866368341	1.49657112945911	0.134504886985521	0.330446386282918
Kctd15	250.956346259011	-0.154388564320404	0.204071144346212	-0.756542845952193	0.449323793818647	0.663818637398326
Chst8	157.926346046929	-0.04694028574956	0.366489649315074	-0.128080795289269	0.898085034000825	0.950780186975424
LOC108349467	2.23243114225042	1.53818274364839	2.04044039926713	0.753848406550303	0.450940253650448	NA
RGD1560088	1.07787975502765	-3.57975230865962	2.50419758348009	-1.42950074398076	0.152860361251305	NA
Pepd	911.795971720653	0.00467015392776383	0.390949400189091	0.0119456735974144	0.990468958147316	0.995549747184267
LOC120100411	2.31096678277195	2.0978489204894	1.3224053066953	1.58638876437357	0.112651147580591	NA
Cebpg	869.282496302596	0.128088432456838	0.159358309596799	0.803776299967796	0.421526179530385	0.642182668219304
LOC102555648	10.891078748651	2.30364639588435	0.733675857633852	3.13986942859718	0.00169023151555162	0.0221674272626602
LOC120099793	6.6892480898206	1.80784319801026	0.87604118313941	2.06365092509877	0.0390508254635868	0.156140873618565
Cebpa	335.724686582136	0.802517175859827	0.437579526494912	1.83399159985415	0.0666552410843327	0.216732907036929
LOC102555707	1.03663982081319	-1.76622484951233	2.52349752871697	-0.699911463915852	0.483982597640501	NA
LOC102555770	1.41607754776771	-4.14473849046374	1.89325826306875	-2.18920924382794	0.0285816350942097	NA
Slc7a10	902.942617396896	0.659924776209905	0.33458142676745	1.97238915078387	0.0485651993978723	0.17920062840123
Lrp3	1291.17223001364	-0.317933844074019	0.225844611154493	-1.4077548383766	0.159203677398122	0.365016193790743
Trnat-agu	1.12422767037753	-2.86824706082128	2.46327826078787	-1.16440237649151	0.244260984965867	NA
Wdr88	1.94820448827274	0.575286220977701	1.50472329096741	0.382320274053738	0.702223818345371	NA
Gpatch1	280.455454650704	0.0995056108512639	0.168439970598757	0.590748208382781	0.554689141603684	0.746850905660097
LOC687679	20.1168314202233	-0.827223453137713	0.720127414690301	-1.14871817995357	0.250672206917016	0.477694372861495
Rhpn2	467.417931338685	0.738779479065243	0.372643996362423	1.98253423180532	0.0474194800198575	0.176307291735473
Faap24	74.236481575306	-0.654496999630575	0.369871477545866	-1.76952546861204	0.0768062243924983	0.235034112383175
Cep89	177.290137643879	0.0044702767924965	0.207996009519964	0.0214921276750141	0.982853083219287	0.992216244093434
Slc7a9	14.6440494951066	0.111064458524035	0.648339671224672	0.171305973478751	0.863983183736913	0.935219754774542
Tdrd12	68.99564815005	-0.934298751663433	0.533746906959536	-1.75045276980736	0.0800402171441424	0.240804626289904
Nudt19	226.989735508787	-0.954746225011872	0.319822562669172	-2.98523724231261	0.00283358463087143	0.0309447238437568
Rgs9bp	2.07969182570382	0.202066061956704	1.73188592235595	0.116674002224018	0.90711839276188	NA
Ankrd27	800.056851919945	-0.393849548134839	0.202350294067611	-1.94637497291327	0.0516097136346248	0.185482676880095
Pdcd5	126.169162734825	-1.42266446784854	0.608876010216141	-2.33654215961559	0.0194630029906155	0.102717415849204
Dpy19l3	2044.15628002594	0.772714937131543	0.192446187398394	4.01522600981386	5.93888560444314e-05	0.00193046008655434
Zfp507	994.105437441146	0.10883521169658	0.199106254665624	0.546618748262611	0.584640685956671	0.768696664539597
LOC108349563	0.231985063514668	1.91570371291837	4.03392506268382	0.474898190509229	0.634859541253601	NA
LOC108349564	112.348875548329	0.420408112974449	0.333358990348786	1.26112726863789	0.207262997477861	0.426718426295687
Tshz3	323.947235608672	0.250605851214155	0.264136719705282	0.948773239456351	0.34273595508089	0.573585026393535
RGD1562402	60.965593133727	-3.68300277612911	1.00288776095704	-3.67239776923241	0.000240285286570885	0.00554656345078605
Zfp536	1517.83594134117	0.202674280982601	0.212655206867013	0.953065217487698	0.340557028000771	0.571712599012264
LOC108349103	10.5929574603324	1.07592065785577	0.86758298176213	1.24013573395652	0.214925193836349	0.4365474072014
LOC120100175	0.112078386382765	0	4.08045587181216	0	1	NA
LOC108349449	118.885126179982	0.301204883551001	0.430903002087484	0.69900855202176	0.484546686311413	0.693778995096981
Uri1	592.255733448917	0.136339827153743	0.194362760042835	0.701470935706487	0.483009166620875	0.692648640812581
LOC108349566	1.49631707506637	-0.810795538264329	1.94203218832091	-0.417498506533688	0.67631381646398	NA
Ccne1	146.59075192553	-0.923952756101915	0.412885835515425	-2.23779233053248	0.0252346007938295	0.120725166331292
LOC120100209	0.834992910935924	-1.01287495364594	2.72571612414736	-0.37159957512552	0.710191005478375	NA
LOC690000	876.917357239685	0.491031064959193	0.144638652403736	3.39488135984948	0.000686583456205808	0.0117413611279045
LOC120100132	0.102627434233668	0.974543964563975	4.08045587181216	0.238832129345188	0.811235755433562	NA
Plekhf1	417.627106234916	-0.0953315267587837	0.349967065770973	-0.272401423113257	0.785313378575047	0.89497766424321
LOC108349450	35.1202179871664	0.39684632322394	0.723098420215486	0.548813705201676	0.583133303908958	0.768003086328698
LOC108349756	0	NA	NA	NA	NA	NA
LOC120099794	34.3791208807574	0.0862222479561485	0.807700368625332	0.10675028922284	0.914987085480825	0.958888878561598
Pop4	388.995988885022	-0.803122784818993	0.307634645229908	-2.61063829211689	0.00903734239630237	0.0641859487401339
LOC690114	1.47988049776238	0.0409168987105506	1.64356823001133	0.0248951628313408	0.980138585541323	NA
LOC120100155	0	NA	NA	NA	NA	NA
LOC108348090	371.938504316612	0.163804344919061	0.235541596579183	0.695437015363842	0.486781470154202	0.695648579050712
LOC365238	6.07709057751568	-1.18958126902006	1.04824871945071	-1.13482730476733	0.256447683360861	0.484054779924107
LOC102548014	14.0262331652346	-0.292513794520856	0.64908666975541	-0.45065444747322	0.652238618169883	0.814666356434936
Zfp939	71.6780571508964	-0.217231132675921	0.337773180345371	-0.643127238384657	0.520141541509259	0.720058604112455
LOC102548231	310.017709063659	0.0886640221541247	0.201395234564533	0.440248858647717	0.659756876396416	0.819089680048207
LOC102548320	1388.76475889621	0.81787671300472	0.267782331805465	3.05425943336277	0.00225616880862357	0.0266854775411226
LOC120100157	0	NA	NA	NA	NA	NA
LOC100362023	38.9946397095657	-0.106485655782158	0.444139898733394	-0.239757013692837	0.81051863315506	0.907830096326433
LOC120097732	0.327561738997456	-0.818187440357567	4.04501363499285	-0.20227062605662	0.83970516234891	NA
LOC102548815	0.890460671604149	0.941727154577741	2.17268642238695	0.433439057230883	0.664695831154015	NA
LOC108349567	0.557390666523491	0.13638781266127	3.50307717779207	0.0389337161984061	0.968943235300064	NA
LOC120099796	0	NA	NA	NA	NA	NA
LOC102549042	0.54695122148357	1.76249906955897	4.04791722658027	0.435408871007956	0.663265672428794	NA
LOC120099795	0.651880619002449	0.974552223881455	2.72754982688797	0.357299512652123	0.720867594789225	NA
Trnap-cgg_1	0.224156772765529	0	4.08045587180247	0	1	NA
LOC108349455	194.794045686177	0.809916091638199	0.435375384705343	1.86027074586759	0.0628472302669949	0.209550736287821
Vstm2b	209.825206339983	-0.0131792993219331	0.352926597865678	-0.0373428905660125	0.970211607599023	0.986103775114815
MGC114499	1.51917864459137	-4.19725003351936	2.86607294825806	-1.46446029437959	0.143068224232712	NA
LOC690284	0.866313279839472	-0.341606519389357	2.61191752099444	-0.130787636532755	0.895943303598941	NA
LOC499136	0.113898784338745	0	4.08045587181216	0	1	NA
LOC690299	3.44918463406025	-1.04997156624516	1.13831669155721	-0.922389677699282	0.356325352039143	NA
LOC100912656	3.48571055109512	-0.394064872600854	1.20671903222743	-0.326558927204014	0.744001513067896	NA
LOC100912659	139.885106149501	0.109164503342738	0.246665386667887	0.442561093866478	0.65808323124137	0.817990227702681
Zfp141	279.879732588843	-0.403388195486739	0.254161423723548	-1.58713383635082	0.112482335896592	0.295990930495704
LOC102555672	505.970890451852	-0.0545634061375023	0.27549094412088	-0.198058801212576	0.842999058122469	0.924059139076738
Vom2r37	6.17075986946081	-0.115540591959746	1.00141118239178	-0.115377772878258	0.908145695967423	0.956009767416091
Vom2r38	2.23408410209247	0.0428941753231648	1.3718997519882	0.0312662607169374	0.975057197293049	NA
LOC120100171	0.115992531757334	0.974543964563975	4.08045587181216	0.238832129345188	0.811235755433562	NA
LOC100912683	7.68104490395089	-0.688377398799577	0.979096445174535	-0.703074147794364	0.482009542146994	0.692100113961552
LOC102556043	9.32973963581459	-0.977942895983533	0.944878456255413	-1.03499332587088	0.300672028095324	0.532648055855223
LOC120099798	245.539756330997	-0.274177572395211	0.379135684168699	-0.723164776737855	0.46957865613852	0.681838358995287
Zfp17	619.638652225621	0.422744042636356	0.188779774761569	2.23935028617492	0.0251331333438778	0.120443719700055
Siglec5	108.374509515824	2.15542248900881	0.437475301215502	4.92695812316738	8.35196459837609e-07	6.81351322060518e-05
Siglec10	13.4275881459745	-0.744169466968129	0.915769641201268	-0.812616441392355	0.416438002057854	0.638140560674241
LOC102550061	1.94116935474837	-1.34842149126731	1.56284809055901	-0.862797542136675	0.388248790771965	NA
C1H19orf84	0.445312280140727	0.141920598542961	3.99642121207751	0.0355119220451701	0.971671539954971	NA
Lim2	0.196074520754905	0	4.08045587180563	0	1	NA
Nkg7	12.8206868643531	0.233007590200279	0.847073724396153	0.275073566195647	0.783259719601772	0.893850603155385
Cldnd2	1.59123216733577	-0.203875530956674	1.99672766380799	-0.102104826137311	0.918673470334477	NA
Etfb	241.121354465163	-1.14062713118755	0.530266625022267	-2.15104454507137	0.0314726839026201	0.137212786588133
LOC120099799	3.63794595001041	0.230294333965417	0.88296810209352	0.260818407164867	0.794232548761757	NA
Vsig10l	310.875318507178	0.15263114314479	0.307706773090474	0.496027895687275	0.619874729706712	0.792602171905034
Iglon5	1031.48385671777	-0.0499163368961198	0.334222458298222	-0.149350636549924	0.881276961094107	0.943594695794531
LOC690483	1.98264933403289	1.83744133538454	1.86669546778005	0.984328385159526	0.324954077309231	NA
Cd33	467.881595975564	0.727393294498584	0.483980811984198	1.50293829112038	0.132854957661134	0.32781417468793
LOC120099800	0.945098190013342	0.157562027189129	2.2524672153787	0.0699508637077491	0.944232768860263	NA
LOC102546648	208.205509661984	0.768760402878223	0.25140327829067	3.05787739963116	0.00222910754130624	0.0264717377685598
LOC102556967	440.956265056225	0.4585878912437	0.191862429979955	2.39019119736788	0.016839603679182	0.0942999815004619
Zfp819	159.031953981766	-0.0411777358031639	0.376094389379661	-0.109487769469476	0.912815621999081	0.958165781606365
LOC120099801	14.5813087685103	0.51874465825994	0.621906002702387	0.834120680626691	0.404212982471823	0.627664745260275
LOC120099802	49.3623623982933	-0.276751994046625	0.598594031275584	-0.462336708331147	0.643839879259708	0.808792028364377
Siglec8	83.3886001297679	-0.909823454098892	0.776044122956909	-1.1723862434938	0.24104202000817	0.465965881333319
Ctu1	147.007211935113	-0.378865106666813	0.258499166973173	-1.4656337623948	0.142748088178622	0.342193114603068
Klk14	0.63395397182763	-2.73224136250816	3.35689491019059	-0.813919242516007	0.415691216354266	NA
LOC120098456	0.967017933237427	-1.65655773146924	3.8677588613863	-0.428299123817531	0.668433356757502	NA
LOC103691107	0.812109730593577	2.34864222340889	3.26944383224788	0.718361392308764	0.472534485372912	NA
Klk13	0	NA	NA	NA	NA	NA
Klk12	0.63301315622476	-1.65538125085998	3.42940537652368	-0.482702121537469	0.629307256659966	NA
Klk11	0.22779756867749	0	4.08045587180211	0	1	NA
Klk10	0	NA	NA	NA	NA	NA
Klk9	0	NA	NA	NA	NA	NA
Klk8	0.11775054114327	0.974543964563975	4.08045587181216	0.238832129345188	0.811235755433562	NA
Klk7	0.231985063514668	1.91570371291837	4.03392506268382	0.474898190509229	0.634859541253601	NA
Klk6	4846.76948302467	-1.43672135687398	0.448338003291706	-3.20454957270082	0.0013527399325278	0.0189199244373065
Klk5	0.396661243000255	-2.16310744424071	4.01356250159621	-0.538949485246693	0.589921710621112	NA
Klk4	0.321247400224669	2.39743080153892	3.99824205336506	0.599621225913813	0.548758697869796	NA
Klk1c12	0	NA	NA	NA	NA	NA
Klk1c10	0	NA	NA	NA	NA	NA
LOC102546874	0.312067052512238	0.974529479500521	4.08045587180562	0.238828579481558	0.811238508176555	NA
Klk1c4	0.0914396063688608	-0.949001380196595	4.08045587181216	-0.232572391421338	0.816093467926498	NA
Klk1c6	0.142291428308745	-0.949001380196595	4.08045587181216	-0.232572391421338	0.816093467926498	NA
Klk1c2	0	NA	NA	NA	NA	NA
LOC120098457	0	NA	NA	NA	NA	NA
Klk1c8	0	NA	NA	NA	NA	NA
Klk5l	0	NA	NA	NA	NA	NA
Klk1c9	0	NA	NA	NA	NA	NA
Klk1	0.220377975376938	1.85048511592928	4.03970719550176	0.45807406982115	0.646899227462461	NA
LOC108349762	0	NA	NA	NA	NA	NA
Klk1c3	0.651271721190387	-1.8127353306796	3.38458618699411	-0.535585513421218	0.592245042931468	NA
LOC103691133	0.546548542464532	2.4511077952644	2.82990118607977	0.866146071573578	0.386410062727715	NA
LOC102553035	0.196345205295954	-1.71431752102371	4.04882598081611	-0.423411015723172	0.671995409165953	NA
Klk1b3	0.22597717072151	0	4.08045587180229	0	1	NA
LOC102552731	1.21501639970238	1.91576277767916	2.53354018329094	0.756160407604303	0.449553027565452	NA
LOC102552485	2.09876223799577	-3.27747225249495	1.67775736076184	-1.95348405505234	0.0507622648438304	NA
Fv1	533.070044206721	-0.933547816408217	0.248182159102236	-3.76154281107552	0.000168868509880572	0.00430194067819694
LOC120100472	20.6146973550069	0.208128964875001	0.564757845857871	0.368527797181555	0.712479722186309	0.85256833830022
LOC120100470	5.23241393809148	-0.42510830862216	0.803362859191504	-0.529161018285042	0.596693755827901	NA
LOC120100471	3.68682547422888	-0.711237764415056	1.12745758782233	-0.630833276654605	0.528149542825195	NA
LOC120100473	6.07278499307402	0.786383026613754	0.861608230973395	0.912692101055423	0.361404499423069	0.590659232720857
Acp4	38.8178316458871	0.351908713979561	0.632343281934129	0.556515304318863	0.577858635121785	0.763813237120568
LOC103691109	0.956153913821344	1.7200877573809	2.05503636545162	0.837010860877339	0.402586463169394	NA
LOC102552286	4.19330128648146	5.02348397563357	1.48734232518567	3.37749009798836	0.000731505867708011	NA
Gpr32	0	NA	NA	NA	NA	NA
Clec11a	79.9498207049517	0.603958659528874	0.30660145085004	1.96984932019866	0.0488556421707591	0.179499802587597
Shank1	3415.74940745482	0.144853068746346	0.40435351843237	0.358233729010011	0.720168407813957	0.857364762831606
RGD1309036	25.6992420182072	0.243470560627978	0.427865340740559	0.569035482534234	0.569332060497056	0.757967957315498
Syt3	1195.68591638273	-0.289862411281886	0.319878946740161	-0.906162828894588	0.364849674278204	0.594315769630707
LOC108349570	84.7766958948498	0.480537955521929	0.349135970635198	1.37636335393247	0.168709167596618	0.37752792723827
Lrrc4b	3124.92421365824	-0.186147282874497	0.250375386271581	-0.743472773607959	0.457195499246398	0.670647228517454
Aspdh	214.716370063192	-0.332706797799176	0.49199777442357	-0.676236387835247	0.498890573149073	0.704840435005417
Josd2	892.096688263942	-0.653296822829101	0.462309547216788	-1.41311557756508	0.15762174368482	0.362954143667867
Trnaa-agc_4	0	NA	NA	NA	NA	NA
LOC100909904	31.2209743263255	0.626294287925571	0.523937955621817	1.19535964364765	0.231946545931033	0.455080599100696
Emc10	1819.48672139069	-0.305446264871434	0.239774061917674	-1.27389202330112	0.202701685734626	0.421358900813705
Fam71e1	142.754553960421	-0.22775716765067	0.253128599547783	-0.899768607962754	0.368243403531549	0.596414924561024
Mybpc2	157.553144982306	1.4223380965789	0.658837098388486	2.15886157603744	0.0308609076179436	0.135985052836838
Spib	27.51228440001	1.19573750933596	0.516874060415339	2.3134020468644	0.0207005446605232	0.106793213423359
Pold1	216.001031902991	-0.796620717768502	0.4347211878226	-1.83248652258832	0.066878967882776	0.217258202762671
LOC120099804	7.94563421479788	0.786022165117822	0.971257985079172	0.809282577021747	0.418352625636015	0.63995192974498
Nr1h2	1085.37088731818	-0.370558576872887	0.293688508715033	-1.26174012900328	0.207042312048843	0.426528875510552
Napsa	54.7159780514612	-1.09275448299891	0.451095893047777	-2.4224438746623	0.0154165069806279	0.0895353145030039
Kcnc3	5375.14722032435	-0.313094626467361	0.361198011602953	-0.866822674570895	0.386039176354322	0.612092367196909
Myh14	2098.54800058872	-0.230251270747694	0.163433185703346	-1.40884037569721	0.158882373309787	0.364615569046956
Izumo2	0.104905598927093	-0.949001380196595	4.08045587181216	-0.232572391421338	0.816093467926498	NA
Zfp473	42.284794022211	0.684293605018382	0.351001071064024	1.94954848127391	0.0512299589915036	0.184749322523992
Vrk3	697.168040114512	-0.14331605087611	0.261885960358046	-0.547246025255308	0.584209719898466	0.768506176505022
Atf5	1400.83441071023	-0.0983397637556222	0.214297950749637	-0.45889269314811	0.646311226150237	0.810450717976134
Nup62	633.83166179174	-0.768385959035649	0.302539647837226	-2.53978599012934	0.0110920318067122	0.0726509024865751
Il4i1	129.402446999473	0.129958229485412	0.241090077100709	0.539044290201647	0.589856294318687	0.771823445464994
Tbc1d17	801.047351493023	0.0657345025249196	0.159832893564281	0.411270177615114	0.68087443465498	0.833491761369552
Akt1s1	519.853527450068	-0.480935220541865	0.224962429702188	-2.13784684482	0.0325291755855781	0.140096466627567
Pnkp	354.822410214477	-0.788284303910057	0.244944727059964	-3.21821299593472	0.00128991990600013	0.0183601227082136
Ptov1	2216.24100968496	-0.320823034413746	0.310058302938882	-1.03471841061126	0.300800435520351	0.53276581887442
Med25	887.533238521759	-0.0578519852478883	0.202542345285499	-0.285629087420418	0.775162222627242	0.88920048572456
Fuz	212.122741820163	-0.263093887193443	0.285244583587561	-0.922344900942463	0.356348700174458	0.586252891388708
Ap2a1	4102.58157422607	-0.609530062497967	0.236821470829527	-2.57379561220921	0.0100589675820182	0.0683397000403738
LOC120097118	528.484730536399	0.739496241390351	0.714470064191696	1.03502760780743	0.300656018249478	0.532648055855223
Tsks	6.1938264310621	1.72861028757322	0.826148390229103	2.09237263912582	0.0364051943816923	0.15010356905721
Trnap-agg_4	0	NA	NA	NA	NA	NA
Cpt1c	598.892156788904	-0.181321786751351	0.191456134227974	-0.947067000399397	0.343604638890478	0.574345440403233
Prmt1	772.488288240389	-1.26924494653277	0.421106965376858	-3.01406780435676	0.00257770189670629	0.0290362504449248
Bcl2l12	70.2314137982965	-0.290634086656329	0.518767032068499	-0.560240085992883	0.575315688074228	0.762057417622696
Irf3	612.947350105194	0.556431903471964	0.259947365713142	2.14055603889443	0.0323098571282242	0.139391354779917
Scaf1	2928.47065832712	-0.217739494388301	0.139444922365396	-1.56147309414211	0.118412167357899	0.304498779818728
Rras	295.037852744837	-1.65663540080891	0.526495218768414	-3.1465345586312	0.00165217735435221	0.0218133188988341
Prr12	826.626150073493	0.227695833695129	0.135378605451484	1.68191888914625	0.0925845693152988	0.263811916317553
Prrg2	67.8266464502922	0.0121212287133505	0.35061683985301	0.0345711538511159	0.972421703636731	0.987140429342529
Nosip	376.867675139473	-0.236426310110408	0.30224344750568	-0.782238000729414	0.434074715632936	0.652451937425346
Rcn3	108.12878247482	0.587734109511097	0.352155094897546	1.66896381176052	0.0951245518691247	0.268149581915839
Fcgrt	500.146108320254	0.508617378557942	0.285716617878614	1.78014629437489	0.0750520219274546	0.231675602433895
Mir150	0	NA	NA	NA	NA	NA
LOC120097122	5.5956242125286	-0.384181373156854	0.789903588335338	-0.486364891652773	0.626708478013416	NA
Rps11	2202.26602012708	-1.68277836707844	0.646309563121627	-2.60367239338181	0.00922308702967442	0.0650643481373331
LOC120100347	17.9876031333935	-0.0502827400381598	0.451270536338946	-0.111424823889661	0.911279476009819	0.957400555924126
Rpl13a	5546.72148896089	-1.07815973567358	0.481582765116682	-2.23878388881369	0.0251699810686348	0.120522036062256
LOC120100348	3.25949516517185	-1.76524793665427	1.22285575580142	-1.44354551080915	0.148866861808685	NA
LOC120100340	6.64082780616477	-0.235983900277728	0.8871442352377	-0.2660039832356	0.790236141333439	0.89726619391128
LOC120100338	3.54627784299812	-2.2090391247915	1.05158485770399	-2.10067604968625	0.0356694131327078	NA
LOC120100339	14.6082561104619	-2.02368263879501	0.884611325499501	-2.28765174089572	0.0221578101788668	0.111379617627495
Flt3lg	89.6657498657807	0.240352665317286	0.451642667208982	0.532174399736398	0.594605211935774	0.775337509710646
Aldh16a1	525.550955276101	-0.0951071470287627	0.314505229182686	-0.302402434693758	0.762345298961983	0.881759590991287
Pih1d1	206.404368419806	-0.130343368716432	0.375067266805178	-0.34751997908721	0.728200711559751	0.862178457113268
Slc17a7	65.9609032364741	0.432786768026063	1.52541044347903	0.283718241130564	0.776626314528421	0.889913500049346
Gfy	0.427674765517155	-0.949022147083027	4.08045587179389	-0.232577480776874	0.816089515560819	NA
Pth2	0	NA	NA	NA	NA	NA
Kash5	34.6153521999457	1.12891618388787	0.536241476549693	2.10523846672881	0.0352705553910821	0.147133241608379
Dkkl1	0.207533033160761	0.0127792992989237	4.08045587181216	0.00313183127091344	0.997501164266816	NA
Tead2	20.5749935364503	0.888097610050206	0.681967673543486	1.30225763552057	0.192828328563201	0.409028605489282
LOC120097159	0.0914396063688608	-0.949001380196595	4.08045587181216	-0.232572391421338	0.816093467926498	NA
Cd37	198.423200068161	1.52358342593666	0.499632139116998	3.04941036945561	0.00229291040818676	0.0269317420829376
Slc6a16	3.78289796656011	1.55702456383795	1.01536460578473	1.53346350164982	0.125161692874539	NA
RGD1562492	0.419622395708372	-2.77166870163441	3.97721431290975	-0.696886937331431	0.485873553238333	NA
Trpm4	191.078600078113	-0.361432018079653	0.208317788796683	-1.73500314191799	0.0827402487019621	0.246131108723799
Hrc	21.2928441451657	0.722807486121697	0.552191543271405	1.30897963746329	0.190541248367491	0.406108838289329
Ppfia3	853.013033080052	-0.127792612428721	0.277697219129044	-0.460186864058356	0.645382098873362	0.809662582873319
LOC120097162	9.85722489466392	-0.586456215350478	0.651317924777803	-0.900414671606876	0.367899615877067	0.596129804167558
Lin7b	124.877713901504	-0.205741100642227	0.386920069668275	-0.531740575821304	0.594905684960961	0.775337509710646
Snrnp70	3590.09076268415	0.295952146271658	0.447214856932862	0.661767250536777	0.508120397611519	0.71202462878548
Kcna7	6.72334529984598	0.944134680659961	0.741385703268691	1.27347300669189	0.2028502452473	0.421487542528409
Ntf4	3.16129811492863	-1.38977503214479	1.03733186061785	-1.33975932380696	0.180323603810657	NA
Lhb	34.6983725669456	0.421637214408511	0.46705353686773	0.902759921777273	0.366653326228146	0.595126858999714
Ruvbl2	551.434558256922	-0.809541824797797	0.274229862601112	-2.95205568466968	0.00315665999326942	0.0331742022149808
Gys1	814.871482848058	-0.573134199911426	0.221678314180131	-2.58543196717795	0.0097257064304535	0.0671621546298978
Ftl1	10903.5388012191	-0.617877151635307	0.592463919688923	-1.04289414275173	0.296997322684577	0.528549857177221
Bax	378.037657157946	-0.753821138760802	0.399204406376626	-1.88830866272958	0.0589845250376611	0.201477607028283
Dhdh	194.139925091824	0.474986832849874	0.247278456446289	1.92085812761875	0.0547495958868383	0.192306923666184
Tulp2	29.2789388813814	0.517484468393194	0.788341851078738	0.656421408663116	0.511553019420738	0.714538348112937
Nucb1	4917.53134651545	-0.127580099217988	0.178935460678358	-0.712995058298241	0.475848815058517	0.686860327471041
Ppp1r15a	320.897758222012	-1.63087340450379	0.310094155086991	-5.25928456808958	1.44616944268305e-07	1.6127866242177e-05
Plekha4	329.527206078778	0.430463623421278	0.589480488759895	0.730242360229523	0.465242053849011	0.677756038146078
Trnas-aga_2	0.440682991337942	0.974533173032062	3.70470983965512	0.263052496743654	0.792510116907614	NA
LOC120097182	11.2879008027287	1.026868561313	0.959865306753519	1.06980485083486	0.284707158399887	0.515205444761956
Hsd17b14	7.06814581372499	0.241550484082927	0.744349924407552	0.324512001899085	0.74555043728724	0.87271567573917
Bcat2	196.797130551469	-0.45135874647282	0.270088494549381	-1.671151328478	0.0946917910819452	0.267525682768369
LOC102556190	17.9126594532368	0.812811623753946	0.718238062185526	1.13167439397551	0.257771350616383	0.485660867813001
Trnap-ggg	0	NA	NA	NA	NA	NA
Fgf21	21.3382319146378	-1.29821072349275	1.02675386142701	-1.26438358039235	0.206092383392729	0.425372406990742
Fut1	20.4663687724879	-0.0320567203543959	0.491170637064413	-0.0652659543045769	0.947962249056632	0.975602617009687
Izumo1	11.961751969492	0.801953511701212	0.689024543484097	1.1638968731739	0.244465806918522	0.47031291134646
LOC103691112	2.48399908618556	2.40286774604725	1.64332378987924	1.46219981773879	0.143686461577574	NA
Rasip1	306.077879822828	-0.105580678172238	0.28215119238141	-0.374198943768824	0.708256309760899	0.850037218952148
Mamstr	29.2908558300085	0.806479620036754	0.406393817411552	1.98447807393693	0.0472025700127374	0.17578136463358
Fut2	31.0014502100131	0.0100698867381807	0.463972468451289	0.0217036298981131	0.982684368215911	0.992194070691707
Sec1	45.6745320701931	0.48034385032942	0.44804049968772	1.07209917555269	0.283675489139141	0.514315142277
Ntn5	7.82347854099888	1.76828938518748	0.792019203567351	2.23263448313234	0.0255730581788664	0.12157930561862
Ca11	497.420521290735	0.483741968775614	0.211051688294771	2.29205448524999	0.021902499340377	0.110785959269082
Dbp	466.517280800055	0.181201839625043	0.384772748206106	0.470932103351512	0.637689221665192	0.804682047633609
Sphk2	1106.72924253509	-0.196604335859594	0.191394748978574	-1.0272190690122	0.304317320867704	0.536861435066037
Rpl18	2258.50703721754	-1.61239599569126	0.559149613097982	-2.88365753623211	0.00393085978211895	0.0385496015858386
Fam83e	12.9268840327299	-0.274977383441402	0.676654832409895	-0.406377624559445	0.684465157709417	0.835620750378097
Spaca4	0.636830471508781	2.85002058454504	3.27132626950962	0.87121257549534	0.383638094777515	NA
Sult2b1	50.3225395235533	-0.666782528634921	0.522141114073814	-1.27701594580935	0.20159661770845	0.420065884057975
LOC120099805	5.78930169595441	-0.327376361227272	1.0683796572026	-0.306423244789648	0.759282412234144	NA
Lmtk3	1254.58672874582	-0.0335845822024054	0.30896776191585	-0.10869930893163	0.913440990001071	0.958285140985743
Cyth2	672.230096302731	-0.609866040266519	0.366369593749993	-1.66461969189148	0.0959886541383693	0.269555065987818
Kcnj14	669.437427859597	0.190083500831681	0.421803926412021	0.450644218626847	0.652245991563333	0.814666356434936
Grwd1	396.342378374187	-0.767958969543214	0.328757369474384	-2.33594450147543	0.0194941342108729	0.10281987189427
Grin2d	547.396166827394	0.354853471650887	0.365944918589012	0.969690938786935	0.332200568419882	0.563367881379216
Kdelr1	1011.83570065061	-0.494907531400568	0.303635213917451	-1.62994115542579	0.103113934357489	0.28192665011168
Syngr4	27.1191487765458	0.193253865143828	0.422707220178326	0.457181367903537	0.647540689357724	0.811302622987573
Tmem143	368.52937896497	-0.165164257952999	0.238944340677776	-0.691224816141295	0.489424270986329	0.697523571850953
Emp3	350.054438497259	-1.82117475739665	0.533399845952976	-3.41427687168324	0.000639515513821131	0.011164098470253
Odad1	60.562945212733	0.976031640193614	0.404584052252188	2.4124323110621	0.0158464795759059	0.0910443005886363
Abcc6	111.598190968895	0.8430809864829	0.236696966897195	3.56185800576429	0.000368239538708726	0.00751753667825428
Nomo1	3167.76283349868	-0.317683869606354	0.201902899334408	-1.57344877489936	0.115614940684016	0.300443565429801
Ncr3lg1	2.10341415773736	1.07765178446695	1.62011659312003	0.665169277966348	0.505942228067732	NA
Kcnj11	343.825977921686	0.229929178368521	0.296988592404062	0.774202054386303	0.438811313604215	0.655718502407083
Abcc8	498.769800134972	-0.071711874882084	0.251107775692772	-0.28558205608823	0.775198248501074	0.88920048572456
Ush1c	8.83758684214496	0.6431044540662	0.724527895269641	0.887618624852066	0.374745931690449	0.602589353479759
Otog	2.64164320897817	-1.21470532349936	1.20661441354349	-1.00670546436795	0.314076335429551	NA
Myod1	4.90918822531761	-0.828607833639317	0.94865843332269	-0.873452240061901	0.382416627539621	NA
LOC120099806	12.8031425236777	0.0675356761064617	0.616180193943733	0.109603776249629	0.912723615690373	0.958165781606365
Kcnc1	1759.08770509752	0.0111390524067786	0.376151470191072	0.0296132098091237	0.976375530030365	0.988825318672673
Sergef	514.513619272069	-0.510733026969886	0.268507404500812	-1.90211896733128	0.0571556033244873	0.197612859383444
LOC120099807	16.0534317058147	1.03057105182204	0.853368812105597	1.20765024125877	0.227181825212882	0.449475714580852
LOC120099808	3.79504432234586	1.8448438794082	1.25674301179291	1.46795634596471	0.142116081163812	NA
Tph1	14.9462528788634	0.152830961209149	0.501089392480217	0.304997398673098	0.760368133550347	0.880845972479494
LOC691143	242.833955620848	-0.072869119166582	0.301246589992535	-0.241891930356416	0.808863903131504	0.90707320245267
Saal1	2.90652915071979	0.823065360378963	1.64004186940767	0.501856309727157	0.615768600021623	NA
LOC120099810	2.81690739891035	0.300805783784	1.1682582461851	0.257482268810231	0.796806501435579	NA
Saa4	0	NA	NA	NA	NA	NA
LOC120099809	0.5760485134121	2.91868757350709	3.97072428270689	0.735051684706092	0.462308017689487	NA
Hps5	678.677972046409	0.316545821719217	0.255821475746103	1.23737000889394	0.215949747747125	0.437576342057236
Gtf2h1	392.468888277528	-0.223150636031965	0.216777126029005	-1.02940121091054	0.303291180340565	0.53585707091511
LOC102552634	44.6362741386079	0.395239377211359	0.582097746266292	0.678991423255827	0.497143296328934	0.702942824294693
Ldha	2779.90381802377	-1.96229478115763	0.339837007578643	-5.77422334059225	7.73088382295712e-09	1.31777000188715e-06
LOC120099811	3.55879495107337	-0.460602684399896	1.19897680423363	-0.384163132075192	0.70085754197142	NA
LOC120099812	1.26835630288865	0.134998187554977	1.69727308603565	0.0795382833002404	0.936604482382298	NA
Ldhc	22.9647472769433	0.904129795068133	0.654655504515198	1.38107720599964	0.167255223255333	0.375647885460237
Tsg101	981.603016545937	-0.76344236988492	0.339142979212164	-2.25109295099787	0.0243796507929734	0.118160398180706
Uevld	320.726680586832	0.167737391762734	0.212330857823953	0.789981227795951	0.429538731517631	0.648172523751162
LOC100911574	0.112078386382765	0	4.08045587181216	0	1	NA
Spty2d1	549.997962088731	-0.0766446052667387	0.158689044102157	-0.48298611728607	0.629105593518014	0.79889932608714
Tmem86a	262.84776172174	1.33495104980704	0.431211289099139	3.09581656035939	0.00196271743202699	0.0244796750029018
Igsf22	0.329062371692622	-0.949017259289677	4.08045587180247	-0.232576282921659	0.816090445808207	NA
Ptpn5	1089.31262052188	-0.0599868566221724	0.267886718699377	-0.223926206246491	0.822814723826728	0.914354878875878
LOC120099813	0.508783837383807	-1.76960996660216	3.45181515117089	-0.51266069853187	0.608188685957959	NA
Mrgprx3	59.6140750481387	2.87914522403059	0.574696043964483	5.00985739203822	5.44703834117395e-07	4.88045324192534e-05
Mrgprx1	0	NA	NA	NA	NA	NA
Mrgprb4	0	NA	NA	NA	NA	NA
Mrgprb5	0.284582856617491	-2.16309976050926	4.01356306094782	-0.538947495694371	0.589923083466566	NA
Mrgprb13	0	NA	NA	NA	NA	NA
LOC100361204	0	NA	NA	NA	NA	NA
LOC120093062	0	NA	NA	NA	NA	NA
Mrgprx2	4.2346446715096	0.608387957868488	1.53507158354995	0.396325464159497	0.691864944300896	NA
Mrgprx2l	0	NA	NA	NA	NA	NA
Mrgprb3	0.102627434233668	0.974543964563975	4.08045587181216	0.238832129345188	0.811235755433562	NA
RGD1560730	0.334612497748335	2.45081737877367	3.99495563801682	0.613477995963507	0.539560327814049	NA
Mrgprb2	0.423872089432395	0	4.0804558717903	0	1	NA
Zdhhc13	388.394373818868	-0.464222353216812	0.223976532164153	-2.07263836407906	0.0382059478725451	0.154619639839197
Csrp3	39.6561778646031	-1.27249159561765	0.64416275579134	-1.975419386137	0.0482205745958974	0.178448991677328
E2f8	22.4111450900496	-1.16499029887384	0.854530560692281	-1.36331028106244	0.172784743208557	0.383444994273754
LOC120097191	9.83203733893215	2.07742305649436	0.975129863788751	2.13040655777147	0.0331380628692658	0.141530378104915
Nav2	2209.43284007244	-0.712949043695933	0.273805908596769	-2.60384827832874	0.00921835547050551	0.065052857891154
LOC120097195	373.843057732346	-0.218996273458757	0.542475800410412	-0.403697774708245	0.686434976187564	0.836418631182476
Dbx1	0	NA	NA	NA	NA	NA
LOC102546796	0	NA	NA	NA	NA	NA
Htatip2	118.910467452764	-0.787718725854228	0.512631313897304	-1.53661843219362	0.124386776139516	0.314507133205631
Prmt3	448.401837475334	-0.360782345559051	0.235053204800732	-1.53489651785393	0.12480924901438	0.315119305736451
Slc6a5	9857.62901733924	-0.0954143634960499	0.389780044325404	-0.244790273091544	0.806618825781004	0.905962479045571
Nell1	937.19226847216	0.242392928516615	0.343804765853586	0.70503074009114	0.480791106254362	0.691139275538496
LOC120097222	2.07557990337025	1.24483461155336	1.30795321292492	0.951742462384861	0.341227608760803	NA
LOC102557182	8.0136983862196	0.931049023144985	0.731955604026479	1.2720020422322	0.203372393658343	0.422210674862939
LOC100125384	11.5858552904013	0.0896868044016055	0.779580101941555	0.115045014846119	0.908409442201368	0.956009767416091
Trnaa-agc_5	0.102627434233668	0.974543964563975	4.08045587181216	0.238832129345188	0.811235755433562	NA
LOC120099814	20.4598471309493	1.63497174939585	0.758168401253345	2.15647572055634	0.031046537636975	0.136375803079157
Ano5	268.257832500784	1.80075545730321	0.514927861874335	3.49710239167961	0.000470341268193764	0.00896470457177314
Slc17a6	2995.94929894229	-0.59247804799693	0.366294853386247	-1.61748941466065	0.10577267877879	0.285561375699582
LOC120099815	1.59011964601776	-1.12840365428492	1.43650664744158	-0.785519270860737	0.432149176111839	NA
Fancf	105.351932341816	-0.236695828301292	0.21703195004353	-1.09060361045375	0.275447340200254	0.506137505226865
Gas2	309.364405620807	0.0869602940853764	0.27459545942998	0.31668511295086	0.751482545973427	0.87612107010784
Svip	571.205648324538	-0.0245104100825189	0.275350229718044	-0.0890153972546794	0.929069673457153	0.964969522129331
Ccdc179	4.0803093163492	0.580829935009237	1.02468408087907	0.566838058527214	0.570824210734148	NA
LOC120099816	21.6154321028726	-0.308581468601472	0.884873761791263	-0.348729369008304	0.727292493491122	0.861589694797992
LOC120099817	0.321889584236951	-1.77997612693499	4.04501363499285	-0.440042058582117	0.659906645843675	NA
LOC102552387	0.247197027235838	-1.97976598839925	4.02776335416584	-0.491529867650146	0.623051732722856	NA
LOC120100151	0	NA	NA	NA	NA	NA
LOC120099818	0	NA	NA	NA	NA	NA
LOC108349461	0.83827396774544	-1.33734426361673	2.11634518822427	-0.631912162088661	0.527444275691182	NA
LOC102552153	0.937857185241276	-3.7492998490316	3.02869397460013	-1.23792627464999	0.215743398862413	NA
LOC102552287	0	NA	NA	NA	NA	NA
LOC120100376	0	NA	NA	NA	NA	NA
Luzp2	3388.04606280428	1.05767731144489	0.202743351091297	5.21682859512667	1.82012543324499e-07	1.98172103182015e-05
LOC120099819	262.387905391896	1.56969187304861	0.509768447302371	3.07922524698266	0.00207539703208295	0.0252247966229862
LOC120100164	2.64930258614381	0.166622769527581	1.3700979147626	0.121613767696634	0.903204909382332	NA
LOC108348964	0.307882302701003	2.34238807900356	4.0017571194103	0.585339891729545	0.55831919674067	NA
LOC120100147	0	NA	NA	NA	NA	NA
LOC120100213	0	NA	NA	NA	NA	NA
LOC120100210	0	NA	NA	NA	NA	NA
Siglech	3.80648842898929	3.41229693358471	1.38020192099748	2.47231718900857	0.0134240351510231	NA
Tubgcp5	872.232806407605	0.235782478207838	0.219022649888747	1.07652098231669	0.281694322103954	0.511971243640548
Cyfip1	2764.02420422713	0.0316252108538136	0.22154807964615	0.142746490533	0.886490398523746	0.945829344960601
LOC120100150	3.70074185943124	0.970124338979455	1.11745284122732	0.868156850282778	0.385308472450838	NA
Nipa2	1102.7213221988	-0.380876707915475	0.172959831750447	-2.20211076792106	0.0276574850481435	0.127527343637426
LOC108348727	34.6661402930895	0.428456479685106	0.395474403363281	1.08339876371601	0.278631464185407	0.509094528654799
Nipa1	1734.51681278206	0.00744581905333096	0.14880388826449	0.0500377990129968	0.960092266778352	0.981487487459868
LOC120099820	116.20246753247	1.31494775560498	0.536896952348998	2.44916226447533	0.0143188925115603	0.0855087295809617
LOC108349578	181.023135946135	0.958365325796791	0.565399374790481	1.69502367446361	0.0900709297925196	0.259636762672115
Herc2	11979.3598052321	-0.061356824261573	0.119957266473336	-0.511489016592514	0.609008677336135	0.785804632456461
Oca2	85.7900786181674	-2.22561556668172	0.59650928959581	-3.73106606301099	0.000190671211335565	0.00469754714084778
Gabrg3	201.252708386827	-0.158764602170678	0.239940194051191	-0.661684061724171	0.508173721322977	0.712047733827276
LOC120099822	630.77092844829	0.68100487803572	0.754433363836158	0.902670680645581	0.366700701634497	0.595157680017716
Gabra5	679.283505293245	0.0965511560986172	0.316599813963036	0.304962769529264	0.760394508056204	0.880845972479494
Gabrb3	1956.41890717521	0.113260705868973	0.325210824556504	0.348268560935599	0.727638502393246	0.861804815341588
LOC120099823	26.6377192698312	0.0915701659626091	0.856737051574955	0.1068824627046	0.914882226218421	0.958879261892392
LOC108349768	0	NA	NA	NA	NA	NA
LOC120100444	0	NA	NA	NA	NA	NA
LOC108353803	4.7242611142121	-0.547874645769968	1.08501348576464	-0.504947314441778	0.613595840896002	NA
LOC120100421	0	NA	NA	NA	NA	NA
LOC120097768	0	NA	NA	NA	NA	NA
Trnae-uuc	0.284582856617491	-2.16309976050926	4.01356306094782	-0.538947495694371	0.589923083466566	NA
Atp10a	743.371833692923	0.610443876698442	0.153973757431734	3.96459686949635	7.35200872272299e-05	0.00228358836860163
LOC100912195	123.537334827013	0.456781973415055	0.704897442248608	0.648011960375299	0.516977214534626	0.718235247184291
Ube3a	5057.7373610347	0.115707430263323	0.341731227171811	0.338591913946305	0.734917174901762	0.866119123475799
LOC120097268	341.738556577448	0.350685032139356	0.784814980647454	0.446837841767557	0.654992146395198	0.816329997218922
LOC102548730	3204.37757047254	0.447468680781545	0.640746205286536	0.69835556900636	0.484954855369342	0.694173789695748
LOC120100276	9.46024777899545	0.564267681239986	0.934844077942096	0.603595502773176	0.546112603514142	0.740826314756045
LOC120100264	16.4818679256196	0.141426893195971	0.833344751572723	0.16970994648861	0.865238251382622	0.936046706836328
LOC120100283	31.9562769802731	0.685825653056461	0.792284417703353	0.865630621695815	0.386692757394308	0.612551132019291
LOC120100290	28.8251668573247	0.449527992064116	0.684974926128069	0.656269266095834	0.511650888638008	0.714619142404508
LOC120100284	11.5957063684574	0.204067240951873	0.745265469774127	0.273818188589525	0.784224345160995	0.894381939454495
LOC120100288	20.1050960967243	0.453580559681612	0.640226910383404	0.708468438807083	0.478654404979524	0.689485967351473
LOC120100262	6.87979381702839	0.715135878778455	0.778620718979567	0.918465000155258	0.358375474441077	0.588202614461533
LOC120100275	0	NA	NA	NA	NA	NA
LOC120100292	18.0144342479989	0.72909625164916	0.770910082401443	0.945760430811814	0.344270791991497	0.575021124532364
LOC120100240	8.78761710552444	-0.189177350420328	0.892946180935669	-0.211857505479333	0.832218203737098	0.918771954619989
LOC120100270	10.7026292298231	0.343215865394674	0.860226024780373	0.398983354964529	0.689905468943431	0.838476497702625
LOC120100268	7.38329633478821	0.613806271958723	1.01956989561669	0.602024711201833	0.547157688540699	0.741545449123742
LOC120100269	7.11211275627716	0.91976485190165	0.867477899667685	1.06027467933649	0.289019655104227	0.519514360907871
LOC120100266	20.1240917971052	-0.103605271956413	0.721849409300913	-0.143527542755422	0.885873560459139	0.945463141337458
LOC120100259	10.580709929802	-0.127490007183053	0.83598175964366	-0.152503336002685	0.878789959464605	0.942247636807554
LOC120100260	7.16367567498479	-1.02826802846663	1.19245993152478	-0.862308243055006	0.38851791788846	0.614350001240625
LOC120100263	22.6892762358057	0.319691765865525	0.865832535377237	0.369230483728863	0.711955935961491	0.852233408699322
LOC120100285	19.7583635782802	0.233496709872225	0.450723700055518	0.518048440415856	0.604424472446856	0.782631144350344
LOC120100241	17.7733477605781	-0.534118495374847	0.661400582054155	-0.807556736215744	0.419345800820829	0.640513380562747
LOC120100274	32.931820487568	0.388839655427629	0.612854893744436	0.634472628670528	0.525772424217222	0.725297300779487
LOC120100242	1.43349911447274	-0.598142678280965	1.64622706822823	-0.363341540073644	0.716349766080137	NA
LOC120100243	0	NA	NA	NA	NA	NA
LOC120100244	28.1705443179516	-0.110325411773111	0.52149271719818	-0.211556955897401	0.832452693376786	0.918831438238362
LOC120100246	26.4945591231949	-1.16280156496595	0.440233505420963	-2.64132909160118	0.00825814606903144	0.06072967046065
LOC120100247	0.733765713266087	-1.23000453634907	3.4101991008993	-0.360684083232766	0.718335624639764	NA
LOC120100248	0.708726586618306	0.211544613173794	2.27875185411801	0.0928335451670638	0.926035800883549	NA
LOC120100249	21.9180485644693	-1.06701706245687	0.482460288920682	-2.21161634845411	0.0269931848416543	0.125393969141811
LOC120100250	89.5086613864472	-0.983393006305848	0.419427637220341	-2.34460707649848	0.0190471404821056	0.101484713430197
LOC120100251	90.1949387555588	-0.296863446899765	0.297788218203821	-0.996894533606356	0.318815705312319	0.550918163486201
LOC120100252	79.4838095939867	-0.102535408981243	0.32486467482432	-0.315624987655835	0.752287169082475	0.876393442628392
LOC120100253	21.0354495282944	0.031175235751698	0.606296037895133	0.0514191645716975	0.95899151385238	0.981078173095979
LOC120100254	5.08180016290368	0.265724180770211	1.20914668281014	0.219761741522253	0.826056717058689	NA
LOC120100261	0.94621400395609	-2.26986846141272	2.66149716479592	-0.852853984380167	0.39374028240674	NA
LOC120100239	6.1150460365129	-0.22658014937388	0.917999901771571	-0.24681936124026	0.805048025871025	0.905117809438648
LOC120100235	9.97606235545781	-0.426383093179058	0.935216992124413	-0.455918890235835	0.648448305062742	0.811909276954937
LOC120100236	18.1411185858734	0.263810859863278	0.521292282573549	0.506070910086909	0.612806871054586	0.78861458743742
LOC120100258	9.48939428252688	1.09554868527165	1.03594752528769	1.05753299132348	0.290268406055742	0.520997123650774
LOC120100257	17.112539847029	-0.443200565816692	0.984660078458839	-0.450105143401748	0.652634628306995	0.814788810556769
LOC120100237	45.4875505526228	-0.122901760936034	0.51090230347752	-0.240558243913734	0.809897516383973	0.907579974487488
LOC120100277	5.30487896116115	-0.185690806082957	0.85258678958632	-0.217796954340631	0.827587317689614	NA
LOC120100238	0	NA	NA	NA	NA	NA
LOC120100255	0	NA	NA	NA	NA	NA
LOC102551177	43956.9652822993	0.382456635047558	0.599758185911389	0.63768472699773	0.523678929553993	0.723194880391471
LOC120100281	0	NA	NA	NA	NA	NA
LOC120100282	0	NA	NA	NA	NA	NA
LOC120100280	0.448313545531059	0	4.08045587178961	0	1	NA
LOC120100271	0	NA	NA	NA	NA	NA
LOC120100279	42.0558356176871	-0.445736163994265	0.616256990307463	-0.723295915510635	0.469498101662449	0.681824237087157
LOC120100272	3.9652582783679	-0.229960634108459	1.0144016168237	-0.226695847378984	0.82066025637401	NA
LOC120100265	77.2636536860245	-1.67814771778148	0.7856731071122	-2.13593631064914	0.0326846054402994	0.140452026575388
LOC120100286	11.1993201268675	0.128134177946574	0.834810988345179	0.153488849255052	0.878012783120652	0.94179965266078
LOC120100287	15.7660059066809	0.111383812613819	0.797698566148283	0.139631456468124	0.888951185421476	0.946414997895022
LOC120100291	9.59607938810325	0.370027298844077	0.976751438099073	0.378834659884621	0.704810647526015	0.847503923236184
LOC120100331	67.7097964155966	-0.109573013220202	0.772606732265454	-0.14182249344231	0.88722021645749	0.945969323078731
LOC120100319	15.0322020473022	0.0567027795939463	0.895414899515189	0.0633257047929929	0.94950714737267	0.976377794487979
LOC120100317	5.7557250325491	-0.14600700043217	1.08299039171834	-0.134818371011129	0.892755480481613	NA
LOC120100314	39.2025171974833	0.203774219893582	0.797282053162299	0.255586111697037	0.798270443553809	0.901655970237536
LOC120100313	5.09129306375735	-0.331118927139807	1.04119499901066	-0.318018168983173	0.750471154960536	NA
LOC120100324	1.35462628280914	-3.26716752680946	3.00183677588049	-1.08838946642965	0.276423209335425	NA
LOC120100325	8.15343123086305	0.907827825617991	1.19841260847227	0.75752526233455	0.448735236933237	0.663529372843096
LOC120100326	2.76397178707926	-0.586861936505316	1.81247939004655	-0.323789577817071	0.746097347201494	NA
LOC120100327	1.16716851621192	0.0368294555694679	2.31358837842819	0.015918758891108	0.987299204467412	NA
LOC120100315	2.44103774717893	-1.24072965646593	1.63786434911923	-0.757528947457179	0.448733030033288	NA
LOC120100330	0.405885718609091	-1.77998065138429	4.04501337762074	-0.440043205105856	0.659905815466774	NA
LOC120100295	44.709617444484	-0.236681109933173	0.483102021061279	-0.489919519304083	0.624190850089267	0.795791143993407
LOC120100296	637.665258252049	-0.108969873438546	0.751719772077375	-0.144960765282797	0.884741849285658	0.945293666214295
LOC120100297	214.869909878859	-0.141006829277414	0.636436357653634	-0.221556841594135	0.824658882872516	0.915521309675633
LOC120100294	58.0716199350788	0.307220925801235	0.528119499714919	0.581726154718911	0.560751151383615	0.751419445219792
LOC120100298	143.998468557778	0.252880036628903	0.40115129147732	0.630385697370241	0.528442266236236	0.727753583414932
LOC120100299	12.4790898067394	-0.234849152842535	0.576523187531734	-0.407354219086995	0.683747846189537	0.835247565137414
LOC120100309	119.681595453784	-0.0259897230832696	0.640792370750639	-0.0405587273968706	0.967647687828799	0.984887684985611
LOC120100301	10.9501619875975	0.0806591876845114	0.5908381962508	0.136516542424541	0.891412948012079	0.947188516213623
LOC120100302	57.6518128347352	0.0735126951174979	0.399395317953782	0.184059982210419	0.853966399638673	0.929705033483457
LOC120100303	25.1609641748066	-0.00595789053604356	0.736522875152375	-0.00808921316233521	0.993545812097501	0.996987081596124
LOC120100304	20.6906291946337	-0.0716385963289098	0.516296903273496	-0.138754650424391	0.889644030950147	0.946623870934875
LOC120100310	332.945643850418	0.289580603339131	0.556192004472329	0.520648626752308	0.60261156822418	0.781103810781339
LOC120100305	8.65915928940495	0.0345229263941677	0.882219728797416	0.0391318911460154	0.968785234976611	0.985327992457535
LOC120100306	54.6912190281896	-0.0149797096594582	0.408627756890019	-0.0366585710512316	0.970757241934562	0.986372369645805
LOC120100329	14.8330720507163	-0.302070727959711	0.867895801475495	-0.348049532497064	0.727802984676266	0.861853565474307
LOC120100312	71.7481926541797	0.0827133834862229	0.523908681009173	0.157877482249191	0.874553342076831	0.939819854945302
LOC120100321	0.526686685966841	1.38415695754751	3.53199660258561	0.39189079528962	0.695138904415085	NA
LOC120100307	27.157592568481	0.447505702400975	0.581403434788104	0.769699103281133	0.441478402138498	0.657693742388702
LOC120100318	24.3623581445103	-0.826642402108844	0.743227536551755	-1.11223328180774	0.266037861527631	0.4951658041804
LOC120100335	7.88587133806093	-0.715723153055879	0.736822035460949	-0.971365022502521	0.331366539882651	0.562525126220891
LOC120100333	15.8614072062361	0.178816562608722	0.763077413105815	0.234336070675866	0.814724085029289	0.909800541503279
LOC120100308	26.6749873801145	0.201769632845909	0.919234174483532	0.219497532235757	0.826262501989217	0.915857050772094
LOC120100316	0.526096844647025	1.91568350535775	4.03392514062254	0.474893171929836	0.634863118497336	NA
LOC120100323	3.19013453707971	1.05896849975964	1.46716100415959	0.721780702156974	0.470429315869241	NA
LOC120100332	0	NA	NA	NA	NA	NA
LOC120100320	14.4698559625872	-0.296392702205531	0.836093425283926	-0.354497109105815	0.722966370156291	0.85903728629622
LOC120100336	12.0156723338472	0.395204829341577	0.837233525636018	0.472036555202866	0.636900696516532	0.804316347618697
LOC120100337	32.4128156533432	0.272532068319923	0.869651773810034	0.31338068469168	0.753991457086504	0.877305692173856
LOC102547183	1343.88611471607	0.114059235301549	0.482783453365408	0.236253406173015	0.813236040061859	0.90906989925945
LOC120100466	0	NA	NA	NA	NA	NA
LOC120100480	78.7759738283225	-0.1411712788548	0.707165160827496	-0.199629855477619	0.841770076452947	0.923234537712517
Snurf	52.2798924121171	-0.184203370480208	0.639711972040637	-0.287947355264607	0.773387037014842	0.888183169287154
Snrpn	78.1789849570307	-0.273554748263978	0.404764824846569	-0.675836267066123	0.499144605724896	0.704840435005417
LOC120099825	8.96849359035218	0.507703932926914	0.766036423431504	0.662767353349368	0.507479565362523	0.711312780277488
RGD1561206	1.82264480898725	0.17962228048398	1.50822337840054	0.119095276638974	0.905199872807518	NA
LOC120099826	1.6683800395149	-3.51166220926116	1.88137275908194	-1.86654249792303	0.0619655040384833	NA
LOC120099827	0.37603450120935	0.962323741282759	3.78125474226599	0.254498521489739	0.799110446180135	NA
LOC120099828	0.750250952490994	-0.793211184395391	2.19500554426189	-0.361370925221114	0.717822179871498	NA
LOC102554921	162.378563786111	-0.139606122215653	0.219604529016256	-0.635716043020766	0.524961517857995	0.724578221422694
LOC120099829	7.38954608627081	-1.40883059922412	1.03274315722501	-1.36416357674996	0.172516088861152	0.383072687890586
LOC120099830	55.6114725540521	0.22104270274165	0.645961988182494	0.342191501644834	0.732206780328232	0.86491977794401
LOC102555470	58.4630765848453	-0.183994797729702	0.660100126885409	-0.278737709986295	0.780446120579024	0.892145104632235
LOC103691146	68.1768644472348	0.280405088525395	0.53400873949485	0.525094568284869	0.599517451863115	0.778923151500407
LOC102555617	227.775239042619	0.107488049638645	0.604861287480241	0.177706941845168	0.858953133223692	0.932712419264964
LOC120099831	2.8012716245793	-1.98089276210933	1.36302537430047	-1.45330585875994	0.146138851350197	NA
Mir344b-2	0	NA	NA	NA	NA	NA
Mir344b-1	0.605118066514914	-0.497905144891266	2.74337362707975	-0.181493741857274	0.855980044858304	NA
Mir344b-3	0.408772861218961	0.80360922595148	3.74742550740091	0.214443015442043	0.830201600297022	NA
LOC102555775	8.80849131052963	-0.00579173127368288	0.863338140405636	-0.00670853168952047	0.994647406287681	0.997311215697155
LOC102555866	2061.29803787731	0.150679406435064	0.581013902861168	0.259338727856686	0.795373900747691	0.90013004442816
LOC120099832	59.4383422478132	0.411229537007068	0.696084311825664	0.59077547075944	0.55467087240556	0.746850905660097
LOC120099833	48.4283171553208	0.357235272166439	0.575198204940416	0.621064650581523	0.534557086565604	0.732278593723258
LOC120099834	11.7817062596798	0.345064505928481	0.807422123683164	0.42736568123056	0.669112999848014	0.825560618948653
Mir344a-2	51.7709961364595	0.456396030989091	0.875157027758586	0.521501875106908	0.602017199677402	0.780792609426537
LOC120099835	555.044395195633	0.51064180748777	0.767318016946959	0.665489140369121	0.505737687142534	0.710058015712206
LOC120099836	524.734482918742	0.444423580562099	0.701356684758287	0.633662714308146	0.526300963029737	0.725567200873321
Mir344-1	33.5691301775879	-0.0675736045144381	0.583928867182072	-0.115722322207729	0.907872614543339	0.956009767416091
Mir344g	31.6050471119817	0.31143147010926	0.555464142032748	0.560668901091548	0.575023271373286	0.761973069625351
Mir344i	24.1900583631054	0.242280993514256	0.761187853521849	0.318293299601768	0.750262466385209	0.875007112990616
LOC102546835	2367.50020767721	0.298631974890665	0.611380637235157	0.488455074797864	0.625227539593932	0.796531603276805
LOC102547415	168.8428125792	0.339086071163804	0.503486682133933	0.673475750593148	0.500644670957119	0.706185756933384
LOC120097775	0	NA	NA	NA	NA	NA
Ndn	2225.24126585281	-0.163516196487735	0.292416480696889	-0.559189400330796	0.576032466354653	0.762683718951162
Magel2	140.342819762011	-0.145497793667736	0.359233118551971	-0.405023329291634	0.685460362609294	0.835925010214436
Mkrn3	44.8015703212163	0.116995428394032	0.32807549827223	0.356611295296888	0.721382820336812	0.858430800658139
Peg12	10.0479316665367	-1.01192322976511	0.636218537615183	-1.59052773526252	0.111715898970332	0.294954733385213
LOC680017	455.378625263684	0.264405867187358	0.219576930079395	1.20416050580429	0.228527547553631	0.451074050273905
LOC102548067	1.11069392569367	-0.949021275277502	2.49084075232061	-0.381004395561354	0.703199986921965	NA
Chrna7	296.685283486619	-0.244975311231125	0.337738691816666	-0.725339788323997	0.468243601977943	0.68070970455343
LOC102548165	6.95235237907069	-0.792772288495703	1.2834760156229	-0.617675966551627	0.536788957498597	0.733351036107663
LOC102548323	41.4799471857045	-1.32037043577966	0.471560936776308	-2.79999960303327	0.00511026694520116	0.0454761701074225
Otud7a	1542.69095109385	0.0340919113400404	0.332930546753478	0.102399469416317	0.91843960480406	0.960782594268133
LOC120097335	72.6980676357049	0.174885614871085	0.300512143244864	0.581958562415176	0.560594592605004	0.751305690907473
Klf13	238.692490732665	0.149286368240299	0.283224923371957	0.527094743156634	0.598127797097784	0.777906501061985
LOC120100492	0	NA	NA	NA	NA	NA
LOC102548601	2.46801629077938	0.566040992575426	1.49890982475671	0.37763512069	0.705701670790273	NA
LOC120099837	1.51902441190617	3.07817855364432	1.75637341237761	1.75257637809342	0.0796747489237432	NA
Trpm1	39.486814546097	-0.277598035892733	0.628541176418392	-0.441654495055624	0.658739243185105	0.81863119984701
Mir211	0	NA	NA	NA	NA	NA
Mtmr10	2336.72031031812	-0.159847744090726	0.211048427506991	-0.757398413145869	0.448811206537729	0.663546037868469
Fan1	434.3773843114	0.0362675301715393	0.222552143304872	0.162961945155733	0.870548397441771	0.937974948028059
Mphosph10	189.474392117438	-0.366368751150769	0.2215762689509	-1.65346565715462	0.0982361299520704	0.273551888429316
Mcee	225.478450441217	-0.067099175355619	0.412054506533375	-0.162840532724969	0.870643993683651	0.937974948028059
Apba2	2593.81420883529	-0.229493242235842	0.189889642495507	-1.20856113698393	0.226831494565984	0.448994440622208
LOC108349006	4.96418856890124	1.04321468834237	1.10815367967258	0.941398930020799	0.346500461718557	NA
LOC120097338	28.3114352274825	0.838865868444335	0.584728549926646	1.434624439921	0.151394146317556	0.354287595018116
Fam189a1	510.747558656964	0.147547428059917	0.177825798681958	0.829730158129678	0.40669136635606	0.629973489990481
Nsmce3	217.878681794571	-0.585472495556173	0.266949080144431	-2.1931991495884	0.028293033796279	0.129200528608642
LOC120100402	2.37931972700983	0.794787364724812	1.33803859086998	0.593994351245166	0.552515891097836	NA
LOC120099839	5.12451604148371	-2.22842908014596	1.60542029402289	-1.3880658469577	0.165116995213212	NA
Tjp1	5347.30893531178	0.295666662374212	0.171509228730219	1.7239110954157	0.0847238939997661	0.249763942857016
LOC120099840	31.2881039374814	0.419581561718775	0.841398131965055	0.498671848413613	0.618010580009413	0.791434659108519
Trnap-agg_5	0	NA	NA	NA	NA	NA
LOC102546680	5.14948948826767	0.095774344289428	1.18742095788067	0.0806574481053187	0.935714378001349	NA
LOC120099841	5.82250502907522	0.504936625124658	0.903611572069598	0.558798316369687	0.576299371636911	NA
Tars3	493.894142611304	-0.138885220249743	0.191291981652111	-0.726037856110057	0.467815563661	0.680323306354756
Tm2d3	591.439246229848	-0.567493813888906	0.295057197475609	-1.92333492876688	0.0544380006738556	0.191436954399204
LOC108349586	3.5052373905001	1.84307514981849	1.11653093747453	1.65071570160638	0.0987966401362098	NA
LOC120099842	1.2783938638593	0.760801105377498	1.69552256742641	0.448711872076289	0.65363951926187	NA
LOC102547214	3.33176586741651	0.0755634537356658	1.34536594568002	0.0561657250046356	0.955209785526758	NA
LOC102549305	25.8056406249136	0.309957233591246	0.416696875631496	0.743843430842893	0.456971201880279	0.670552786857637
LOC102549468	26.8651378828015	0.314031660950953	0.456083655700664	0.688539606771302	0.491113037619498	0.698648116890378
Pcsk6	1200.92727866794	-0.540663300344225	0.217413567000332	-2.48679651322495	0.0128899103486015	0.0801928369046819
Snrpa1	326.675907475672	-0.957638981643769	0.291398060255328	-3.28636017962738	0.00101491145407677	0.0155092081240331
Selenos	651.811012160888	-0.439436304713067	0.27918656701228	-1.57398799453606	0.115490224969266	0.300390797280184
Chsy1	771.97291212331	-0.149587898744954	0.34666010026777	-0.431511727566593	0.666096327196951	0.823721575793988
LOC102549532	17.3107877066907	-0.173296776934938	0.451375498317597	-0.383930402914787	0.701030031764019	0.845932618814861
LOC102549616	11.3467128057864	1.76607154456557	0.971196356055372	1.81844951698406	0.0689954559636598	0.220514523283331
Lrrk1	579.926205275085	0.846166228686334	0.317427440236148	2.66569968890161	0.00768282890175956	0.0583194028799026
LOC120100464	0.893389594082148	3.24774705054281	2.54478604755687	1.27623579737119	0.201872177893492	NA
Aldh1a3	41.3504839640659	0.113662485298792	0.498524772936088	0.227997667256074	0.819648054028205	0.912670788688831
Trnap-agg_6	0	NA	NA	NA	NA	NA
Asb7	466.894063305689	-0.0985634815443228	0.173052319234615	-0.569558859310611	0.568976938770061	0.757651730012401
Lins1	124.39538456425	-0.770671847352322	0.274186790507622	-2.81075483587492	0.00494254311163871	0.0445126112021551
Cers3	3.2578404622686	-0.29808998353097	1.24074407042588	-0.240250983773514	0.810135691504951	NA
Adamts17	179.31575214214	0.557111591556896	0.23819917268918	2.33884771834979	0.0193433160926418	0.102282967263134
LOC120097339	1.53984494427335	1.08727582320504	1.56762618001661	0.693581057183878	0.487944976635297	NA
LOC120097340	0.113898784338745	0	4.08045587181216	0	1	NA
Lysmd4	357.339958741658	-0.574394986806732	0.212666663944638	-2.70091690043278	0.0069148613245194	0.0547726948016306
Mef2a	1868.51845875398	0.0772898373881063	0.180720348599737	0.427676451417707	0.668886696758705	0.825516746188074
LOC103691157	8.61187926170665	0.424611570081424	0.752055048467216	0.564601714923444	0.572344698562358	0.759820182806315
Lrrc28	545.214487090546	-0.297257335850207	0.300528536407218	-0.989115174897804	0.322606793878562	0.554547876185368
LOC120100341	10.0114313132814	0.81456612944782	0.829000651200014	0.982588045339531	0.325810230468599	0.557582017141837
Ttc23	124.271938552558	0.369339768841504	0.221312728577078	1.66885913528861	0.0951452998776738	0.268149581915839
LOC108349234	32.70458565902	1.37534021227765	0.64091173124974	2.1459120581173	0.0318799955932848	0.138212569811582
LOC120099844	20.8557611437102	-0.0565872731209433	0.523917724045328	-0.10800793812436	0.913989395337073	0.958439186059738
Synm	1074.79651900846	0.186852540495433	0.188463741717227	0.991450868972925	0.321465471573905	0.553337066915288
LOC108349848	0	NA	NA	NA	NA	NA
LOC120099845	0	NA	NA	NA	NA	NA
Igf1r	2122.57103273881	-0.507399707743917	0.139375047762221	-3.6405347721176	0.000272072359244475	0.00603626358086736
Pgpep1l	18.4604026060851	0.462206338852105	0.465334934843633	0.993276679317921	0.320575139146214	0.552543508443141
Fam169b	203.59162769171	1.2447745922224	0.277917550620097	4.47893481158359	7.50164364281375e-06	0.000383608440524959
LOC102551020	0	NA	NA	NA	NA	NA
LOC120099846	0.0980372603774523	0	4.08045587181216	0	1	NA
LOC102551255	0	NA	NA	NA	NA	NA
LOC682259	0	NA	NA	NA	NA	NA
LOC120099847	7.23094219977343	5.2391782003677	1.35188067150628	3.87547385711946	0.000106417405254206	0.00303145016108651
Arrdc4	395.707417244009	-0.395947361483502	0.288596949544685	-1.37197348103707	0.170071693439055	0.379291897100651
LOC120099848	0.599581179636004	0.0127629221942813	3.56443689633586	0.00358062789872961	0.997143078386341	NA
LOC120099849	16.7180423480258	0.215207590291469	0.566854681344474	0.379652135501531	0.704203654730439	0.847404799694564
LOC120100448	0	NA	NA	NA	NA	NA
LOC120099850	2.48194982616505	1.82222662233692	1.31138793861122	1.38954047744765	0.164668461278223	NA
LOC102553173	49.242846902859	2.1870447524281	0.514003397148192	4.25492275841429	2.09121193488052e-05	0.000881033212720533
Nr2f2	368.197664406526	1.01465854520151	0.39205161517649	2.58807388089637	0.00965142776392474	0.0670149752364032
LOC102553329	330.31394512887	1.28840285596209	0.446253996625904	2.88715141086381	0.00388747106233978	0.0382717721004711
LOC108349002	12.1665498639869	-0.030962518085782	0.635274721574747	-0.0487387850236364	0.961127466610359	0.98189158512495
LOC120100125	0	NA	NA	NA	NA	NA
LOC120097785	0.524408521273415	2.75466477212079	3.97835694519189	0.692412674395643	0.488678208613177	NA
LOC120099851	2.77815729166312	0.508971041571408	1.30854229599249	0.388960328703298	0.697305493193535	NA
Mctp2	299.560619754717	0.0871154802730959	0.218073991644804	0.399476707956025	0.689541982771519	0.838306713578811
LOC102553828	167.844210654267	-0.0381226280478235	0.231703949414165	-0.164531628158311	0.86931265033471	0.937717737781116
Trnaa-agc_6	0	NA	NA	NA	NA	NA
LOC103691162	0	NA	NA	NA	NA	NA
LOC102554078	0.863785564275224	0.100069337549549	2.35233070708781	0.0425405055709345	0.966067822184652	NA
Rgma	863.267722486602	0.15394745186555	0.293686510883662	0.524189726665837	0.600146585600382	0.77954732133682
Chd2	2995.35526186779	0.0684210843212538	0.327601769779634	0.208854440460679	0.83456187100371	0.920056758946177
LOC120099853	0	NA	NA	NA	NA	NA
LOC120099854	4.82621414875393	-0.900200538762893	1.04863548573695	-0.858449433580118	0.390644341096579	NA
LOC120099855	1.5751300504156	-0.409169741900229	1.75591306405418	-0.233023918026732	0.815742833049106	NA
LOC120099856	0.322194033142982	0	4.08045587179457	0	1	NA
LOC499179	83.0970335513357	-0.170742439662146	0.310758582917093	-0.549437566806317	0.582705199243861	0.767640415164737
Fam174b	273.190374904695	0.465401886745487	0.477807982536687	0.974035394458384	0.330038965432436	0.561382196110372
LOC120099857	65.3461234837563	1.0799589642536	0.401524027800953	2.68964965849805	0.00715270667069786	0.0560268397129016
LOC120099858	65.3350530965484	0.133269322782218	0.867100876103554	0.153695292502855	0.877849996717869	0.941673217251821
St8sia2	17.3409937923964	1.22994386210826	0.630327615403271	1.95127713279921	0.0510240877656768	0.184379700809235
LOC120097791	0.785380821183815	-3.67684173401573	3.76668485156927	-0.976147960051366	0.328991147462104	NA
[truncated: 32,323 more rows]
