# Supplementary material for: Transcriptome Profiling after Early Spinal Cord Injury in the Axolotl and Its Comparison with Rodent Animal Models through RNA-Seq Data Analysis
Source: Genes (Basel). 2023 Dec 8;14(12):2189. doi: 10.3390/genes14122189 (PMC10742908; doi:10.3390/genes14122189)
Supplement: Supplementary file 1 [file genes-14-02189-s001.zip › Supp Table S8.csv]

	baseMean	log2FoldChange	lfcSE	stat	pvalue	padj
Gm26206	0	NA	NA	NA	NA	NA
Xkr4	484.312133682905	-1.11930495541075	0.297399242264074	-3.7636442745771	0.000167455043277743	0.000986092493002739
LOC118567655	2.99213446236718	-1.21226827031429	1.25146283646973	-0.968680998737448	0.332704375881701	0.489900602583024
Rp1	6.245413559275	0.575619050678236	0.779225043636178	0.738707072339674	0.460084890325794	0.612334654933522
Sox17	219.051950959061	-0.0532844117003323	0.299335627304907	-0.178008919887295	0.85871597056521	0.915701698588989
Gm22307	0.228509363849431	-0.0298393551951801	4.08045587181216	-0.0073127503721608	0.994165321383949	NA
Gm37323	0.0993774056759672	0	4.08045587181216	0	1	NA
Gm39586	0	NA	NA	NA	NA	NA
Gm46082	0.937066384254248	1.77546416740304	2.49400643601838	0.711892375962557	0.47653142361727	NA
Gm29874	0.0875155844178842	0	4.08045587181216	0	1	NA
Mrpl15	743.07762262887	0.612638987823231	0.237000858613659	2.58496526724365	0.00973888074763021	0.032020699901842
Lypla1	1074.199979975	0.01313943679676	0.144457990268058	0.0909568018520694	0.927526915844156	0.959717655464681
LOC118567656	1.65793630748287	-0.610450445064355	1.69612379286403	-0.359909133774702	0.718915086365967	0.821036401773028
Tcea1	1887.60634989044	-0.0626692716733945	0.171197291329825	-0.36606462162218	0.714316855860436	0.817816143819551
Rgs20	508.805136433853	1.61854222087703	0.171081754544053	9.46063608706015	3.06075551430852e-21	1.60885526296582e-19
Gm16041	0.28114991968401	0.931955354920509	4.08045587180684	0.228394910813687	0.819339245493586	NA
Atp6v1h	3683.95391890616	0.0197890430248355	0.141642138218783	0.13971155246378	0.888887898389407	0.934956660898173
Oprk1	141.490679939388	-1.92633862485698	0.298662180051336	-6.44989139410243	1.11930333632508e-10	2.10092629324782e-09
Npbwr1	10.1241318435125	-2.00307547670958	0.657859356834598	-3.04483846873854	0.00232805309568122	0.00964001753495339
Gm46206	11.4048537804786	1.27191507064263	0.744192409736231	1.70912126219271	0.0874284898462212	0.183632414488483
Rb1cc1	1577.97228568702	-0.791916593510062	0.465422202466537	-1.70150153841661	0.0888488491870354	0.185858538803543
Alkal1	0.234028601580041	0	4.08045587180014	0	1	NA
St18	520.099535324196	-1.03644610131884	0.33167962070843	-3.12484107134803	0.00177901148359679	0.00765429798837312
Pcmtd1	2364.97184592097	-1.02339726091976	0.370762215221209	-2.760252309716	0.0057756736136862	0.0206668817198529
Gm23274	0	NA	NA	NA	NA	NA
Gm26901	4.53424806655666	-0.733990300000289	0.935304694000757	-0.78476062903165	0.432593927761283	0.586866871431609
Gm39589	0.209477637469685	-1.77454993859393	4.04841962803065	-0.438331522332125	0.661145978368603	NA
Sntg1	301.176562366349	-1.39217786948612	0.230306269323326	-6.04489783789451	1.49504705143831e-09	2.39128581851176e-08
Gm30719	0	NA	NA	NA	NA	NA
Gm24765	0	NA	NA	NA	NA	NA
Rrs1	687.094307426298	0.631188537104582	0.135720287071245	4.6506572504761	3.30878840841048e-06	2.97619007841881e-05
Adhfe1	343.692770863575	-0.262471578772923	0.340227635626457	-0.771458727300731	0.44043507703941	0.594078641069802
2610203C22Rik	28.2041318392439	0.540157630267184	0.51530422160618	1.04823055511468	0.294532396084442	0.450177180643258
Vxn	872.980014101682	-1.42290727011595	0.249667691147408	-5.69920466511561	1.20367651076704e-08	1.69354226044873e-07
Mybl1	215.248709548412	-0.787199783692775	0.328801111775085	-2.39415183070079	0.0166588511810723	0.0494581330335388
Vcpip1	1552.4197360391	-0.732229841512068	0.249912382577994	-2.92994622338711	0.00339020669030732	0.0132331650321403
1700034P13Rik	5.08432341734442	-0.78820263354892	0.959645430533276	-0.82134776915565	0.411448205389187	0.566844425352654
Gm39590	1.5252832315539	1.002155058962	1.68370164804344	0.595209406682333	0.551703503232823	0.691684565932211
Sgk3	608.375244081234	0.404394946212296	0.303123968389972	1.33409096073867	0.182174047900805	0.318502274800311
Gm6195	6.16009927401998	2.03718827875279	0.899280233498751	2.2653542275992	0.0234909508012443	0.0651519651843598
Mcmdc2	16.2982820004663	-1.57069079250178	0.530018246086239	-2.96346551104623	0.00304196148423562	0.0120524543306079
Snhg6	280.015322942219	1.46377727183412	0.21032067447034	6.95974028953842	3.40900597671325e-12	7.77844000260974e-11
Snord87	2.0337937706014	2.98381133641533	1.81989525209911	1.63955114063501	0.101098529126643	0.204577833636477
Tcf24	7.87826955443605	0.908292093842484	0.764429970526141	1.1881952943542	0.234756477184995	0.381863392303605
Ppp1r42	8.17466612271724	-0.333344745811866	0.850607406278691	-0.391890246136242	0.695139310189484	0.804346087504135
LOC115487608	0.120962382052777	-0.991604020460233	4.08045587181216	-0.243013048446436	0.80799528920414	NA
Cops5	1799.41607291429	0.289229861689266	0.170588193182303	1.69548581466113	0.0899832989830465	0.187519375727312
Cspp1	490.846412435273	-0.515460098408112	0.32050026405241	-1.60829851398756	0.107769815970777	0.214812715357726
Arfgef1	2149.0388550799	-0.708079995708476	0.340867867334242	-2.07728584464713	0.0377751847698391	0.0954801582708607
Cpa6	3.61902391921221	-1.88768379677167	1.01900288911014	-1.85248130004824	0.0639567403814087	0.144732885031966
Gm25253	0	NA	NA	NA	NA	NA
Prex2	789.704960525725	-0.705923067565659	0.393734873230635	-1.79288936683075	0.0729906159081376	0.160165589485284
Gm24173	0.0875155844178842	0	4.08045587181216	0	1	NA
A830018L16Rik	473.015592987041	-1.56320485106958	0.39335693249399	-3.97401118917223	7.06722407781163e-05	0.000460852997452991
Gm30898	7.42737504144115	-1.14322355825892	0.907677051723519	-1.25950475016212	0.207848075568068	0.349924919263797
Gm30974	0.104738818734842	-0.991604020460232	4.08045587181216	-0.243013048446436	0.80799528920414	NA
Gm22633	0	NA	NA	NA	NA	NA
Gm39591	0	NA	NA	NA	NA	NA
Mir6341	0.120962382052777	-0.991604020460233	4.08045587181216	-0.243013048446436	0.80799528920414	NA
Gm17644	0	NA	NA	NA	NA	NA
Sulf1	1447.74964417086	1.62878790602028	0.275152598852482	5.91958030857461	3.22764203542723e-09	4.95641456289433e-08
Slco5a1	85.3200926022466	-0.62969390353444	0.443637237133591	-1.41938920096742	0.155785579039034	0.284315551744538
Gm39592	0	NA	NA	NA	NA	NA
Prdm14	0.303907290883872	0	3.92723497599865	0	1	NA
Ncoa2	1779.6270573427	0.0234878283207407	0.184781032118389	0.12711168484919	0.898852003310623	0.940944433394808
Gm23169	0	NA	NA	NA	NA	NA
Gm39595	0.274408574511736	0	4.08045587179618	0	1	NA
Tram1	1908.91239875096	1.18423294958683	0.127697377512341	9.27374526131035	1.79721831231419e-20	8.88779472326478e-19
Lactb2	457.259461837116	0.876604422317529	0.164171135045456	5.33957703389705	9.31636777449248e-08	1.14132570228262e-06
Xkr9	1.07868147682032	-1.51166587017017	2.17058488935273	-0.696432504245872	0.486158013036306	NA
Gm26273	0	NA	NA	NA	NA	NA
Gm5523	9.73902660497062	0.626063324821456	0.645603997063652	0.969732727289375	0.332179732896847	0.48926448380479
Gm31195	0	NA	NA	NA	NA	NA
Gm39596	0	NA	NA	NA	NA	NA
Eya1	91.296937325966	0.177058318445147	0.415791161217451	0.425834733780089	0.670228275383454	0.78561018944307
Msc	52.4144387656093	0.486749067655896	0.311826730152542	1.56096004796569	0.118533177689356	0.231375540661226
Gm9947	70.3387872110759	-1.20596474765208	0.370279713685425	-3.2569020204996	0.0011263530486611	0.0051879466023866
Trpa1	87.8840993155	4.09351555090528	1.40166370367673	2.9204691112194	0.00349504842285161	0.0135876806325269
Kcnb2	262.24421774733	-0.66004155176421	0.538811062399084	-1.22499628872752	0.220576618828092	0.365520934653787
Gm51616	4.44491424483434	-1.11776576414282	1.0193841131314	-1.09651087332449	0.272855267566454	0.426238048297309
Gm51617	0.465713353377922	-2.90686173473223	3.29868445607541	-0.881218489806887	0.378199573510478	NA
Gm25168	0	NA	NA	NA	NA	NA
Terf1	225.146467926196	-0.137231997427039	0.348304524708732	-0.3940000421809	0.693581008092927	0.803233367812455
Sbspon	50.588721439386	1.57496623547062	0.498652981931555	3.1584414262799	0.00158615180351784	0.00694661675453537
Gm31523	0.435918131888891	0.820783126185972	3.04924489151698	0.269175863332393	0.787794353286147	NA
4930444P10Rik	5.64777556054649	-1.11911058447384	0.880720584786717	-1.27067608479351	0.203843906934053	0.34453552585801
Rpl7	9233.15861062841	0.791530277154036	0.231535575741861	3.41861191144343	0.000629414286589127	0.00312092633366641
Rdh10	548.557316273705	2.11401623738425	0.209606790870936	10.0856285648013	6.39545350204017e-24	4.04633496766155e-22
Stau2	1985.68193281416	-0.935502499545465	0.207134760950197	-4.51639548694772	6.29011396466046e-06	5.30532689146023e-05
Gm7568	0.449564294394987	-0.976380795468136	3.03127255001098	-0.322102608511597	0.747374962203595	NA
C130013N14Rik	7.4423044628931	-0.702443780423561	0.84376154526103	-0.832514570459892	0.405118557354183	0.561105178420972
Ube2w	997.270532239917	-0.0542654779009022	0.203502658828682	-0.266657341055113	0.789733001786095	0.868907105851828
Eloc	1806.08363789634	-0.233093578607668	0.278880053547181	-0.835820187363214	0.403256067890222	0.559373807150717
D030040B21Rik	0.438061505654114	0.898894049522043	3.05144602578338	0.294579698256756	0.768314972771893	NA
Tmem70	722.338394999533	0.13759881091298	0.170329904080165	0.807837071570354	0.41918438107594	0.574374840093187
Ly96	88.8259160235647	1.48779964501901	0.42344037054814	3.51359895867525	0.000442079709512734	0.00230279110936835
LOC118567657	0	NA	NA	NA	NA	NA
Jph1	240.118665789415	-1.47138409618935	0.225746821757883	-6.51785077075165	7.13218932943115e-11	1.37601283304758e-09
Gm46085	6.32436439459023	-1.75780361457114	0.881631657402585	-1.99380727746311	0.0461731199689582	0.111858516224309
Gm31982	0.106118750848242	0.931941324300339	4.08045587181216	0.228391472320091	0.819341918383869	NA
Gdap1	1517.77390308249	-0.997941493115537	0.2745573844628	-3.63472829211318	0.000278273752990904	0.00153183316276138
Gm28784	2.83169087082051	0.221325785028245	1.3274953047998	0.16672434488318	0.867586949194104	0.921471266836359
Gm39597	0	NA	NA	NA	NA	NA
Pi15	167.495082545479	0.360123851245554	0.548796622388263	0.656206391501392	0.51169133702562	0.658836439987088
Gm28154	17.3703663683483	-1.54970891306728	0.795301313592298	-1.94858085430212	0.0513455003872191	0.121623085570195
Gm16070	3.62881687721938	-0.267752298148178	0.999252072709698	-0.267952707290471	0.788735722022671	0.868125182415215
Crispld1	162.967774550784	-0.202722439530927	0.80809190345292	-0.250865574403986	0.801918041087796	0.877373937675613
Crisp4	0	NA	NA	NA	NA	NA
Defb44-ps	0	NA	NA	NA	NA	NA
Defb18	0	NA	NA	NA	NA	NA
Defb41	0	NA	NA	NA	NA	NA
Gm28343	0	NA	NA	NA	NA	NA
Gm15825	1.04539250385716	0	2.68449123152819	0	1	NA
Tfap2d	0.216391706465988	0	4.08045587180182	0	1	NA
Tfap2b	53.3545560415713	-1.29622291316307	0.316818965665517	-4.09136779561222	4.28836389401318e-05	0.000294628959114623
Gm32651	0	NA	NA	NA	NA	NA
Pkhd1	4.2743610117424	-2.89336315444208	1.3336352416974	-2.16953111613902	0.0300423846565584	0.0793619388420063
4930486I03Rik	0	NA	NA	NA	NA	NA
Gm24162	0	NA	NA	NA	NA	NA
Lincmd1	0	NA	NA	NA	NA	NA
Mir206	0.120962382052777	-0.991604020460233	4.08045587181216	-0.243013048446436	0.80799528920414	NA
Mir133b	0	NA	NA	NA	NA	NA
Il17a	0	NA	NA	NA	NA	NA
Il17f	1.11957278550962	0.998202865694074	1.98758082694167	0.502220011464906	0.615512767858713	NA
Mcm3	773.434101709525	3.30869922811734	0.21754522844707	15.2092475286001	3.07052150293876e-52	9.07376549502586e-50
Gm24723	0	NA	NA	NA	NA	NA
6720483E21Rik	28.6194144777609	-0.741638369530301	0.412603406037387	-1.79746060909419	0.0722625262183349	0.159028747191235
Paqr8	5848.79188779629	-0.454365633357887	0.176285399991658	-2.57744335820997	0.00995341928642169	0.0326110405825541
Gm24171	0.11701430079002	0	4.08045587181216	0	1	NA
Gm51618	1.70655607993128	-2.98128377613133	2.09750599740114	-1.42134696149867	0.155215917393855	0.283585320839017
Efhc1	76.319659717392	-0.142803799731835	0.289011003770886	-0.494111981442211	0.621227096626441	0.748822315348551
Tram2	67.6516838230362	2.07296018991208	0.457889702326695	4.52720421398135	5.97691746460522e-06	5.06407916092006e-05
Tmem14a	521.582565141983	-0.734116651887806	0.216177646421407	-3.39589529278505	0.00068404521805589	0.0033581409489324
Gm32947	2.44494895004129	1.7967210163638	1.62887567772542	1.10304367664988	0.270008198284045	0.42289566765742
Gm28836	9.97026459544162	-0.363091439593827	0.703958195172203	-0.51578551408867	0.606004221047812	0.73650467363048
Gsta3	50.3148048528896	-1.2828598275232	0.451420356655677	-2.84182981252152	0.00448554292724802	0.0166836034095279
Gm7094	7.80962001942022	-0.395329907836438	0.84432820328204	-0.468218290351699	0.63962849364089	0.763107560332138
Gm4956	0.414333155512081	1.7785117586308	3.59849631739125	0.494237481926934	0.621138471630855	NA
Khdc1a	0.533934596704873	3.08140240198963	3.81276029861207	0.80818151697376	0.418986096206146	NA
Khdc1c	0.314955749836114	1.77714542059347	3.86216348660873	0.46014246335127	0.645413966424395	NA
Gm33147	0.344750971325145	-2.47481724177801	3.67503801399473	-0.673412691883397	0.500684776368845	NA
Khdc1b	0	NA	NA	NA	NA	NA
Kcnq5	230.306773468134	-0.850096608942122	0.269627332660268	-3.15285768899865	0.00161680606881898	0.00706681902229825
LOC118567719	2.26492667884015	-0.644094504877053	1.29314153320241	-0.498085080665516	0.618424075732839	0.746557674645452
Rims1	1160.95861337064	-1.35343723744182	0.311112409963685	-4.35031581543083	1.35941599499627e-05	0.000106091363577293
Gm7759	0	NA	NA	NA	NA	NA
Ppp1r14bl	0.230421975364681	-0.0298393551951815	4.08045587181216	-0.00731275037216114	0.994165321383948	NA
Gm30442	0	NA	NA	NA	NA	NA
Gm29506	0	NA	NA	NA	NA	NA
LOC118567721	60.6130069479986	-0.0607833648103964	0.421464540716271	-0.144219403860397	0.885327219056564	0.932628316836007
Mir30a	0	NA	NA	NA	NA	NA
Mir30c-2	0	NA	NA	NA	NA	NA
Ogfrl1	1469.62285354494	-0.540901724871256	0.188829246253848	-2.86450184810942	0.00417665717470921	0.0157303010036608
Gm19673	1.48053391640425	-2.24146141523352	1.65314920548853	-1.35587363063889	0.175139378841587	0.309716953373144
Gm28822	0.693868661612964	-1.03353166708025	2.28469300853315	-0.452372228225012	0.651000850365685	NA
B3gat2	207.349516459021	-1.31063662834678	0.198185362178961	-6.61318582733307	3.76135793237695e-11	7.51403342270059e-10
Smap1	842.798269125746	-0.0921773196850823	0.136934380185566	-0.673149573979657	0.500852138035396	0.649678764995114
Gm53062	0.648319105746921	-0.969478687369832	2.54156365220138	-0.381449697917311	0.702869589872062	NA
Sdhaf4	334.937954414567	-0.335269250229107	0.247679641630334	-1.3536407272807	0.175851026755318	0.310471554122759
Fam135a	721.987856170064	-0.638369237483396	0.366969290349846	-1.73957127822553	0.0819343262152564	0.174731060444055
Col9a1	55.5252170536457	-0.873531190668313	0.339966563466397	-2.56946207227422	0.01018565409237	0.0332102758296972
Col19a1	192.467436963559	-1.86742422540157	0.499274282733489	-3.7402772183209	0.00018381740816777	0.00106970783734904
Gm26418	0	NA	NA	NA	NA	NA
Lmbrd1	4066.52133079217	-0.730695645328705	0.125842526229062	-5.80642861538456	6.38194632760834e-09	9.36121812412865e-08
Gm29414	0.45294778820385	1.79563933337114	4.04081572870045	0.444375456326149	0.65677115522811	NA
Adgrb3	876.888376478566	-1.19163218542978	0.155363818118253	-7.66994657998677	1.72067997087643e-14	5.02355627159973e-13
Gm20172	0.658155141786188	2.51554466768152	3.18145923694557	0.790688951305447	0.429125525063604	NA
Gm22260	0.218919186623809	1.79562297868076	4.0408172226476	0.444371244662298	0.656774199715657	NA
Gm25294	0	NA	NA	NA	NA	NA
Gm9884	12.673892825168	-1.88902379875514	0.630549129000547	-2.99583920090309	0.00273690715408921	0.0110497724355031
Gm39614	0.93314902435669	-1.51129030024239	2.02100168913116	-0.747792695260985	0.454585208842578	NA
Gm31076	0.11701430079002	0	4.08045587181216	0	1	NA
Gm31136	0.120962382052777	-0.991604020460233	4.08045587181216	-0.243013048446436	0.80799528920414	NA
4931408C20Rik	0	NA	NA	NA	NA	NA
Gm5524	0.1220365573868	0.931941324300338	4.08045587181216	0.228391472320091	0.819341918383869	NA
Gm597	0.824775276505751	-3.73012366512248	2.689379748271	-1.3869828786807	0.165446983684598	NA
Gm45942	0	NA	NA	NA	NA	NA
Gm6462	0	NA	NA	NA	NA	NA
Mir6342	0	NA	NA	NA	NA	NA
Gm31465	0.782806829489448	1.80746275929998	2.67293852927583	0.676208128059594	0.498908512735708	NA
Gm31525	0.439258974352553	0.835456439962448	3.53070306933821	0.236626083687928	0.812946882932719	NA
Gm39615	0.640053347553114	3.34279427138127	3.59668288144531	0.929410343243269	0.352676469525943	NA
Gm31581	0	NA	NA	NA	NA	NA
Gm46086	0.349117690287819	0.884281609314601	3.73976240376353	0.236453954514517	0.813080433242485	NA
LOC115487655	0	NA	NA	NA	NA	NA
Phf3	1496.94443309556	-0.413146732958842	0.313886721310018	-1.31622876952092	0.188097270273087	0.325942008957196
Ptp4a1	4150.76462215646	-0.145078617215684	0.203663983728283	-0.712343019908906	0.476252390524439	0.627510626240455
LOC115487084	1.32454857983984	1.24717110985156	1.72381612135818	0.723494283641413	0.469376264799334	NA
Gm29669	0	NA	NA	NA	NA	NA
Gm28644	0.175031168835768	0	4.08045587180684	0	1	NA
4931428L18Rik	0.120962382052777	-0.991604020460233	4.08045587181216	-0.243013048446436	0.80799528920414	NA
Lgsn	0.813756868331718	-2.54556003445687	2.48028981873062	-1.02631556007421	0.304742865183579	NA
Dnaaf6	0.120962382052777	-0.991604020460233	4.08045587181216	-0.243013048446436	0.80799528920414	NA
Gm26145	0	NA	NA	NA	NA	NA
Gm4850	0	NA	NA	NA	NA	NA
LOC115487662	0	NA	NA	NA	NA	NA
Gm23032	0	NA	NA	NA	NA	NA
Gm51754	0.106118750848242	0.931941324300339	4.08045587181216	0.228391472320091	0.819341918383869	NA
Khdrbs2	144.463084464648	-0.872558461097749	0.238637691438489	-3.65641511128454	0.00025576705613139	0.00142150167526969
Gm25814	0	NA	NA	NA	NA	NA
Gm9839	16.0589750002791	-1.24455377622508	0.654294401509509	-1.9021311711575	0.05715400825343	0.132455616679143
Gm5415	36.5431526700711	-1.50023830911144	0.601138717276215	-2.49566076181065	0.012572277204171	0.0394779605042727
Gm24732	0	NA	NA	NA	NA	NA
Gm39616	0.522161743273337	-1.45611589608664	2.87012805233874	-0.507334819051059	0.611919911616903	NA
Gm24901	0	NA	NA	NA	NA	NA
Gm39617	0.315596388317927	-0.812784940321988	4.0484188879496	-0.200766018245122	0.840881535393135	NA
Gm25792	0.241924764105554	-1.95486224895932	4.03203925695842	-0.484832146806519	0.627795417304758	NA
Gm23453	0	NA	NA	NA	NA	NA
Prim2	272.087488929448	0.529311683693176	0.174497107193216	3.03335506362912	0.00241850855444823	0.00995503640077961
1700001G17Rik	8.43612888038546	-0.0777285176383912	0.632246443191873	-0.12294022129406	0.902154435208641	0.942935053225319
Gm32229	7.82847895369294	0.23019412650598	0.694939494344527	0.331243408065477	0.740460634271949	0.835794768477635
Rab23	821.932676865176	0.0164988712537172	0.151024988825162	0.109245969041703	0.913007400448446	0.949894608546938
Bag2	224.323427349312	0.235110693693207	0.224999076866309	1.04494070361411	0.296050375893254	0.451756467798824
Zfp451	627.26996648852	-0.408700246408436	0.241795045342963	-1.69027552168711	0.0909752558701012	0.189163583339994
Gm15455	11.491735347214	-0.35794815341512	0.609719660782233	-0.587070052745051	0.557156659483114	0.69618720476767
Bend6	3954.99107143177	-1.21629371850228	0.308701374742819	-3.94003337210787	8.14702749858145e-05	0.000523240843746689
Gm38471	3.52780419760301	-2.04394023288953	1.22555660370743	-1.66776485615304	0.0953624149240268	0.196045893366991
Dst	13776.2701587465	-0.216148949563028	0.252026295851166	-0.857644432828054	0.39108883199649	0.54695583054944
LOC118567732	1.02489834984414	0.875782183147956	2.14991783642348	0.407356117666745	0.683746451954871	NA
Mir6896	0.120962382052777	-0.991604020460233	4.08045587181216	-0.243013048446436	0.80799528920414	NA
Gm51742	1.09671362857413	2.51030587061149	2.81352119042114	0.892229238989927	0.372270073133541	NA
Gm26788	0.284490762147673	0.931955354920509	4.08045587180684	0.228394910813687	0.819339245493586	NA
Gm3052	37.8360355962608	1.28205044228664	0.413387007407395	3.10133221246397	0.00192652018370346	0.00820014703873218
LOC118567733	40.4656898255587	0.78452599825439	0.44640890454324	1.75741565696837	0.0788469865193144	0.16968979291092
Mir5103	0	NA	NA	NA	NA	NA
n-TEttc1	0	NA	NA	NA	NA	NA
Ccdc115	490.738406338977	0.571922175595548	0.196769040597166	2.90656585944539	0.00365419965951187	0.0140821511051673
Imp4	737.052558936385	1.06762956990277	0.242478371473923	4.40298886623622	1.06769647350652e-05	8.55286642843307e-05
Gm32504	0.821673837352394	1.8532178623569	2.36492059901652	0.783627942150607	0.433258455185736	NA
Ptpn18	247.023854958006	1.73028831103489	0.331502290564615	5.21953651689061	1.79371447042454e-07	2.07868431598888e-06
LOC118567734	13.2079720430214	-0.402470413978244	0.70200350367115	-0.573316816616317	0.566430201113425	0.703595275444972
4930568A12Rik	3.00520901952528	0.562264907535861	1.12034479196758	0.501867738902413	0.615760559891877	0.744566361641715
Gm32566	0.72962339171521	0	3.61713276587391	0	1	NA
Prss39	0.186892990093851	0	4.08045587180521	0	1	NA
Cfc1	0.120962382052777	-0.991604020460233	4.08045587181216	-0.243013048446436	0.80799528920414	NA
Prss40	0	NA	NA	NA	NA	NA
Amer3	290.526083960002	-0.26308730620011	0.274476870640587	-0.958504465553342	0.337808440792555	0.494949057315234
AA619741	0.560098063040914	1.50694339911676	2.82895114822308	0.532686257259446	0.594250780851949	NA
Gm38647	1.43126270142027	-3.60524201676525	2.40828950377899	-1.49701354887278	0.134389732643158	0.253841453067971
Arhgef4	4768.86036126014	-0.933350542454404	0.249852556995259	-3.73560532531238	0.000187264178278224	0.00108611430541836
Gm32920	0.315670892652926	1.84633027826663	3.8656998222092	0.477618636516758	0.632921663930031	NA
Gm32790	16.3200434570931	0.303227391527006	0.540793270936401	0.560708514368083	0.57499626191634	0.710520623088054
Fam168b	6904.75358428846	-0.284750566889862	0.14347762287758	-1.98463398806671	0.0471852080331239	0.113773617290502
Plekhb2	6767.56182810083	-0.109063829751704	0.253674892560018	-0.4299354526223	0.667242595360771	0.783781209500325
LOC118567735	0.241924764105554	-1.95486224895932	4.03203925695842	-0.484832146806519	0.627795417304758	NA
Gm25096	0.241924764105554	-1.95486224895932	4.03203925695842	-0.484832146806519	0.627795417304758	NA
Gm25634	0	NA	NA	NA	NA	NA
1110002O04Rik	0.678156978581153	-2.47395124697844	2.45529343894419	-1.00759901351843	0.313647002716322	NA
Gm33176	0	NA	NA	NA	NA	NA
Gm39622	0.120962382052777	-0.991604020460233	4.08045587181216	-0.243013048446436	0.80799528920414	NA
Gm33222	0.592129230294387	-0.0298253520612266	3.3816007005739	-0.00881989173238722	0.992962835796303	NA
Gm39623	0	NA	NA	NA	NA	NA
Gm39624	1.28619854421292	0.405216300505783	2.06484016606831	0.196245843704872	0.844417747526529	NA
Hs6st1	1781.64690818545	-0.0082952800225861	0.176848905830163	-0.0469060296621369	0.962588122410279	0.981188825960077
LOC118567736	33.7366759127433	-0.122093623010933	0.478788583291494	-0.255005293091128	0.798719011059417	0.875019624575785
Gm33280	7.61706390544632	0.350846168586424	0.744134495348458	0.471482199494235	0.637296428327341	0.761374897758129
Uggt1	2222.12047513415	0.610780085922132	0.140386476045565	4.35070459154408	1.3570077143587e-05	0.000105937535226611
Mir6897	0.340463733600293	-0.0298328171596628	3.80767750430745	-0.00783491173449283	0.993748708848655	NA
Gm39625	0.0875155844178842	0	4.08045587181216	0	1	NA
Neurl3	396.222732871027	2.40056162560892	0.333315471937579	7.20207079393687	5.93048852262782e-13	1.48145388347293e-11
Arid5a	648.772224564118	1.9574541580067	0.200969218059592	9.74006953356546	2.0341512280845e-22	1.15167178876036e-20
Kansl3	2160.88461182515	-0.176884667465224	0.169499611930605	-1.04356974892451	0.296684494995673	0.452524622819611
Mir6898	0	NA	NA	NA	NA	NA
Fer1l5	1.84857952607782	-0.528612214096945	1.53903110345332	-0.34347078035709	0.731244319195669	0.82962520052647
Lman2l	916.55257099807	-0.0267717561226152	0.202550434600293	-0.132173284028967	0.894847231960751	0.938181832764952
Gm33401	0	NA	NA	NA	NA	NA
Gm33454	5.17046221705401	0.863705356470128	0.904240613845872	0.95517204518901	0.339490700175882	0.496434433822135
Cnnm4	271.217227584581	0.375636479622784	0.227458221002049	1.65145264026048	0.098646183656942	0.201041244189505
Cnnm3	850.581869546703	-0.275122317489726	0.187713441759452	-1.46565059438995	0.142743500213035	0.265930933560936
Ankrd23	251.275155993023	0.758000189976092	0.181685354232889	4.17204894239558	3.01872772662373e-05	0.000216933007922735
Ankrd39	263.741715598991	0.206707679492465	0.212726649429082	0.971705613975629	0.331197023098613	0.488381078544733
Sema4c	1231.08552207227	0.840280911650048	0.171512506217431	4.89923988740974	9.62081235832971e-07	9.70976780787361e-06
Fam178b	93.839477942931	1.86126549435177	0.441013987151601	4.22042281781859	2.43844534085352e-05	0.000179654629065255
Cox5b	3891.75623695655	0.0753774626457663	0.216868893458522	0.347571573975789	0.728161957433931	0.827773529392898
Actr1b	6585.01281856378	0.20206623299549	0.20185412815667	1.00105078276455	0.316802257699791	0.473522422351364
4933424G06Rik	5.41025216029843	0.258390839687129	0.893391350543002	0.28922469366877	0.772409436164204	0.857477801774371
Gm33533	32.3068790308683	-0.969955910884426	0.487167265752714	-1.99101207956935	0.0464795592515273	0.112389249622331
Zap70	28.0666488725916	0.070737668674662	0.371503071609731	0.190409377688734	0.848988349769148	0.909450762194686
Tmem131	2097.48817139371	-0.0933795633555117	0.200959579225099	-0.464668386128115	0.642168951099114	0.765029248430145
Vwa3b	46.0695328293345	-1.21186678177699	0.316122146861161	-3.83353964222327	0.000126312433870806	0.000771177348842873
Gm37020	0.40318647707081	1.84577051557688	3.60681650165566	0.511745056819388	0.608829447816411	NA
Cnga3	12.6319082771257	1.12220225258355	0.589541758558721	1.9035161399373	0.0569732297034441	0.132150407023438
Inpp4a	2253.76195426956	-0.61957377999974	0.134741597981146	-4.59823684209561	4.26081464175547e-06	3.7246775035721e-05
4930439A04Rik	0.992299672919167	2.45464918356126	2.57445192033235	0.953464760470019	0.340354642777569	NA
Coa5	2323.0497327824	0.361425194855529	0.140310255042543	2.57590006336988	0.00999795384882261	0.0327303995764212
Unc50	952.190811465209	-0.0771409996027232	0.183426953403041	-0.420554330601689	0.674080548299692	0.788254840100524
Mgat4a	1177.43581496714	0.00692368280437242	0.17216275809537	0.0402159147597823	0.967920989750663	0.984455883468544
4930594C11Rik	1.22258867039074	1.48344337475392	2.05023062773767	0.723549514227495	0.469342345519693	NA
Gm39627	0.0875155844178842	0	4.08045587181216	0	1	NA
Cracdl	318.969337923942	-1.16252440731538	0.245556919211985	-4.73423600135574	2.1988176181385e-06	2.05800496418432e-05
4930556I23Rik	2.00345531676416	-3.9003619452527	1.7231541170882	-2.26350150957105	0.0236047916598472	0.0654152918002536
4930470B04Rik	0.120962382052777	-0.991604020460233	4.08045587181216	-0.243013048446436	0.80799528920414	NA
Gm39628	1.33402352249737	-0.986470498586542	1.857683804541	-0.531021746636953	0.595403709533485	NA
Tsga10	177.373109430504	-0.922248858247757	0.423021425532455	-2.18014692065994	0.0292465726814274	0.077785418638607
Lipt1	67.2933988019017	0.395695821027144	0.285155750512276	1.38764804958794	0.1652442424262	0.296717190253551
Mitd1	230.752948368399	0.438878314020186	0.330013853542827	1.32987845603648	0.183558320773354	0.320336978536319
Mrpl30	930.009103389155	0.436315895968325	0.189972701621816	2.29672943661617	0.0216342091126028	0.0610504431369036
Lyg2	0.309268703942747	-0.991591908178629	3.93784960932506	-0.251810507397357	0.801187535247861	NA
Lyg1	0.574984345590649	2.42712414653295	3.27537849781247	0.741020968463327	0.458680726618527	NA
Txndc9	1209.30369789247	0.186529578613476	0.229013625258079	0.814491183235377	0.415363621079865	0.571004213196079
Eif5b	2143.24644792769	0.306037465615744	0.284239413608319	1.07668905494388	0.281619203694956	0.435883785381718
Gm34448	0.839458664574089	0.482689854813186	2.12824094668541	0.226802259192007	0.820577506898522	NA
Rev1	371.152258347407	-0.402920581896865	0.254839823973875	-1.58107385107192	0.113861152825995	0.224281608015948
Gm5099	0.329799381040648	-0.0298326124010515	3.84685826349976	-0.00775505889679196	0.993812420259337	NA
Aff3	967.407609462205	-0.659628818500034	0.221185091248507	-2.98224810169924	0.00286140010885816	0.0114550549211715
Gm16150	8.80178592244217	-0.659414214779262	0.724073417273152	-0.910700764658099	0.362453061102947	0.518566604277417
Gm16152	9.88189539183841	1.33732323923591	0.82256239968559	1.62580156805985	0.103991874689236	0.209140269521916
Gm34596	4.74652691062621	-0.795379473649215	0.899943760412689	-0.883810198633387	0.37679868002313	0.532613055726564
LOC115487659	0.104738818734842	-0.991604020460232	4.08045587181216	-0.243013048446436	0.80799528920414	NA
Lonrf2	2514.09487483184	-1.00038476612474	0.218539057729153	-4.57760171806256	4.70337103367586e-06	4.07043167457262e-05
Chst10	894.732460964297	-0.979414297434938	0.228087654499914	-4.29402590676081	1.75461986792098e-05	0.000133872634255231
Nms	22.0447792600842	1.84401144823048	0.489005274214686	3.77094388438213	0.000162631244380779	0.000961190320447571
Gm35171	0	NA	NA	NA	NA	NA
Pdcl3	979.338543494204	0.432007184516403	0.162043735480845	2.66599127226038	0.00767616857507124	0.0262316904401532
Gm35222	0.106118750848242	0.931941324300339	4.08045587181216	0.228391472320091	0.819341918383869	NA
Mir6349	0	NA	NA	NA	NA	NA
Npas2	180.664250601682	-0.014793672147129	0.228869850027651	-0.0646379247652836	0.948462288237065	0.973119576956583
LOC118567737	0.689920580350207	-0.60438406223577	2.16372403989938	-0.279325852599889	0.779994768036359	NA
Rpl31	6441.54201971971	1.05443628160221	0.241090683496922	4.37360857876399	1.22209417700287e-05	9.66822921878343e-05
Tbc1d8	506.548178973684	-0.432680150046881	0.219043294488468	-1.97531794368469	0.0482320781913301	0.115741703182047
Gm24826	0.241924764105554	-1.95486224895932	4.03203925695842	-0.484832146806519	0.627795417304758	NA
LOC118567738	50.1899358832407	-0.925245033183523	0.341244653117922	-2.71138323994132	0.00670031342249279	0.0234187213116754
Cnot11	658.723771524351	0.329218422001013	0.170891650179457	1.92647459168013	0.0540451414608006	0.126778496406401
Snord89	10.9646268437012	-0.161036216140468	0.693349844619241	-0.232258242199366	0.816337443547397	0.88686343564405
Rnf149	1526.36191029552	0.658513909754268	0.165607759167704	3.9763469602135	6.99820001458033e-05	0.000456843703538013
LOC115485772	0.120962382052777	-0.991604020460233	4.08045587181216	-0.243013048446436	0.80799528920414	NA
Gm51620	0.279769987570611	-0.991589989837301	4.08045587180684	-0.243009609952777	0.8079979529008	NA
Creg2	898.438270473414	-1.88762397850069	0.265645481608838	-7.10580118686232	1.19626517530991e-12	2.89011941456728e-11
D930019O06Rik	23.3790461306435	-1.21673864611134	0.431409652291797	-2.82037882010197	0.00479669865056199	0.0176864931221448
Rfx8	9.04146939530774	-0.266076534234715	0.631497225069503	-0.421342364893892	0.673505098798119	0.788048271487712
Gm3646	0.294080939373295	-0.991589989837301	4.08045587180684	-0.243009609952777	0.8079979529008	NA
1700066B17Rik	1.8326001287583	1.26608932915661	2.041523762203	0.620168793818191	0.535146664317955	0.67868707645118
Gm35600	0	NA	NA	NA	NA	NA
Map4k4	7701.07393622509	0.702359350467352	0.156301936919977	4.49360618497608	7.00270783100616e-06	5.84531919259184e-05
Gm16894	10.239434211336	-1.11152688853232	0.718319573852745	-1.5473988583808	0.121767096362672	0.235821398439865
Il1r2	91.782210095313	4.59923682461034	0.508559369735526	9.0436576303808	1.5151527291805e-19	6.92739262896263e-18
Gm35741	0.36192415892962	0	4.08045587179152	0	1	NA
Il1r1	806.113408016517	3.048332828454	0.311317296379796	9.79172331220281	1.22195189526869e-22	7.0838129966868e-21
Il1rl2	152.265670383167	2.40333587375694	0.335452366987786	7.16446241037985	7.80923917340753e-13	1.92506087131242e-11
Il1rl1	19.6395227082766	1.92821742001601	0.624204451999217	3.08907989015501	0.00200777441035101	0.00848341578232356
Il18r1	5.25644949462997	3.08302391331444	1.34487847138151	2.29241822136348	0.0218815215649801	0.0615905483287952
Il18rap	46.5396971292746	4.82522736297872	0.649273342951574	7.4317349008099	1.07182450443565e-13	2.89871109279964e-12
Gm35801	0	NA	NA	NA	NA	NA
Slc9a4	11.3756030333322	-0.109855751496082	0.898945035013751	-0.122205192995367	0.902736513867344	0.943228607576104
LOC118567739	0.120962382052777	-0.991604020460233	4.08045587181216	-0.243013048446436	0.80799528920414	NA
Slc9a2	122.076927156474	-0.226406213456955	0.481411441284118	-0.470296702656336	0.638143052942015	0.761949251822847
Gm37915	2.30736866729252	0.786010137602831	1.35489462378726	0.580126397878637	0.561829383262462	0.699951054656793
Mfsd9	184.019397936971	0.0333661261105558	0.207790527924798	0.160575780059769	0.872427532036229	0.924262840742443
Tmem182	10.0828843172246	0.0601527731658784	0.717202167841516	0.0838714324399123	0.933158653120848	0.963737265542049
4930448I06Rik	0	NA	NA	NA	NA	NA
LOC118567740	0	NA	NA	NA	NA	NA
Gm39631	0	NA	NA	NA	NA	NA
Gm35935	0	NA	NA	NA	NA	NA
Gm29260	0.445393080725733	2.37903315984133	3.99673736742796	0.595243805417298	0.551680512732977	NA
Gm28175	29.2509622873538	-1.51531734763347	0.569314835563924	-2.66165090557055	0.00777584768739554	0.0265087705628825
Gm46088	0	NA	NA	NA	NA	NA
Gm36678	0.0875155844178842	0	4.08045587181216	0	1	NA
LOC118567741	0.519782140160914	-2.47437971127006	2.85778321761387	-0.865838841805528	0.386578545428176	NA
Gm46089	0	NA	NA	NA	NA	NA
Gm36822	0	NA	NA	NA	NA	NA
Pantr1	96.8218447005083	-1.10308293589799	0.235699950454397	-4.68003041057668	2.86832368008941e-06	2.62215928543338e-05
Gm46091	22.5165546367322	-1.59862084517419	0.459828328146096	-3.47656015804724	0.000507890273036755	0.00259700297451501
Pou3f3	1178.82752509032	-0.300046732364312	0.226928905209925	-1.32220587803368	0.18609960427036	0.323475045597831
2900092D14Rik	231.114550241536	-0.712078740307942	0.194579965581236	-3.65956864151389	0.000252640164864029	0.00140702745920137
Pantr2	31.4163167796791	-0.634061322715354	0.361016996878117	-1.75631986360304	0.0790338074377602	0.169993540017025
Dalir	10.6944669436597	-1.66777357991716	0.737952101123692	-2.26000248170256	0.023821096813475	0.0659167315272498
LOC118567742	0.959623279437174	-1.93621343660805	2.0746653783236	-0.933265410816549	0.350682949406637	NA
Mrps9	610.911648087979	-0.182795691832024	0.169154236982015	-1.08064506744492	0.27985502718783	0.433951281929311
Gm23126	0.120962382052777	-0.991604020460233	4.08045587181216	-0.243013048446436	0.80799528920414	NA
Gm39633	17.2661355108226	0.0566206330754797	0.719503937440145	0.0786939864108664	0.93727602879656	0.96638893412468
Gpr45	123.107873063418	-0.589931838750254	0.236810243662574	-2.49115844663728	0.012732732336319	0.0398732967140968
Tgfbrap1	1518.49475460834	0.0642578875724653	0.181121169632304	0.354778448609381	0.722755575007059	0.82371428339625
Gm28782	12.5254674532492	-0.658325260932526	0.631723813560296	-1.04210929966738	0.297361007476226	0.453152896560873
8430432A02Rik	15.8087346011315	-0.585802005351114	0.489839788719008	-1.1959053119859	0.231733511991452	0.378317487204532
AI597479	837.075689547772	-0.417651520788145	0.134678036011918	-3.10111086525784	0.00192796091911478	0.00820318503061297
Fhl2	319.958989953289	1.04281830523713	0.279684751548867	3.72854901621238	0.000192585452915594	0.0011124507020383
Gm29040	0.327532713911009	1.84623720835416	3.81892517076144	0.483444195892962	0.628780373804001	NA
LOC115487086	0	NA	NA	NA	NA	NA
Nck2	600.239626800751	0.447534925998142	0.181800918742565	2.46167582151696	0.0138289598188312	0.0426240222623196
Gm38628	7.02585243445842	-0.854241549639501	0.803823335975094	-1.06272300318732	0.287907585895536	0.4427885644466
Gm30634	0.36097453464308	-2.53579406691231	3.99095537256488	-0.635385222381634	0.525177203652602	NA
Ecrg4	238.053460910377	-0.691232335543204	0.309281125753443	-2.23496449665102	0.0254196796642549	0.0693972146940316
Uxs1	851.540358370181	0.430947294286823	0.1956641350575	2.20248485579731	0.0276310777193672	0.0742960802591772
Tpp2	1388.63495396158	-0.262326477856182	0.287825539861335	-0.911407924336952	0.362080479855122	0.518304642645666
Mettl21c	0.550433381480293	0.673725659589201	3.22139145320832	0.209141195466391	0.834338016386084	NA
Gm8251	2.62580514925173	1.16876585791529	1.41003880796888	0.828889142135644	0.407167139935644	0.562930001421837
Tex30	113.630102963967	0.65715185203424	0.284573374843863	2.30925276264795	0.0209295592467131	0.0594984842405386
Poglut2	437.085087666169	0.221968903639413	0.212965789552278	1.04227493113359	0.297284231507649	0.453068647666249
Bivm	535.30901288979	-0.599625750301969	0.215938843513137	-2.77683134977747	0.00548916529441387	0.0198054576257053
Ercc5	578.703942007799	-0.082095291140564	0.193916655972321	-0.423353480024336	0.672037380547228	0.786888225109173
Mettl21e	0.284490762147673	0.931955354920509	4.08045587180684	0.228394910813687	0.819339245493586	NA
Gm28893	0	NA	NA	NA	NA	NA
Gm39635	0.803139653825691	3.16548913430015	2.53214217567794	1.25012298468297	0.211254624707185	NA
Gulp1	230.961687862215	-0.0680850757173674	0.375216264099684	-0.181455555719939	0.856010015391615	0.913970532788092
4930521E06Rik	0	NA	NA	NA	NA	NA
Col3a1	23836.377947623	4.17093674653071	0.43484747970869	9.59172339994904	8.66257859851355e-22	4.66470232442623e-20
Col5a2	3646.27577418749	2.42973629427746	0.453183015773823	5.36149019205543	8.25382048310819e-08	1.02200601914501e-06
Gm39637	2.96103266792155	1.97318945272722	1.29299474377453	1.52606146484946	0.126994557816829	0.243089794089329
Gm23216	0	NA	NA	NA	NA	NA
Gm51621	0.109459593311904	0.931941324300338	4.08045587181216	0.228391472320091	0.819341918383869	NA
Gm23974	0.120962382052777	-0.991604020460233	4.08045587181216	-0.243013048446436	0.80799528920414	NA
Wdr75	696.627987501568	-0.00253424045555132	0.239659030459317	-0.0105743582901689	0.991563040012837	0.996333289660716
Gm30900	0.210857569583084	-0.0298393551951806	4.08045587181216	-0.00731275037216091	0.994165321383949	NA
Slc40a1	469.578021076665	-0.575912693816575	0.276201537099933	-2.08511762774225	0.0370586245312482	0.0940122057832084
Stk-ps2	0.416767386904389	1.75989671086108	3.59621946858031	0.489374112519289	0.624576860193594	NA
Dnah7b	310.198991175394	-1.7073958301091	0.282112394623114	-6.05218296909671	1.42896031170738e-09	2.29619139743324e-08
Gm31046	0.466662977664462	-0.991596790736283	3.49650435678936	-0.283596612373968	0.776719533504378	NA
n-R5s211	0	NA	NA	NA	NA	NA
Dnah7c	67.5674964243001	-1.24498609964571	0.374708660505317	-3.32254423467762	0.000892005270589258	0.00421922149461622
Slc39a10	1921.06875460299	-0.455932402626868	0.199962949486109	-2.28008440462887	0.0226026829903048	0.0631582350347171
Gm39638	0	NA	NA	NA	NA	NA
Gm39639	0	NA	NA	NA	NA	NA
Mir6350	0	NA	NA	NA	NA	NA
C230029F24Rik	0	NA	NA	NA	NA	NA
Gm39640	0	NA	NA	NA	NA	NA
Gm28321	0.450869722173387	-1.51266897078255	2.93724202129359	-0.514996367278021	0.606555558519386	NA
Tmeff2	2345.59918627638	-0.0106674926305075	0.228408420053826	-0.0467035874946889	0.962749471060593	0.981255317886027
9330175M20Rik	5.44328932677975	-1.68560981510739	0.986393450979235	-1.7088615231924	0.0874766032183094	0.183688148383081
Cavin2	377.760869498595	0.577049484950136	0.475227606444584	1.21425918259954	0.224648767082952	0.370193058412384
Nabp1	327.743136960247	0.990355692616887	0.291153472518541	3.40149023142364	0.000670195237661289	0.00329615810818112
Gm17767	0.862550972538631	-2.45298406130483	2.48162391339995	-0.988459229482569	0.322927792284871	NA
Gm31636	0	NA	NA	NA	NA	NA
Myo1b	624.370716620457	0.804079650443153	0.323239503400469	2.4875661606464	0.0128620527494347	0.0401847939948817
Gm33795	0.505189582393627	1.79775735122954	3.40571702106168	0.527864570107213	0.597593337047456	NA
Stat4	13.5473323765643	3.65825931541597	1.16143735742904	3.14976894105928	0.00163399637245717	0.00713124780161875
Gm31812	17.3163398641917	-1.2306537776116	0.57511627226345	-2.13983473770997	0.0323681247960366	0.0843471771220088
Stat1	1605.75732357572	1.01450378570614	0.203900614349726	4.97548175095778	6.50855662792834e-07	6.81275784915592e-06
Gls	3708.06500275929	-0.539555132443994	0.24636205738234	-2.19009021996693	0.0285176943784746	0.0762065251631226
Gm31867	0	NA	NA	NA	NA	NA
Gm31955	0	NA	NA	NA	NA	NA
Gm23460	0	NA	NA	NA	NA	NA
Nab1	1109.84967111458	0.0956627334404252	0.267563332922637	0.357533046084775	0.72069279160239	0.822291539980654
Gm53065	1.74505611538121	0.962905239977556	1.65973817105156	0.580154904413319	0.561810161167286	0.699951054656793
Gm28178	0.480024305180606	-2.94855212153197	3.92395123513326	-0.751424251945842	0.452397371874516	NA
Nemp2	234.73678917003	-0.417701661157823	0.18697812229769	-2.23396008059593	0.0254856997858009	0.0695382814108238
Mfsd6	2491.79878334896	-0.912965526366677	0.203871341967686	-4.47814546936855	7.52942884227912e-06	6.22919493704704e-05
Inpp1	613.016803112022	-0.361821013230215	0.188494933210571	-1.91952646719696	0.0549177400114779	0.128415195981678
Hibch	601.281150643308	0.360449076409858	0.388025865205004	0.92893053977065	0.352925084740804	0.509286477456613
1700019D03Rik	166.972957224685	-0.913911803480382	0.319447477128707	-2.8609141374191	0.00422421439233239	0.0158871896872572
Mstn	3.41220631310655	0.120574079172603	1.28829199109407	0.0935921980468156	0.925433107466666	0.958407288452873
1700019A02Rik	1.93242129489251	-0.389566392406191	1.638032641684	-0.237825781057508	0.812016221890981	0.884158585864523
Pms1	100.615048248038	-0.574470543419229	0.420885489138994	-1.36490935953725	0.172281540178365	0.306132307809793
Ormdl1	321.490096462122	0.13207671489158	0.272035437108373	0.48551290337576	0.627312561907364	0.753197800026719
Osgepl1	269.621266474516	-0.644528929024036	0.270410793348315	-2.38351776215464	0.0171480569131882	0.0506622427603481
Asnsd1	659.813401741095	0.929831526921224	0.164565001963385	5.6502386037592	1.60225279718353e-08	2.22242643281919e-07
Asdurf	0	NA	NA	NA	NA	NA
LOC118567743	0.106118750848242	0.931941324300339	4.08045587181216	0.228391472320091	0.819341918383869	NA
Dnah7a	36.2611367012989	-1.22827019603686	0.416280398232294	-2.95058379220502	0.00317173999514314	0.0124971713109445
Gm32311	7.0184325630166	-1.19141953278129	0.873077680473771	-1.36462030747914	0.172372418721914	0.306248878251296
Stk17b	377.225357257591	1.32579201009442	0.330787909163015	4.00798207361643	6.12397674408929e-05	0.000404349330961231
Hecw2	644.473843829647	-1.36868425270524	0.285766531226028	-4.78951907640535	1.67181505218817e-06	1.60250879527784e-05
Mir7681	0	NA	NA	NA	NA	NA
Gm51622	0	NA	NA	NA	NA	NA
Gm25829	5.22398032176164	-0.690719279075889	1.0097353458802	-0.684059721088381	0.493937455037287	0.643672622235199
Ccdc150	21.1156989050565	-0.737812491695244	0.716964618454681	-1.0290779666164	0.303443038959292	0.4593635109678
Gtf3c3	864.90663644515	-0.672164134732035	0.246086221872095	-2.73141718223215	0.006306258835022	0.0222662485924892
Gm34066	1.75839062187262	0.18917795566555	1.60647143928572	0.117759924664246	0.90625788402338	0.945388998478391
Pgap1	877.990939812362	-0.672420822151514	0.27622797717687	-2.43429658727494	0.0149207636295216	0.0452685544347774
Gm51623	0.104738818734842	-0.991604020460232	4.08045587181216	-0.243013048446436	0.80799528920414	NA
Ankrd44	705.909705931061	-0.422352916561576	0.24113944994812	-1.75148826395865	0.0798618411058226	0.171227405209369
4930444A19Rik	0	NA	NA	NA	NA	NA
Sf3b1	5278.52962440783	-0.326268102337922	0.282428139095385	-1.15522519598421	0.24799821936497	0.397795250655454
Coq10b	628.169935150097	0.638079395697825	0.216235994284911	2.95084728057391	0.00316903565807043	0.0124885464411063
Hspd1	4599.34426585573	0.478781762782121	0.255216682251621	1.87598145449632	0.0606578265114478	0.138825767419878
Hspe1	1588.30812990736	0.573080797755073	0.174244400860576	3.28894813792973	0.00100562551810629	0.00468982247012156
Mob4	1283.12194620717	-0.273084732438414	0.209555245113277	-1.30316343210973	0.19251897152624	0.331579122458892
Rftn2	837.377065294186	-0.462740894980327	0.20537398598221	-2.25316216543809	0.0242489259836675	0.0667575521967996
Gm10561	60.4031715117291	0.220465913032802	0.38157352306493	0.577780950999808	0.56341201760939	0.701325197510317
Mars2	186.304324207438	0.390717762363708	0.264036169523848	1.47978878449991	0.138929622686234	0.260427215667426
Boll	134.099599352834	-0.75671676393266	0.389733564853696	-1.94162584948702	0.0521824112169481	0.123118238619479
Btf3-ps17	0	NA	NA	NA	NA	NA
Plcl1	1643.85511715966	-0.957880109505816	0.225812783738521	-4.2419215318429	2.21614180341297e-05	0.000165184706798841
Gm6644	344.403654388462	1.08651681353766	0.317055918085267	3.42689333824535	0.000610528831516479	0.00303722739587504
Gm39642	6.9863710092551	2.10291966342896	1.19541652755027	1.75915224105058	0.0785516536830033	0.169196770848581
Gm32949	0.862253716395635	3.59539258202724	2.85717692227838	1.25837240039031	0.208257108514812	NA
9130227L01Rik	0.664960175140172	-0.649646554026285	2.69360253075486	-0.241181297763418	0.809414605341309	NA
1700003I22Rik	0	NA	NA	NA	NA	NA
LOC118567744	0.212237501696484	1.75689759345782	4.04440093121517	0.434402430258058	0.663996233278581	NA
Hsfy2	0	NA	NA	NA	NA	NA
Satb2	40.9143055181614	0.892039211948212	0.376536146830098	2.36906660743709	0.0178330415487636	0.0523667308300581
Gm51624	0.262546753253653	0	4.08045587179696	0	1	NA
9130024F11Rik	1.20756257577125	1.45126131253241	1.93160913887114	0.751322450969843	0.452458620865896	NA
Gm38484	2.37680988857563	-1.6368716028862	1.257849351727	-1.30132563222997	0.193147017111695	0.332221643856515
1700126A01Rik	0	NA	NA	NA	NA	NA
BC055402	40.5003334494929	-2.53980961843559	0.452110853079612	-5.61767009381735	1.9354960357678e-08	2.65126850982054e-07
4930558J18Rik	5.36065088102952	2.74635846030466	1.28874964243544	2.13102558470136	0.0330870344869983	0.0859525106870651
1700066M21Rik	567.67607773086	-0.965534975114357	0.335909643241281	-2.87438897495664	0.00404810067456045	0.0153391048547223
Tyw5	196.85607257548	-0.0220927668872748	0.310403106337345	-0.0711744387740258	0.943258924714589	0.970271775968965
Maip1	400.820516202783	0.155706006825485	0.191848077126211	0.811610984889105	0.417014886077752	0.57249474360864
Gm22371	0	NA	NA	NA	NA	NA
LOC118567745	0.226473894101925	0.931949331382241	4.08045587181216	0.22839343462091	0.819340393002033	NA
LOC115487664	0	NA	NA	NA	NA	NA
Spats2l	423.789173863922	-0.179296864077535	0.194024296752891	-0.924094905010207	0.35543690577522	0.511691425304455
LOC115487684	0	NA	NA	NA	NA	NA
Kctd18	415.813388777015	-0.0827286293277864	0.192305647255446	-0.430193447298483	0.667054928217463	0.783712728269846
Sgo2a	148.709687672409	1.28317704005847	0.49221537230752	2.60694222946125	0.00913547719441848	0.0303663763203222
Aox1	423.763532496351	0.695347037758503	0.250201588892464	2.77914717023384	0.00545018262019741	0.0196970656603465
Aox3	34.0447061710573	-0.126845342237336	0.492429948398159	-0.257590633246323	0.79672285941018	0.873741325544329
Gm39643	0.797961864963172	-2.3056643649853	2.54389268274329	-0.906352842879719	0.364749124321067	NA
Aox4	16.3423512219358	-1.12308795070671	0.520538566766602	-2.15754993464351	0.0309628407951036	0.0813147890047634
Aox2	1.06076236997159	1.80469453203576	2.43856919031328	0.74006287752857	0.45926184248049	NA
Gm15759	0	NA	NA	NA	NA	NA
LOC118567643	17.4235535623378	-1.4196859968639	0.539631629117791	-2.6308428199156	0.00851734181254207	0.0286377448038739
Bzw1	5088.35121238391	0.17196667466498	0.259017169310086	0.663919983076906	0.50674152572269	0.654550141327944
Clk1	2565.41891916187	-0.456093103876699	0.435187966514891	-1.04803702990508	0.294621546429082	0.450276485941583
Ppil3	317.711805943692	0.287224241397811	0.20491406429054	1.40168144335162	0.161010394380463	0.29103415460446
Nif3l1	555.422537984122	0.076320294313837	0.171510342185687	0.444989458601908	0.656327372085597	0.775713434183112
Orc2	747.497465732383	0.0326291463992711	0.214627265052624	0.152027033430589	0.879165613876272	0.92844043004879
Gm23966	3.32357751076701	0.827971083708088	1.29706744202911	0.638340811648796	0.523251850851298	0.668359013748809
Gm15834	33.3225251652505	-0.815963329760544	0.507319349474707	-1.60838203905571	0.107751532887351	0.214800896919586
Fam126b	699.678059759287	-1.45730115975231	0.402961057740858	-3.61648137396316	0.000298634795600017	0.00163205195466387
Ndufb3	1255.84524964955	-0.263142541363021	0.209737614079938	-1.25462732336952	0.209614079796048	0.352171584664308
Gm20257	40.9139743709486	1.11478100149462	0.414351438785656	2.69042387004067	0.00713613151294304	0.0247032484030908
Flacc1	9.38750568351521	1.86079504968304	0.978622056709653	1.90144401194007	0.0572438793784656	0.132620150308277
Cflar	1267.60407632979	1.28176567929747	0.21828883512542	5.87187924000338	4.30882576501195e-09	6.5013366088275e-08
Gm39646	0.636874790564154	-0.594436102556943	2.71900965142344	-0.218622284862338	0.826944291894818	NA
Casp8	511.237229474349	2.55182176534234	0.263255648314105	9.69332199207981	3.21885093474946e-22	1.79308496208848e-20
Gm28802	3.06876904164022	-0.419523982359355	1.15594328066854	-0.362927826455916	0.716658799440037	0.819425094513801
Trak2	6426.370532384	-0.304351893762916	0.148227936949073	-2.05326944452773	0.040046452575418	0.0998976362783127
Stradb	658.645598328836	-0.342006512739941	0.17465333192153	-1.95820205075504	0.0502063085999394	0.119403206398443
C2cd6	1.95090080608847	0.442065418180278	1.37109932790545	0.322416771114311	0.747136980526254	0.840089021687103
Gm29018	0	NA	NA	NA	NA	NA
Gm25502	0	NA	NA	NA	NA	NA
Tmem237	544.029992999604	0.493078904704607	0.18517306726297	2.66280033048419	0.00774933818146559	0.0264369932160037
Mpp4	24.136844201856	-0.474962515072335	0.441570184036455	-1.07562179749239	0.28209643481968	0.436463092672236
Als2	963.058880871779	-0.0184124027292192	0.183063210616859	-0.100579481082932	0.919884285816862	0.954631092672985
Gm33667	1.61736202897476	-0.0546051131910612	2.19273459201049	-0.0249027462740005	0.98013253670481	0.991380044651441
Cdk15	53.5378490131679	3.09867089774719	0.542350491119603	5.71341032871648	1.10734236195781e-08	1.56461341778202e-07
Gm51625	3.00015827890706	0.672850779634662	1.35056433943131	0.498199722878795	0.618343277765348	0.746534517802297
Gm33724	0.780727015581514	0.808346488147054	2.74810631683639	0.294146730493899	0.768645783721765	NA
Gm33774	0.522013115201839	2.78479209528632	3.27098463231418	0.851362023463899	0.39456828077333	NA
LOC118567746	1.98047496665955	0.225802967422306	1.34582881701046	0.167779857711689	0.866756469074655	0.921033273049335
Fzd7	922.895913236046	1.21419251063728	0.174014771349093	6.97752553547007	3.00424228135456e-12	6.90036009116433e-11
Gm973	276.366579299363	-0.703654248420398	0.211527295306178	-3.32654113220653	0.000879310412545433	0.00417220480062677
Gm28411	0.534989780785481	0.898148915532427	2.95241513344348	0.304208207497193	0.760969272306297	NA
Gm39648	35.8593288111911	-0.892663477451156	0.469844695690527	-1.89991179136164	0.0574446963654227	0.133002090801349
Gm33833	1.06232662842451	-1.90610855010894	1.91384916186954	-0.995955474488369	0.319271779591152	NA
Sumo1	1559.98535212574	-0.227407545402788	0.219604548247455	-1.03553203800925	0.300420512348286	0.456413157067314
Nop58	610.4668074724	1.02256069439686	0.342746492311966	2.98343153710856	0.00285035796440898	0.0114165081311667
Snord70	0.73465031840707	1.81700125016883	2.64475637030145	0.687020275505276	0.492069951629228	NA
LOC115485825	0	NA	NA	NA	NA	NA
Gm26287	0.550507885815292	2.86606374498397	3.18911302197942	0.898702468439034	0.368811161856061	NA
Snord11	0.329799381040648	-0.0298326124010515	3.84685826349976	-0.00775505889679196	0.993812420259337	NA
Bmpr2	3380.59128305221	-0.58431356447977	0.299601071086559	-1.95030532554723	0.0511397383027029	0.121183076330051
Fam117b	1327.81812184986	-0.265123946028795	0.143052503015566	-1.85333314999701	0.0638346225361188	0.144537523200825
Ica1l	282.688080513973	-1.38131777950443	0.255626300474926	-5.40366064422203	6.5294423846058e-08	8.19375701003458e-07
Wdr12	775.105969750006	-0.231817603317692	0.162370511704398	-1.42770753682002	0.153376055937728	0.280901563561561
Carf	272.712591726624	-0.714515329124977	0.285211052009284	-2.50521613412694	0.0122376586516137	0.0386212160880312
Nbeal1	927.307542801168	-0.379011179912976	0.407873049695579	-0.929238105326782	0.352765703661026	0.509125582555925
Cyp20a1	859.748527994214	0.775008273199669	0.19945251356252	3.88567814642624	0.000102044629370377	0.000637963224691171
Abi2	376.497523809248	-0.807327647650633	0.294044321816958	-2.74559849570294	0.0060400633511331	0.0214608233320612
Raph1	1189.00376786746	0.0653731521346966	0.251148092229034	0.260297227641608	0.79463451094212	0.872024107797962
Gm11578	208.117618157461	0.995081687395312	0.420098680151329	2.36868558367492	0.017851421922274	0.0524143530862165
Gm38388	0.1220365573868	0.931941324300338	4.08045587181216	0.228391472320091	0.819341918383869	NA
Gm51626	0.446454649313458	-1.95181141661289	3.53169643319133	-0.552655488243416	0.580499338387286	NA
Cd28	194.440867067274	2.35058262753169	0.715519694782265	3.28514035975905	0.00101931579362224	0.00474180462872991
2310016D23Rik	0.950943744142478	-0.991612977054476	2.54748388137976	-0.389251914134743	0.697089803688762	NA
Gm38137	3.03280710131685	-0.221078408574193	1.15600207227551	-0.191243955245699	0.848334467781534	0.909031609767495
Gm39650	0	NA	NA	NA	NA	NA
Ctla4	1.33746891389494	-2.51858828237718	2.17634844074206	-1.15725415803291	0.247168536742572	NA
Gm34649	1.85314491982447	-1.57387762379494	1.5740806339879	-0.999871029356073	0.317372926128022	0.474054166672886
Icos	4.05795664349877	2.40197410504076	1.44951980082659	1.65708264466	0.0975027674569179	0.199231559239062
LOC105243939	0.106118750848242	0.931941324300339	4.08045587181216	0.228391472320091	0.819341918383869	NA
9530026F06Rik	0.332894126969884	0.884406023192039	3.79857529925893	0.232825718464652	0.81589674121093	NA
Pard3b	172.500890217363	0.629590599756393	0.254681562944589	2.47206979758237	0.0134333286036161	0.0416154971519849
Pard3bos1	0.940708708737628	0.87591664376142	2.16106545444521	0.405317035613012	0.685244485875653	NA
Pard3bos2	0.337968957161335	0.833841965917395	4.04081652167316	0.206354819983791	0.836513759704053	NA
Gm34881	2.0910022568195	-1.03403337311184	1.61485111714272	-0.640327372681535	0.521959788674077	0.667060260489966
Nrp2	1765.04748014579	0.84682330808456	0.229639793236741	3.68761570522557	0.000226365171968866	0.00127921661547331
Gm29083	22.2669517049354	-1.30192804462916	0.497886512299919	-2.61490924631616	0.00892511667203168	0.0297692260422122
4930487H11Rik	4.26977953575818	0.420107371104655	1.05223153206815	0.399253736750254	0.689706251717019	0.800647813807247
Gm4208	3.12221270335868	3.58427991718642	1.47340230508578	2.43265529367945	0.0149885625729373	0.0454230675672108
Gm35120	1.67068375803804	0.901235350216998	1.52993034972027	0.589069528806835	0.555814633129257	0.695184277381447
Gm39652	0.221753119524863	-0.99159601337833	4.08045587181216	-0.243011086145616	0.807996809338746	NA
Gm35252	1.56508607152695	1.80429314032547	1.69097631430978	1.06701266307325	0.285966117778641	0.440473618485381
Gm38513	0.694813308996682	-2.4742870397218	2.75432634949887	-0.898327476761055	0.369010988038706	NA
Ino80d	933.997955811201	-0.263307198608698	0.310021784520309	-0.849318376178333	0.395704158259751	0.551820840969058
Ino80dos	88.693623824013	-0.894050829751405	0.312783653894589	-2.85836813599188	0.00425826051690202	0.0160003363072677
Ndufs1	2757.43875837546	-0.581453140896928	0.264785638194472	-2.19593911838179	0.0280963013216142	0.0753130059320085
Eef1b2	6344.16880052321	1.15078522133836	0.217185292480282	5.29863329232039	1.16672689165598e-07	1.40238720429602e-06
Gm26457	3.45795192597147	0.932825119178777	1.15578875856858	0.807089627981903	0.419614847334773	0.574631646262572
Snora41	10.4309685601693	1.6335972615771	0.707143963083102	2.31013392867659	0.020880740559462	0.0594015150548113
Gpr1	5.95855396797208	-0.799623878023887	0.822190612351509	-0.972552916576023	0.330775552979248	0.487937736640478
Zdbf2	445.161657171796	-1.40305828592915	0.242013311966548	-5.79744260564926	6.73338135647166e-09	9.85285610084669e-08
1700039I01Rik	1.49533260385759	-1.17162950963031	1.66229182963454	-0.704827809860493	0.480917399712741	0.631767886253884
Gm11608	1.0192606546994	-0.4089677070387	1.97173542667772	-0.207415103215846	0.835685688405272	NA
Gm23448	0.0993774056759672	0	4.08045587181216	0	1	NA
Gm35393	0.472346739470235	-1.5809946686712	3.9905536956144	-0.396184286508589	0.691969082485611	NA
Adam23	5163.87179908736	-0.925645205025425	0.184527170963683	-5.01630843951756	5.26737433066336e-07	5.63278970788326e-06
Gm22281	1.84267556642987	0.615062746913623	1.37005466203012	0.448932998047125	0.653479991111256	0.773690679855766
Gm39653	4.55498098468514	-1.15036782934258	0.938382819211914	-1.22590461567561	0.220234571659305	0.365153892606793
Dytn	3.68517475326687	-0.0797634298356052	1.19030975853969	-0.0670106493401025	0.946573225310833	0.97209517887526
Mdh1b	24.3614924677926	-1.27379697918567	0.420612441868019	-3.02843390349676	0.00245824845774226	0.0100946071221845
Fastkd2	440.856150645088	-0.532094448717518	0.312221522378139	-1.70422091553665	0.0883398231408032	0.185081324083343
4933402D24Rik	21.1998676184914	-0.51707634044629	0.449317971170109	-1.15080271349869	0.249813408216336	0.40007127803174
Gm13749	1.8422275537394	4.24362503167689	2.14389810679207	1.97939679046905	0.0477713495853061	0.114840807852295
Klf7	1357.96814047804	0.41167427593263	0.331296738487005	1.2426149373299	0.214009762837759	0.357425361712356
Mir6899	0	NA	NA	NA	NA	NA
Gm13748	9.14344430904366	3.0916482831584	1.09757269085736	2.81680503615973	0.00485039593094114	0.0178488677598429
Gm35880	0.231496150698704	1.86522318203229	4.03460552515709	0.462306208228291	0.643861748216603	NA
Gm39654	1.29242725189367	0.558835451477612	1.76279399322613	0.317016879808442	0.751230794130431	NA
Gm35803	2.41754773324314	0.633579723818926	1.18594769742041	0.534239178672926	0.59317606609974	0.725695079200732
LOC118567747	0.66913337116309	1.81696436003583	2.64860555507952	0.686007909539886	0.492708120691109	NA
Gm36148	0.227081132901019	-0.0298393551951815	4.08045587181216	-0.00731275037216114	0.994165321383948	NA
Creb1	1158.78203196328	-0.294814954076719	0.262011459683216	-1.12519870097729	0.260504843491304	0.412720063254743
Mettl21a	408.552269656217	0.115100016805756	0.220486547646996	0.522027389126859	0.601651260790956	0.732660603622616
Gm29152	0.32251045731423	0.931957230427382	3.89814075946923	0.23907736737405	0.811045591169874	NA
2810408I11Rik	18.1780606761475	1.81468241838189	0.573409372758193	3.1647240254427	0.00155230109843623	0.00682179184209409
Ccnyl1	744.223614775757	0.640476276529051	0.147799988622825	4.33339868627122	1.46824865235572e-05	0.000113633348271747
Fzd5	163.051955020179	0.208003265773286	0.241246968355899	0.862200537444391	0.388577174005041	0.544340506445263
Plekhm3	1099.90414623978	-0.302714349324223	0.180720435944432	-1.67504215968858	0.0939259600830355	0.193769271644144
Gm51628	0.425943848270671	0.93195844750885	3.10102258712054	0.300532621522832	0.763770917379732	NA
Gm51627	9.81088163275891	0.683541961415816	0.635571425597139	1.07547623113108	0.282161568246126	0.43650019929393
Gm24788	0.120962382052777	-0.991604020460233	4.08045587181216	-0.243013048446436	0.80799528920414	NA
Akr1cl	0.210857569583084	-0.0298393551951806	4.08045587181216	-0.00731275037216091	0.994165321383949	NA
Cryge	0	NA	NA	NA	NA	NA
Crygd	0.204529885207905	0	4.08045587180312	0	1	NA
Crygc	0	NA	NA	NA	NA	NA
Crygb	0	NA	NA	NA	NA	NA
Cryga	3.00895677620644	-0.225355442201973	1.2120927087794	-0.185922611834626	0.852505449676003	0.911727074611567
D630023F18Rik	59.0286101135075	-1.3128863952007	0.297786839181657	-4.408812688998	1.03938870764833e-05	8.35372045231649e-05
Gm36358	2.2500485163283	-0.746789009351486	1.20828619556028	-0.618056394333962	0.536538165050338	0.679811389045741
Idh1	2207.3052954714	0.279731473050181	0.230007450175525	1.21618440114314	0.223914684532617	0.36930987173934
Pikfyve	1059.01732719253	-0.326773475924547	0.290654432115115	-1.12426799600677	0.260899351103584	0.413077621743591
Pth2r	15.1180566706567	-2.45486622902969	0.755115271949889	-3.25098209534372	0.00115007100173955	0.00528313185102421
LOC115487656	0.120962382052777	-0.991604020460233	4.08045587181216	-0.243013048446436	0.80799528920414	NA
Crygf	0	NA	NA	NA	NA	NA
Map2	11297.040142055	-1.07416115127059	0.251360888760888	-4.27338221377952	1.92530009325299e-05	0.000145565902838397
Gm51629	0.850409544938914	1.54612032793269	2.68748505245987	0.575303786905725	0.56508586084398	NA
Gm24729	0	NA	NA	NA	NA	NA
Unc80	3575.88126997389	-1.89312023217861	0.387045733153561	-4.89120553468939	1.002202429282e-06	1.00727371490508e-05
Gm39655	0	NA	NA	NA	NA	NA
Rpe	568.28940002118	0.402159538280828	0.182661566277163	2.20166478628902	0.027688995886302	0.0744105299231307
Kansl1l	521.101957692489	-0.901523095431443	0.335697706496738	-2.685520568012	0.0072416917438351	0.0249901273620923
Gm46093	71.0070796987934	-0.441962457897495	0.36899321784856	-1.19775225266846	0.231013480459212	0.377548975415635
Acadl	2402.46814461656	1.04509688068535	0.276916996671549	3.77404382268718	0.000160622526804832	0.000951174259417081
Gm15793	14.1876120586504	2.42563180946278	0.799828291200383	3.0326906864252	0.00242383905413858	0.00997528328123066
Gm27934	0	NA	NA	NA	NA	NA
Gm25832	0	NA	NA	NA	NA	NA
Myl1	37.4845781638596	1.78913337470292	0.747474105772664	2.39357238048199	0.0166851888601545	0.0495181257145455
Lancl1	2441.72677192015	-0.484498283213262	0.222464246344306	-2.17787033725594	0.0294156914507698	0.078106622313725
LOC115487097	54.0583240609649	-1.17011690698608	0.31286525243577	-3.74000275798061	0.0001840182358368	0.00107061942155998
Cps1	2.17472956387471	-1.1835004613392	1.5819766969509	-0.748114977686003	0.454390808543178	0.607559348486359
Gm26342	0	NA	NA	NA	NA	NA
Gm39658	0.119049770537526	-0.991604020460232	4.08045587181216	-0.243013048446436	0.80799528920414	NA
Gm15669	0	NA	NA	NA	NA	NA
Erbb4	717.379798902352	-1.83784143834714	0.268807308140107	-6.83702184685108	8.08564147167497e-12	1.76038871645668e-10
LOC118567748	0.28114991968401	0.931955354920509	4.08045587180684	0.228394910813687	0.819339245493586	NA
Gm51744	5.42986357528064	0.697542167237076	1.2035685609075	0.579561638525289	0.56221026876548	0.700255935889238
Gm28497	0.715688119459501	-0.0494844128285069	2.25422407827794	-0.0219518606447986	0.982486355913268	NA
Ikzf2	152.970214070552	0.0905018013529516	0.343893704740213	0.263167950170298	0.79242113239241	0.870718218842465
LOC118567749	0.208477966470661	-0.99159601337833	4.08045587181216	-0.243011086145616	0.807996809338746	NA
Gm29822	0	NA	NA	NA	NA	NA
Spag16	27.9070227510293	-1.91978044432194	0.489386459257364	-3.92283114501203	8.75144875642022e-05	0.000556601328781036
Gm23879	0.120962382052777	-0.991604020460233	4.08045587181216	-0.243013048446436	0.80799528920414	NA
Gm23422	0	NA	NA	NA	NA	NA
LOC115487661	0	NA	NA	NA	NA	NA
Vwc2l	114.302323341466	-1.90276069263046	0.411170155143648	-4.6276721907642	3.69798736725209e-06	3.27880094706376e-05
Gm29906	2.76519272102832	2.28031492858478	1.3847152799732	1.64677530577182	0.0996042388985678	0.202343592540719
LOC118567750	5.34520475290009	-2.04258190771136	0.895492818160572	-2.28095844688851	0.0225509058616043	0.063049449366812
Bard1	120.49729045662	1.3182904350864	0.245194885903899	5.37650053436714	7.59474738561963e-08	9.4571386766873e-07
LOC118567751	0.430231085995524	-1.86871491927708	3.07222742775373	-0.608260606749221	0.543014643632022	NA
Abca12	4.04651822229793	1.16449503014846	1.3591030721398	0.856811417779413	0.391549114523145	0.547396188953145
Gm39659	0.1220365573868	0.931941324300338	4.08045587181216	0.228391472320091	0.819341918383869	NA
Atic	1302.39590723336	0.840095234256333	0.230337381595537	3.64723792741339	0.000265074450155756	0.00146683810828369
Fn1	21745.3823975492	3.214895719137	0.39960900327277	8.04510332051387	8.61726893238409e-16	2.79536359798569e-14
Apol7d	2.53200843001152	4.20165136133766	1.77809534859239	2.36300677838444	0.0181273380410092	0.0530893951425834
Gm39660	0.215578344160146	1.77635664169573	4.04258854235487	0.43941069517329	0.660363978304911	NA
Gm30160	1.68937055161288	2.44174895524113	1.8433821327036	1.32460270278302	0.185302959008019	0.322529902505554
Gm30308	0	NA	NA	NA	NA	NA
Gm8883	1.26551210967771	1.29132699658101	2.16189661263372	0.597312095793453	0.550299030235495	NA
Gm28818	2.13403954466706	2.49299755060291	1.79720468867902	1.38715281921244	0.165395168740579	0.296878202142349
4933417E11Rik	1.11601733763134	0.96564926024658	1.67085458496281	0.577937343522968	0.563306421970637	NA
Gm5528	0.338767420314883	-0.991586955529491	4.08045587180014	-0.243008866333369	0.807998528960476	NA
Gm4319	1.72903538172776	2.4241535744137	1.78120750470587	1.3609607909293	0.173526080609722	0.307621917136204
Mreg	257.242091696552	-0.78782631545461	0.216087631302606	-3.6458649238991	0.000266493939128712	0.00147368350820788
Gm51630	0	NA	NA	NA	NA	NA
Gm25360	1.24982416957604	1.84094116399868	2.49865671742899	0.736772342978323	0.461260804763659	NA
Gm23472	5.59744220737853	1.18668684038665	1.36752450170824	0.867762763229686	0.385524218790573	0.541252773449199
D230017M19Rik	53.4602022528553	-1.36930172576214	0.283041539568361	-4.83781189096954	1.31276291417519e-06	1.28788951159082e-05
Gm24497	6.78351721245652	0.877119685560446	1.21532158984428	0.721718179690062	0.470467762592915	0.622185166792603
Gm25939	2.87425208246375	-0.45296221834912	1.60700649684171	-0.281867073493068	0.778045437801874	0.861091438630509
Pecr	138.279148133331	-0.144012267298693	0.290205124043863	-0.496243020426221	0.619722961941722	0.747461786796184
Tmem169	230.971840140667	-1.09353451803011	0.268600964951506	-4.07122334138875	4.67668830171387e-05	0.000318330086873962
Gm51631	1.19371538654039	-1.03297963920251	1.90084600051191	-0.543431524134162	0.586832725719895	NA
Xrcc5	632.711314744233	-0.0343182718458266	0.149592894293154	-0.229411109451322	0.81854940230439	0.888167846585196
Gm39661	6.8852874784119	0.516022736213331	0.806861658783595	0.639543012852134	0.522469741379972	0.667571145432084
Marchf4	302.018694686528	-0.269224850761673	0.190286368349912	-1.41484044861586	0.157115281615032	0.285955948933112
Smarcal1	1496.45330244942	-0.373101538750113	0.136691724711846	-2.72951079911115	0.0063428371615853	0.0223725808005146
Gm39662	3.58114791931971	-1.15967706668917	1.06528867075742	-1.08860358560336	0.276328734921033	0.430057668889305
Ankar	0.106118750848242	0.931941324300339	4.08045587181216	0.228391472320091	0.819341918383869	NA
Rpl37a	4343.00421980353	1.09251652725707	0.258564466784394	4.22531580168004	2.38605927620721e-05	0.000176600453210302
Gm51632	0.35054592123623	0.90244995003105	3.73650326654947	0.241522590950236	0.809150109598605	NA
Gm39663	1.09040902463068	3.9724010906073	2.25650341099433	1.76042325983317	0.0783360684435431	NA
Gm30788	0.648695942830702	2.14654319807815	3.07355005323825	0.698392139674636	0.484931990717439	NA
Gm30847	0.464412902502343	0.96535027722426	3.48213411336811	0.277229493694176	0.781603894129245	NA
Igfbp2	2354.57074168842	2.18516609395846	0.285215675582008	7.66145159973914	1.8384316260637e-14	5.34159174613617e-13
LOC118567332	7.25475476083016	1.27417531560294	0.760352347789421	1.67576955513765	0.0937833396809668	0.193557438646554
Igfbp5	8994.10595251727	1.16913232189486	0.446741845840116	2.61701994738429	0.00887011575947158	0.029638809305504
Gm31047	56.6936251292816	-1.12470162523471	0.401771774602892	-2.7993545000675	0.00512048874740738	0.0186782603232238
Gm31137	1.55496557212239	-3.90107723745449	1.78195699997713	-2.18920952497988	0.0285816146686917	0.0763100139545766
Tnp1	0.0993774056759672	0	4.08045587181216	0	1	NA
1700027A15Rik	0.192254403152726	-0.99159601337833	4.08045587181216	-0.243011086145616	0.807996809338746	NA
LOC118567752	0.560329315485292	-0.655874302133747	2.4426104927853	-0.268513667680947	0.788303955747746	NA
Gm31254	0	NA	NA	NA	NA	NA
Gm29185	0.0993774056759672	0	4.08045587181216	0	1	NA
Gm31344	0.885013197342954	1.5443248880932	2.09396556016187	0.737512076356128	0.460811002019963	NA
Pinc	0.186892990093851	0	4.08045587180521	0	1	NA
D530049I02Rik	0	NA	NA	NA	NA	NA
C530043A13Rik	2.34806480128028	3.98461330900021	1.70081521560058	2.3427667347115	0.0191413462785226	0.0553830570771534
6030407O03Rik	33.0709740234458	-2.85888456761524	0.477212608836996	-5.99079847152941	2.0881326608412e-09	3.28569030113661e-08
Gm29183	15.7516045970435	-2.22459762371597	0.637079728822007	-3.49186690938882	0.000479657183051294	0.00247036192554707
Mir6351	0.119049770537526	-0.991604020460232	4.08045587181216	-0.243013048446436	0.80799528920414	NA
Tns1	3938.89523885509	0.280875042106245	0.252226898325246	1.11358084316629	0.265459048537693	0.418043839630817
Gm39664	0.216391706465988	0	4.08045587180182	0	1	NA
Gm31637	0.0993774056759672	0	4.08045587181216	0	1	NA
Rufy4	20.2198968001459	1.46948833522408	0.50044636962484	2.93635527084687	0.00332093745002938	0.0129962784704638
Cxcr2	55.7003757759906	5.17079279456457	0.7934130050849	6.51715154834306	7.16550235326509e-11	1.38134011952522e-09
Cxcr1	4.10032628068633	3.45619347122947	1.71184556770587	2.01898672195138	0.0434885996032872	0.10663992568173
Mir1928	0	NA	NA	NA	NA	NA
Gm31691	0.186892990093851	0	4.08045587180521	0	1	NA
Gm25524	0	NA	NA	NA	NA	NA
Arpc2	5260.23310340393	1.09096430787714	0.154867731792916	7.04449077446254	1.86140979816269e-12	4.37070564235254e-11
Gpbar1	0.496728263844157	2.35498378767655	3.34950949596215	0.703083179944852	0.482003913667509	NA
Aamp	2566.46688772206	0.495689248250593	0.229773521740255	2.15729490716054	0.0309826935785613	0.0813404800428708
Gm28364	22.7037331237641	0.459571185909985	0.443628757043891	1.03593641893805	0.30023180577646	0.456248455109177
Pnkd	6546.94899731221	-0.731214208238393	0.269617765840752	-2.71204015788144	0.00668704910277365	0.0233824781902469
Tmbim1	3895.7067562266	1.00176702235777	0.274000222941557	3.65608104841375	0.000256100414530333	0.00142302803139166
Catip	120.025835070851	0.388950658859933	0.257871468966331	1.50831210765204	0.131474665868365	0.249397538554035
Slc11a1	1285.72224455254	3.10122735725937	0.281087698061592	11.0329529845871	2.65017596808306e-28	2.27727177512726e-26
Ctdsp1	1476.4318144741	1.21572085417807	0.205145204365011	5.92614805664657	3.1012300008e-09	4.78656085219016e-08
LOC118567753	16.5370147920227	0.710359527761425	0.593574685443301	1.19674835396814	0.231404653851499	0.3779210453945
Mir26b	0	NA	NA	NA	NA	NA
Vil1	22.5760184953779	1.20768060308253	0.420624925125965	2.87115796269292	0.00408971102154919	0.0154580997464015
Usp37	592.300581447091	-0.112447908604252	0.180363231955439	-0.623452504067094	0.532987204541837	0.676680961370659
Cnot9	902.450538561586	0.724886315863751	0.171212652344884	4.23383614432635	2.29738362892077e-05	0.000170511398288282
Plcd4	960.881186299873	-0.651864666432379	0.196548121516747	-3.31656523299224	0.000911313099307572	0.00429712765565695
Zfp142	825.946531430579	0.124135567634166	0.19522871952906	0.635846856618286	0.524876243567237	0.669869499831836
Bcs1l	383.05871287803	0.108224835861834	0.233351906144426	0.463783808968983	0.64280264461967	0.76540960034657
Rnf25	775.222338404146	-0.0638922412961052	0.15775474737158	-0.405009943349669	0.685470202006589	0.797346099031474
Stk36	249.691371856987	0.0730822924377893	0.240565420925615	0.303793837687034	0.761284961816009	0.849794774945812
Ttll4	801.038262530237	0.0607817261246629	0.163546390873622	0.37164822653672	0.710154777297223	0.814732500203212
Cyp27a1	1165.47706630673	-1.18325296173401	0.242424562388431	-4.88091202506994	1.05596344278624e-06	1.05605060444061e-05
Prkag3	27.9135230430081	-1.01287108481081	0.390333769855536	-2.59488459116843	0.00946226854830862	0.0312852628547707
Wnt6	131.703155193689	0.00412346729836288	0.538112232599607	0.0076628388067718	0.993885999058985	0.997384583144793
Gm29539	3.21364050690398	0.0656649249291326	1.35266457145824	0.0485448693746319	0.961282005982182	0.980378180511794
Gm32099	8.39792160328011	-0.712242928593107	0.78881229129368	-0.902930819479249	0.366562612481355	0.522258559508164
Wnt10a	27.4095832507955	-0.843763690546917	0.468456051718691	-1.80115869450567	0.071677870698289	0.15810105249963
n-TGgcc3	0	NA	NA	NA	NA	NA
Gm32275	49.9162775642714	-0.353952578719011	0.295912062442894	-1.19614109609782	0.231641502705851	0.378243725981683
LOC118567754	3.65365942460605	-1.31984808566327	1.0392960075993	-1.26994434310589	0.204104456263341	0.344825274374619
Gm16582	0.949958597876553	-2.21019472509317	2.07066741699205	-1.06738277086708	0.285799025293478	NA
Cdk5r2	1983.61590265012	-0.239286739402347	0.32840968963145	-0.728622653219765	0.466232517590272	0.618309236331407
Fev	3.47307488991318	-1.09399288362751	0.972198130247775	-1.12527770789756	0.260471373020353	0.412694017982816
Cryba2	11.4962623131169	0.588022503747418	0.590924725887014	0.995088677098019	0.319693137159571	0.476579766204289
Mir375	0	NA	NA	NA	NA	NA
Cfap65	237.575528308896	-2.17640067419622	0.247609547782104	-8.7896476274471	1.50029784166117e-18	6.34471506093079e-17
Ihh	9.84094670038047	-0.596207225034091	0.653092543520339	-0.912898533216102	0.361295909041042	0.517569728469798
Nhej1	111.239610789392	0.888937822023442	0.257266891331136	3.45531373051523	0.000549652837986158	0.00277483074376679
Slc23a3	11.7890027484312	1.1592837237242	0.637200981753993	1.81933762960173	0.0688599358100501	0.15316537638404
Cnppd1	1188.38989209263	0.378426994627837	0.182481256538657	2.07378555916328	0.0380992309127462	0.0960987367000797
Retreg2	3944.65252365126	-0.251377290236268	0.251682554561032	-0.998787105743998	0.317897833632759	0.47457493251534
Zfand2b	422.76958757734	0.395587632752192	0.22096106090979	1.79030473117477	0.0734049361065506	0.160841704650867
Abcb6	602.615029411635	0.571684544753259	0.246826745328403	2.31613694858161	0.0205507924690949	0.058634970341588
Atg9a	2527.44048715301	-0.20326128700316	0.219606197340059	-0.925571725502858	0.354668592896967	0.511050011664032
Ankzf1	340.000908340407	-0.622027955508262	0.168464142142794	-3.69234632127837	0.00022219460834334	0.00125731764565542
Glb1l	431.785859154426	-0.22960262367751	0.202624275653287	-1.13314469817223	0.257153493283617	0.408716023861082
Stk16	1161.99609977802	0.155103875321796	0.151246413630044	1.02550448370424	0.30512521088604	0.46112272222677
Tuba4a	5528.87126835984	-0.54371339319772	0.284156444957448	-1.91342974212371	0.0556930598638277	0.129789789057537
A630095N17Rik	0.401505062937693	0.931959810839169	3.64282186009862	0.25583458281266	0.798078569083454	NA
Dnajb2	4043.03890332926	-0.206174668018243	0.244103664113127	-0.844619308633947	0.39832342490324	0.554364284946531
Ptprn	7845.91935702023	0.268475110947508	0.221268854021502	1.21334343296873	0.224998543749418	0.37051949185621
Resp18	2078.10922079584	-0.913536237187802	0.221563530483602	-4.12313450320026	3.7375130570714e-05	0.000261755538725301
Dnpep	1294.11533404752	0.704034082551502	0.234993144273481	2.99597711553729	0.0027356696324415	0.0110493698279835
Des	199.740425041157	1.88149469989951	0.523199368058524	3.59613335712029	0.000322982268835454	0.001752072159933
Gm15179	0.231496150698704	1.86522318203229	4.03460552515709	0.462306208228291	0.643861748216603	NA
Speg	1578.26576181301	0.0613097878102847	0.16672924669218	0.367720655053857	0.713081537537287	0.816760815730929
Gmppa	957.623890648307	0.45606007458252	0.152296238890937	2.9945590114613	0.00274841885163407	0.0110808449094342
LOC118567755	2.863148460127	-1.02008950732779	1.16443804258624	-0.876035881704921	0.381010527575245	0.536719399151456
Asic4	105.057362620739	-1.04043446184767	0.290172361547529	-3.5855739543866	0.000336337670383511	0.00181194629362678
Gm32506	0.956250528921469	-0.848323278710952	2.35593553269923	-0.360079156214863	0.718787939711047	NA
Chpf	2388.3137118535	0.480736141449614	0.261365600747124	1.83932445614653	0.0658674780182188	0.148157498128421
Tmem198	345.251476854304	-0.0519269330661313	0.264052086639868	-0.196654128838424	0.844098208910905	0.905666489017741
Obsl1	587.536589901811	0.275354587391263	0.258708472620226	1.06434313728671	0.287173283029049	0.441967798943152
Inha	432.999182660091	-0.671194930424272	0.204287311539873	-3.28554390071979	0.00101785679510448	0.00473592662422651
Stk11ip	938.798180342436	0.199866995817932	0.186762895037213	1.07016436952377	0.284545329229223	0.439005625508984
Slc4a3	2737.89100805415	-0.376903995555716	0.244223559646905	-1.54327451495932	0.122764184340997	0.237264453258178
Gm32622	2.10538542379577	-4.09067288212503	1.7116324886573	-2.38992477020227	0.0168518242539158	0.0499270577479995
Gm29065	0.411095240163315	-0.991595928490205	3.61621999207109	-0.2742078553474	0.783924891710844	NA
Gm32737	2.19193746544504	-2.83794579059263	1.85491346182585	-1.52996128875961	0.126026311233915	0.241723306353399
LOC118567756	0.993205733282692	0.0654077027189887	2.40049319587323	0.0272476101292157	0.978262242394476	NA
Gm17751	0.445508309114512	-0.976459572169342	3.03883261472217	-0.321327198950909	0.747962446631764	NA
Mir6343	0	NA	NA	NA	NA	NA
LOC118567757	0	NA	NA	NA	NA	NA
Epha4	599.384484746873	-1.23628018619087	0.201839041884167	-6.12507954184777	9.06383151608785e-10	1.50331803763067e-08
Mir6352	0	NA	NA	NA	NA	NA
Gm32793	1.13083939996553	-1.39080671425719	2.16702640925852	-0.641804229203221	0.521000303321784	NA
Gm32974	0.633892980617702	0.608049154632821	2.71867276348033	0.223656617596898	0.823024504930416	NA
Gm33083	0.544919114473198	-2.41798987972475	2.85937231817654	-0.845636598058254	0.397755502413224	NA
Gm33030	0.240012152590303	-1.94485313481021	4.03289754857432	-0.482247096878954	0.629630423712002	NA
Gm26263	0	NA	NA	NA	NA	NA
Pax3	48.4322987852213	-0.459820302607431	0.341206227603922	-1.34763162394913	0.177776894012181	0.312823302280383
Gm33152	0.343450520449567	1.93243572117525	4.02887608356549	0.479646353249237	0.631478880218623	NA
Gm2102	83.4849683779946	1.70734629837142	0.543845333902404	3.13939679526204	0.00169296036640825	0.00734009940934063
Sgpp2	924.832789469681	-1.34363004527459	0.410234229311485	-3.2752753165665	0.00105559044863311	0.00489832779610828
Gm51634	0.109459593311904	0.931941324300338	4.08045587181216	0.228391472320091	0.819341918383869	NA
Farsb	1505.24599443038	0.0891266867371088	0.159049279891584	0.560371520058829	0.575226053360349	0.710659616856734
Mogat1	36.2083513126168	-0.743428215449285	0.379336227205151	-1.95981338488725	0.0500176062126593	0.119094687407405
Gm39665	0.33747694675102	-1.9347760088525	4.03376682403897	-0.479644980300381	0.631479856640574	NA
5730419F03Rik	0.982370032423708	2.43097007281755	2.17200829874758	1.11922688058756	0.263043360517779	NA
LOC115489320	0.109459593311904	0.931941324300338	4.08045587181216	0.228391472320091	0.819341918383869	NA
Acsl3	3698.17184723547	-1.51830791989712	0.262598426713919	-5.78186221028353	7.38782095716439e-09	1.07391528154774e-07
Utp14b	211.580278064097	-0.306425464421644	0.297454759470054	-1.03015821621941	0.302935740579641	0.458875045973925
Gm51635	14.2331434796367	-0.887809504163192	0.76320610170863	-1.1632631109416	0.244722767658499	0.393712129019361
Gm38631	3.08552856711228	0.966957658555489	1.19774798502798	0.807313116484102	0.41948610904433	0.574522848913625
Gm33693	0.695261194293356	-0.969178374686853	3.24985957765285	-0.29822161589727	0.765534024885977	NA
Gm29536	0.106118750848242	0.931941324300339	4.08045587181216	0.228391472320091	0.819341918383869	NA
Kcne4	96.6825078153413	1.557029883099	0.353116440591477	4.40939504400006	1.03659781672538e-05	8.33405384701045e-05
LOC115487654	0	NA	NA	NA	NA	NA
Scg2	6061.7673256267	-0.000346750227466109	0.198628865771708	-0.00174571921416821	0.998607118298994	0.999598216146793
Gm24160	0	NA	NA	NA	NA	NA
Ap1s3	31.0277077627262	-0.52261070941451	0.381431723742014	-1.37012911324592	0.170646601296184	0.303985035845706
Wdfy1	909.973926996082	0.0187163495565274	0.195708356480221	0.095633880398045	0.923811355847371	0.957398741313086
Mrpl44	516.570145852988	0.183101167925824	0.206739614670528	0.885660777774133	0.37580034981401	0.531511940506222
Gm39666	0.53463074826827	-0.908716170090148	2.61995429359654	-0.346844283624013	0.728708306308619	NA
Serpine2	9065.69760716341	0.0906384850074197	0.233893290295503	0.387520671896599	0.698370784178838	0.806390967417402
Gm33970	0.28114991968401	0.931955354920509	4.08045587180684	0.228394910813687	0.819339245493586	NA
Gm23934	0.104738818734842	-0.991604020460232	4.08045587181216	-0.243013048446436	0.80799528920414	NA
Fam124b	3.95437076318525	3.31628695229316	1.54026643637331	2.15306058353232	0.0313139175169252	0.0820309008257334
LOC108167342	0	NA	NA	NA	NA	NA
2310015K22Rik	0.468042909777862	0.931961308227457	3.49338761204451	0.2667786720873	0.789639576502345	NA
Gm34098	0	NA	NA	NA	NA	NA
Cul3	2623.22765909759	-0.416561607334502	0.293960800732745	-1.41706515391221	0.156463879316373	0.285296145498642
Gm39667	9.29565175526573	-1.20494740079034	0.725379911178619	-1.66112595926803	0.0966881518280924	0.198051335173147
Gm38673	0.119049770537526	-0.991604020460232	4.08045587181216	-0.243013048446436	0.80799528920414	NA
1700016L21Rik	0	NA	NA	NA	NA	NA
Dock10	2314.88836828465	-0.850829081870397	0.323978134156582	-2.6261929191159	0.00863458637617234	0.0289796810342671
Nyap2	362.848208141362	-1.14458874935775	0.290063192784978	-3.9459978991758	7.9468310169538e-05	0.000511422396545397
LOC118567758	0.196975177729789	0.931949331382241	4.08045587181216	0.22839343462091	0.819340393002033	NA
Mir6344	0	NA	NA	NA	NA	NA
Irs1	695.444423839939	-0.10866317366646	0.218142686066108	-0.498128888142188	0.618393200391005	0.746557594254426
Rhbdd1	558.281248023652	0.505382371230135	0.161124607165509	3.13659334921451	0.00170923015095033	0.00739618737160729
Gm46095	4.62264664600498	-1.10092400777667	1.01301147838276	-1.08678334971511	0.277132567902767	0.430788132480493
Col4a4	53.3031336401483	-0.637819898728158	0.374993942709256	-1.70088053721625	0.0889654220160101	0.186038152079044
Col4a3	30.4012114774031	-1.42674971025143	0.43348813146631	-3.29132358347467	0.000997171395006614	0.00465577210863204
C430014B12Rik	4.80171399785687	-0.278127277068873	0.915772402761729	-0.303707860413913	0.761350468969692	0.849794774945812
Mff	2794.28488522315	-0.498743146242524	0.130431731550018	-3.82378689844552	0.00013141751067687	0.000798522848225152
Tm4sf20	0.799557104634346	0.0667239003232801	2.42937169090097	0.0274654967674109	0.978088459050444	NA
Gm34286	2.47435937535318	2.67047276063481	1.41809996183725	1.88313435759142	0.0596821621198688	0.137135597042329
Gm17764	0.1220365573868	0.931941324300338	4.08045587181216	0.228391472320091	0.819341918383869	NA
Gm34450	0.483245573499607	0.931961292271887	3.43020434395227	0.271692645341964	0.785858356817255	NA
Agfg1	2294.16896512365	0.15287262325883	0.18640037912867	0.820130430922054	0.412141756037846	0.567412023879842
Slc19a3	52.4550284361908	-0.730448283406993	0.514825671590194	-1.41882645663489	0.155949617440313	0.284539652873553
Krtap28-13	0.220339787728744	-0.99159601337833	4.08045587181216	-0.243011086145616	0.807996809338746	NA
Ccl20	3.07070242942674	5.55390986947789	3.91682112189742	1.41796362321173	0.156201385454749	0.284934656153228
Daw1	27.9179929815278	-2.01740374235898	0.621696495654173	-3.24499777055392	0.00117451543200539	0.00537301452678017
Sphkap	1206.55523514218	-1.29123039908856	0.262819729367717	-4.91298884674663	8.96983813646199e-07	9.14033295722233e-06
Pid1	1202.38816304258	-0.189610253511256	0.201346519856539	-0.941711104052632	0.346340568445627	0.503209296952538
Mir6353	0.274408574511736	0	4.08045587179618	0	1	NA
Dner	2773.95919670079	-0.693592063197232	0.228329241264811	-3.03768391361149	0.00238403877538829	0.00982817754426831
LOC118567658	0.918011306499721	-2.74164945780837	2.28447028573955	-1.2001248057034	0.230090873018672	NA
Mir5126	0	NA	NA	NA	NA	NA
Gm51637	7.14792142779625	-1.5035997770146	0.77314636386019	-1.9447802476977	0.0518014324020761	0.122446687071332
Trip12	4573.75288267733	-0.0550621506353017	0.198635826925918	-0.27720150733854	0.781625382277155	0.8630038849656
Fbxo36	142.869481083667	0.0351466479514324	0.308194503997981	0.114040476048407	0.909205707478464	0.947525920506543
Slc16a14	99.1702699698568	-0.936060194465818	0.279867070597571	-3.34465999328591	0.000823834976842899	0.00393906258067426
Gm39669	0.741080929897146	-0.0184202994985523	2.27711896564912	-0.00808930046098902	0.993545742445532	NA
A530032D15Rik	16.8898849871356	1.06632991235477	0.639573575658393	1.66725135768322	0.0954644344343889	0.196208157354887
A530040E14Rik	16.7525634359679	3.21530689544758	1.18222287672952	2.71971297353198	0.00653386040907611	0.0229295445956165
Gm38510	1.07936553640195	2.3780848024583	2.22292225545608	1.06980115774242	0.284708821084579	NA
LOC118567331	40.2292483837706	-0.340161109426687	0.334934947174412	-1.0156035143432	0.309818230668519	0.466229240479311
LOC118567761	1.86732157156485	0.884245421722365	2.02680164368616	0.436276250553154	0.662636310872745	0.780375344336526
Gm7609	5.57181430616432	2.52747481659305	1.11672890145925	2.26328414469289	0.0236181790404626	0.0654374244807328
C130026I21Rik	14.3293775830899	2.48037532451141	1.19661114604141	2.07283321128748	0.0381878044602723	0.096252015569099
LOC118567760	2.55194561372473	-0.522072482218399	1.59715446893046	-0.326876637403773	0.743761191946524	0.837958954958535
LOC118567759	1.33574050884004	1.48224744909611	2.00758168732963	0.738324850466091	0.460317068946637	NA
Gm2619	4.7646573060698	2.37466612179051	1.2831748516254	1.85061772273865	0.0642245682268769	0.145216920525677
Gm7592	4.91532767113652	1.3477290845713	1.04498481512704	1.28971164466868	0.197150794988244	0.336818690636196
LOC118567762	5.47521026056664	1.0572043848159	0.952128718901218	1.11035867717123	0.266844497404343	0.419472971852224
Gm2427	41.8277987745007	0.888631417952529	0.46566289338151	1.90831485734142	0.0563505338623983	0.130944201817571
Sp110	274.252522321549	2.42417531970887	0.296126222410543	8.1862906296358	2.69400707561411e-16	9.15584564604224e-15
Sp140	303.034737522794	0.885529574242789	0.216520866745412	4.08981170061547	4.31723533576209e-05	0.00029610882155728
Sp100	390.917555350434	1.27267236713434	0.269814856749503	4.71683576829833	2.39540896274926e-06	2.22567292888573e-05
A630001G21Rik	180.343830737716	1.9949976640328	0.367010334606446	5.43580786675145	5.45487099578024e-08	6.93871044460613e-07
Mir8096	0	NA	NA	NA	NA	NA
9930111H07Rik	0.776897952923514	-0.835237093215242	2.70421454146635	-0.308864951507264	0.75742425874638	NA
Cab39	5297.51290208276	-0.442791235755299	0.140712414944902	-3.14678158234069	0.00165078225660071	0.00718938814556944
Itm2c	11160.632004362	-0.325428964927588	0.25796962176046	-1.26150111283168	0.207128359299055	0.34896297034935
Gm32302	2.19604802519987	3.01413101948612	1.65678690834868	1.8192629385817	0.0688713247392085	0.15316537638404
Gm51745	0.210857569583084	-0.0298393551951806	4.08045587181216	-0.00731275037216091	0.994165321383949	NA
4933407L21Rik	34.4387862732032	-1.04221717894916	0.478604597016474	-2.17761631510883	0.0294346138642265	0.078133212134859
Gpr55	19.9378678724312	-0.23066158826513	0.515262158014692	-0.447658700871553	0.654399531602963	0.774211964154038
Gm41905	0.330873556374671	1.86449953422689	3.80791688618627	0.489637665409824	0.624390318511905	NA
LOC118567763	0.225701200787619	-1.86679111298213	4.03979294725869	-0.46210069113787	0.644009114590733	NA
Spata3	17.0150141638232	-1.27985612925894	0.583182536969173	-2.1946064021574	0.028191843909697	0.075518987576805
2810459M11Rik	281.853787049645	0.0628600088569138	0.336417765110748	0.186851038726271	0.851777428432847	0.911251094308759
Psmd1	3723.21637036169	0.276859197253441	0.117407553878913	2.35810378554497	0.0183685566681121	0.0536725992019404
Gm22786	0.344750971325145	-2.47481724177801	3.67503801399473	-0.673412691883397	0.500684776368845	NA
Htr2b	254.391767902277	2.27707633712489	0.360168083069155	6.32226020062882	2.57764851140258e-10	4.64743889347524e-09
LOC118567764	12.6946018941297	0.664009982491881	0.677157804025045	0.980583814503779	0.326798019175446	0.483926277234137
Armc9	639.013621709581	-0.141709016333596	0.185230740920973	-0.765040487496917	0.444247435898181	0.597690515056616
Gm46098	5.31785377890744	-0.676703207838537	0.84885245918936	-0.79719767612475	0.425336235471125	0.5801715540634
Gm16341	0.438711395798409	2.35444357439146	3.44630892528234	0.683178329464056	0.494494164333549	NA
Gm28626	0.544263576839092	-0.0298294894979825	2.98721581262602	-0.00998571625521752	0.992032683581158	NA
B3gnt7	103.483772985542	2.10826305547055	0.46932047666274	4.49216081612731	7.05041512729685e-06	5.87906604833645e-05
Gm5258	0.120962382052777	-0.991604020460233	4.08045587181216	-0.243013048446436	0.80799528920414	NA
Ncl	7792.82611356477	0.497602709543139	0.317424916972506	1.5676233431487	0.116969061069757	0.22891247680846
Snora75	4.3631582631772	1.43521160721199	1.02336607663636	1.40244203904951	0.160783287204507	0.290710387668977
Gm24148	6.23079161103324	-0.216024133387047	0.895703956967996	-0.241178049629589	0.809417122688021	0.882550203247666
Snord82	0.104738818734842	-0.991604020460232	4.08045587181216	-0.243013048446436	0.80799528920414	NA
C130036L24Rik	22.1439579604829	-0.634166487433481	0.451918831234461	-1.40327519811731	0.160534791115959	0.290434452614746
Nmur1	3.48869083338347	0.961660566502337	1.03814161198648	0.92632888942984	0.354275086849483	0.510604526529273
Tex44	0.175031168835768	0	4.08045587180684	0	1	NA
Gm32700	1.30872401588749	-0.787012826878497	1.72226578172206	-0.456963631996207	0.647697185898306	NA
Gm32758	0.773041023025521	0.502477020805448	2.36663016661801	0.212317508621765	0.831859336895669	NA
Gm41907	0.567898922115701	-1.56105265606486	2.81760300507154	-0.554035701003673	0.579554413103958	NA
Ptma	13306.3053840046	0.997505116842825	0.169829777210131	5.87355841377929	4.26538635554824e-09	6.43980325032056e-08
Pde6d	1135.91350500185	0.31019043864884	0.241920492768991	1.28219992898675	0.199772521131231	0.339782953046394
Cops7b	483.711843440472	0.346341019722719	0.166689716676483	2.07775876417685	0.0377315835790278	0.0953898521947837
Gm41908	0.120962382052777	-0.991604020460233	4.08045587181216	-0.243013048446436	0.80799528920414	NA
Nppc	143.265859131169	-1.46700960622059	0.305299949389529	-4.80514198955482	1.54641718982835e-06	1.4935345294508e-05
Dis3l2	595.729677498006	-0.099196436935731	0.24246277814965	-0.409120268656273	0.682451402508427	0.794673829196742
Gm41909	1.21461478068419	0.827699259263328	1.80851164916589	0.457668746366702	0.647190445113723	NA
Gm28375	0.349471745902207	-0.981718040358606	3.74214565674604	-0.262340948324351	0.7930585949854	NA
Gm41910	1.68927208530095	0.0214165932452354	1.69224573840322	0.0126557229598604	0.989902463594479	0.995778840874317
Gm29371	4.82180567871942	6.13558142070348	1.63237617850515	3.75868105740318	0.000170811410730431	0.00100341869207753
Alppl2	0	NA	NA	NA	NA	NA
Alpi	0.447115163850386	-0.90707135498947	3.03015934182724	-0.299347741377353	0.76467473124984	NA
Akp3	0.544993618808198	-0.0298326242357062	2.66040579909606	-0.0112135615723897	0.991053059854123	NA
Ecel1	2338.63573813834	0.591011591804823	0.318776937605096	1.85399733194305	0.0637395417028426	0.144349212574139
Gm51638	5.18136766573919	3.15668004260682	1.25954827450601	2.50620012467951	0.0122036525985049	0.0385210925396672
Gm33292	22.5576199739252	0.715037606254073	0.482781426811092	1.48107935919801	0.138585427427114	0.259922761409739
Prss56	21.6852585664216	1.62344982930806	0.637211697803216	2.54774015433943	0.0108423197063078	0.0349469394949787
Chrnd	0.894237886548026	2.3622519529845	2.55221272953607	0.925570163351509	0.354669405048615	NA
Chrng	0.315670892652926	1.84633027826663	3.8656998222092	0.477618636516758	0.632921663930031	NA
Eif4e2	1365.50268824493	0.48790100554057	0.133995654255509	3.64117036669128	0.000271401458426441	0.00149740440359507
LOC118567765	17.2460545158268	-0.0380395256309148	0.495377991616337	-0.0767888890396566	0.938791489901338	0.967334072513042
Efhd1	1222.10878308593	-0.745480240543722	0.222058907353031	-3.35712829280274	0.000787565599537123	0.00379409336142814
Gm41911	3.50704527876742	-0.833644057725942	1.00407435834923	-0.830261275764984	0.406391077240009	0.562278417278637
Gigyf2	1315.88424391671	-0.411304601665447	0.302469188593612	-1.3598231395994	0.173885898024962	0.30810200942826
Gm22549	0.366109672160399	2.5219615878938	3.98833895762229	0.632333814826336	0.527168772011356	NA
Kcnj13	37.5346580545581	0.0390805222460879	0.65990001766752	0.0592218839214791	0.952775379382618	0.975191256312549
Snorc	3.46454287850866	-0.71508589954098	1.19115026391024	-0.600332234485293	0.548284840162645	0.689503256361058
Ngef	1206.56553933173	-0.228482129654272	0.291458056148795	-0.78392799524343	0.433082361857445	0.587171971057082
Gm46099	0.1220365573868	0.931941324300338	4.08045587181216	0.228391472320091	0.819341918383869	NA
Neu2	17.2741033241917	-0.914953638936652	0.61180351166697	-1.49550243090906	0.134783365960084	0.254426308634787
Inpp5d	1862.85653351086	1.98483820536225	0.245665654513947	8.07942896734704	6.50707508770493e-16	2.13657782554561e-14
Gm33470	1.04286005297583	1.85594972864742	2.55465654130909	0.726496771145749	0.467534286190036	NA
Gm33517	1.45273721209641	-2.14549582802158	2.28397392338991	-0.939369668825815	0.347540980165545	0.504288205471347
Atg16l1	1103.0400525932	0.0453775619872695	0.181343313600544	0.250230135792188	0.802409381408603	0.877673744258069
Gm25395	1.80189595197426	0.269521303092763	1.57078810417817	0.171583488807853	0.86376498895301	0.919572486739813
LOC118567766	24.052221418931	-0.917535147371068	0.467039286579343	-1.96457808526391	0.049463090453892	0.118076012991696
Scarna6	0	NA	NA	NA	NA	NA
Sag	12.298457969182	0.251464841193413	0.61077022362802	0.411717584560186	0.68054643465594	0.793159463184269
Dgkd	1827.18470726831	-0.0233290336135788	0.176981327661363	-0.131816355554845	0.895129549576753	0.938344836708075
Gm19582	2.6202573708996	1.06057528960006	1.18486085173666	0.895105351860994	0.37073077332164	0.52652374276931
Usp40	806.725145858621	-0.0419743068128742	0.231369052862009	-0.18141711820858	0.856040183426496	0.913970532788092
Ugt1a10	0	NA	NA	NA	NA	NA
Ugt1a9	0.120962382052777	-0.991604020460233	4.08045587181216	-0.243013048446436	0.80799528920414	NA
Ugt1a8	0	NA	NA	NA	NA	NA
Ugt1a7c	168.429445413828	3.16869170993914	0.380313953238227	8.33177873953599	7.96366790730666e-17	2.84205597540287e-15
Ugt1a6b	4.95124275271931	2.81155211343327	1.40890127970916	1.99556360259227	0.0459814446414289	0.11150028685591
Ugt1a6a	23.5742716006186	3.11982539559472	0.700894984480405	4.45120234082934	8.5390834232699e-06	6.98828711437692e-05
Ugt1a5	0.106118750848242	0.931941324300339	4.08045587181216	0.228391472320091	0.819341918383869	NA
Ugt1a2	0	NA	NA	NA	NA	NA
Dnajb3	38.3083290090797	0.00637990720618296	0.379244998549995	0.0168226535104639	0.986578097565387	0.994209451060653
Ugt1a1	1.17246796487051	-0.0402257172238818	1.95182408964368	-0.0206092943710031	0.983557326205713	NA
Mroh2a	3.94015309767886	3.2131952076677	1.55506292010525	2.06627986953109	0.038802061072161	0.0973043096244028
Hjurp	2881.75897455568	-0.251388567715239	0.156737108014526	-1.60388673046042	0.108739022269071	0.216388600445441
Trpm8	25.4768339918503	0.662006130123938	0.949993969984881	0.696852981218895	0.485894805507209	0.635996485013271
Spp2	6.76565113080708	0.0440434153309732	0.790763713968413	0.0556973145744678	0.955582938842709	0.976953768994734
Gm29538	0.655055474016375	-2.94537926428749	3.06056539343631	-0.962364428025017	0.335866575704223	NA
Gm28888	0.523792748823985	2.36797714285262	3.3243227262737	0.712318669946624	0.476267465427792	NA
Glrp1	31.0965816014149	1.46556869981116	0.618873851035487	2.36812186741935	0.0178786457235266	0.0524733109914653
Gm19589	2.81499867695023	3.17546106850484	1.58197438259705	2.00727717429396	0.0447201581953742	0.109075685603669
Gm41912	1.26144692779699	-1.20887354328407	1.70034676479645	-0.710957063766218	0.477110842941385	NA
Arl4c	2574.72963587406	-0.0375964875264956	0.208892145455128	-0.179980379083098	0.857167971880622	0.914614455949416
Platr5	1.30240036855118	3.38747539495984	2.08252824757323	1.62661678126444	0.103818512977204	NA
Gm34194	6.18690405940305	0.353145975565682	0.994792119226877	0.354994745877296	0.722593527410325	0.823609422543981
1700067G17Rik	0	NA	NA	NA	NA	NA
Sh3bp4	774.339942833299	0.632547570124082	0.229332897248133	2.75820685873811	0.00581194065667604	0.0207759583007588
Gm34331	0.330873556374671	1.86449953422689	3.80791688618627	0.489637665409824	0.624390318511905	NA
C030007H22Rik	0.0875155844178842	0	4.08045587181216	0	1	NA
Gm41913	0	NA	NA	NA	NA	NA
Agap1	4429.40573829776	-0.401573916374302	0.181165098946702	-2.21661853584969	0.0266491698396636	0.0720556442261468
Gm41914	21.9605158676976	0.136011500289025	0.508257587921843	0.26760348201617	0.789004550430706	0.868302750626135
4933400F21Rik	1.67311365960845	1.4074895082712	1.47580185087972	0.953711710980853	0.340229590566203	0.497144755527766
Gbx2	111.659731517953	1.25217028962447	0.318105781868445	3.93633300932052	8.2736145004956e-05	0.000530106363236408
LOC102637806	20.0855456497884	0.581012713377127	0.537663980538567	1.08062420844174	0.279864309481686	0.433951281929311
Asb18	8.94648990967409	-2.06096580853087	0.686386722024117	-3.0026306488756	0.00267657058368569	0.0108513733284042
Gm41915	10.6217030510383	-1.18208783574784	0.579720225179323	-2.03906606049872	0.041443434926173	0.102653308303284
Gm34616	0.262546753253653	0	4.08045587179696	0	1	NA
Iqca	21.6615479296945	-1.99015241180121	0.624566897085389	-3.18645195749002	0.00144029406232579	0.00640271614718006
4930434B07Rik	0.430231085995524	-1.86871491927708	3.07222742775373	-0.608260606749221	0.543014643632022	NA
Ackr3	683.206057623512	1.76831314625155	0.290959646194343	6.07752026571557	1.22055259610046e-09	1.97565173814017e-08
2700003A03Rik	7.04614014389423	1.37053352082407	0.789102829633397	1.73682499841091	0.0824180651541086	0.175450632945125
Gm34992	0.303493630086777	-0.991588672526971	4.08045587180372	-0.243009287118855	0.807998202990554	NA
Gm28722	0.333199883749261	0.795116580774789	4.04440021181493	0.196596909092233	0.844142989595625	NA
Gm35048	4.88025091316185	4.59028226007148	1.54585131545143	2.96942028912464	0.00298362208619763	0.0118562037377404
Gm35141	0.0993774056759672	0	4.08045587181216	0	1	NA
Gm41917	0	NA	NA	NA	NA	NA
Gm35192	0	NA	NA	NA	NA	NA
Cops8	1795.75683068903	0.289736823648406	0.208235945765799	1.39138717181072	0.164108052518691	0.295048696292693
Gm35242	0.279769987570611	-0.991589989837301	4.08045587180684	-0.243009609952777	0.8079979529008	NA
Gm9991	1.52009047872217	1.17288664895342	2.35200518075198	0.498675197891542	0.61800821997666	0.746353111710662
Gm35332	0.231496150698704	1.86522318203229	4.03460552515709	0.462306208228291	0.643861748216603	NA
Gm41918	1.11062959301401	2.36864485348642	2.20087683622638	1.07622780816199	0.281825385945641	NA
Col6a3	2667.61982603911	2.2102438038234	0.422308552459257	5.23371783723616	1.66134002388155e-07	1.93639208555545e-06
Gm35381	0.671759432679925	2.35614373400418	3.16724046272923	0.743910594010876	0.456930565767675	NA
Mlph	99.6402018510838	-0.00382178014368865	0.247302786662322	-0.0154538498949754	0.98767010253984	0.994648072676644
Prlh	0	NA	NA	NA	NA	NA
Rab17	1.67281837033519	-0.923159991356729	1.49590201187437	-0.61712597752309	0.537151635353915	0.680339662758523
Lrrfip1	1608.58193729403	0.430742206789197	0.226362625155888	1.90288571928586	0.0570554587906828	0.132290486787468
Rbm44	5.68145033480288	1.47056367861822	1.06954819786579	1.37493913930446	0.169150313800752	0.302007839966094
Ramp1	1370.35590071246	-0.744882255485038	0.331216985746759	-2.24892528928017	0.0245172497352441	0.0673814217516655
Ube2f	933.47231844745	0.417438191818999	0.154841337890861	2.6959092287954	0.00701967927285477	0.0243662610141551
Scly	828.823486344574	0.455573715857762	0.232298376335554	1.96115755540059	0.0498606464309331	0.118826040943585
Espnl	5.12475330648542	0.764084003771992	0.809902049727088	0.943427670086111	0.345462195570042	0.502113718993118
Klhl30	14.7549153566662	1.91312227209444	0.655825721697895	2.91711991280469	0.00353279926473804	0.0137168389333652
Erfe	11.4509489260986	5.16632804859232	1.18635529103764	4.35478990789817	1.33194599766225e-05	0.000104081636295878
Ilkap	984.66451676898	0.230514054259894	0.172838541945414	1.33369589713789	0.182303539962437	0.3186367123752
1700020N18Rik	0.303493630086777	-0.991588672526971	4.08045587180372	-0.243009287118855	0.807998202990554	NA
Hes6	376.118817518223	0.188420323660646	0.253678407094408	0.742752707330444	0.457631412657412	0.610242372414397
Per2	525.354576013818	-0.385870167228663	0.211936653482214	-1.82068632720506	0.0686545517501448	0.152879718618775
Gm35591	2.17026036939186	0.748579272620099	1.30556857759125	0.573374149369628	0.566391389551218	0.703595275444972
Gm28382	0	NA	NA	NA	NA	NA
Traf3ip1	479.6978920459	-0.417907489463385	0.158363411812437	-2.63891441009333	0.00831719765171596	0.0280699628825043
Asb1	1098.26281105055	0.0939487373949548	0.208302311193689	0.451021099365513	0.651974342128154	0.772549743689459
Gm28380	0.467093285491322	-1.57155531357103	3.39247278425896	-0.463247729167655	0.643186808117253	NA
Twist2	28.6256921829898	2.30899333526464	0.517316102971688	4.46340897180811	8.06658764627281e-06	6.63508322622141e-05
Gm46117	1.47817887346674	4.04969360723472	1.88683929602072	2.14628432626742	0.0318503013151709	0.0831856543941821
Gm46242	0.0993774056759672	0	4.08045587181216	0	1	NA
Hdac4	1008.07434642958	0.095177415107035	0.236364854863021	0.40267160345049	0.687189826594832	0.798565685108389
LOC108167659	1.81987314135432	4.44482122368216	2.08989392670077	2.1268166613121	0.0334353193955669	0.0866899913966806
LOC118567767	0.120962382052777	-0.991604020460233	4.08045587181216	-0.243013048446436	0.80799528920414	NA
LOC118567768	5.62370783819468	-0.667655796412589	0.785715624005566	-0.849742293539856	0.39546837893935	0.551570723981715
Gm35992	0.218919186623809	1.79562297868076	4.0408172226476	0.444371244662298	0.656774199715657	NA
Ndufa10	3258.52267403056	0.043843440185321	0.215641903094719	0.203315958337017	0.838888083067724	0.902260809094412
Mir6900	0	NA	NA	NA	NA	NA
Olfr1416	0.120962382052777	-0.991604020460233	4.08045587181216	-0.243013048446436	0.80799528920414	NA
Olfr1415	0	NA	NA	NA	NA	NA
Olfr1414	0.330440019522461	-2.41929560982356	3.9979545761755	-0.605133340994056	0.545090402575963	NA
Olfr1413	0	NA	NA	NA	NA	NA
Olfr1412	0	NA	NA	NA	NA	NA
Olfr1411	0	NA	NA	NA	NA	NA
Olfr1410	0.120962382052777	-0.991604020460233	4.08045587181216	-0.243013048446436	0.80799528920414	NA
Olfr12	0.313575817722714	-0.0298322773994618	3.91011455973993	-0.00762951492690946	0.993912586891005	NA
Cops9	1360.32571946052	0.112198847093464	0.239569689776802	0.468334901622969	0.639545113255286	0.763061314914927
Otos	5.97269521847349	-0.989530448096711	0.954445970972646	-1.03675899756621	0.2998481888613	0.455772256460106
Gm29483	15.3535243093553	-2.22235891860365	0.638902004150045	-3.47840342363636	0.000504410161064609	0.00258247771453996
Gm36102	2.09215355941302	2.84803742888171	1.76474201249731	1.61385483470834	0.10655891725665	0.21297720908637
Gm29481	1.10938389647679	1.34196764471675	1.75918095521375	0.762836614811857	0.445560841726491	NA
Gpc1	3334.30576213954	0.070020879301132	0.214053027977012	0.32711931226991	0.74357764557244	0.837862676373909
Gm29480	18.2078627305987	-1.38260849520826	0.497549228420274	-2.77883758276154	0.0054553794564977	0.0197070296645576
Mir149	0.120962382052777	-0.991604020460233	4.08045587181216	-0.243013048446436	0.80799528920414	NA
Ankmy1	11.5546363155452	-0.558145498654875	0.588881326803552	-0.947806414043537	0.343228014647569	0.499819076804777
LOC115487694	0.0993774056759672	0	4.08045587181216	0	1	NA
Dusp28	388.080943546591	-0.337504654022083	0.265793920258454	-1.26979824705508	0.204156505304977	0.344867231547592
5033417F24Rik	22.4795051910568	-0.344217380967967	0.465939401291416	-0.738759976112603	0.460052759377222	0.612325522642473
Rnpepl1	1749.5300472821	0.448611621714149	0.242745730443172	1.84807214073399	0.0645919073824259	0.145822274123545
9430060I03Rik	3.92213016499811	-1.33244115983873	0.943493303630573	-1.41224230708526	0.157878627298632	0.286742234799913
Capn10	583.63504814152	0.0515297483880845	0.227851428012152	0.226155038121316	0.821080839035139	0.889902088357612
Gpr35	321.846056438979	1.99923664784726	0.219343508259836	9.1146378742103	7.89336353633435e-20	3.72124484849132e-18
Gm36424	0	NA	NA	NA	NA	NA
Aqp12	0.433340731077052	-0.897869154482812	3.0556791589428	-0.293836200654475	0.76888307137947	NA
Kif1a	23763.5310511164	-0.538359036615667	0.178177263682875	-3.02147998845607	0.00251542266655738	0.0102944978983311
Gm36472	0.218427176213493	-0.991596013378329	4.08045587181216	-0.243011086145616	0.807996809338746	NA
Agxt	0.685051177701648	1.8600045531113	2.35675785959498	0.789221746111393	0.429982414183691	NA
Mab21l4	1.93506723246446	1.28851898290957	1.8097615939074	0.711982720402174	0.476475476294491	0.627603262790665
Crocc2	108.663163183209	1.52648933443309	0.247132926714665	6.17679462921402	6.54160753700841e-10	1.1128862369132e-08
Sned1	1869.6339353631	0.0552760869430991	0.461802452185055	0.119696391133386	0.904723659264774	0.944375057293326
Mir6901	0.120962382052777	-0.991604020460233	4.08045587181216	-0.243013048446436	0.80799528920414	NA
Mterf4	252.131310065451	-0.0964917303700213	0.204712119005181	-0.47135328791931	0.63738846784328	0.761447315755194
Gm28535	7.20272128804166	-0.525008415333491	0.909206868464984	-0.57743560188878	0.563645229817839	0.701502373340826
Pask	146.829574323827	1.03075520745567	0.272135165549037	3.78765899429465	0.000152073370035259	0.000906975609818952
Ppp1r7	1143.57837126782	-0.1076494274469	0.141415668725218	-0.761227015487738	0.446521484790394	0.599761265980444
Mir6902	0	NA	NA	NA	NA	NA
Mir6345	0.11701430079002	0	4.08045587181216	0	1	NA
Gm26446	2.09827789310126	-0.944623619011841	1.44241248281517	-0.654891461538249	0.512537638028733	0.659505737293557
Ano7	29.4089535287351	-0.0842429949690794	0.428480575339999	-0.196608667504315	0.844133787316122	0.905666489017741
Hdlbp	6903.48642705804	0.460871602693735	0.21181067199101	2.17586582565252	0.0295652948327372	0.0784520525051571
Gm17415	15.5306645974565	0.415450265095374	0.548285716844151	0.7577258577638	0.448615115822269	0.601895879885124
Septin2	4336.35235856227	0.442895912601982	0.276896348569131	1.59950073336343	0.109709385788682	0.217908019379618
Farp2	172.309338825211	0.0771362246939614	0.246655196808039	0.31272896615267	0.754486586787083	0.84501381822077
Gm41920	2.65679157290198	0.499876022718816	1.3164447566604	0.379716672644068	0.70415574256561	0.810752729917792
Stk25	3672.58550624299	0.0349108947991375	0.174947794550944	0.199550356657807	0.841832256410271	0.904251447570149
Bok	309.509804599691	0.436397529510575	0.265892275969916	1.64125688840976	0.100744101184884	0.204048065856913
Thap4	495.144222677338	0.301671182359557	0.243711852354589	1.23781908612569	0.21578314980106	0.359421039729124
Atg4b	1483.74963500329	0.115366677850628	0.189670653649411	0.608247378447236	0.543023415772209	0.685389185877848
Dtymk	904.159439916233	0.508130709205856	0.201029513324325	2.52764233869521	0.0114831266166876	0.0366678894220408
Ing5	427.485871152543	0.204287634618458	0.170994748822029	1.19470121758581	0.232203786579522	0.378906542518179
Gm22089	0.120962382052777	-0.991604020460233	4.08045587181216	-0.243013048446436	0.80799528920414	NA
D2hgdh	596.356672002739	-0.0770172511416646	0.189605082111505	-0.406198242599696	0.684596945250614	0.796483252223587
Gal3st2	13.0666472188583	0.733596358256967	0.60915635880122	1.20428252559103	0.228480398349183	0.374520531204586
Gal3st2b	9.6302541945063	0.931355179766956	0.61028357555688	1.52610231877386	0.126984384700749	0.243089794089329
Gm7889	30.2600997771207	0.00102658000291354	0.472521382239424	0.00217255777515985	0.998266551057396	0.999462672611777
Gal3st2c	4.98998232907282	0.803235290718098	1.02500307691435	0.783641833677358	0.43325030169704	0.587198462482391
Neu4	521.072445788655	-1.26594376195497	0.30153001329762	-4.19840051114728	2.68806902822893e-05	0.000195901620126446
Pdcd1	23.8790902369445	2.82584269189285	0.682932347177426	4.13780765191767	3.5064012214007e-05	0.000247501061453486
Gm23389	0	NA	NA	NA	NA	NA
4930440C22Rik	0	NA	NA	NA	NA	NA
Fam174a	1072.79304118732	-0.181119044415812	0.23615343721734	-0.766954936375211	0.443108308959085	0.596890311142509
St8sia4	370.92655727654	-0.577375312046629	0.339930479787178	-1.69850997888777	0.089411550902106	0.186825963737159
Gm30431	4.95025792479594	-1.1401067385764	1.00437322783251	-1.13514250179369	0.256315616118194	0.407842931891528
4930598F16Rik	0.106118750848242	0.931941324300339	4.08045587181216	0.228391472320091	0.819341918383869	NA
Gm22360	5.28150622801847	0.0509638123021395	0.992917911306523	0.051327316912915	0.959064701039319	0.979064575792424
1700063A18Rik	0	NA	NA	NA	NA	NA
Gm30490	0.120962382052777	-0.991604020460233	4.08045587181216	-0.243013048446436	0.80799528920414	NA
4930533P14Rik	0	NA	NA	NA	NA	NA
Gm26245	0	NA	NA	NA	NA	NA
Gm26078	0.362887146158331	-2.54275999559914	3.99055411772892	-0.637194715466296	0.523998019449339	NA
Slco4c1	30.4696884677641	-1.69309828522978	0.567356152666907	-2.98418952058814	0.00284330598890317	0.0113976825017538
Panct2	22.0366705379326	-1.40203029661754	0.608765775764973	-2.30307016661006	0.0212748955408237	0.0602821876456081
Slco6b1	0.120962382052777	-0.991604020460233	4.08045587181216	-0.243013048446436	0.80799528920414	NA
Slco6c1	3.48671465096865	-4.66042452079562	1.57726951717595	-2.95474202097049	0.00312930601019236	0.0123560930811441
Gm7133	0.313216785205503	-1.86701539908422	3.87208182814513	-0.482173539183337	0.629682672428423	NA
Gm7135	0.4575031082657	-0.142628811093832	3.44762918680618	-0.0413701135956447	0.96700083828728	NA
Macir	1198.32398390382	-0.219180831908476	0.181669874102703	-1.20647869103805	0.227632970524599	0.373459860646722
Ppip5k2	1225.96680058726	-1.19894650560236	0.375023801271532	-3.19698776860905	0.00138870815031258	0.006199553407954
Gin1	200.820412951896	-0.191605694363233	0.272010591490766	-0.704405270813645	0.481180424498523	0.632026646572382
Pam	4219.93905213406	0.0607986731981522	0.135192498476947	0.449719280900188	0.652912866967248	0.77328384283716
Gm31771	0.104738818734842	-0.991604020460232	4.08045587181216	-0.243013048446436	0.80799528920414	NA
B230216N24Rik	55.4210509864567	-0.244159168849593	0.451669679720039	-0.54057019944516	0.588803862919565	0.722003453851818
Gm24465	0.0993774056759672	0	4.08045587181216	0	1	NA
Gm51640	4.469969202469	0.250670987279196	0.953062637183957	0.263016277733708	0.79253803288582	0.870807182954983
1810006J02Rik	1.11958768466191	0.956985426576166	2.01316985136556	0.475362486641169	0.63452862782865	NA
Gm29461	0.227081132901019	-0.0298393551951815	4.08045587181216	-0.00731275037216114	0.994165321383948	NA
Slco6d1	3.5898093121808	-0.174070848041926	1.01839994034246	-0.17092582309401	0.864282091559421	0.919756246652179
Gm7967	5.70083886815521	-0.543649575908291	0.765606663088894	-0.710089922304096	0.477648375289649	0.628666309815804
Gm51641	0.237976682842797	-0.99159601337833	4.08045587181216	-0.243011086145616	0.807996809338746	NA
Cntnap5b	227.922626391765	-1.13753574301818	0.376859292937841	-3.0184627640476	0.00254060621114156	0.0103835334303225
LOC118567769	35.1989603915994	-0.148094142086526	0.373769382311769	-0.396217959776592	0.691944243230464	0.802181269828753
Gm41923	0	NA	NA	NA	NA	NA
Gm23602	0	NA	NA	NA	NA	NA
Gm29667	295.62960101453	0.361571329430531	0.261717236568919	1.38153426259076	0.167114750563675	0.299056542032271
Gm20268	0.120962382052777	-0.991604020460233	4.08045587181216	-0.243013048446436	0.80799528920414	NA
Gm31973	0	NA	NA	NA	NA	NA
LOC115487674	0	NA	NA	NA	NA	NA
LOC118567770	2.94292155460514	-0.905817404768297	1.1578016328706	-0.782359757536754	0.434003176933665	0.587890043236435
Gm24122	0	NA	NA	NA	NA	NA
Gm22034	0	NA	NA	NA	NA	NA
Gm41924	0.120962382052777	-0.991604020460233	4.08045587181216	-0.243013048446436	0.80799528920414	NA
Cdh20	820.798407340815	-1.15638723528869	0.211747870917621	-5.46115165303635	4.7305572126237e-08	6.08121285815902e-07
LOC118567771	14.7191303708278	-1.62506507881029	0.651743240588017	-2.49341301544473	0.0126521580406793	0.0396876496623613
Gm41925	0.535936176046671	-1.46284089550075	2.85034039193148	-0.513216210822274	0.607800087549052	NA
Gm29012	0	NA	NA	NA	NA	NA
Rnf152	572.390101769156	-1.04849136154186	0.297624962929681	-3.52286095635593	0.000426915267662521	0.00223482626182722
Gm17634	17.4051243049987	-0.240595116902336	0.548387099160914	-0.438732270088903	0.66085554164784	0.778894073292406
Gm28403	1.48979491688563	0.230614583277224	1.89304355519043	0.121822122182511	0.903039893470493	0.943259360586377
LOC115487637	0	NA	NA	NA	NA	NA
Pign	756.548019634896	-0.100282675544583	0.175937966898006	-0.569988827952744	0.56868527554248	0.705256633238449
Relch	1238.05470488062	-0.516093605639992	0.190325056095691	-2.71164299765403	0.00669506563640096	0.0234037551213601
Gm10193	27.1640343477098	-0.206799735061556	0.44343133167912	-0.466362478894933	0.640956063937439	0.76412584832808
Tnfrsf11a	417.282738493053	0.776156685910129	0.20103604458231	3.86078370932307	0.000113023920871724	0.000697426954561654
Gm41926	1.71942353976328	-2.28234541176759	1.73760286563273	-1.31350232950755	0.189013736465833	0.326959507490863
Gm41927	2.37222445291865	-0.418212361647472	1.22965699188262	-0.340104894623649	0.733777535888929	0.831271493672769
Gm26214	0.120962382052777	-0.991604020460233	4.08045587181216	-0.243013048446436	0.80799528920414	NA
Gm7160	4.67466596249579	0.856949649317737	0.948816319459474	0.903177603232971	0.366431642564471	0.522258559508164
Zcchc2	758.305160170308	-0.091133788619332	0.172424525800408	-0.528543072374894	0.597122460093042	0.72875706134347
Gm20753	3.96466989171379	-2.07882623195115	1.14623276721033	-1.81361612703722	0.0697368458369386	0.15466071622465
Phlpp1	3470.16079757534	-0.83168300751117	0.222659788489284	-3.7352187081198	0.00018755211696857	0.00108726385128765
Gm41928	4.04938451105666	-0.151044163602281	1.31573440125784	-0.114798369228533	0.908604941678906	0.947022020162728
Bcl2	618.54382108835	-0.222277878981226	0.223553386191845	-0.994294395480441	0.32007956343528	0.476979766383599
Mir3473f	0	NA	NA	NA	NA	NA
Gm37053	0.297067726222568	0.931955354920509	4.08045587180684	0.228394910813687	0.819339245493586	NA
Kdsr	1049.82954133665	0.167183612466143	0.122903944263939	1.36027865881271	0.173741759138076	0.307891641614294
Vps4b	1706.21295820837	-0.113092774230076	0.324946038916459	-0.348035552632638	0.727813483464883	0.827532673203878
LOC118567772	5.84996584384105	0.0308654437392787	0.868373707489087	0.0355439639329091	0.97164599035733	0.986543812647155
Serpinb5	24.5310201773302	1.42592805838303	0.523452009759626	2.72408555473468	0.00644798008653406	0.0226938930220615
Serpinb12	2.33269260069687	-0.214848930876911	1.18265035152163	-0.18166732931714	0.85584380670732	0.913970532788092
Serpinb13	0	NA	NA	NA	NA	NA
Serpinb3a	0.53059375424121	3.07252017198867	3.9626430891562	0.775371413185467	0.43812022210834	NA
Serpinb3d	0	NA	NA	NA	NA	NA
Serpinb3b	0.329251802486504	1.75690526735221	4.04440021181493	0.434404404939884	0.663994799572485	NA
Serpinb3c	1.01760117130661	0.676504459451794	1.85392156861536	0.364904573582935	0.715182640158956	NA
Serpinb11	1.03719163646589	3.10455220545724	2.40836491134736	1.28907051868664	0.197373571695132	NA
Serpinb7	0.967141163201975	-0.0032569132389539	2.12059834579312	-0.00153584635459847	0.998774572387662	NA
Gm24553	0	NA	NA	NA	NA	NA
Serpinb2	72.704855510134	8.29304046608451	1.5470935308243	5.36040019614453	8.30377925095825e-08	1.02766689892349e-06
Serpinb10	4.39236638144454	5.37259809821168	1.86547353882929	2.88001839017418	0.0039765197523375	0.0151151414335125
Serpinb8	145.983486629639	2.87689161039319	0.42224225153623	6.81336744469862	9.53402076984616e-12	2.0554127339405e-10
Gm15389	0	NA	NA	NA	NA	NA
Gm24267	0.1220365573868	0.931941324300338	4.08045587181216	0.228391472320091	0.819341918383869	NA
Gm22438	0	NA	NA	NA	NA	NA
D830032E09Rik	0	NA	NA	NA	NA	NA
Gm41929	0.120962382052777	-0.991604020460233	4.08045587181216	-0.243013048446436	0.80799528920414	NA
LOC115487113	0.120962382052777	-0.991604020460233	4.08045587181216	-0.243013048446436	0.80799528920414	NA
Gm22159	0.120962382052777	-0.991604020460233	4.08045587181216	-0.243013048446436	0.80799528920414	NA
Cdh7	208.672964912233	-1.72823095741004	0.304253437692574	-5.6802347757079	1.34509980084031e-08	1.87972654982482e-07
Gm41930	0	NA	NA	NA	NA	NA
Cdh19	800.2801993351	-0.141031745299162	0.445454463734268	-0.316601935283992	0.751545667128193	0.84331811094468
n-TKctt7	0	NA	NA	NA	NA	NA
4921525D07Rik	0.220339787728744	-0.99159601337833	4.08045587181216	-0.243011086145616	0.807996809338746	NA
Dsel	422.442198217479	-0.193502170856155	0.328068581670774	-0.589822316634816	0.555309779369253	0.694752673809332
Gm32810	47.7648863714905	-1.50939219284337	0.602537679129415	-2.5050585965416	0.0122431108347836	0.0386245360953621
LOC118567773	0.706799681302248	-2.271416120229	2.52104335908774	-0.90098256820578	0.367597588096785	NA
Gm22331	0	NA	NA	NA	NA	NA
Gm41932	0	NA	NA	NA	NA	NA
Gm46244	0.241924764105554	-1.95486224895932	4.03203925695842	-0.484832146806519	0.627795417304758	NA
Gm32985	0.240012152590303	-1.94485313481021	4.03289754857432	-0.482247096878954	0.629630423712002	NA
Gm33042	0	NA	NA	NA	NA	NA
LOC108167704	34.2119806157536	-1.93102948325099	0.448887245037589	-4.3018141072137	1.69405409668897e-05	0.00012961894180918
Cntnap5a	475.970535991419	-1.80538810646612	0.392448164223435	-4.6003224656142	4.21837410118246e-06	3.69424073797808e-05
Gm24030	0	NA	NA	NA	NA	NA
B020011L13Rik	0	NA	NA	NA	NA	NA
LOC118567775	1.35742083621519	-0.369514536472594	2.07924880729219	-0.177715401435681	0.858946489193162	NA
Tsn	2401.20783742294	0.236221264436276	0.185969490053998	1.27021515393566	0.204008001136108	0.344712494493422
Nifk	544.548667905821	0.852763596755708	0.224856252631677	3.79248336114792	0.000149148246760835	0.00089062600185031
Gm28867	0.521092544842136	0.0093692915013379	3.35418785127709	0.00279331150095562	0.997771262778195	NA
Clasp1	2657.27526347121	-0.560874791256492	0.198330583049706	-2.82797933950472	0.00468428295505818	0.0173323476205482
Gm26080	0	NA	NA	NA	NA	NA
2900060B14Rik	0.209552141804684	0.931949331382241	4.08045587181216	0.22839343462091	0.819340393002032	NA
Tfcp2l1	39.9180823193373	0.57338814253138	0.461916234828282	1.24132494010421	0.214485734998822	0.358015324027488
Gli2	217.37270665233	-0.360635877781639	0.231995559409794	-1.55449474420593	0.120066449373459	0.233479328062687
Gm51642	0.611664443541471	0.881503915260318	2.88677651468593	0.305359251322654	0.76009255331518	NA
Mir6346	0	NA	NA	NA	NA	NA
Gm41934	0.536108899870699	-0.991598367813445	3.38844325904571	-0.292641278606716	0.769796358529709	NA
Gm46144	0	NA	NA	NA	NA	NA
Gm33388	0.393458345049262	-0.991595591346689	3.65129980385181	-0.271573314878346	0.785950120174411	NA
Inhbb	363.785081864982	0.763387036258334	0.240527182144378	3.17380775616498	0.0015045330554872	0.00663956383182768
Gm41935	3.03929740033801	-1.62226302878247	1.25156419538877	-1.29618842945451	0.19491057485578	0.334424205190488
Gm33490	0.971926513685259	0.815979796546165	2.40438786891082	0.339371116905444	0.734330174243606	NA
Gm33575	0.760464058950626	0.462988529939145	2.37160469212197	0.195221628409282	0.845219447781194	NA
Gm46145	0	NA	NA	NA	NA	NA
Ralb	1192.61682438979	1.37960453892148	0.194959901119749	7.07635021867445	1.48000554385944e-12	3.51258514581803e-11
Tmem185b	510.025473540803	0.745208837745742	0.250841464834599	2.97083593510794	0.00296990393267287	0.011811375692849
3830432H09Rik	2.24902551933136	-0.892554871241289	1.22720704418954	-0.727305857204185	0.467038610847075	0.619048547038359
Epb41l5	236.25776520169	-0.09105414238927	0.269515005887993	-0.33784442572786	0.735480429309821	0.832500082354054
Ptpn4	1114.55704602877	-1.07092119398754	0.314737060841522	-3.40259005763156	0.00066750352394156	0.00328601130599001
Gm28209	1.46299500305845	-0.57926513886682	1.60067440958862	-0.361888173757768	0.717435597812069	0.819965069624661
Tmem177	207.547569356361	0.437560760995203	0.234443362051875	1.8663815309831	0.061988005211146	0.141174186304181
Cfap221	8.34270610332434	-1.8999370492431	0.954310593821319	-1.9909000922176	0.0464918720779179	0.112400583078131
Gm33817	0.733571472977966	-0.991586435834533	3.70295055839828	-0.267782791100361	0.788866517831621	NA
Sctr	47.336236390285	-1.24107531797413	0.47426653051255	-2.61683091284741	0.00887502927183881	0.0296470511876479
Gm33764	1.5093461547303	-0.491825001965773	1.7382407977095	-0.282944113734908	0.777219677793587	0.860711094310602
Gm41936	0.448490119060964	-2.53355742354837	3.43710671524156	-0.737119220742702	0.461049851511282	NA
Tmem37	227.160857143798	2.56117310607963	0.342592498842891	7.47585867971427	7.67013491755599e-14	2.11207624229792e-12
Gm41937	0.225701200787619	-1.86679111298213	4.03979294725869	-0.46210069113787	0.644009114590733	NA
Gm41938	0	NA	NA	NA	NA	NA
Dbi	6490.97864072	-0.0282269767874818	0.294675342091699	-0.095790087447147	0.923687290227332	0.957350866261334
3110009E18Rik	55.1442502850247	0.00520838255280123	0.303212769077656	0.0171773193083016	0.986295156090462	0.994152974477149
Steap3	977.994373720426	3.07454761675168	0.236221546721176	13.0155257190857	9.98527092171519e-39	1.59186240115133e-36
LOC118567776	1.55579353104283	3.64051458772777	1.97842289936495	1.84010940678878	0.0657521765277225	0.148021808028593
C1ql2	101.573471506119	1.06425032115295	0.408821802834921	2.60321321850508	0.00923544971402284	0.0306398435747811
Gm46154	0.606187857156061	2.7755894945787	3.11812155689517	0.890147944502349	0.373386451793128	NA
Marco	55.8547014242939	4.44939816522903	0.89971831285139	4.94532355480015	7.6017497471806e-07	7.85524946156419e-06
Gm41939	0.106118750848242	0.931941324300339	4.08045587181216	0.228391472320091	0.819341918383869	NA
En1	42.4747515680668	-0.0185973656924617	0.432585358804606	-0.0429912046580891	0.965708545039032	0.9832786866417
Gm34352	0.208477966470661	-0.99159601337833	4.08045587181216	-0.243011086145616	0.807996809338746	NA
2610027F03Rik	0.621450181122757	3.08403591321698	3.11056607354553	0.991470954256791	0.321455668473743	NA
Gm29345	0	NA	NA	NA	NA	NA
Gm34584	1.33415145867074	2.40656360059109	1.96418032914693	1.2252253853068	0.220490312404795	NA
Gm34641	0.104738818734842	-0.991604020460232	4.08045587181216	-0.243013048446436	0.80799528920414	NA
Gm34698	0	NA	NA	NA	NA	NA
Celrr	27.0158235923099	-1.40338666099831	0.413581329779495	-3.39325438541083	0.000690674658318565	0.00338519990298857
Gm46155	2.01882976444599	-2.62765672260386	1.57999240468292	-1.66308186977087	0.096296048533639	0.197415046367778
Gm41940	0.307855372146628	-0.991593085740675	3.92359784559892	-0.252725463913928	0.800480369138655	NA
Insig2	1166.25446132009	-0.297254721386865	0.163306112332425	-1.82023022372718	0.0687239522597152	0.152976038850104
2210011K15Rik	2.14585562125845	1.83752464165783	1.85279476363619	0.991758330561991	0.321315429016185	0.47817450567587
Gm35243	8.90284585057229	1.38926292757015	0.755156202882418	1.83970272940533	0.0658118926294993	0.148128718391048
Ccdc93	959.393700125928	-0.35958084238819	0.215071156570335	-1.6719156958204	0.0945409472557205	0.194756119518883
Htr5b	21.432668743511	-0.850991854836495	0.534431959923419	-1.5923296483961	0.111310654528322	0.220286777905522
Ddx18	626.425901094437	0.626964007767513	0.149859210374754	4.1836868498083	2.86819138295513e-05	0.000207221268908076
Gm28590	0	NA	NA	NA	NA	NA
Gm25771	0	NA	NA	NA	NA	NA
Dpp10	956.48453160779	-1.40221606382195	0.382324011776696	-3.66761181780271	0.00024482649465877	0.00136885916441424
Gm24791	0	NA	NA	NA	NA	NA
Gm41941	0.313575817722714	-0.0298322773994618	3.91011455973993	-0.00762951492690946	0.993912586891005	NA
Gm25578	0	NA	NA	NA	NA	NA
LOC118567714	0	NA	NA	NA	NA	NA
Gm35355	1.98850372647966	-2.83734314483881	1.60773423850327	-1.76480855908141	0.0775959456871427	0.167644878378285
Actr3	5453.98069194457	0.598276028328135	0.132571181094227	4.51286639667863	6.39573136318668e-06	5.39065608322572e-05
Slc35f5	716.275331008025	0.532598954112146	0.141793219785669	3.75616658481422	0.000172535870064578	0.00101232184101812
Gpr39	8.75953874995094	3.11837598884433	0.837492501895173	3.72346735258849	0.000196505281741739	0.0011299753173151
Gm41943	0.661421534977095	-0.945812407701682	2.6365271649094	-0.358734178919103	0.719793956879721	NA
Lypd1	291.226568456943	-1.60361355317423	0.250555810819247	-6.40022495559319	1.55148195224688e-10	2.86988631044629e-09
Nckap5	133.578684087811	-0.295689231740997	0.30112177353249	-0.981958987130809	0.326120053668082	0.483306289553236
Gm35562	1.71222587920412	1.76748033354182	1.71121684792895	1.03287922607878	0.301660421616748	0.457555271196614
LOC102639337	0.0875155844178842	0	4.08045587181216	0	1	NA
Gm41945	0.331514194856484	-0.812784940321988	4.0484188879496	-0.200766018245122	0.840881535393135	NA
Mgat5	1449.41763526283	-0.310112297041905	0.258289370342678	-1.20063902215748	0.229891257207254	0.37619698437643
Gm51747	0	NA	NA	NA	NA	NA
Gm23370	0	NA	NA	NA	NA	NA
Gm23734	0.1220365573868	0.931941324300338	4.08045587181216	0.228391472320091	0.819341918383869	NA
Gm51746	2.30492111758685	1.30602485688711	1.55773375907162	0.838413399774735	0.401798566313619	0.557894960973621
Gm41947	6.55379643650928	-0.355727928528167	0.801757024926207	-0.443685452660559	0.657270014491759	0.776300548056857
Tmem163	730.147782687361	-0.474831332730097	0.285239577432147	-1.66467548789947	0.0959775158878886	0.196995355327403
Gm35993	0.120962382052777	-0.991604020460233	4.08045587181216	-0.243013048446436	0.80799528920414	NA
Acmsd	2.93275479233417	-1.33024883763597	1.3638095124421	-0.975391963100457	0.329365868736091	0.486450523021452
2900009J06Rik	4.07449040312832	0.826803306396232	0.878465413703468	0.941190505054221	0.346607241636912	0.503415648486313
Ccnt2	950.16841234373	-0.418844198189232	0.275571259334994	-1.51991248724552	0.128532971617768	0.245148442994235
Map3k19	99.3927429361927	-1.79240860762087	0.276498634397965	-6.48252245991587	9.02016512681697e-11	1.71432659884728e-09
Rab3gap1	1899.37280962564	-0.428420790004632	0.122061226407104	-3.509884363899	0.000448301609275748	0.00232966858159338
Zranb3	577.546443564098	0.0205987716595351	0.252222913531895	0.0816689148939286	0.934909998080241	0.964688258962715
Gm28800	17.7123607365574	-2.00464984562002	0.908527935996706	-2.20648123870931	0.027350322433235	0.0736228630528939
R3hdm1	1986.35448131452	-0.608216187066903	0.196135211830753	-3.10100456409498	0.00192865317847282	0.00820346214161021
Mir128-1	0.480024305180606	-2.94855212153197	3.92395123513326	-0.751424251945842	0.452397371874516	NA
Ubxn4	2412.09810014133	0.293471952688771	0.139662461705159	2.10129442876582	0.0356151285162233	0.0911162297976103
Gm41949	44.9908475194941	-0.999800098437727	0.365169463634964	-2.73790718557223	0.006183152350187	0.0218985892647956
Lct	18.0063078382375	-0.375819354014421	0.481987845595939	-0.779727865439741	0.43555107331084	0.58940645811424
Mcm6	946.008969853759	2.60814233752575	0.180586781816094	14.4425982416688	2.79118434441158e-47	6.83191707411933e-45
Dars	1731.9455363781	0.198160107806342	0.207983482598533	0.952768485893888	0.340707384838862	0.497710474404106
Gm23902	0	NA	NA	NA	NA	NA
LOC115487618	0	NA	NA	NA	NA	NA
Gm41950	0	NA	NA	NA	NA	NA
Cxcr4	752.376282443288	1.48631569196311	0.294748740376716	5.04265324446667	4.59120799528328e-07	4.96892148913374e-06
Gm23056	0	NA	NA	NA	NA	NA
Thsd7b	77.3790100403972	-0.76866288287544	0.298464193294238	-2.57539396733484	0.0100125967605534	0.0327689505684694
Gm36347	0.120962382052777	-0.991604020460233	4.08045587181216	-0.243013048446436	0.80799528920414	NA
Gm41951	0.120962382052777	-0.991604020460233	4.08045587181216	-0.243013048446436	0.80799528920414	NA
Cd55b	7.89650571639265	1.70736809142281	1.11333150965041	1.5335666660139	0.125136294177478	0.240477796757373
Cd55os	6.2436653865668	0.0768441258423006	1.08804764430036	0.0706256993844359	0.943695656329794	0.970464864608417
Cd55	524.859034505538	0.944670541273706	0.910921006334267	1.03704990301547	0.299712600773192	0.455609804446006
Gm16083	33.0475452994065	-1.56883720637607	0.514359345043511	-3.05008010740693	0.00228780335628097	0.00949769589333569
Zp3r	0.329251802486504	1.75690526735221	4.04440021181493	0.434404404939884	0.663994799572485	NA
Gm23623	0	NA	NA	NA	NA	NA
C4bp	0.8440112565692	-1.54193361540812	2.91352399467213	-0.529233196029209	0.596643691156188	NA
C4bp-ps1	8.80200342701837	-1.43428858808293	0.708636525754019	-2.02401165612623	0.0429689524435889	0.105657328189725
Pfkfb2	1476.75591553135	-0.742795039071624	0.252143193400025	-2.9459254047488	0.0032199004209099	0.0126663355518651
Yod1	131.498855283673	-0.646302177476575	0.379272942086688	-1.70405559099667	0.0883707021150576	0.18513001241913
AA986860	119.564356460656	-0.0823325263869436	0.260026477285421	-0.316631318650563	0.75152336874096	0.84331811094468
Gm28857	3.5269186103689	0.610913523756201	1.07511686082462	0.568229879017644	0.569878885468866	0.706249943879792
Gm28856	0.120962382052777	-0.991604020460233	4.08045587181216	-0.243013048446436	0.80799528920414	NA
Fcamr	4.59455843890756	2.05897092900487	1.19655195792668	1.72075346612824	0.0852955697847028	0.180151856273243
Gm15848	0	NA	NA	NA	NA	NA
Pigr	0.548778227909407	1.80337886286219	3.21668066691697	0.560633475809285	0.575047425844906	NA
Fcmr	3.31617691625551	0.959098188031964	1.11968230485012	0.856580642453174	0.391676687583937	0.54751136391889
Il24	2.47261596585358	4.7451928956917	1.67830719411383	2.82736850103133	0.00469322864116024	0.0173498038305793
Il20	0	NA	NA	NA	NA	NA
Il19	10.9863485689767	2.72623776683325	0.804282860560774	3.38965045821369	0.000699817936497098	0.00342654844154328
Gm41952	0	NA	NA	NA	NA	NA
Il10	13.2483965055772	6.65184992274861	1.61128752727031	4.1282823891882	3.65483098017242e-05	0.000256930270703621
Mapkapk2	2255.369387918	1.55016477580428	0.205675533274566	7.53694302440384	4.81116405323106e-14	1.35562938764994e-12
Gm51643	0.986105416834757	1.06228707437225	2.26568648243705	0.468858812817569	0.639170558004154	NA
Dyrk3	100.203266236345	0.885209324337235	0.302476677052573	2.92653745393857	0.00342758231782714	0.0133575385534878
Eif2d	838.016763263053	0.256887698440658	0.180271873909727	1.42500154277698	0.154156755141873	0.281947806672041
Rassf5	247.488416017496	-0.638322754978398	0.3143896222126	-2.03035567931929	0.0423203983137184	0.104398645214092
Gm28913	112.508127753447	-0.645998351483442	0.305439567781022	-2.11497926145108	0.0344317148965379	0.0886945163572772
Ikbke	471.068357348934	1.85184088858909	0.334286516854485	5.53968166593807	3.03021959896651e-08	4.01466819694677e-07
Gm51644	7.838359690988	-0.0212225566239012	0.687033493145818	-0.0308901339390697	0.975357158146016	0.988906052560429
Srgap2	2467.73110554789	-0.352743352321625	0.154476952847727	-2.28346912480424	0.022402749538704	0.0627442703215297
Fam72a	47.5443062598028	0.820894700661084	0.333976752721359	2.45793964391877	0.0139736656424785	0.0429817042204288
Avpr1b	0.543638760570185	-1.51899052141883	2.84611086228632	-0.533707432674847	0.593543965974413	NA
Ctse	64.2328228197936	3.20265907866657	1.13143915474272	2.83060654675225	0.00464598340835093	0.017206399197793
Rab7b	1182.80634265157	1.04301140925634	0.165783300331278	6.29141419655735	3.14586687976911e-10	5.59285739035694e-09
Gm30104	1.59362843883225	-0.0641306696796876	1.52267038247889	-0.042117237202239	0.966405239062615	0.98365740130908
Slc26a9	4.65714097858892	-1.25110355696927	0.93137699158471	-1.34328372750604	0.179180119152403	0.314721125492971
Pm20d1	271.400108251574	-0.86531513188151	0.226380687277693	-3.82238936672216	0.0001321647806312	0.000801857026603715
Slc41a1	3413.76957217145	0.136378566244171	0.220174403212864	0.619411540370205	0.535645280542231	0.678822051048551
Rab29	512.599436837621	1.79713951917134	0.270132851167091	6.65279884104032	2.87571119663662e-11	5.84109251608538e-10
Nucks1	2723.09756248398	0.157661895780172	0.174757779139445	0.902173834873289	0.366964531735829	0.522645147115469
Slc45a3	421.749611158146	0.128184797993653	0.241694586993328	0.530358580174539	0.595863338073993	0.727916939312815
Elk4	71.8478116299021	0.2957472306448	0.451796664335036	0.654602510357368	0.512723707403561	0.659574657650273
Mfsd4a	1491.40059461854	0.145194192706635	0.127112980126914	1.14224521021904	0.253352108414787	0.404455385144417
4833413N01Rik	1.54151634270211	-1.57038381810322	1.69673773350883	-0.925531263370732	0.354689629257415	0.511050011664032
Gm37120	13.9422668170016	-0.378849904171989	0.56031790830156	-0.676133849300591	0.498955667265367	0.647808279531418
Cdk18	2141.93507330081	-0.208269984680246	0.305529545134811	-0.681668886026552	0.495448345813447	0.644601574000078
Gm30153	0.104738818734842	-0.991604020460232	4.08045587181216	-0.243013048446436	0.80799528920414	NA
Gm30242	0.346130903438545	-0.98178012419618	3.75391336554999	-0.261535104460872	0.793679881817845	NA
Gm29695	95.8429262182433	-1.33810427384443	0.237714469567106	-5.62904006761222	1.8121530283605e-08	2.48793723417743e-07
Lemd1	11.0443063963903	-1.04574340340478	0.589495273014275	-1.77396401850276	0.0760691021923491	0.165289318895714
Mir135b	0	NA	NA	NA	NA	NA
Gm29630	0.120962382052777	-0.991604020460233	4.08045587181216	-0.243013048446436	0.80799528920414	NA
Gm38446	0.119049770537526	-0.991604020460232	4.08045587181216	-0.243013048446436	0.80799528920414	NA
Gm7241	1.30575089878813	-3.13554366569446	2.0003501080019	-1.56749743614956	0.116998465030755	NA
Klhdc8a	792.717452170059	-0.50951435952984	0.24958609894632	-2.04143725023494	0.0412073850585407	0.10225676955848
Nuak2	189.604652650591	1.73890565286591	0.246899708496714	7.04296357194383	1.88193443343092e-12	4.41035156585087e-11
Gm30744	3.54492913335805	4.52729555804664	1.52004317731701	2.97839931497055	0.00289758211948918	0.011573134979308
F730311O21Rik	20.1829953886657	2.10727109257821	0.722395406757759	2.91706048081897	0.00353347249598771	0.0137172549700055
Tmcc2	3866.25069583588	-0.67195482902877	0.256583482186538	-2.61885458604951	0.00882255469132577	0.0295124441303432
LOC115487632	0.104738818734842	-0.991604020460232	4.08045587181216	-0.243013048446436	0.80799528920414	NA
Dstyk	1625.31466549884	-0.51725944748773	0.158685211606139	-3.25965754623424	0.00111546809269823	0.00514269840606229
6030442K20Rik	7.1081748341879	0.30717834416134	0.951366444091222	0.322881205311764	0.746785210601321	0.83996004564107
Rbbp5	1246.46386664056	-0.266579567945921	0.138413857040252	-1.9259601144443	0.0541093543104322	0.126904556102438
Tmem81	0	NA	NA	NA	NA	NA
Cntn2	8563.65319279231	-0.374729910425998	0.220999367079454	-1.69561531047858	0.089958756358667	0.18748435401077
Gm51646	1.50174173463357	-0.908734487595686	2.00605269214771	-0.452996320162848	0.65055139129157	0.771391726060742
Nfasc	18924.396481533	0.262254741964162	0.219575784360332	1.19437005646211	0.232333244513046	0.379066737209813
Gm46157	0.244073114773599	1.93242804777114	4.02887672302237	0.479644372519165	0.631480288886247	NA
Gm10538	0.956189139325061	3.21864228909889	2.52793349349223	1.27323060412182	0.202936223646745	NA
Gm31101	0.120962382052777	-0.991604020460233	4.08045587181216	-0.243013048446436	0.80799528920414	NA
Lrrn2	1143.4951351717	-0.470977251186776	0.26067090248885	-1.80678873894228	0.070795225193381	0.156417535773475
Gm31159	37.9140611507158	-0.795566051910206	0.460213699278796	-1.7286883314359	0.0838648908405382	0.177780949597404
Gm38687	3.98912288363896	-0.474616812003141	0.967533537036163	-0.490543008418116	0.623749703776883	0.750332745329698
Mdm4	2677.45203170433	-0.588987979281787	0.284616602427694	-2.06940836991903	0.0385077817501877	0.0968369206486664
Gm41953	1.23010041971592	-1.62965556993284	1.93473354466312	-0.842315250297993	0.399611516988249	NA
n-TKctt26	0	NA	NA	NA	NA	NA
n-TKctt25	0	NA	NA	NA	NA	NA
Pik3c2b	1501.99777522916	-0.753459724718556	0.197608607168532	-3.81288920313051	0.000137351695777643	0.000829174462402555
Gm28609	11.4447806206842	0.433223858250229	0.5911423318347	0.732858797145609	0.463644555575253	0.615787057862403
Gm51647	0.962080836827397	-0.972626927387639	2.73059577747596	-0.356195865902455	0.721693887720226	NA
Ppp1r15b	2430.27095996245	0.799490236830464	0.195541451109741	4.08859723753291	4.33989622631107e-05	0.000297494668616605
Plekha6	3596.40805852407	-0.712387110001335	0.246755972201817	-2.88701061070443	0.0038892111436596	0.0148321316388353
Gm51648	2.53255691435697	2.03575319153569	1.61663190482189	1.25925585500552	0.207937932703553	0.350010557465441
Gm19461	37.1967825656016	-0.838014613776522	0.393169004237825	-2.13143611206344	0.0330532304987907	0.0858739017311779
Golt1a	0.11701430079002	0	4.08045587181216	0	1	NA
LOC118567634	1.84599932620302	-1.75430632481541	1.72073413133412	-1.01951038970516	0.307960723217482	0.463999517814216
Kiss1	1.44968409667398	0.55485009422135	1.86971018361789	0.296757272374542	0.766651828404888	0.853431969216613
Ren1	3.02723919670194	-1.5498304587479	1.24871007667236	-1.24114515266665	0.214552131985793	0.358059728807144
Etnk2	102.722053059717	-0.326832598862561	0.298534759433955	-1.09478909418207	0.273609045381058	0.427114242586729
Sox13	469.992759136028	0.115087594308294	0.17103904746132	0.672873218230009	0.501027951831747	0.649837249306155
Snrpe	688.232600322013	0.857839306490693	0.20057617201609	4.27687545269275	1.89534770725543e-05	0.000143390776279156
LOC118567635	8.94929285073309	-0.882566516815673	0.796260911665994	-1.10838859962258	0.267694026283181	0.42034484479614
Zc3h11a	1925.21003357564	-0.117165908062163	0.263672696911186	-0.444361169869738	0.656781482509092	0.776007064418563
Zbed6	422.013499534835	-0.534276205154201	0.518772127408885	-1.02988610398703	0.303063474636609	0.458932265803918
Lax1	12.4734210934352	1.17618944283935	0.676636552040897	1.73828836070366	0.0821600162217047	0.175051364478153
Atp2b4	1963.64071085574	-0.267883401443475	0.281200293006741	-0.952642682477764	0.340771143509279	0.497743601538085
Mir6903	0	NA	NA	NA	NA	NA
LOC118567636	3.68729566420047	0.0471220998106368	1.31502243476657	0.0358336850876628	0.971414973490869	0.986468257659748
Gm41954	0.106118750848242	0.931941324300339	4.08045587181216	0.228391472320091	0.819341918383869	NA
Gm28441	0.214198412046747	-0.0298393551951806	4.08045587181216	-0.00731275037216091	0.994165321383949	NA
Gm31515	0.106118750848242	0.931941324300339	4.08045587181216	0.228391472320091	0.819341918383869	NA
Optc	20.425466076129	-0.773527000476913	0.485237559347858	-1.5941202109674	0.110909112924224	0.219714646002884
Prelp	1754.03865365751	0.773833341465356	0.210934015830299	3.66860384475836	0.000243878634304248	0.00136387423643216
Bmncr	7.82814169330686	-0.450115055680439	0.690965604043134	-0.651429033582314	0.514769573806697	0.660977111278888
Fmod	1578.07498639515	-1.17398356839151	0.203738185199011	-5.76221667648982	8.30163259202327e-09	1.19575687677118e-07
Gm19497	2.27613488357624	1.01991581566542	1.75496641641926	0.581159733954572	0.561132802884805	0.699561365876922
Btg2	440.630489445318	1.49937008305991	0.16609648791121	9.02710287204527	1.76276682851395e-19	8.02920409559212e-18
Gm31974	0.544712935904207	0.0161196351143471	2.55703591939232	0.00630403155157004	0.994970143869306	NA
Gm32039	0.0993774056759672	0	4.08045587181216	0	1	NA
Gm8618	0.313989478519809	0.93195670868897	3.91859934772339	0.237829036854817	0.812013696578262	NA
Chit1	3.21613529927692	-0.0104936025655604	1.23081098283834	-0.0085257628603227	0.993197507855424	0.996990720262115
Gm46158	1.33101986032145	-1.14105427177784	1.79915556981121	-0.634216568552534	0.525939496134759	NA
Chil1	999.734916094765	0.922574714335625	0.280145554142635	3.29319777056287	0.000990547721038564	0.0046275211829972
Mybph	7.67207961506369	0.454135299173452	0.801022431841776	0.566944546271028	0.570751857824421	0.707006390900796
Adora1	2851.16837698793	-0.369969489803716	0.219523589610737	-1.68532908221732	0.0919250977461666	0.190656749693278
Gm32221	12.27093115102	-1.07226618548216	0.588107512731253	-1.82324857661213	0.0682657508412551	0.15213976587743
Gm24517	0.120962382052777	-0.991604020460233	4.08045587181216	-0.243013048446436	0.80799528920414	NA
Myoparr	2.1777518473265	-1.5291671236069	1.44196639125408	-1.06047348459834	0.288929246647345	0.443993500206638
Myog	4.5550629118307	-0.144639135615866	0.921984136132447	-0.15687811747239	0.875340906027634	0.92605373651437
Ppfia4	1853.14849525297	-0.87061709868942	0.187403492182102	-4.64568236457105	3.38954193314154e-06	3.03979941243101e-05
Gm32267	23.926278403733	-0.646117722027045	0.523418855409362	-1.23441812489105	0.217047138564635	0.360955751952388
Tmem183a	1411.52106938746	0.282612575647607	0.148936047172544	1.89754314696024	0.0577562898310059	0.133609732504416
LOC118567637	0.362048709977103	-0.981486405393006	3.69925467006579	-0.265320042260176	0.790762926123638	NA
Mgat4f	0.794604375469744	-1.93432732846146	2.72504909988275	-0.709832101206796	0.477808259880845	NA
Cyb5r1	1009.00350222684	0.888765707068807	0.173746391477711	5.11530455113262	3.13235143199271e-07	3.48819576746542e-06
Adipor1	3683.18160877085	0.816053042975665	0.214528774837276	3.80393279919981	0.000142416830235218	0.000855489496841797
Klhl12	793.769669903323	-0.360192126790999	0.146760801148845	-2.45428018906555	0.0141166940068072	0.0433501114146436
Rabif	770.880716214889	0.477646949637012	0.154629048527546	3.08898589356529	0.00200840975037604	0.00848462082829711
Gm25612	1.70308282076514	-4.60811121477128	1.79513463230545	-2.56700034183687	0.0102582511291523	0.0334244912413096
Gm46159	0.11701430079002	0	4.08045587181216	0	1	NA
Mgat4e	0.303493630086777	-0.991588672526971	4.08045587180372	-0.243009287118855	0.807998202990554	NA
Gm46160	0.646175731981697	-0.987908352415726	3.27971799530299	-0.301217468645337	0.763248670008054	NA
Kdm5b	1103.78610235809	-0.227194983939736	0.154961021459641	-1.46614278739062	0.142609391196944	0.26576257536602
Syt2	9202.81794400962	-1.03425845236364	0.363280229908671	-2.84699900301112	0.00441335005944928	0.0164757816423625
Ppp1r12b	1292.73962186767	-0.297030293411355	0.216078640769723	-1.37463977167416	0.169243151980799	0.302129074613138
Gm32670	0.106118750848242	0.931941324300339	4.08045587181216	0.228391472320091	0.819341918383869	NA
LOC115487658	0.120962382052777	-0.991604020460233	4.08045587181216	-0.243013048446436	0.80799528920414	NA
Gm51748	6.20432963681997	1.58829826031097	1.15897722988424	1.37043094493721	0.17055241784205	0.303884278613865
Gm51265	0	NA	NA	NA	NA	NA
Ube2t	54.5887350556014	1.88361386318776	0.354878644563255	5.30776898538344	1.10975166706706e-07	1.34189133714416e-06
Lgr6	209.078758672507	-0.351567318741776	0.266106387207688	-1.32115325164063	0.186450270161322	0.323968374196842
Ptprv	35.5868270354563	-0.629049319486091	0.492582855601488	-1.27704265857561	0.201587187216007	0.341885548755479
Ptpn7	180.188682621652	5.52501715014456	0.595766996915888	9.27378854274567	1.79648888623298e-20	8.88779472326478e-19
Arl8a	5088.49892985938	0.523520397422609	0.211469410665775	2.47563179835039	0.013300066199439	0.0412818245350077
Gpr37l1	8902.35655165427	0.0513997309042863	0.291481346193445	0.176339692318336	0.86002708062647	0.916535148990264
Gm41955	0	NA	NA	NA	NA	NA
Elf3	4.73364594382872	-0.0424173137576227	0.897603414641926	-0.0472561858229383	0.962309047691391	0.981054013364373
Rnpep	1622.46803851106	0.997341889437526	0.222280894837823	4.4868538529377	7.22826208610191e-06	6.01239362198111e-05
Timm17a	1165.59270639123	0.362106232435643	0.150469648505777	2.40650680075018	0.0161059041490882	0.0480875147043748
Gm41956	0.104738818734842	-0.991604020460232	4.08045587181216	-0.243013048446436	0.80799528920414	NA
Lmod1	89.9289002984596	0.0100187521751148	0.298046456329925	0.0336147334160031	0.973184373341187	0.987488117532919
Shisa4	3219.77935378434	-0.141855620212147	0.275564103389059	-0.514782652992602	0.606704908594893	0.736901229514416
Ipo9	3379.31923079488	0.05319429642172	0.15660092002901	0.339680612424664	0.734097063565998	0.831439123362059
Nav1	4184.53414338621	0.036098976999839	0.196852986392774	0.183380387878962	0.854499563134931	0.913161537556343
Mir1231	0	NA	NA	NA	NA	NA
Gm32940	21.6373199642395	1.45897404709531	0.552086155133223	2.64265646499186	0.00822584489619126	0.02779262040219
Gm4793	25.1809986343662	-1.16402375814118	0.450869705189493	-2.58172980961753	0.00983065158099227	0.0322514126196163
Csrp1	9364.63458165455	-0.287187857793941	0.235559239483428	-1.21917466885924	0.22277790417069	0.368061237735336
LOC118567638	5.0170347046587	-1.36999832785367	0.961317064784157	-1.42512640006164	0.154120666566305	0.281903079123996
Phlda3	2459.8926708766	0.732732934973287	0.284535529701314	2.57518959316771	0.0100185153446469	0.0327776475629474
Tnni1	542.533018721035	1.34568309168095	0.362076809425207	3.71656802272757	0.000201947288469742	0.00115660285847289
Lad1	59.9536336040004	0.458578639035136	0.314083169185577	1.46005480084857	0.144275013448371	0.267939310689832
Tnnt2	52.455335835332	-0.072407619078286	0.345976801555357	-0.209284607386315	0.83422606724443	0.899025560143258
Pkp1	14.7698487748583	1.81981865573459	0.935123980354916	1.94607206527192	0.0516460836110178	0.122191749469067
Igfn1	17.9767982064491	1.74440858169023	1.31412701406782	1.32742768622532	NA	NA
Tmem9	1332.67887070627	-0.0572828608072162	0.249633315148699	-0.229468013005774	0.818505179296299	0.888167846585196
Ascl5	0.279769987570611	-0.991589989837301	4.08045587180684	-0.243009609952777	0.8079979529008	NA
Cacna1s	9.05712186659093	0.583925632006132	0.89224749112741	0.654443568418787	0.51282607266503	0.659664505683543
Gm15850	2.64144938609458	0.346690616263508	1.22345379789196	0.283370419758281	0.776892901089792	0.860585913068151
Kif21b	2034.5465392917	-0.646241224658605	0.209303375393631	-3.08758147566057	0.00201792446476998	0.00851887554534952
Mroh3	109.08945515177	1.99094333269861	0.397085351463837	5.01389266906748	5.33397480164836e-07	5.70149437113115e-06
Inava	369.010383639974	1.27699343520587	0.333973149138021	3.82364102773461	0.000131495322266757	0.000798795349503149
Gpr25	62.3252350233973	-0.4199454626865	0.3852429413327	-1.09007957740576	0.275678091615086	0.429403581411376
Camsap2	2465.15646406631	-0.44968326578905	0.227513599829506	-1.97651158491639	0.0480968649612128	0.115485853323435
9230116N13Rik	18.209052924959	-0.103131224106398	0.486584518726498	-0.211949250617994	0.832146626892148	0.897623353900381
Ddx59	209.695250655141	0.285051783649509	0.184902169414038	1.54163569066198	0.123162147446585	0.237692350822368
Kif14	84.3354647570768	2.69553226277531	0.428643142348896	6.28852300775003	3.20500574167338e-10	5.68964828807541e-09
Zfp281	925.245354615248	0.305783190468072	0.243185502874253	1.25740715155289	0.208606240927567	0.350940463076701
Gm34056	2.00749969952914	-2.21554601854336	1.58783010297907	-1.39532939600186	0.162916531470284	0.293494416072256
Gm41958	59.996155069002	-1.47451744112405	0.386320888446074	-3.81682038228661	0.000135182506421067	0.000818117506392432
Gm19705	23.9500741723403	0.242057346363594	0.473850607343215	0.510830507785483	0.60946974480162	0.739325009919061
Platr22	1.7888982527987	-1.21792257258063	1.5253752921851	-0.798441261517981	0.424614466860173	0.579447978879074
Nr5a2	25.6194894442968	-0.423686404392212	0.463204685563331	-0.91468505737791	0.36035699108196	0.516696485674441
Gm25609	0.120962382052777	-0.991604020460233	4.08045587181216	-0.243013048446436	0.80799528920414	NA
Gm34244	1.53514035949192	-1.24155057359011	1.43156696157167	-0.867266852978399	0.385795813967914	0.541539950418263
Gm34306	2.30197902612805	-2.23718035921253	1.49791509697902	-1.49352948222796	0.135298642831344	0.25523991538257
Gm4258	8.63872591248247	0.220423711115488	0.783266100797994	0.281416125236263	0.778391251521435	0.861316809300307
Gm41959	5.04951910853086	-0.786125655742812	0.905002064706694	-0.868645151652323	0.385041250050579	0.540700021512843
Mir181a-1	0	NA	NA	NA	NA	NA
Mir181b-1	1.1129351922691	0.485289204384241	2.24369195780871	0.216290477262394	0.828761331440508	NA
Gm34353	5.83330297468854	-0.944458186764144	0.893704443978212	-1.05679029921795	0.290607302586962	0.445921742419406
Ptprc	1204.29233709256	1.91975745048615	0.376774179050913	5.0952468540227	3.48287129483885e-07	3.85022523798061e-06
LOC118567639	0.0993774056759672	0	4.08045587181216	0	1	NA
Atp6v1g3	0	NA	NA	NA	NA	NA
Nek7	2295.98297273441	0.178949095215901	0.227845542943145	0.785396514254197	0.432221123863409	0.586518019777292
Gm5833	0	NA	NA	NA	NA	NA
Lhx9	9.26448037353812	-0.835048856505849	0.643236260590797	-1.29819928954079	0.194218862207678	0.333638981214834
2310009B15Rik	112.42181707798	-0.0356461926685849	0.320968415480019	-0.111058256667638	0.911570150259239	0.948928940677115
1700019P21Rik	0	NA	NA	NA	NA	NA
Dennd1b	205.008308613991	-0.652403268357965	0.330802615358463	-1.97218292138051	0.0485887285861817	0.116470676733639
4930596I21Rik	0.481465939877461	1.79564100723184	4.04081557579787	0.444375887379439	0.656770843632725	NA
LOC118567640	1.72405657312164	-1.61788553962546	1.72424083466013	-0.938317610337983	0.348081212308017	0.504628551553849
Gm41960	2.51779812991372	-1.77591681097888	1.39024050994916	-1.27741696366179	0.201455078939996	0.341781101510465
Crb1	26.0638026017942	-1.38117927543723	0.413190990717201	-3.34271391793861	0.000829633823272353	0.00396209830617573
4933436E23Rik	0.240012152590303	-1.94485313481021	4.03289754857432	-0.482247096878954	0.629630423712002	NA
Gm34816	0	NA	NA	NA	NA	NA
Zbtb41	638.580582166186	-0.507147406661492	0.318444038528676	-1.59257937125999	0.111254584314312	0.220219007278582
Aspm	178.950716922888	3.20957614434866	0.506410179241454	6.33789816222938	2.32920691024119e-10	4.23098514609930e-09
F13b	0.120962382052777	-0.991604020460233	4.08045587181216	-0.243013048446436	0.80799528920414	NA
Cfhr1	0	NA	NA	NA	NA	NA
Cfhr3	0	NA	NA	NA	NA	NA
Gm26271	0	NA	NA	NA	NA	NA
Gm4788	17.3467775955415	5.04489732769748	1.24190527521808	4.06222392993024	4.86074156011235e-05	0.000329654322655031
Gm25619	0.120962382052777	-0.991604020460233	4.08045587181216	-0.243013048446436	0.80799528920414	NA
Gm41963	0	NA	NA	NA	NA	NA
Cfhr2	17.8664399527971	2.5117425410651	0.734564635004787	3.419362192748	0.000627681170708005	0.00311296973569308
Gm26048	0	NA	NA	NA	NA	NA
Cfh	4542.37512547546	2.14419154631182	0.480715269510793	4.46041905116492	8.17995514828589e-06	6.71920925943267e-05
Kcnt2	218.969817431855	-1.29589885206477	0.360936779522598	-3.59037628079583	0.000330200933904146	0.00178444001569252
4930590L20Rik	0.241924764105554	-1.95486224895932	4.03203925695842	-0.484832146806519	0.627795417304758	NA
Gm25457	0.241924764105554	-1.95486224895932	4.03203925695842	-0.484832146806519	0.627795417304758	NA
Gm35244	0.119049770537526	-0.991604020460232	4.08045587181216	-0.243013048446436	0.80799528920414	NA
Gm35303	0.390609512995915	1.77829268362939	3.63714080263619	0.488925994380117	0.62489409165029	NA
Cdc73	756.383395474346	-0.215352763248715	0.213824474736235	-1.00714739748275	0.313863947007987	0.470602576163681
B3galt2	184.392212982631	-1.27373191746347	0.46551964419711	-2.73615073679716	0.00621625439385862	0.0219997482798279
Gm38658	0.120962382052777	-0.991604020460233	4.08045587181216	-0.243013048446436	0.80799528920414	NA
Gm46161	0.231496150698704	1.86522318203229	4.03460552515709	0.462306208228291	0.643861748216603	NA
Glrx2	1047.34183252997	-0.460738170574637	0.127876916943167	-3.6029815355918	0.000314587883364211	0.00170998061679712
Ro60	1291.04798465862	-0.328726898968664	0.293807219220655	-1.11885235441333	0.263203132151702	0.41566334060871
Uchl5	949.211499309125	-0.533899608354576	0.232666052589415	-2.29470351352351	0.0217501213156892	0.0613346840127757
LOC115487685	12.019247511764	-0.625971747808042	0.603468299741019	-1.03729019084628	0.299600635888319	0.455510265331016
Gm41964	0.342182822175789	-0.0298328491091832	3.80152750946795	-0.00784759521925925	0.993738589203092	NA
Rgs2	1037.76901336422	-0.353532506258381	0.341585828313437	-1.03497416155679	0.300680978178995	0.456731308989789
Gm35356	0	NA	NA	NA	NA	NA
Rgs13	0.208477966470661	-0.99159601337833	4.08045587181216	-0.243011086145616	0.807996809338746	NA
Gm35415	0.241924764105554	-1.95486224895932	4.03203925695842	-0.484832146806519	0.627795417304758	NA
Rgs1	331.400063905257	5.31128764138632	1.26969081891545	4.18313463581877	2.87517000829602e-05	0.00020760166758352
Rgs21	0	NA	NA	NA	NA	NA
Rgs18	39.7249428238185	2.60193770306969	0.752576529617182	3.45737290584021	0.000545469469128725	0.00275715815100694
Gm22681	0	NA	NA	NA	NA	NA
Gm25460	0	NA	NA	NA	NA	NA
LOC118567641	0.522013115201839	2.78479209528632	3.27098463231418	0.851362023463899	0.39456828077333	NA
Gm41965	0	NA	NA	NA	NA	NA
Gm29514	28.608743524404	-1.32795356685426	0.383050263638482	-3.46678671942534	0.000526719646024186	0.00267971246324965
Brinp3	539.242211690235	-0.465567714196441	0.175762591494862	-2.64884416096044	0.00807675656785038	0.0273537337738855
Gm22966	0	NA	NA	NA	NA	NA
Gm41966	0.120962382052777	-0.991604020460233	4.08045587181216	-0.243013048446436	0.80799528920414	NA
Gm29398	0.106118750848242	0.931941324300339	4.08045587181216	0.228391472320091	0.819341918383869	NA
Gm23535	0	NA	NA	NA	NA	NA
Pla2g4a	737.190489835378	0.61495813014109	0.327191677279489	1.87950419538266	0.0601756812111064	0.138058805823474
Ptgs2os	8.5336118757595	3.10123127383129	1.04231469668132	2.97533104321128	0.0029267252236591	0.0116530406867741
Ptgs2	435.184148286728	4.42222228035503	0.542148751256281	8.15684306218125	3.43894760757483e-16	1.15419083693564e-14
LOC118567791	0.234028601580041	0	4.08045587180014	0	1	NA
Ptgs2os2	6.78003748320495	1.18053866528396	1.18931091391385	0.992624091373195	0.320893179834294	0.477810220827369
LOC118567796	0	NA	NA	NA	NA	NA
Rbm3-ps	1399.12416821839	1.79478329830384	0.249498248660423	7.19357072821227	6.3118431985481e-13	1.56737577012636e-11
Pdc	0.571832104226164	-1.94375399954327	2.71658378200351	-0.715514099885309	0.474291431475926	NA
2310030A07Rik	0.196975177729789	0.931949331382241	4.08045587181216	0.22839343462091	0.819340393002033	NA
Odr4	1257.24864020113	-0.519812950538406	0.38219270361998	-1.36008078023191	0.173804362427808	0.307980059257817
Tpr	2763.80467488433	-0.305499263840668	0.382035399901568	-0.799662188162091	0.42390654608413	0.57881083711485
Prg4	2115.37337488233	3.08283474482603	1.1450541912005	2.69230466864972	0.0070960088831107	0.0245889442664863
Gm41967	0.362887146158331	-2.54275999559914	3.99055411772892	-0.637194715466296	0.523998019449339	NA
Hmcn1	301.166053812376	-1.1957090878153	0.389456882025114	-3.07019632468118	0.00213918103666551	0.00895124069771692
Gm36297	0.855572031468311	3.58416626412731	2.76807337463188	1.29482343097352	0.195381147096331	NA
Gm22756	0	NA	NA	NA	NA	NA
Gm36139	9.31329800727198	1.0716906390051	0.778089450007746	1.3773360363573	0.168408378668755	0.301060260560772
Gm36077	2.04638246962016	-1.94798313803598	1.49077612060167	-1.30669059633836	0.191317813673491	0.330012333494877
C730036E19Rik	1.70125575393112	2.39627951010438	1.93109083566068	1.24089424787962	0.214644817966961	0.358165075676587
LOC118567800	0.106118750848242	0.931941324300339	4.08045587181216	0.228391472320091	0.819341918383869	NA
Gm8947	0.227081132901019	-0.0298393551951815	4.08045587181216	-0.00731275037216114	0.994165321383948	NA
LOC118567804	0.0993774056759672	0	4.08045587181216	0	1	NA
3110040M04Rik	0	NA	NA	NA	NA	NA
LOC118567805	0	NA	NA	NA	NA	NA
Gm46162	155.202128285725	-0.623497013557486	0.452269936367377	-1.37859486873128	0.168019699518988	0.300409751253901
Ivns1abp	3481.96154392413	-0.0997905440420933	0.326331544201459	-0.305794967772064	0.759760760195353	0.848450285315166
Swt1	250.654318089181	-0.0403594086511689	0.250531264355414	-0.161095297846393	0.872018343651227	0.924031332139082
Trmt1l	609.088641058626	-0.110766048627542	0.168222561845491	-0.658449422077393	0.51024938693511	0.657504022558446
Mir7682	2.10371604783889	-1.94150174752458	1.4371115500943	-1.35097497991522	0.176703447606704	0.31154525192125
Rnf2	666.79315697252	0.344808541968192	0.228728978862345	1.50749827889411	0.131682984672677	0.24964341140575
Niban1	474.091865319307	0.402612718625405	0.259184151933536	1.5533847869242	0.120331235155948	0.23377427165068
Gm41969	0.329440348523438	-1.95485424187464	4.03203925695296	-0.484830160942415	0.627796826096139	NA
2810414N06Rik	61.035525479378	-0.241546877757661	0.347452977504267	-0.69519299990657	0.486934358629948	0.636909930817278
Edem3	1454.18110879622	-0.385209245771211	0.25657605450336	-1.50134526979472	0.133266281779487	0.252053429603538
LOC118567811	8.83190339189889	-0.19888641275826	0.701705899647745	-0.283432721398097	0.776845148267592	0.860585913068151
1700025G04Rik	1585.86420742798	-0.235653141358356	0.148537944784347	-1.58648446159993	0.112629454195059	0.222413571351535
LOC118567815	3.10980470676667	3.828194122171	1.62905317684403	2.34995037398802	0.0187759141749978	0.05456025330238
Gm36920	2.24098307620259	-1.22238420683295	1.38509419538375	-0.882527853273028	0.377491424257668	0.533156856828805
Gm41970	1.72412729289138	-1.77021578451796	1.50041462065009	-1.17981773848016	0.238072712894501	0.385962265261226
Tsen15	388.861015709172	0.0529088276968052	0.169101950238002	0.312881238935086	0.754370891642934	0.845010662783179
Colgalt2	266.679196102768	-0.286221059825336	0.212937317166757	-1.34415641012885	0.178897813938847	0.314316402796269
Rgl1	1891.10104461761	-0.0837516687886874	0.181863111499701	-0.460520377651325	0.645142748245594	0.767042788650569
Gm51749	5.70259724210497	-1.49513931610921	1.03982801953228	-1.43787173265607	0.150470451479523	0.276814453405086
Apobec4	0	NA	NA	NA	NA	NA
Arpc5	3235.50012830963	1.20540082637472	0.162943269199903	7.39767179272628	1.38592877401626e-13	3.69865925682401e-12
Ncf2	981.074532410077	2.03536859023206	0.230277197697862	8.83877609498527	9.6772838478043e-19	4.15780039361691e-17
Smg7	2069.88216051269	-0.126341644513868	0.144060707624224	-0.877002803869494	0.380485115132312	0.536166277616085
1700040K01Rik	1.74679447424175	3.15581883827961	1.87411083615504	1.68390192159293	0.0922006249261732	0.191104742383973
Nmnat2	2816.05964623633	-0.0736742604619301	0.177399696482034	-0.41530093863149	0.67792161418328	0.791109875024765
Lamc2	126.400026298131	2.40359785758355	0.280878473477137	8.55742993696952	1.15411475184856e-17	4.45326571127297e-16
Lamc1	3412.18287068854	1.30027173372186	0.209690152429398	6.20091939777506	5.61342589050773e-10	9.72298328654634e-09
Gm46246	0.420335207052769	-1.39240689425017	4.00211414443222	-0.347917836423356	0.727901889609687	NA
E330020D12Rik	156.137663312217	-0.40528402059108	0.24766328959796	-1.63643154885406	0.101749300859458	0.20555729713565
Shcbp1l	100.190870900359	-0.957293342128247	0.359097641981506	-2.66583020942685	0.00767984692099568	0.0262368603679074
Gm25588	4.20353924469181	-1.2520944326623	1.07946932900822	-1.15991663590171	0.246082748834235	0.395649699427437
Dhx9	2860.7555508931	0.00604838539821708	0.394704892721504	0.0153238166279451	0.987773841791627	0.994669869277539
Npl	498.664203842864	2.25960890703777	0.291194798985206	7.75978456659375	8.50737733171994e-15	2.56725737860819e-13
Rgs8	519.274650870827	-0.896030512420893	0.39841448758317	-2.24899078810191	0.0245130821588268	0.0673776096724922
C230024C17Rik	1.26647109575122	3.5728939910466	2.14531069755886	1.66544360922275	0.0958242851717043	NA
Rgs16	554.274431368589	2.46662068818426	0.176532475838095	13.9726170863116	2.29052502146387e-44	5.0458183927375e-42
Rnasel	467.179876505926	-0.061307937496266	0.368080135611915	-0.166561385863284	0.867715178803649	0.921526678036991
Rgsl1	16.2511463540551	-1.29807158086417	0.555875104656146	-2.33518567388826	0.0195337232071778	0.0562630667724155
Gm41974	0.313989478519809	0.93195670868897	3.91859934772339	0.237829036854817	0.812013696578262	NA
Teddm2	4.8115472687963	-1.65452604425778	1.00277096749215	-1.64995407515199	0.098952329425419	0.201463018537788
Teddm1b	0.68409986059988	-0.120046781613268	2.58024234371304	-0.0465253901075499	0.962891497615025	NA
Teddm1a	0.525502585736999	-1.45616186632196	2.86506271270703	-0.508247815960062	0.61127956148647	NA
Mir8114	0	NA	NA	NA	NA	NA
Glul	30649.1629399294	-0.0603170769542762	0.171924236655823	-0.350835217462826	0.725711974748826	0.825801952200684
Gm30327	9.0283906892985	3.85534154414599	1.36860270956168	2.81699102099597	0.0048475880880043	0.0178439548152089
LOC108167736	23.5510890427034	0.856875958426421	0.480003915333521	1.78514368540315	0.0742380136014588	0.162344151754404
Gm46165	1.52448645503627	-2.30163325643511	2.21283769057396	-1.04012746449475	0.29828068534641	0.454073223226171
Gm30388	17.1732691293338	-2.08374717961507	0.546090226493584	-3.8157562221809	0.000135766492705704	0.000821241550485427
Zfp648	7.1223393334621	-1.21270222864569	0.783177736092172	-1.54843807830482	0.121516859340976	0.235435878751941
4930452N14Rik	0.109459593311904	0.931941324300338	4.08045587181216	0.228391472320091	0.819341918383869	NA
4930532M18Rik	0	NA	NA	NA	NA	NA
Gm30465	0	NA	NA	NA	NA	NA
Cacna1e	1544.73962125232	-1.32168104338642	0.306313879430595	-4.31479319788997	1.59752380673757e-05	0.000122853687352792
Gm51649	1.54322588344733	0.932544959411288	1.72188939482154	0.541582381665078	0.58810623162361	0.721532590993029
Gm30521	0.226775376121642	-0.0298393551951805	4.08045587181216	-0.00731275037216089	0.994165321383949	NA
Gm41976	0	NA	NA	NA	NA	NA
Gm30602	0.230421975364681	-0.0298393551951815	4.08045587181216	-0.00731275037216114	0.994165321383948	NA
Gm51650	1.00678724888634	0.532979062742278	2.06601481215273	0.257974463497156	0.796426615504637	NA
Gm41977	1.01061372959991	0.73696341092132	1.89093369216366	0.389735194827517	0.696732368643546	NA
Gm41980	1.25070745464948	0.0479123025024548	2.01737478667	0.0237498271610411	0.981052160871537	NA
Gm41979	0.40545314420045	-0.0298288300856331	3.639702758667	-0.00819540277419731	0.993461087854254	NA
Gm51651	0.701438268243373	-1.98047223091642	2.63110247404412	-0.752715734356155	0.451620752804532	NA
Gm9530	11.6787496676693	-0.085138822715918	0.630521118495446	-0.13502929595614	0.892588711621177	0.936961914273697
Ier5	958.112901233813	1.61606349087647	0.209905228930964	7.69901492738888	1.37119153385127e-14	4.04710270990062e-13
Gm41981	0.104738818734842	-0.991604020460232	4.08045587181216	-0.243013048446436	0.80799528920414	NA
Gm30922	0.186892990093851	0	4.08045587180521	0	1	NA
Mr1	356.985322839319	-0.11426827013262	0.30784847342733	-0.371183487968779	0.710500870737807	0.815023792935251
Stx6	1704.17141181724	0.173830768837565	0.191066726299781	0.909790899776172	0.362932794732288	0.519007818350711
BC034090	504.766374223394	-0.524105614828485	0.213616114782374	-2.45349287137082	0.0141476343541249	0.0434234579801317
Gm31102	0	NA	NA	NA	NA	NA
Xpr1	2068.39005561495	-0.610644986743194	0.162423622517574	-3.75958236417934	0.000170197239083093	0.00100005322440871
Gm31713	0.234028601580041	0	4.08045587180014	0	1	NA
Gm31772	0	NA	NA	NA	NA	NA
Gm5532	9.07182436732174	0.578963122855216	0.652466873069346	0.887344854968111	0.374893263115517	0.530569650263708
Acbd6	911.625627310663	0.267212952247967	0.219391348074519	1.21797397478594	0.223233862786489	0.368563259728977
Lhx4	99.5880611609238	-1.81988065049261	0.350099123875665	-5.19818681733957	2.01241826460191e-07	2.31552323778886e-06
Qsox1	1797.48181384595	0.902295828567415	0.18311580340871	4.92746017422382	8.33053964931603e-07	8.52113283166847e-06
Cep350	1280.8028121962	-0.599326303198503	0.316534930651712	-1.89339704772725	0.0583050877512952	0.134569852975463
Gm51652	0.308929547480651	0.931955877729897	3.91914459541596	0.237795737064655	0.81203952517754	NA
LOC118567848	0.838758177009482	-0.0298286331788501	2.69961807134559	-0.0110492048840014	0.991184189393874	NA
Tor1aip1	1749.32243000554	0.275101633492683	0.150960843095406	1.82233768606354	0.0684037633154278	0.152377274559611
Gm51653	12.1831324950286	-0.456995330408202	0.612446433906972	-0.746180082220247	0.455558638355127	0.608449370259683
Tor1aip2	2404.71250256105	0.448891825571991	0.1418987200268	3.16346634759786	0.00155902374819311	0.00684264869882549
Fam163a	91.3118541080499	-0.674874638713936	0.265670482291692	-2.54026955833565	0.0110767061163892	0.0355494904280139
Gm30472	0.106118750848242	0.931941324300339	4.08045587181216	0.228391472320091	0.819341918383869	NA
Tdrd5	44.2984770407553	-1.09006919368235	0.357380235529035	-3.05016642027982	0.00228714594046584	0.00949769589333569
Nphs2	5.55957229185337	-2.03084461361355	0.938650875818261	-2.16357824398042	0.0304967327402912	0.0802646712026432
Axdnd1	13.8874748380462	-0.76077986919449	0.625877280842601	-1.21554159654153	0.224159593855693	0.369638331290313
Soat1	2243.95427148838	0.961322650238395	0.208192737054789	4.6174648733563	3.88456409533742e-06	3.42418178094639e-05
Gm39682	0.109459593311904	0.931941324300338	4.08045587181216	0.228391472320091	0.819341918383869	NA
Abl2	1408.06699481248	0.0680534312155349	0.198247060530629	0.343275865142124	0.731390935748635	0.82965383180699
Tor3a	523.761912308147	1.15025155460454	0.239950756256825	4.79369839273771	1.63734379917793e-06	1.57320043384931e-05
Fam20b	2460.1934551837	-0.270693655001124	0.188374348618368	-1.43699849255765	0.150718421877142	0.277186460149279
Gm39683	0.120962382052777	-0.991604020460233	4.08045587181216	-0.243013048446436	0.80799528920414	NA
Ralgps2	934.219146872288	0.582824877882289	0.160289594951059	3.63607430700815	0.000276824509280453	0.00152489463716389
Angptl1	50.7324853287344	0.639051826174727	0.742314278313915	0.860891195069376	0.389297971532097	0.545075009822257
4930439D14Rik	2.16280369256493	0.0304470174752176	1.4107717166438	0.0215818173245283	0.982781537827474	0.992238395478748
Gm39685	0	NA	NA	NA	NA	NA
Gm30568	0.502489378411778	-0.828061190825622	2.97896737557322	-0.277969204233492	0.781035998941186	NA
Tex35	3.85375200234068	0.721447703924586	1.18434416424897	0.609153762649794	0.542422524675701	0.684832106389912
Gm30694	0.537010351380694	0.0827150116219591	2.8842695755177	0.0286779752919289	0.977121422313	NA
Rasal2	1362.31599786979	-0.280923916118072	0.257649059637978	-1.0903354994301	0.275565383072767	0.429338414622214
Gm51654	0.745447648859819	2.17012808056993	2.26825224901228	0.956740186861899	0.338698408865693	NA
2810025M15Rik	492.965292722293	0.796786689413544	0.243827178612438	3.26783377451138	0.00108373995546762	0.00500689925660465
Cryzl2	570.580785219988	-0.25284488849599	0.279400918831773	-0.90495367571868	0.365489929128826	0.52128028032076
LOC118567857	7.07681531147384	0.95975298209407	1.07398160213513	0.893640058811091	0.371514505926495	0.527389543503857
Gm15486	0.0993774056759672	0	4.08045587181216	0	1	NA
Sec16b	105.678190928469	0.979628439110113	0.416975590507266	2.3493663931703	0.0188053917436004	0.0546197114624146
Gm30903	0	NA	NA	NA	NA	NA
Gm51655	0.334628114697673	0.815721343229753	3.78565531746087	0.215476918743061	0.82939550558645	NA
Gm39686	0	NA	NA	NA	NA	NA
Brinp2	756.056047365165	-0.399362050693446	0.162998163681088	-2.45010153289097	0.0142815936836568	0.0437345606144788
Astn1	2718.62700497706	-0.960533881050992	0.164002935852304	-5.85680906295493	4.71845073359763e-09	7.07096463676795e-08
Gm37679	4.23560258927428	-1.17452087557213	1.04884322564322	-1.11982500993115	0.26278833936233	0.415224767829159
Mir488	0	NA	NA	NA	NA	NA
LOC118567858	6.76294669651159	-1.98851096003717	0.907412384998851	-2.19140822068423	0.0284222647493105	0.0760240777397965
Pappa2	75.5344732279682	0.435458081959867	0.323551721375329	1.34586853721209	0.178344917200683	0.313700375949185
1600012P17Rik	0.462537965429471	-0.0298272142952138	3.56132443979551	-0.00837531508275795	0.99331754352819	NA
Gm39687	0.396445131898535	0.931959303145009	3.64265583888218	0.255846103603078	0.798069672789571	NA
4930562F17Rik	0.223133051638262	0.931949331382241	4.08045587181216	0.22839343462091	0.819340393002032	NA
Cop1	1260.30223423467	-0.0594504201635022	0.149433865297005	-0.397837665815192	0.690749850729969	0.801486802475034
Pou5f1-rs1	0.106118750848242	0.931941324300339	4.08045587181216	0.228391472320091	0.819341918383869	NA
Scarna3a	0.672795565522278	-1.93508351990345	2.77746173751869	-0.69670933491678	0.485984715644643	NA
Mir1843b	0	NA	NA	NA	NA	NA
Tnr	3608.69461652152	-0.959729547091031	0.243588208632293	-3.93996717854181	8.14927576855524e-05	0.000523246556501406
Gm31348	3.84995281903357	0.326729540927764	1.12617487634347	0.290123272851379	0.771721931964527	0.857067961655641
Gm31493	1.29676353947963	-4.14888305737773	2.02967380179421	-2.04411322337125	0.0409423631112669	NA
Gm31667	0	NA	NA	NA	NA	NA
Gm37294	0	NA	NA	NA	NA	NA
4930523C07Rik	88.5830201207412	1.40147033842712	0.360212133451903	3.89068054148222	9.99634678728764e-05	0.000626244765640005
4930562F07Rik	1.05751477627344	2.79824299135573	2.47573486879283	1.13026763351285	0.258363468503767	NA
Tnn	124.88508013504	1.88022947039293	1.60696228115113	1.17005202452297	NA	NA
LOC118567860	1.41626828968124	1.0031660269535	1.85597297417456	0.540506807433258	0.588847567616106	0.722003453851818
Mrps14	757.888496335639	0.361235143095673	0.204253936802819	1.76855902388016	0.0769674940102841	0.166676256176768
Cacybp	1573.77059876723	-0.232409380200201	0.286889839797472	-0.810099724564205	0.417882862582081	0.573231674276196
Rabgap1l	1445.93635457397	-0.922710211560103	0.308975424735154	-2.98635469908659	0.00282324968542509	0.011326653373712
Mir1927	0	NA	NA	NA	NA	NA
Gpr52	42.1825039425863	-0.906136932224921	0.531947516715669	-1.70343295861133	0.0884870741985582	0.185325737422598
Gm23528	0	NA	NA	NA	NA	NA
Gm37083	1.46896190703895	-0.69931643353875	1.70005561386942	-0.411349151071046	0.68081653377271	0.793380121495639
Gm24988	0	NA	NA	NA	NA	NA
Rc3h1	1241.46158577656	-0.285225957254307	0.285303134726473	-0.99972948957522	0.317441436776285	0.474098052139472
Serpinc1	2.77365853810433	0.67766501989607	1.42611173900102	0.475183676961224	0.634656060530274	0.75934358656839
LOC115487665	0	NA	NA	NA	NA	NA
Zbtb37	572.055225845113	-0.6648280002073	0.288479081855338	-2.30459690848811	0.0211891592813626	0.0600735322599709
Gas5	3130.67860518536	0.254102580920338	0.231546606444456	1.0974144031832	0.272460279996188	0.425814737495494
LOC115487643	19.3184743103702	0.0659413562211949	0.535618298356902	0.12311259048371	0.902017941363128	0.942873727681447
LOC115487678	13.5571783009303	-0.158380646256195	0.594532063105335	-0.266395466426063	0.789934656390945	0.86905005873356
LOC115487638	40.2150006033176	0.164520518837675	0.432110000358327	0.380737586959909	0.703397975400869	0.810335518723089
LOC115487644	43.1729190263882	-0.167079870164569	0.451022503503572	-0.370446859894311	0.711049564128235	0.81528120743614
LOC115487677	80.1028160188878	0.354554734192815	0.391706070728983	0.905155065717958	0.36538324309443	0.521158793729133
LOC115487645	23.6635887055949	0.610448755135558	0.503114243848568	1.21334023554161	0.22499976570915	0.37051949185621
Snord47	15.001988357876	1.20022590285948	0.59171536875712	2.02838385857801	0.0425210862111135	0.104797697423485
LOC115487640	19.4962100220552	0.321594615289404	0.569260712316898	0.564933796292581	0.572118795187722	0.708265180596142
Dars2	432.130513490917	0.247378924086138	0.184459344954051	1.34110269202008	0.179887113405025	0.315574062986359
Cenpl	103.72376046059	1.52535211265389	0.322314173656824	4.73250088678375	2.21770335405442e-06	2.07251168289121e-05
Klhl20	839.596399090365	-0.320855513865865	0.147995209488861	-2.16801283618585	0.030157709909659	0.0795711701361997
Ankrd45	465.616438628576	-0.877892079726131	0.213358744556198	-4.11462900924079	3.87802620693213e-05	0.000269802845381508
Tex50	4.73220184656202	-1.04951930723683	0.979658108657236	-1.0713118157878	0.284029248742176	0.43840775517393
Prdx6	16269.7741452911	1.34824303057168	0.317489149485929	4.24657986817729	2.17058427591998e-05	0.000162088129966388
Tnfsf4	0.429176786716616	-0.0298281080846186	3.60495123861998	-0.0082742056993917	0.993398214348737	NA
Tnfsf18	3.36555526134207	-1.48333331078783	1.72109662388679	-0.861853593924315	0.388768088434705	0.544477015055363
Gm31815	1.31033550725301	-0.65252056111358	1.86612085078672	-0.34966682936879	0.726588750349616	NA
Gm31869	0	NA	NA	NA	NA	NA
Fasl	4.3790531290939	-0.66534555525701	0.999809871207462	-0.665472080660174	0.50574859513645	0.653894992922125
Suco	985.063432463728	-0.107412588044467	0.281263038606346	-0.381893719760315	0.702540198787776	0.80981610203717
Gm31925	0	NA	NA	NA	NA	NA
4930558K02Rik	3.93124580175753	-2.3668006892678	1.19215041063955	-1.9853205335039	0.0471088209393743	0.113631390503973
Pigc	510.768619934272	-0.0668328719376082	0.17639873568829	-0.378873871611569	0.704781527700574	0.811138593275781
Dnm3	4741.28997042455	-1.03679469765554	0.195118725773233	-5.31366066248556	1.07444618090786e-07	1.30245021789691e-06
2810442N19Rik	1.47065144120994	-0.290512124732157	1.58467535353592	-0.183325956375816	0.854542269268045	0.913161537556343
Dnm3os	93.325351332393	2.06709405677758	0.56969412235045	3.62842791540334	0.000285152343410622	0.00156613782492135
Mir199a-2	0.120962382052777	-0.991604020460233	4.08045587181216	-0.243013048446436	0.80799528920414	NA
Mir214	0.120962382052777	-0.991604020460233	4.08045587181216	-0.243013048446436	0.80799528920414	NA
Gm39688	0.244073114773599	1.93242804777114	4.02887672302237	0.479644372519165	0.631480288886247	NA
Gm31985	0.46110973448106	-0.0298271852852683	3.56460311424494	-0.00836760344120002	0.993323696312326	NA
Eef1aknmt	321.463809308085	0.640579316249585	0.255073441987598	2.51135246091489	0.0120269548233592	0.0380615344494763
Vamp4	1893.16421397589	-0.608272222472015	0.157361555818539	-3.86544362317721	0.000110887461655799	0.000685290734721584
Myoc	579.548746600262	-2.55003835208429	0.360213699369513	-7.07923756522213	1.44949715899243e-12	3.45370847165236e-11
Myocos	5.86310253746091	-4.48407047659013	1.29210225647848	-3.47036811839574	0.000519745508524295	0.00264867995006535
Prrc2c	4160.97674479831	-0.338676853063188	0.289874571022918	-1.16835654768908	0.242662974529043	0.391387726223893
Fmo4	8.40612740078343	0.190501935551911	0.78428310622987	0.24289945051561	0.808083291250547	0.881645737311963
Fmo1	333.211469299413	1.51605162461159	0.746306027921771	2.03140744934531	0.0422136793800606	0.104156590849977
Gm32197	2.92687831714	-1.60992196760487	1.52121749623365	-1.05831149825114	0.28991345255314	0.445138941976156
Fmo2	114.565011506294	1.32136704490526	1.18378469056671	1.11622244774317	0.264326928057607	0.416894696738605
Fmo6	0.744398320304426	1.76509049062749	3.08112655045065	0.572871792743898	0.566731504602879	NA
Gm32279	0	NA	NA	NA	NA	NA
Fmo3	2.03247070895562	4.6104382004622	1.86464694650666	2.47255289217065	0.013415186063316	0.0415805562402497
Mroh9	0.119049770537526	-0.991604020460232	4.08045587181216	-0.243013048446436	0.80799528920414	NA
Gm22671	0	NA	NA	NA	NA	NA
Gm22434	0	NA	NA	NA	NA	NA
Prrx1	757.13963562167	1.56855551388087	0.331634442594632	4.72977264245792	2.24771413231966e-06	2.09648224997575e-05
LOC108167740	1.48972841814863	-0.702088316485709	2.02172783493417	-0.347271430087705	0.72838741225315	0.827871830557258
Gm20471	0.430664677909977	0.798486312042237	3.54932391562753	0.224968566133549	0.822003728060622	NA
Gorab	259.550807437858	-0.0771751892319807	0.229886371338794	-0.335710154466896	0.737089447649578	0.833659346345137
Gm24940	0.120962382052777	-0.991604020460233	4.08045587181216	-0.243013048446436	0.80799528920414	NA
Gm32333	0	NA	NA	NA	NA	NA
Gm39689	0.120962382052777	-0.991604020460233	4.08045587181216	-0.243013048446436	0.80799528920414	NA
LOC118567861	0	NA	NA	NA	NA	NA
LOC115487660	0	NA	NA	NA	NA	NA
Mettl11b	0.41068157936622	-1.8594586013079	3.0921640709897	-0.601345387443411	0.547609965175376	NA
Kifap3	4308.76051873771	-0.789881075610885	0.17040706505993	-4.63526013626895	3.56488883145679e-06	3.1747366657238e-05
Gm51663	1.3661792910285	-0.955757594234262	1.87583344201645	-0.50951090476714	0.610394156696118	NA
Scyl3	605.196534820314	-0.123736127397825	0.192103436999199	-0.644111991595139	0.51950281486165	0.665111432347054
BC055324	70.1001224902318	1.39852697724626	0.328640159006368	4.25549628954252	2.08585823850277e-05	0.000156387737733289
Mettl18	67.733632926719	-0.271903992510028	0.331455942404053	-0.820332230395105	0.412026737487171	0.567330586229789
Sele	79.7808675072321	7.25065604261925	1.32043240313996	5.49112247274251	3.99387271406535e-08	5.20040427765887e-07
Sell	64.2133007345293	5.06378128421685	0.834670447713156	6.06680312941555	1.30481335720724e-09	2.10788248478972e-08
Selp	244.786013575997	8.08400771401591	1.13901501384585	7.09736712488143	1.2715595942049e-12	3.05073585017557e-11
Gm16548	1.26144386843092	4.09293442326481	2.24695858730443	1.82154421821139	0.0685241714768917	NA
F5	92.219866352752	2.56904999048622	0.455863851484741	5.63556417583642	1.74486148616556e-08	2.40099281844201e-07
Gm51287	0	NA	NA	NA	NA	NA
Slc19a2	658.739702338059	-0.499047520562034	0.149594916877977	-3.33599249878994	0.000849954571106735	0.00404559009370623
Ccdc181	369.560915803806	0.0381323289554116	0.191156317932327	0.19948244121814	0.841885377214637	0.904251447570149
Blzf1	465.313372919026	-0.02002271370329	0.304741359454528	-0.0657039587246367	0.947613520619777	0.972701776238338
Nme7	195.973858023291	0.519281005109118	0.227547453046532	2.28207786181165	0.0224847437636615	0.0629157402864948
Gm39690	0.109459593311904	0.931941324300338	4.08045587181216	0.228391472320091	0.819341918383869	NA
Atp1b1	23899.031400506	-1.00668706380919	0.228999864851071	-4.39601597347617	1.10255823941538e-05	8.80883325338397e-05
Gm32391	70.6789846181965	-0.835566475050016	0.280602276686384	-2.97776085396445	0.00290362444459249	0.0115895476534284
Gm39691	0.106118750848242	0.931941324300339	4.08045587181216	0.228391472320091	0.819341918383869	NA
Gm26685	1.38420997088453	-3.17457626937768	1.91812551378131	-1.65504094834725	0.0979161919445714	0.199840407917195
LOC118567862	0.311614907372451	1.75690526735221	4.04440021181493	0.434404404939884	0.663994799572485	NA
Gm32569	23.9655596480034	-0.908291987433933	0.4394718897556	-2.06678062603516	0.0387548298570009	0.0972219573832082
Dpt	199.420666260838	1.23424672679098	0.584512679964817	2.11158246706516	0.0347222777006885	0.0893195576691173
Gm32652	22.6012558391533	-1.39752563453645	0.460277353522482	-3.03626851036934	0.00239525954874048	0.00986772005866701
Gm20743	46.5512678567394	-2.02691551643655	0.338347851073288	-5.99062624457901	2.09034536430809e-09	3.28703756443306e-08
Xcl1	1.33577830934089	-0.997802472279427	1.67555081481944	-0.595507139177364	0.551504528404861	NA
Gm39692	0.885722004535587	-3.16346004888165	2.51760505567719	-1.25653546879725	0.208921894642468	NA
1700029M03Rik	0.0993774056759672	0	4.08045587181216	0	1	NA
Gm51669	1.066406819582	-0.114436633241783	2.0106375943825	-0.0569155941187542	0.954612432138914	NA
4930568G15Rik	1.78624782952787	-0.431124350815078	1.53277155266226	-0.281271106621376	0.778502469677689	0.861361209316002
Tbx19	0.406527319534472	1.86369478950007	3.5990573878581	0.517828583614003	0.604577873373331	NA
Sft2d2	1599.57916551179	0.226301853686828	0.149854052687726	1.5101483718856	0.131005568972806	0.248767882403342
Tiprl	874.488920683104	0.0307928180761995	0.209324224653216	0.147105850396501	0.883048472170728	0.931239906764779
Gpr161	354.543303439249	-0.0555878715219212	0.272620920498385	-0.203901708718097	0.838430309767874	0.902057614314807
Dcaf6	1092.75410067199	0.0609655799037996	0.156934619627456	0.388477571414929	0.697662648759848	0.805899192664415
Mpc2	1295.57374613374	-0.098932251134253	0.197525872667521	-0.500857177838052	0.616471641656765	0.745165901163602
Adcy10	14.1512552984961	-2.09310448205918	0.64842095876907	-3.22800250940781	0.0012465788057972	0.00565358368371285
Gm51751	1.31318373971558	1.35823992096783	1.80306300783187	0.753295872117675	0.451272138778837	NA
Gm51750	0.571600851781787	0.0108274925659227	2.85219185321892	0.0037962006495822	0.996971077387028	NA
Mpzl1	1739.38386666879	0.427618125103564	0.240167553866828	1.78049914827661	0.0749943085923577	0.163599395553656
n-TPagg2	0	NA	NA	NA	NA	NA
n-TPcgg2	0	NA	NA	NA	NA	NA
Rcsd1	433.26943066901	0.619882438087151	0.174403130286532	3.55430798213729	0.000378975135433411	0.00201344562197378
Gm51752	2.36906553426402	0.415645908676023	1.32592701069021	0.313475708183709	0.753919273392512	0.844886085781221
Creg1	3024.37002901622	0.690991103646194	0.208264707657773	3.31785020811904	0.000907131179415073	0.00428074055298657
Cd247	9.03744908791453	1.75366749429519	0.763258677007729	2.29760570973166	0.0215842403944548	0.0609520234516289
Gm23402	0	NA	NA	NA	NA	NA
Gm32999	1.44672244494165	1.09268752977339	1.58823844057565	0.687987081698732	0.491460916452365	0.641169426481841
Pou2f1	430.2013973115	-0.597805882316272	0.228871703509964	-2.61196938349456	0.00900223156455339	0.0299851649858774
LOC118567863	0.489627886154672	-0.0298263390536132	3.50021948510826	-0.00852127678864422	0.993201087092736	NA
Gm39693	2.60487869887888	-1.81572548828266	1.56744564234738	-1.15839773911615	0.246701761379252	0.39631672779207
Dusp27	17.3521586292596	1.49875091817189	0.557001642305469	2.69074775429468	0.00712920768436352	0.024682806201957
Gpa33	0.468057203160082	0	4.08045587178839	0	1	NA
Mael	2.35954883369398	-1.83937841031415	1.36183065910221	-1.35066603033211	0.176802438586639	0.311651756152719
Ildr2	1715.91885503223	0.821786628701204	0.246532895573403	3.33337515380994	0.00085799167769915	0.00408224118083758
Tada1	345.675546674925	-0.392423290850852	0.199725384718168	-1.9648142944103	0.0494357351422245	0.118033967284105
Pogk	2325.42962099962	-0.672171142928285	0.136492464090305	-4.92460259552181	8.45319694717519e-07	8.63930275933991e-06
Gm39694	0.120962382052777	-0.991604020460233	4.08045587181216	-0.243013048446436	0.80799528920414	NA
Gm51768	0.0875155844178842	0	4.08045587181216	0	1	NA
Gm33354	0	NA	NA	NA	NA	NA
Gm4846	0	NA	NA	NA	NA	NA
Gm4847	0.218919186623809	1.79562297868076	4.0408172226476	0.444371244662298	0.656774199715657	NA
Fmo9	0.106118750848242	0.931941324300339	4.08045587181216	0.228391472320091	0.819341918383869	NA
Gm33404	0.210857569583084	-0.0298393551951806	4.08045587181216	-0.00731275037216091	0.994165321383949	NA
Gm16701	35.3007600101702	-0.119150568147797	0.336190063913633	-0.354414305886228	0.723028414922949	0.823854865895632
Fam78b	605.518811728156	0.13325664712789	0.201005569458195	0.662950024156443	0.507362561904462	0.65507959722082
Gm33610	16.1900811937547	-0.279563544124871	0.621815502154309	-0.449592432411719	0.653004345727979	0.77328384283716
Gm33668	0.119049770537526	-0.991604020460232	4.08045587181216	-0.243013048446436	0.80799528920414	NA
Uck2	1317.58256909057	1.65442776367715	0.196060303989944	8.43836171835177	3.21816392271688e-17	1.19239370298586e-15
Gm46170	0.240012152590303	-1.94485313481021	4.03289754857432	-0.482247096878954	0.629630423712002	NA
LOC118567864	2.16416009218284	0.44026700777541	1.22076974024888	0.360647051822935	0.718363310872829	0.820599620471898
Mir6347	0	NA	NA	NA	NA	NA
Tmco1	1430.28729777203	0.283281499264916	0.175262490450269	1.61632702204067	0.106023627446786	0.212257480195846
Gm24182	0.435612375109514	0.898927635894918	3.05617057613177	0.2941352956263	0.768654521154669	NA
Aldh9a1	1573.76638218476	-0.141102713194346	0.149854778294944	-0.941596356151067	0.346399336025218	0.503264506898679
Mgst3	1184.61438694453	-0.427130328622627	0.305193247172568	-1.39954056185624	0.161650943736928	0.291778448315324
Gm34207	0.584107586281342	-1.56708046391842	2.79692148520285	-0.56028761343823	0.575283274794803	NA
Lrrc52	9.19799154899448	-0.875077931314886	0.750908923368179	-1.16535827992262	0.243873997437572	0.392660607728055
Rxrg	144.345000216994	-0.341613448259455	0.231871141307483	-1.47329006245949	0.140672839130496	0.263098155639698
Lmx1a	2.07136839739648	3.9487702994334	2.13728112498604	1.84756710442534	0.0646649921757327	0.145953995007671
Pbx1	1501.05934402575	-0.263702134185819	0.154839902463924	-1.70306316388476	0.0885562485214808	0.185412444909695
Gm51671	17.3093154883706	0.307801010550286	0.731469527942146	0.420798131422134	0.67390249623925	0.788241796054906
Gm39696	0.120962382052777	-0.991604020460233	4.08045587181216	-0.243013048446436	0.80799528920414	NA
Mir6348	0	NA	NA	NA	NA	NA
Gm34320	0.390609512995915	1.77829268362939	3.63714080263619	0.488925994380117	0.62489409165029	NA
Mir6354	0	NA	NA	NA	NA	NA
Gm39697	0.106118750848242	0.931941324300339	4.08045587181216	0.228391472320091	0.819341918383869	NA
Gm34421	1.05742152750793	1.79501838621263	2.24089267242832	0.801028272481911	0.423115278543613	NA
Gm34477	0.120962382052777	-0.991604020460233	4.08045587181216	-0.243013048446436	0.80799528920414	NA
Gm34535	2.94559135451233	-0.533254103498079	1.60581948275184	-0.332075995605845	0.73983187534914	0.835591051198339
LOC118567865	0.340802890062389	-1.85697940285814	3.76483100493467	-0.493243760589558	0.621840360817905	NA
Nuf2	248.637890195883	1.92566088900123	0.360513728507454	5.34143567007438	9.22133400606033e-08	1.13025475789e-06
Gm34624	0.465713353377922	-2.90686173473223	3.29868445607541	-0.881218489806887	0.378199573510478	NA
Rgs5	3618.18155912591	-0.220745351206424	0.444974838580225	-0.496085018898491	0.619834428428815	0.747552651288425
Rgs4	2230.53424888764	0.812655340117224	0.440675089804527	1.84411453907617	0.0651664494894038	0.146853287829186
Gm22114	0	NA	NA	NA	NA	NA
Ccdc190	495.873321521302	-0.103016128012433	0.227826552928155	-0.452169102716131	0.651147164852865	0.771871543817367
Hsd17b7	1263.07960996474	0.378787784625284	0.261813166720554	1.44678661264421	0.147956697379745	0.273268802660517
3110045C21Rik	29.3293250918221	0.159254270298755	0.426662225539778	0.373256081194626	0.708957860360942	0.813884161088988
Ddr2	772.87722498999	1.69963589883863	0.45460962182401	3.73867119666155	0.000184995494947374	0.00107578853697258
Uap1	1302.28774436468	0.597020108459086	0.154355491088912	3.86782552565745	0.000109810186027186	0.00067984681344169
Uhmk1	7924.5360700753	-0.640490799810319	0.14728031624285	-4.34878751043836	1.36892268056479e-05	0.000106695832729
Sh2d1b2	1.74940588050638	3.39632911625525	1.74729878065324	1.94375979303637	0.0519244244085574	0.122622809888721
Gm6345	4.9026720378679	-0.408664698654185	0.873760778007811	-0.467707762742507	0.639993589030398	0.763280079209795
Sh2d1b1	33.188095714217	2.68281412294861	0.609208951758651	4.40376674571824	1.06387329230757e-05	8.52787880224846e-05
Gm7694	175.515213834777	-0.00267910872934182	0.191613976542003	-0.0139818022551948	0.988844499315847	0.995210362894946
Spata46	5.98698372411475	-0.993942823899925	1.01740004882267	-0.976943951447723	0.32859690109091	0.485788549035136
Nos1ap	729.255935207466	-0.952076330235117	0.266585806248381	-3.57136917240094	0.000355119924200397	0.00190087607758427
Gm46171	5.07895784085638	0.135284769980607	0.826344175363233	0.163714798281406	0.86995566739095	0.922888232968223
Olfml2b	529.663204198829	0.834519487067449	0.18848238096062	4.42757292652095	9.5299356579343e-06	7.72856093919223e-05
Atf6	1313.11418270708	0.116307758466073	0.163666662572817	0.71063805320968	0.477308555896169	0.628321432337894
Gm23523	0.120962382052777	-0.991604020460233	4.08045587181216	-0.243013048446436	0.80799528920414	NA
Gm25235	0.120962382052777	-0.991604020460233	4.08045587181216	-0.243013048446436	0.80799528920414	NA
Gm29733	0.106118750848242	0.931941324300339	4.08045587181216	0.228391472320091	0.819341918383869	NA
Gm9929	3.09770558902293	-1.53422306325141	1.08724487760251	-1.41111086826597	0.158211925870131	0.287153875191747
Dusp12	282.469349231111	-0.0678162524415776	0.178540908412805	-0.379835932529141	0.704067207504272	0.81072783559416
Fcrlb	65.1397005521649	1.62023348370066	0.354140258691162	4.57511803286287	4.75951576817773e-06	4.11021333194878e-05
Fcrla	4.31379399602044	2.86362460385733	1.41129984976073	2.02906887883735	0.0424512751977269	0.104657574584527
Gm39701	109.489002849284	3.64184879856386	0.306350188708822	11.8878621028869	1.36865155075902e-32	1.50068617094989e-30
Fcgr2b	1272.3206962181	3.68337329528824	0.23091834279411	15.950977521835	2.80472214043078e-57	9.70914670098837e-55
Gm34968	0.0993774056759672	0	4.08045587181216	0	1	NA
Gm10522	0.1220365573868	0.931941324300338	4.08045587181216	0.228391472320091	0.819341918383869	NA
Fcgr4	406.639368354301	5.35228082178902	0.426150844043254	12.5595922115451	3.52142977572931e-36	4.82097662855777e-34
Gm26110	0.109459593311904	0.931941324300338	4.08045587181216	0.228391472320091	0.819341918383869	NA
Gm35090	0.120962382052777	-0.991604020460233	4.08045587181216	-0.243013048446436	0.80799528920414	NA
n-TNgtt6	0	NA	NA	NA	NA	NA
n-TDgtc4	0	NA	NA	NA	NA	NA
n-TGtcc2	0	NA	NA	NA	NA	NA
n-TLcag3	0	NA	NA	NA	NA	NA
n-TGgcc4	0	NA	NA	NA	NA	NA
Fcgr3	2234.75178940159	2.63644582872884	0.206272460563203	12.7813757664515	2.08351089743302e-37	2.98743408678088e-35
n-TEctc5	0	NA	NA	NA	NA	NA
Mir6546	0	NA	NA	NA	NA	NA
n-TGtcc1	0	NA	NA	NA	NA	NA
n-TDgtc3	0.472098895058337	0.93196357237876	4.08045587179198	0.228396924672409	0.819337680034787	NA
n-TLcag6	0.36097453464308	-2.53579406691231	3.99095537256488	-0.635385222381634	0.525177203652602	NA
n-TGgcc12	0.1220365573868	0.931941324300338	4.08045587181216	0.228391472320091	0.819341918383869	NA
n-TEctc8	0	NA	NA	NA	NA	NA
n-TGtcc5	0	NA	NA	NA	NA	NA
n-TDgtc7	0.647130063894105	0.931966634442194	3.82037977723372	0.243946070491719	0.80727258768939	NA
n-TLcag7	0.23905085817682	0.931949331382241	4.08045587181216	0.22839343462091	0.819340393002032	NA
n-TGgcc13	0.209552141804684	0.931949331382241	4.08045587181216	0.22839343462091	0.819340393002032	NA
n-TEctc7	0	NA	NA	NA	NA	NA
n-TGtcc4	0	NA	NA	NA	NA	NA
n-TDgtc6	0.559614479476221	0.931965576883907	3.96934797346419	0.234790596116608	0.814371266957111	NA
n-TLcag8	0.718113868943943	0.0101007080272062	2.77884696541375	0.00363485580635501	0.997099811057668	NA
n-TGgcc14	0.1220365573868	0.931941324300338	4.08045587181216	0.228391472320091	0.819341918383869	NA
n-TLcag9	0.240012152590303	-1.94485313481021	4.03289754857432	-0.482247096878954	0.629630423712002	NA
n-TDgtc5	0	NA	NA	NA	NA	NA
n-TGtcc3	0	NA	NA	NA	NA	NA
n-TEctc6	0	NA	NA	NA	NA	NA
n-TVcac6	0.120962382052777	-0.991604020460233	4.08045587181216	-0.243013048446436	0.80799528920414	NA
Cfap126	122.562663494544	-0.414031263597159	0.318867591937376	-1.29844259519002	0.194135290212083	0.333533917737061
Sdhc	2944.85110613878	0.311302554480224	0.21983914543469	1.41604696408677	0.156761754575522	0.285526972104183
Gm46172	32.080833418218	-0.981809127327254	0.479836892610423	-2.04613097168495	0.040743486525004	0.10130270526102
Mpz	4301.09313268605	2.96987156234099	1.30456696226543	2.27651906590038	0.0228149607940389	0.0636310272609058
Pcp4l1	4891.23705777349	-0.252304736957224	0.307384332663734	-0.820811961269462	0.411753384314955	0.567135111050985
Nr1i3	23.0407805330588	-0.230567165621641	0.467609499687817	-0.493076307849971	0.621958670592911	0.749145168794483
Tomm40l	1151.3864609604	0.208609134546728	0.26948468231723	0.77410386650904	0.438869371168289	0.592659529767609
Apoa2	26.8649102804127	0.418622253313372	0.382714837384779	1.09382290003168	0.274032658526213	0.427665317280041
Fcer1g	3198.81161510313	2.66971434061714	0.292057961015334	9.14104286469688	6.18529447990914e-20	2.9446376392369e-18
Ndufs2	5264.64872095739	0.147771822979934	0.19983029215645	0.739486598279307	0.459611574660163	0.611872743498795
Adamts4	4553.01858760758	0.0107707880459037	0.174773756939428	0.0616270327680637	0.95085984881755	0.974094692506421
B4galt3	759.992524730789	0.340847960862241	0.218026620166971	1.563331856455	0.117974559052901	0.230411700026203
Ppox	755.287881545599	-0.0377249067609067	0.181285085286047	-0.208097134418869	0.835153124587818	0.899773038613311
Usp21	776.923149944316	0.0127766804756351	0.20375933251062	0.0627047621240573	0.950001605231981	0.973749079275891
Ufc1	1710.32399595357	0.508031461925783	0.186036617755551	2.73081433136635	0.00631780533030697	0.0223037673024473
Gm20045	102.340862577518	-1.02481799513488	0.454934918667986	-2.25266945464521	0.0242799982679087	0.0668279098168974
Dedd	372.910036109125	0.107745881714332	0.196994976551	0.546947356733423	0.584414899476493	0.718641116620033
Nit1	534.230202109831	-0.00160991359772972	0.167347841306115	-0.00962016351788398	0.992324338450804	0.99668421492746
Pfdn2	1497.42261345126	-0.0744036544550877	0.222162070301992	-0.334907098920839	0.737695166884902	0.83426654613128
Klhdc9	55.5362110854747	-0.682305072225153	0.315404303168445	-2.1632712850489	0.030520320295966	0.0803093062668963
Nectin4	320.866858973523	-0.612373119444264	0.176401618419943	-3.47147109493318	0.000517615053684312	0.00263837778310438
Arhgap30	804.836433130528	2.15811774195534	0.254445922057718	8.48163619405857	2.2204894348496e-17	8.36810264156696e-16
Usf1	1181.16733585591	0.107318155814912	0.218202018110083	0.49182934577979	0.622839989226624	0.74968891496618
Tstd1	26.3948921513103	0.690399933371799	0.483783085230232	1.42708572178219	0.153555187545939	0.281080085266925
Gm26641	1.43433682026829	-0.978301725484121	2.06170882494034	-0.474510131425776	0.63513617494775	0.759617974993035
F11r	596.170881076126	1.2783080803095	0.238689493113358	5.3555272317848	8.53072969270146e-08	1.05280543808612e-06
LOC115487699	0.351042902370061	0	4.08045587179229	0	1	NA
Alyref2	113.149066861478	0.266359737438003	0.262509142825177	1.01466842096007	0.3102639121507	0.46655035028701
Itln1	0.106118750848242	0.931941324300339	4.08045587181216	0.228391472320091	0.819341918383869	NA
Gm35200	10.0527383021334	0.303289290621866	1.11722293557456	0.271467118123468	0.786031786405199	0.866399003000182
Cd244a	94.9008354418878	5.38854163174422	0.600063865240539	8.97994687546165	2.70897527702486e-19	1.21338057140233e-17
Ly9	562.912560083847	3.31596117763433	0.400116889250154	8.28748115044248	1.15671925431147e-16	4.05638508979385e-15
Slamf7	173.573924785005	4.2622603319051	0.638839756421578	6.67187708507669	2.52552057837385e-11	5.15138170497939e-10
Mir7683	0.109459593311904	0.931941324300338	4.08045587181216	0.228391472320091	0.819341918383869	NA
Cd48	675.794389645091	3.11206801344996	0.374281968746222	8.31476873939408	9.19313581520565e-17	3.25208857042428e-15
Tma7-ps	153.129887378371	0.0720543347504712	0.219611752334869	0.328098719601313	0.742837022069583	0.837384942258566
Gm22950	0.0875155844178842	0	4.08045587181216	0	1	NA
Slamf1	8.36537897596209	3.63971536700763	1.04003917377598	3.4995944948816	0.000465966415135182	0.0024095813426282
Cd84	2052.50900226686	2.13066191371034	0.290427604293458	7.33629270156235	2.19591503298466e-13	5.73398847837116e-12
Gm51686	20.3526346558819	0.689692626350083	0.953379145846829	0.723419039900932	0.469422477126936	0.621349509244546
Gm37065	0.314955749836114	1.77714542059347	3.86216348660873	0.46014246335127	0.645413966424395	NA
Slamf6	46.0620948184782	1.81397043150093	0.683645875416427	2.65337727722849	0.00796907432588061	0.0270684901969076
Vangl2	681.407609767268	-0.603843134911928	0.167294939580505	-3.60945248210181	0.000306843973552905	0.0016707993553618
Nhlh1	4.35553847894661	-1.75336177213632	1.01523845978425	-1.72704427737	0.0841597118279748	0.178249990124595
Ncstn	2603.99934060305	0.593094303629918	0.175346690700881	3.38240944986901	0.00071852961476466	0.00350118834204248
Copa	7164.75345405845	0.327996297034012	0.185142985633959	1.77158370818587	0.0764636860605439	0.165878965140474
Pex19	2194.46750776712	0.242011619868449	0.197516832609795	1.22527086259304	0.220473182852732	0.365449494964594
Dcaf8	3715.84152471352	-0.286266034302689	0.136236792041544	-2.10123880644074	0.0356200084546369	0.0911162297976103
Pea15a	21886.1029931405	0.458083619861381	0.251367107163478	1.82236898467174	0.0683990173425733	0.152377274559611
Gm17224	37.7905499297522	-0.174682238409764	0.446268650783044	-0.391428432410071	0.695480579434475	0.804510473594434
Casq1	85.2510966120875	0.527958782576624	0.245295446999967	2.15233828851578	0.0313707202794767	0.0821455904270889
Atp1a4	5.48792196374936	0.343941515500154	0.75799729186309	0.453750322319458	0.65000854284744	0.770898933549294
LOC115487369	1.50239902014515	-2.72118770973613	1.776733378926	-1.53156784355627	0.125629112795523	0.241223824188679
Atp1a2	45200.3041267536	-0.740066369501054	0.170794496912008	-4.33308088305873	1.47037058596967e-05	0.000113761238950246
Gm39704	55.5916707780207	-1.12684777722877	0.361629646954538	-3.11602709213283	0.00183305430852309	0.00784641794808895
Igsf8	3548.6380764977	-0.311536902209907	0.272897454844668	-1.14158962159333	0.253624639983997	0.40478378950749
Kcnj9	497.525532565794	-1.21872566005247	0.255491253576968	-4.77012673815593	1.84110045041744e-06	1.75229953317029e-05
Kcnj10	17351.1692835592	-0.801636426618179	0.167683760364897	-4.78064438007434	1.74734215794527e-06	1.66764849040291e-05
Pigm	666.655436517714	0.405548899636172	0.172668180649928	2.34871820685013	0.0188381576012846	0.0546647676607525
Gm35522	10.8371552406514	-0.152239880620704	0.747599736842631	-0.20363822125415	0.83863622268293	0.902110043416911
Slamf9	0	NA	NA	NA	NA	NA
Igsf9	89.6778699043058	-0.405515328229961	0.25779795122988	-1.5729967065113	0.115719580824828	0.227017234662178
[truncated: 38,841 more rows]
