# Supplementary material for: Transcriptome Profiling after Early Spinal Cord Injury in the Axolotl and Its Comparison with Rodent Animal Models through RNA-Seq Data Analysis
Source: Genes (Basel). 2023 Dec 8;14(12):2189. doi: 10.3390/genes14122189 (PMC10742908; doi:10.3390/genes14122189)
Supplement: Supplementary file 1 [file genes-14-02189-s001.zip › Supp Table S9.csv]

	baseMean	log2FoldChange	lfcSE	stat	pvalue	padj
Gm26206	0	NA	NA	NA	NA	NA
Xkr4	484.312133682905	-0.963374669752659	0.296728384288235	-3.24665492336877	0.00116769875822027	0.00396655463584295
LOC118567655	2.99213446236718	0.581848932493168	1.08336844592125	0.537073914865952	0.591216558298679	0.71304716825729
Rp1	6.245413559275	-0.214661701065037	0.808438465718914	-0.265526332760708	0.790604027043653	0.865361044166506
Sox17	219.051950959061	-0.155592336930929	0.299153327784818	-0.520108995888715	0.602987608744631	0.722725503598655
Gm22307	0.228509363849431	-1.15099812363508	4.08052381408439	-0.282071169309754	0.777888939536467	NA
Gm37323	0.0993774056759672	0.772579249519762	4.08052381408439	0.189333351481278	0.849831557317775	NA
Gm39586	0	NA	NA	NA	NA	NA
Gm46082	0.937066384254248	3.5105515790536	2.33071335140156	1.50621335607082	0.132012411890645	NA
Gm29874	0.0875155844178842	0.772579249519763	4.08052381408439	0.189333351481278	0.849831557317775	NA
Mrpl15	743.07762262887	-0.00154147138780199	0.237579213973744	-0.00648824180373097	0.994823168359829	0.997839588470796
Lypla1	1074.199979975	0.385233094662975	0.143700639492548	2.68080292490941	0.00734457557805103	0.0204442716313319
LOC118567656	1.65793630748287	-1.55095127692624	1.78462058215772	-0.869064994785079	0.384811581950293	0.527438691188049
Tcea1	1887.60634989044	0.197773846590003	0.170904886939679	1.15721586510166	0.247184177458784	0.379179278816451
Rgs20	508.805136433853	0.923651643595222	0.172268663495644	5.3616927469724	8.24456872442431e-08	5.38374015418587e-07
Gm16041	0.28114991968401	1.49611012273757	4.05484764855272	0.368968270181883	0.712151375429793	NA
Atp6v1h	3683.95391890616	-0.274684085552733	0.141707369383414	-1.93838956116339	0.0525757130255748	0.110600100959802
Oprk1	141.490679939388	-2.37511987111397	0.302098125476515	-7.86208079698467	3.77804196894597e-15	5.87627202744933e-14
Npbwr1	10.1241318435125	-1.98990359852015	0.645865321075966	-3.08098845623901	0.00206314647384045	0.00660196260100211
Gm46206	11.4048537804786	2.29621737947881	0.71718966879036	3.20168775346653	0.00136625006584443	0.00455831869400783
Rb1cc1	1577.97228568702	-0.627510052370933	0.465301392665377	-1.34860987364852	0.177462307581704	0.29439282619813
Alkal1	0.234028601580041	1.86058317463427	4.02231749164396	0.462564971188744	0.643676221714582	NA
St18	520.099535324196	-0.604206386258696	0.330683654500044	-1.82714318665731	0.0676782433752021	0.135902587318267
Pcmtd1	2364.97184592097	-0.351756921675365	0.370493496680726	-0.949428059673861	0.342402944806025	0.48355133955084
Gm23274	0	NA	NA	NA	NA	NA
Gm26901	4.53424806655666	0.128659193097765	0.870463593064915	0.147805369601679	0.882496371558467	0.928539011610181
Gm39589	0.209477637469685	-1.93395056000337	4.04848703688408	-0.477697110645026	0.632865801105745	NA
Sntg1	301.176562366349	-2.26057307716247	0.234768446548259	-9.62894763073619	6.03442998478826e-22	1.66673501222465e-20
Gm30719	0	NA	NA	NA	NA	NA
Gm24765	0	NA	NA	NA	NA	NA
Rrs1	687.094307426298	0.13792365060589	0.136503426646684	1.01040430994368	0.312301623810914	0.452040842794068
Adhfe1	343.692770863575	-0.364725583985491	0.340120789459034	-1.0723413425142	0.2835667438971	0.420325331385028
2610203C22Rik	28.2041318392439	2.43217689889412	0.481339867057156	5.05293050784284	4.3508223150556e-07	2.59030057733191e-06
Vxn	872.980014101682	-0.553380584009844	0.248161569858379	-2.22992054863953	0.025752717948802	0.0605119572159273
Mybl1	215.248709548412	-0.00177457015984599	0.325266552615899	-0.00545574128533757	0.995646969855444	0.998292042233429
Vcpip1	1552.4197360391	-0.248182153105247	0.249475207064161	-0.994816903955583	0.319825323262823	0.459782938692864
1700034P13Rik	5.08432341734442	0.379786106915783	0.884526192169714	0.429366716642025	0.667656371428797	0.773534516367549
Gm39590	1.5252832315539	1.86933419090411	1.60426652220128	1.16522670331555	0.24392723927991	0.375548953026468
Sgk3	608.375244081234	0.834541177749739	0.302469226610548	2.75909449401368	0.00579617722163498	0.0165530945992206
Gm6195	6.16009927401998	2.00875429392833	0.895305276286809	2.24365291608628	0.0248547417427509	0.0587402756894682
Mcmdc2	16.2982820004663	-1.72230684857637	0.529715604628745	-3.25138023786077	0.00114846149260724	0.00390712408817823
Snhg6	280.015322942219	0.791981408517361	0.212024638094553	3.73532725080835	0.000187471236258364	0.000742072401069771
Snord87	2.0337937706014	2.97889038162963	1.81338132120163	1.64272695808716	0.100439438522264	0.187723309580552
Tcf24	7.87826955443605	1.01194475545008	0.756067526367715	1.33843171430949	0.180755746371047	0.29873074141253
Ppp1r42	8.17466612271724	0.059066375831346	0.831499949663223	0.071035934344036	0.943369156245849	0.966808704988879
LOC115487608	0.120962382052777	-1.15099812363508	4.08052381408439	-0.282071169309754	0.777888939536467	NA
Cops5	1799.41607291429	-0.0843085061759882	0.17075198847565	-0.493748312559248	0.621483940637455	0.737657857028145
Cspp1	490.846412435273	0.0148023426006118	0.319412217218552	0.0463424434090559	0.963037310681832	0.977651403835689
Arfgef1	2149.0388550799	-0.397294042941258	0.34069797302683	-1.16611801183205	0.243566735204024	0.375063533957512
Cpa6	3.61902391921221	-1.04750060006545	0.910620073168176	-1.15031573642018	0.250013851722194	0.382553167360951
Gm25253	0	NA	NA	NA	NA	NA
Prex2	789.704960525725	-0.455249676962612	0.393384412361189	-1.15726414839392	0.24716445630185	0.379179278816451
Gm24173	0.0875155844178842	0.772579249519763	4.08052381408439	0.189333351481278	0.849831557317775	NA
A830018L16Rik	473.015592987041	-2.62882935132393	0.39581223261577	-6.64160714273789	3.10281075676371e-11	3.10855670260957e-10
Gm30898	7.42737504144115	-3.31525143711185	1.07203712871807	-3.09247818783682	0.00198492820279375	0.00637791133050036
Gm30974	0.104738818734842	-1.15099812363508	4.08052381408439	-0.282071169309754	0.777888939536467	NA
Gm22633	0	NA	NA	NA	NA	NA
Gm39591	0	NA	NA	NA	NA	NA
Mir6341	0.120962382052777	-1.15099812363508	4.08052381408439	-0.282071169309754	0.777888939536467	NA
Gm17644	0	NA	NA	NA	NA	NA
Sulf1	1447.74964417086	2.23911375616917	0.274808590184696	8.14790307196835	3.70288958645408e-16	6.4803171764062e-15
Slco5a1	85.3200926022466	-1.15869112548331	0.446603017423382	-2.59445431463546	0.00947412037502031	0.0256135751931293
Gm39592	0	NA	NA	NA	NA	NA
Prdm14	0.303907290883872	2.26166832025334	3.8379537281406	0.589290147942732	0.555666652696653	NA
Ncoa2	1779.6270573427	-0.327153137447773	0.184926370789177	-1.76909943158264	0.0768772827628136	0.150904563719465
Gm23169	0	NA	NA	NA	NA	NA
Gm39595	0.274408574511736	2.12967453740925	4.00292199579755	0.532029987005762	0.594705226684214	NA
Tram1	1908.91239875096	1.93935519086145	0.126994105848962	15.2712220610301	1.18923324161912e-52	1.21791187040878e-50
Lactb2	457.259461837116	0.772334604615691	0.164042431414131	4.70813921713891	2.49988349994532e-06	1.34512650334355e-05
Xkr9	1.07868147682032	0.892763911911738	1.91123810205017	0.467112868330784	0.640419127930021	NA
Gm26273	0	NA	NA	NA	NA	NA
Gm5523	9.73902660497062	0.804907185962903	0.634776242747578	1.2680171874091	0.204791812785798	0.328972957202903
Gm31195	0	NA	NA	NA	NA	NA
Gm39596	0	NA	NA	NA	NA	NA
Eya1	91.296937325966	1.14972309088474	0.409324607680667	2.80882964109915	0.00497219500333362	0.0144688631162142
Msc	52.4144387656093	1.69241629744531	0.293722297571252	5.76196057105524	8.31424241173619e-09	6.14518077393724e-08
Gm9947	70.3387872110759	-1.34804245855147	0.370115294499728	-3.64222305477426	0.000270293705029291	0.00103820483768466
Trpa1	87.8840993155	2.43204012789086	1.40407826532092	1.73212575677538	0.0832511741642515	0.16106574828979
Kcnb2	262.24421774733	-1.43081455791491	0.540213786676944	-2.64860800150322	0.00808240196741794	0.0223059679765027
Gm51616	4.44491424483434	0.620763857341173	0.887500802859795	0.699451600878427	0.484269849738342	0.621099674453487
Gm51617	0.465713353377922	-3.06625950683364	3.29872323167582	-0.929529181893782	0.352614909155747	NA
Gm25168	0	NA	NA	NA	NA	NA
Terf1	225.146467926196	0.256576141814254	0.346695518579314	0.740061893114887	0.459262439774038	0.599140547086219
Sbspon	50.588721439386	-0.00280617090505214	0.511506577468169	-0.00548608958059151	0.995622755781593	0.998292042233429
Gm31523	0.435918131888891	-0.189210103082365	3.10012040057708	-0.0610331466633179	0.951332811032223	NA
4930444P10Rik	5.64777556054649	-1.00416849242302	0.863518613749997	-1.16287996162842	0.244878208577159	0.376661018982759
Rpl7	9233.15861062841	1.14786227559142	0.23148910625498	4.9586016990669	7.1002367347994e-07	4.11113288464909e-06
Rdh10	548.557316273705	1.34363880775574	0.210593418994893	6.38025069429317	1.76798323395775e-10	1.6122400425164e-09
Stau2	1985.68193281416	-1.73387598010081	0.20769498621049	-8.34818409310853	6.93204695506465e-17	1.29902801599201e-15
Gm7568	0.449564294394987	-1.13575924999381	3.03130156054181	-0.374677090784331	0.707900632064423	NA
C130013N14Rik	7.4423044628931	-0.47301881055255	0.827133132554153	-0.571877478891321	0.567404982489422	0.692551885537876
Ube2w	997.270532239917	0.204547091339822	0.203039589195044	1.00742467097552	0.313730740525049	0.453407385409802
Eloc	1806.08363789634	-0.23845577619505	0.278808847773997	-0.855266172859559	0.392403809892393	0.534941726265795
D030040B21Rik	0.438061505654114	-0.189210096456713	3.11139524549456	-0.0608119771124216	0.951508951620297	NA
Tmem70	722.338394999533	-0.0430218721385969	0.170381764648209	-0.252502797041838	0.800652452411377	0.872304738955864
Ly96	88.8259160235647	3.24998249461065	0.412442336729555	7.87984696329009	3.27782287422809e-15	5.12708359824263e-14
LOC118567657	0	NA	NA	NA	NA	NA
Jph1	240.118665789415	-1.75773569384993	0.226693427006805	-7.75380088015152	8.91821307104108e-15	1.33940042538279e-13
Gm46085	6.32436439459023	-1.46839037928113	0.849527412966099	-1.72847910128561	0.0839023646645317	0.16211135458397
Gm31982	0.106118750848242	0	4.08052381408439	0	1	NA
Gdap1	1517.77390308249	-1.76495953137878	0.275092236689096	-6.4158827330831	1.40009191787947e-10	1.29671334083917e-09
Gm28784	2.83169087082051	-0.636427077867664	1.3730090750607	-0.463527218739998	0.642986509437173	0.754266576288292
Gm39597	0	NA	NA	NA	NA	NA
Pi15	167.495082545479	0.859032270782885	0.54731884949234	1.56952802115197	0.116524955511094	0.211235434356722
Gm28154	17.3703663683483	-1.48997949668806	0.789494790049747	-1.88725690842643	0.0591257793157093	0.121694164589425
Gm16070	3.62881687721938	-1.23360551661493	1.06260447235345	-1.16092633591382	0.24567185774175	0.377487642119115
Crispld1	162.967774550784	1.57013925444339	0.80443843208267	1.95184515287061	0.0509565916538893	0.107713050191004
Crisp4	0	NA	NA	NA	NA	NA
Defb44-ps	0	NA	NA	NA	NA	NA
Defb18	0	NA	NA	NA	NA	NA
Defb41	0	NA	NA	NA	NA	NA
Gm28343	0	NA	NA	NA	NA	NA
Gm15825	1.04539250385716	4.05189771264055	2.45350204356569	1.65147517332078	0.0986415860970363	NA
Tfap2d	0.216391706465988	1.76017583478087	4.03050236246682	0.436713758357301	0.662318950090792	NA
Tfap2b	53.3545560415713	-2.95750156514236	0.361469519613457	-8.18188368497851	2.79440724102099e-16	4.97436470672736e-15
Gm32651	0	NA	NA	NA	NA	NA
Pkhd1	4.2743610117424	-0.781186377633324	1.10599708952532	-0.706318655837149	0.479989994294091	0.617537662100127
4930486I03Rik	0	NA	NA	NA	NA	NA
Gm24162	0	NA	NA	NA	NA	NA
Lincmd1	0	NA	NA	NA	NA	NA
Mir206	0.120962382052777	-1.15099812363508	4.08052381408439	-0.282071169309754	0.777888939536467	NA
Mir133b	0	NA	NA	NA	NA	NA
Il17a	0	NA	NA	NA	NA	NA
Il17f	1.11957278550962	1.14717639912055	1.96177013339234	0.584765961920741	0.558705094429414	0.685361807067107
Mcm3	773.434101709525	3.218136606325	0.217485855915996	14.7969926263527	1.53179864734034e-49	1.38619422318951e-47
Gm24723	0	NA	NA	NA	NA	NA
6720483E21Rik	28.6194144777609	-0.356045947353619	0.400068458286769	-0.88996255510452	0.373485992625872	0.515820656667265
Paqr8	5848.79188779629	-0.0753767518610249	0.176157010309901	-0.42789527211219	0.668727369403773	0.774404342251386
Gm24171	0.11701430079002	0.772579249519762	4.08052381408439	0.189333351481278	0.849831557317775	NA
Gm51618	1.70655607993128	-0.578116325876311	1.82790700630708	-0.316272285122578	0.751795845561407	0.836934694307043
Efhc1	76.319659717392	0.976419858936667	0.275393940383328	3.5455386475736	0.00039181152737707	0.00145982407457593
Tram2	67.6516838230362	2.03808292976488	0.457232688554323	4.45743049607605	8.29479185600975e-06	4.12765827091899e-05
Tmem14a	521.582565141983	-0.67042169023323	0.215640485429588	-3.10897876573432	0.00187735210196473	0.00607065805736671
Gm32947	2.44494895004129	2.72039156326964	1.57901167587241	1.72284448863661	0.084916651107594	0.163727882502796
Gm28836	9.97026459544162	0.452746922053045	0.669943914064847	0.675798246014398	0.499168748475772	0.634827957612841
Gsta3	50.3148048528896	-0.612649760303775	0.440036982328382	-1.39226879764069	0.163841016421399	0.276355397496471
Gm7094	7.80962001942022	1.1620423442699	0.776298779425383	1.49690090345118	0.134419045118438	0.236256257985554
Gm4956	0.414333155512081	1.65510269442037	3.59536735528484	0.460343139064089	0.645269941385725	NA
Khdc1a	0.533934596704873	0	3.93546899462818	0	1	NA
Khdc1c	0.314955749836114	0.7725798002514	3.90192427209564	0.197999691018213	0.843045305476818	NA
Gm33147	0.344750971325145	-2.63421807760917	3.67509019968947	-0.716776442067123	0.473512049911349	NA
Khdc1b	0	NA	NA	NA	NA	NA
Kcnq5	230.306773468134	-1.72286487250559	0.273672321836512	-6.29535665479101	3.06693864904889e-10	2.69124947885158e-09
LOC118567719	2.26492667884015	-0.16156394559428	1.23528422714423	-0.130790907909339	0.895940715647533	0.936758756983992
Rims1	1160.95861337064	-2.50807026303294	0.312412123044508	-8.02808238870945	9.90079857886121e-16	1.65363270760765e-14
Gm7759	0	NA	NA	NA	NA	NA
Ppp1r14bl	0.230421975364681	-1.15099812363508	4.08052381408439	-0.282071169309754	0.777888939536467	NA
Gm30442	0	NA	NA	NA	NA	NA
Gm29506	0	NA	NA	NA	NA	NA
LOC118567721	60.6130069479986	-0.0817625231662472	0.420244330636769	-0.19455949124253	0.845737818261536	0.904043268985722
Mir30a	0	NA	NA	NA	NA	NA
Mir30c-2	0	NA	NA	NA	NA	NA
Ogfrl1	1469.62285354494	-0.562669961909645	0.188703777777356	-2.98176310266304	0.00286593670472937	0.00885653803972373
Gm19673	1.48053391640425	-2.33639231906375	1.63885074140266	-1.42562849687219	0.153975606026135	0.262994985007989
Gm28822	0.693868661612964	-3.06344721185992	2.36124301325402	-1.29738751778801	0.19449788515164	NA
B3gat2	207.349516459021	-0.898575228132656	0.193687061175154	-4.63931468979263	3.49566421343358e-06	1.83723547234441e-05
Smap1	842.798269125746	0.0105435617028186	0.136416361440283	0.0772895684322591	0.938393189269348	0.963692212409479
Gm53062	0.648319105746921	0.295883608197056	2.4074483287411	0.122903409666026	0.902183585576592	NA
Sdhaf4	334.937954414567	0.308926407905206	0.245377982790946	1.25898177330931	0.208036915372967	0.333025001670633
Fam135a	721.987856170064	-0.152169153101605	0.366343713845412	-0.41537263326925	0.677869137324781	0.781424492618108
Col9a1	55.5252170536457	0.877769222545815	0.310509157555825	2.82687064515321	0.00470053114158218	0.0137831292552627
Col19a1	192.467436963559	-2.95430310637908	0.504917596874883	-5.85105990495147	4.88450244261802e-09	3.70709752323855e-08
Gm26418	0	NA	NA	NA	NA	NA
Lmbrd1	4066.52133079217	-0.739314636052121	0.125763354186298	-5.8786173511001	4.13707467836513e-09	3.16493207641545e-08
Gm29414	0.45294778820385	1.86058254816477	4.02231634343205	0.462564947484271	0.643676238709074	NA
Adgrb3	876.888376478566	-1.3320063009075	0.155332157133007	-8.57521279233207	9.89037641101787e-18	1.99782392341389e-16
Gm20172	0.658155141786188	2.21071293288842	3.19266521418873	0.692434935884804	0.488664232613824	NA
Gm22260	0.218919186623809	0	4.08052381408439	0	1	NA
Gm25294	0	NA	NA	NA	NA	NA
Gm9884	12.673892825168	-1.96978185948169	0.626198677081902	-3.14561804675301	0.00165736295633194	0.00541274731381582
Gm39614	0.93314902435669	0.494566468898498	1.76914104701177	0.279551746161711	0.779821432445494	NA
Gm31076	0.11701430079002	0.772579249519762	4.08052381408439	0.189333351481278	0.849831557317775	NA
Gm31136	0.120962382052777	-1.15099812363508	4.08052381408439	-0.282071169309754	0.777888939536467	NA
4931408C20Rik	0	NA	NA	NA	NA	NA
Gm5524	0.1220365573868	0	4.08052381408439	0	1	NA
Gm597	0.824775276505751	-3.88951627767277	2.68940215025195	-1.44623825682165	0.148110386818775	NA
Gm45942	0	NA	NA	NA	NA	NA
Gm6462	0	NA	NA	NA	NA	NA
Mir6342	0	NA	NA	NA	NA	NA
Gm31465	0.782806829489448	0.865480686796343	2.74544506986024	0.315242397780117	0.752577616638359	NA
Gm31525	0.439258974352553	-0.189209802353447	3.57623803825961	-0.0529074967407724	0.957805611228939	NA
Gm39615	0.640053347553114	0	3.73620928367692	0	1	NA
Gm31581	0	NA	NA	NA	NA	NA
Gm46086	0.349117690287819	-1.15099945067364	3.78745795318452	-0.303897618112399	0.761205892498353	NA
LOC115487655	0	NA	NA	NA	NA	NA
Phf3	1496.94443309556	0.13532194792708	0.313522931247001	0.431617385652951	0.666019520414918	0.772174440306793
Ptp4a1	4150.76462215646	0.212071493881614	0.203524468384466	1.04199507589919	0.297413961902906	0.435686593825978
LOC115487084	1.32454857983984	-0.742788299196286	1.92966371352762	-0.384931474841486	0.700288185767351	0.799127466572189
Gm29669	0	NA	NA	NA	NA	NA
Gm28644	0.175031168835768	1.49611045420073	4.05484842044135	0.368968281689277	0.712151366852404	NA
4931428L18Rik	0.120962382052777	-1.15099812363508	4.08052381408439	-0.282071169309754	0.777888939536467	NA
Lgsn	0.813756868331718	-3.66673139144915	2.48030767770712	-1.47833731452172	0.139317514744023	NA
Dnaaf6	0.120962382052777	-1.15099812363508	4.08052381408439	-0.282071169309754	0.777888939536467	NA
Gm26145	0	NA	NA	NA	NA	NA
Gm4850	0	NA	NA	NA	NA	NA
LOC115487662	0	NA	NA	NA	NA	NA
Gm23032	0	NA	NA	NA	NA	NA
Gm51754	0.106118750848242	0	4.08052381408439	0	1	NA
Khdrbs2	144.463084464648	-1.76169721770698	0.246098691285304	-7.15849892783311	8.15652262616196e-13	9.86313032432782e-12
Gm25814	0	NA	NA	NA	NA	NA
Gm9839	16.0589750002791	-4.42107753318519	0.886724186064581	-4.98585422915622	6.16886433855209e-07	3.59696246319605e-06
Gm5415	36.5431526700711	-4.17064205234508	0.693720124741354	-6.01199518883795	1.83253762602055e-09	1.46309051527582e-08
Gm24732	0	NA	NA	NA	NA	NA
Gm39616	0.522161743273337	-1.61549577890091	2.87015360757389	-0.562860389993718	0.573529954211206	NA
Gm24901	0	NA	NA	NA	NA	NA
Gm39617	0.315596388317927	-1.9339502269937	4.0484862967907	-0.477697115716256	0.632865797495792	NA
Gm25792	0.241924764105554	-2.11426437151706	4.03210639307095	-0.524357287583075	0.600030058454058	NA
Gm23453	0	NA	NA	NA	NA	NA
Prim2	272.087488929448	0.383486562911096	0.174460690624261	2.19812590182288	0.0279401351755399	0.0648799294558632
1700001G17Rik	8.43612888038546	-0.818688137116272	0.66060076528493	-1.23930849029997	0.215231275666095	0.341858917936332
Gm32229	7.82847895369294	-0.304331735601523	0.711114344907784	-0.427964557009447	0.668676924910385	0.774394347101848
Rab23	821.932676865176	0.0467740799949781	0.150686454641235	0.310406665989596	0.756251725603056	0.839957174121113
Bag2	224.323427349312	-0.369054550837661	0.227119814108948	-1.62493330793511	0.104176770114668	0.193314674600971
Zfp451	627.26996648852	0.0982571712059203	0.240731738499223	0.408160435422757	0.683155892905923	0.785665583014779
Gm15455	11.491735347214	0.119921506983108	0.587488931548655	0.204125559722441	0.83825538105512	0.899095914508409
Bend6	3954.99107143177	-2.56771606673578	0.309163153018761	-8.30537546814306	9.95042852083171e-17	1.83426936421791e-15
Gm38471	3.52780419760301	-0.7042104692931	1.0819392590001	-0.65087800764704	0.515125239086707	0.648591282565737
Dst	13776.2701587465	-0.569934744138554	0.252041237619027	-2.26127577186413	0.0237421855635656	0.0564540445189083
LOC118567732	1.02489834984414	2.46953891258391	1.97390699885313	1.25109182652412	0.210900977223608	NA
Mir6896	0.120962382052777	-1.15099812363508	4.08052381408439	-0.282071169309754	0.777888939536467	NA
Gm51742	1.09671362857413	3.5227094814473	2.74887713127127	1.28150852628985	0.200015107051456	NA
Gm26788	0.284490762147673	1.49611012273757	4.05484764855272	0.368968270181883	0.712151375429793	NA
Gm3052	37.8360355962608	2.53279277588069	0.39539263915949	6.40576612975094	1.49616158146144e-10	1.38055161721355e-09
LOC118567733	40.4656898255587	1.59871725189897	0.4357258763761	3.66908953215122	0.000243415826791006	0.000942824321481864
Mir5103	0	NA	NA	NA	NA	NA
n-TEttc1	0	NA	NA	NA	NA	NA
Ccdc115	490.738406338977	0.962944638110677	0.195629490495587	4.92228771680207	8.55383301110249e-07	4.89357904170797e-06
Imp4	737.052558936385	0.573876223368946	0.242860939939513	2.36298279794139	0.0181285110533477	0.0447343704584641
Gm32504	0.821673837352394	3.22610791672642	2.21925300354598	1.45369090931573	0.146032019669591	NA
Ptpn18	247.023854958006	3.72080764555189	0.32561246603057	11.4271044069995	3.06148137714607e-30	1.27192029301598e-28
LOC118567734	13.2079720430214	1.91263902924512	0.622085204330284	3.07456119504433	0.0021081246805396	0.00673636245504731
4930568A12Rik	3.00520901952528	0.992288276962122	1.08508390016	0.914480692982179	0.360464318311032	0.502127905149081
Gm32566	0.72962339171521	3.53404612000012	3.46176892426233	1.02087868870485	0.307311917157566	NA
Prss39	0.186892990093851	1.57683982570505	4.04694463167057	0.389637113728965	0.696804904112581	NA
Cfc1	0.120962382052777	-1.15099812363508	4.08052381408439	-0.282071169309754	0.777888939536467	NA
Prss40	0	NA	NA	NA	NA	NA
Amer3	290.526083960002	-1.46395705016423	0.278573847612523	-5.25518480184289	1.47875908921348e-07	9.32600068275894e-07
AA619741	0.560098063040914	-0.189210187119518	2.95338185228445	-0.0640656022766453	0.948917990964253	NA
Gm38647	1.43126270142027	-0.135718725234462	2.1722931971599	-0.0624771671760992	0.950182844364924	0.970381248558171
Arhgef4	4768.86036126014	-1.52453115734698	0.249977568168783	-6.09867184689797	1.06953376466644e-09	8.81338320115529e-09
Gm32920	0.315670892652926	0.772579770182402	3.91188595663841	0.197495473729582	0.843439823129952	NA
Gm32790	16.3200434570931	0.912072926803796	0.522399565418936	1.7459297196627	0.080823164877507	0.157309970369282
Fam168b	6904.75358428846	-0.52210075921346	0.1434997401714	-3.63833940458601	0.00027440165203538	0.00105219715139483
Plekhb2	6767.56182810083	-0.686979981752379	0.253739326074135	-2.70742415998876	0.00678075615436143	0.0190372176960107
LOC118567735	0.241924764105554	-2.11426437151706	4.03210639307095	-0.524357287583075	0.600030058454058	NA
Gm25096	0.241924764105554	-2.11426437151706	4.03210639307095	-0.524357287583075	0.600030058454058	NA
Gm25634	0	NA	NA	NA	NA	NA
1110002O04Rik	0.678156978581153	-0.0838531096227567	2.29947151995111	-0.0364662527433866	0.970910587211905	NA
Gm33176	0	NA	NA	NA	NA	NA
Gm39622	0.120962382052777	-1.15099812363508	4.08052381408439	-0.282071169309754	0.777888939536467	NA
Gm33222	0.592129230294387	1.48217269464186	3.26483477674489	0.453980919708168	0.649842559921298	NA
Gm39623	0	NA	NA	NA	NA	NA
Gm39624	1.28619854421292	-0.516798518974485	2.13358549880177	-0.242220674664653	0.808609175901515	0.87777744608441
Hs6st1	1781.64690818545	-0.0585417219843198	0.176773611436101	-0.331167765984579	0.740517766754754	0.828918907136506
LOC118567736	33.7366759127433	0.646966354705933	0.465687343362022	1.38927193089503	0.164750075875104	0.277625297144355
Gm33280	7.61706390544632	1.5110624536088	0.692775658226503	2.18117140183173	0.029170741223986	0.0673041967457922
Uggt1	2222.12047513415	0.832737577255051	0.140144436616137	5.94199525405325	2.81573574266463e-09	2.20284186394064e-08
Mir6897	0.340463733600293	-0.189209640637329	3.80773271112016	-0.0496908935033066	0.960368713427674	NA
Gm39625	0.0875155844178842	0.772579249519763	4.08052381408439	0.189333351481278	0.849831557317775	NA
Neurl3	396.222732871027	4.39046016604968	0.329757290772614	13.3142171193939	1.91367879261652e-40	1.22426247899884e-38
Arid5a	648.772224564118	1.44455570865973	0.201467875774082	7.17015406604871	7.49134124917168e-13	9.08968885065268e-12
Kansl3	2160.88461182515	-0.527971660146596	0.16963733604801	-3.11235528950521	0.00185600982201066	0.00601023557977322
Mir6898	0	NA	NA	NA	NA	NA
Fer1l5	1.84857952607782	-0.812954467919088	1.55130016595407	-0.524047173951734	0.600245729311659	0.720723498004919
Lman2l	916.55257099807	0.140142067661943	0.202156743966775	0.693234689637541	0.488162281633676	0.624500413341678
Gm33401	0	NA	NA	NA	NA	NA
Gm33454	5.17046221705401	1.48402783519912	0.871559993764482	1.70272596931536	0.0886193625978438	0.169501303328717
Cnnm4	271.217227584581	0.222846958334036	0.227457032405553	0.979732110180277	0.327218371513216	0.467379693134242
Cnnm3	850.581869546703	-0.142737202985632	0.187278551311051	-0.762165245226397	0.445961386113236	0.586898446440309
Ankrd23	251.275155993023	0.744852757547719	0.181068799825528	4.11364496956647	3.89460267507367e-05	0.000173943076403237
Ankrd39	263.741715598991	-0.169122875657522	0.213641499672334	-0.791619961088597	0.428582304336728	0.570144824168697
Sema4c	1231.08552207227	0.632931851223157	0.171564845564625	3.68916982462321	0.000224987005896807	0.000877590380681494
Fam178b	93.839477942931	0.697960338836813	0.44592388969434	1.56520059805549	0.117535881348268	0.212711653205803
Cox5b	3891.75623695655	-0.559212696102385	0.217011847267865	-2.57687634635049	0.00996976086169161	0.0267818943009561
Actr1b	6585.01281856378	-0.535213992764975	0.201962992744361	-2.6500597237754	0.00804775430978701	0.0222233037897647
4933424G06Rik	5.41025216029843	0.542639205583528	0.873824107680805	0.620993631113855	0.534603813655612	0.665322338024786
Gm33533	32.3068790308683	-2.18986029461375	0.513822791628471	-4.26189793503199	2.02698021583922e-05	9.5194243539111e-05
Zap70	28.0666488725916	-0.456059697393005	0.380072574052354	-1.19992793094875	0.230167331263236	0.359637358310849
Tmem131	2097.48817139371	0.00656380603790258	0.200819851116084	0.0326850458329858	0.973925749216827	0.984808264394375
Vwa3b	46.0695328293345	-0.0166222974236397	0.287445934257208	-0.0578275614389662	0.953885984054806	0.972606489908137
Gm37020	0.40318647707081	1.5031283627387	3.62666581362248	0.414465638684613	0.6785331267037	NA
Cnga3	12.6319082771257	-1.86597296759289	0.725525504294584	-2.57189162413683	0.0101144548342701	0.0271086906121676
Inpp4a	2253.76195426956	-0.817392080371349	0.134783660805495	-6.06447454748186	1.32385740844132e-09	1.07594759851309e-08
4930439A04Rik	0.992299672919167	3.35786543997251	2.50552494203603	1.34018439953899	0.180185402180851	NA
Coa5	2323.0497327824	0.555834925840721	0.140085894206853	3.96781509650048	7.25345753282862e-05	0.000308510586501407
Unc50	952.190811465209	0.202861767976221	0.182858526343207	1.10939190002806	0.267261155130879	0.402387386205278
Mgat4a	1177.43581496714	0.310769560781488	0.171656517608302	1.81041515411971	0.0702314310019108	0.140169972885841
4930594C11Rik	1.22258867039074	2.6293025157909	1.94948342122937	1.34871755622976	0.177427704263588	0.294380450899072
Gm39627	0.0875155844178842	0.772579249519763	4.08052381408439	0.189333351481278	0.849831557317775	NA
Cracdl	318.969337923942	-2.07352277838658	0.249414980004818	-8.31354547488095	9.28844044495073e-17	1.71477840439944e-15
4930556I23Rik	2.00345531676416	-4.05974090138996	1.72316139616265	-2.35598412918877	0.0184737069570614	0.045477957397708
4930470B04Rik	0.120962382052777	-1.15099812363508	4.08052381408439	-0.282071169309754	0.777888939536467	NA
Gm39628	1.33402352249737	0.504375451069128	1.65909398932402	0.304006556780204	0.761122895847622	0.843530485931469
Tsga10	177.373109430504	-0.193674471334086	0.41976516330189	-0.461387671646296	0.644520494892372	0.755393732321
Lipt1	67.2933988019017	0.0162120580052933	0.287731969834275	0.0563443054820463	0.955067524201342	0.973133410058737
Mitd1	230.752948368399	0.534341170625826	0.329332335180935	1.62249835058637	0.104696685991922	0.193980540688268
Mrpl30	930.009103389155	0.119445724466429	0.190176133708124	0.628079465795379	0.529951884075446	0.661469685379754
Lyg2	0.309268703942747	0.724643306094563	3.89264348794899	0.186157121333598	0.852321548353395	NA
Lyg1	0.574984345590649	1.84721049524002	3.31121228084337	0.557865318973005	0.576936355182193	NA
Txndc9	1209.30369789247	0.354046154262657	0.228761342161317	1.54766601261236	0.121702729015696	0.21855203595646
Eif5b	2143.24644792769	0.154413736378169	0.284239351448392	0.543252493334672	0.586955968500059	0.709318031957096
Gm34448	0.839458664574089	0.266634594842305	2.13520868918362	0.124875191915902	0.900622358596913	NA
Rev1	371.152258347407	-0.270325191545669	0.254080341711899	-1.06393587840885	0.287357748306739	0.424478240895204
Gm5099	0.329799381040648	-0.189209612262063	3.84691519216582	-0.0491847630661018	0.960772053881701	NA
Aff3	967.407609462205	-1.2450195359111	0.221805878143594	-5.61310433398477	1.98728691608173e-08	1.40578801005145e-07
Gm16150	8.80178592244217	0.0384833363375566	0.688969186596751	0.0558563968987494	0.955456206801149	0.973409880969967
Gm16152	9.88189539183841	1.16463268755734	0.822976534467518	1.41514689517956	0.157025430996061	0.267341785302591
Gm34596	4.74652691062621	0.218876326193392	0.824431413851659	0.265487610631944	0.790633852817401	0.865361044166506
LOC115487659	0.104738818734842	-1.15099812363508	4.08052381408439	-0.282071169309754	0.777888939536467	NA
Lonrf2	2514.09487483184	-1.89983199294	0.219050071137237	-8.67304896582178	4.20700936779261e-18	8.76847865384313e-17
Chst10	894.732460964297	-1.672921017112	0.229022934213827	-7.30460040106758	2.78091953186034e-13	3.53813719171148e-12
Nms	22.0447792600842	0.612705244890377	0.508970571162395	1.20381271453686	0.228661974279898	0.358004522927307
Gm35171	0	NA	NA	NA	NA	NA
Pdcl3	979.338543494204	0.386644253882005	0.161900638634195	2.38815768204352	0.0169330748885955	0.0421945030216869
Gm35222	0.106118750848242	0	4.08052381408439	0	1	NA
Mir6349	0	NA	NA	NA	NA	NA
Npas2	180.664250601682	0.0320913460062772	0.227749339998588	0.140906428121707	0.887943863910573	0.932298047321599
LOC118567737	0.689920580350207	-1.67120007322815	2.24423569581653	-0.744663350798413	0.456475259971603	NA
Rpl31	6441.54201971971	1.08091664141225	0.241068781106266	4.48385160638352	7.33076515007179e-06	3.67883487648088e-05
Tbc1d8	506.548178973684	0.500041263330029	0.216656114793508	2.30799515539458	0.0209994059459719	0.0507715162121303
Gm24826	0.241924764105554	-2.11426437151706	4.03210639307095	-0.524357287583075	0.600030058454058	NA
LOC118567738	50.1899358832407	-0.388452838170483	0.329748556745031	-1.17802740974798	0.238785679093659	0.36936402788718
Cnot11	658.723771524351	0.276583036309445	0.170699106447494	1.6202957476788	0.105168761931207	0.194690903029086
Snord89	10.9646268437012	0.872435019655965	0.656490300488126	1.32893817167942	0.183868368976737	0.302616604111669
Rnf149	1526.36191029552	1.64897842932137	0.164687833735145	10.0127519557595	1.33973012161447e-23	4.0315022740626e-22
LOC115485772	0.120962382052777	-1.15099812363508	4.08052381408439	-0.282071169309754	0.777888939536467	NA
Gm51620	0.279769987570611	0.534321767620543	4.05484842043493	0.131773549148659	0.895163408800842	NA
Creg2	898.438270473414	-1.88602858013533	0.26536236102461	-7.10737036274871	1.18274741062154e-12	1.40428683495838e-11
D930019O06Rik	23.3790461306435	-1.37795793498946	0.431521961828802	-3.19325099735281	0.00140680607523351	0.00467442953894794
Rfx8	9.04146939530774	0.124623861839504	0.608381420582198	0.204844950262031	0.837693266368554	0.89860919120858
Gm3646	0.294080939373295	0.534321767620543	4.05484842043493	0.131773549148659	0.895163408800842	NA
1700066B17Rik	1.8326001287583	1.10263005235293	2.04199451510232	0.539976990240684	0.589212900888421	0.711320085937191
Gm35600	0	NA	NA	NA	NA	NA
Map4k4	7701.07393622509	0.67393467289858	0.156281240027688	4.31231971783165	1.61550596453099e-05	7.70624524311256e-05
Gm16894	10.239434211336	-1.75752375487352	0.742156212401329	-2.36813183734845	0.0178781639254954	0.044169163848891
Il1r2	91.782210095313	1.6918932256646	0.525189646727995	3.22149005831576	0.00127525886658892	0.0042886611018827
Gm35741	0.36192415892962	2.52724074259528	3.98000641066953	0.634984088422648	0.525438792583068	NA
Il1r1	806.113408016517	3.24377644729683	0.311091010692901	10.4270979739076	1.86497343041049e-25	6.10680641963099e-24
Il1rl2	152.265670383167	3.64391084361253	0.330380029644358	11.0294524990965	2.75537326161103e-28	1.02496590416221e-26
Il1rl1	19.6395227082766	2.29598038109438	0.616802289792481	3.72239276521954	0.000197343729652491	0.000777933796314256
Il18r1	5.25644949462997	3.73202972568194	1.32583104091865	2.81486072546322	0.00487983772195232	0.0142401080615039
Il18rap	46.5396971292746	2.91141701760614	0.661158741729205	4.40350680381473	1.06514941791829e-05	5.22311495848564e-05
Gm35801	0	NA	NA	NA	NA	NA
Slc9a4	11.3756030333322	2.04349597176562	0.837299886008016	2.44057834703451	0.0146637648065575	0.0372559929531383
LOC118567739	0.120962382052777	-1.15099812363508	4.08052381408439	-0.282071169309754	0.777888939536467	NA
Slc9a2	122.076927156474	-1.03295472736492	0.484531483843689	-2.13186296826513	0.0330181133006654	0.0747669488262383
Gm37915	2.30736866729252	-0.442488980727119	1.43487067645334	-0.308382482120861	0.757791310116078	0.84118600819655
Mfsd9	184.019397936971	0.343593381233834	0.205064849398301	1.6755352379601	0.0938292632665213	0.177803826570342
Tmem182	10.0828843172246	0.181464631327045	0.708573342655581	0.256098586276128	0.797874713581176	0.87018626181879
4930448I06Rik	0	NA	NA	NA	NA	NA
LOC118567740	0	NA	NA	NA	NA	NA
Gm39631	0	NA	NA	NA	NA	NA
Gm35935	0	NA	NA	NA	NA	NA
Gm29260	0.445393080725733	0.772579249519762	4.08052381408439	0.189333351481277	0.849831557317775	NA
Gm28175	29.2509622873538	-2.45123554200198	0.590914643422197	-4.14820578452076	3.3509113130014e-05	0.000151262069536283
Gm46088	0	NA	NA	NA	NA	NA
Gm36678	0.0875155844178842	0.772579249519763	4.08052381408439	0.189333351481278	0.849831557317775	NA
LOC118567741	0.519782140160914	-0.923167592611057	2.8170127965291	-0.327711536755712	0.743129779623645	NA
Gm46089	0	NA	NA	NA	NA	NA
Gm36822	0	NA	NA	NA	NA	NA
Pantr1	96.8218447005083	-1.18049884026827	0.234576299873414	-5.03247276432153	4.84193412577722e-07	2.86010853676933e-06
Gm46091	22.5165546367322	-1.50926916342095	0.450654606463527	-3.34905966071181	0.000810863332685047	0.00283733758397077
Pou3f3	1178.82752509032	-0.907288332253828	0.227397185711296	-3.989883733239	6.61056911986004e-05	0.000282761469777994
2900092D14Rik	231.114550241536	-1.00471687756359	0.195479680755315	-5.13975096379053	2.75102834254678e-07	1.67511845687837e-06
Pantr2	31.4163167796791	-0.421463874319352	0.352288693155309	-1.1963593567096	0.231556354685167	0.361014374307422
Dalir	10.6944669436597	-1.36552903918785	0.715854226632231	-1.90755182882979	0.0564491662112002	0.117271387455708
LOC118567742	0.959623279437174	-0.273454176964673	1.8616644939901	-0.146886927181266	0.883221270593563	NA
Mrps9	610.911648087979	-0.208647879681489	0.168856238988888	-1.23565395587912	0.216587219486052	0.343661664379616
Gm23126	0.120962382052777	-1.15099812363508	4.08052381408439	-0.282071169309754	0.777888939536467	NA
Gm39633	17.2661355108226	-1.53889713106703	0.75556007885686	-2.03676342111052	0.0416737555610068	0.0911169461334753
Gpr45	123.107873063418	-1.68251359656542	0.247468434591106	-6.79890184518057	1.05419607262241e-11	1.11258369225111e-10
Tgfbrap1	1518.49475460834	0.0916374597947821	0.180972893835498	0.506360139646545	0.612603851508051	0.730380338762351
Gm28782	12.5254674532492	-1.05152481852218	0.640418105512753	-1.64193486953383	0.100603502501956	0.187987592976699
8430432A02Rik	15.8087346011315	-0.687509167966502	0.487863133177144	-1.40922550037587	0.158768499732055	0.269479803869317
AI597479	837.075689547772	-0.1888467517916	0.13382858784128	-1.41110920198584	0.158212417114568	0.268859986722334
Fhl2	319.958989953289	1.65416188504593	0.278060360145143	5.94893095938768	2.69899445061237e-09	2.11350459087286e-08
Gm29040	0.327532713911009	0.772579909064297	3.8656606517289	0.199857146984375	0.841592305973575	NA
LOC115487086	0	NA	NA	NA	NA	NA
Nck2	600.239626800751	0.553710601691393	0.181305179001147	3.05402528897362	0.00225793046388751	0.0071580710222044
Gm38628	7.02585243445842	-0.659237655574343	0.785909845281481	-0.838820965957273	0.401569783627009	0.544134759492878
Gm30634	0.36097453464308	-2.69520102588312	3.99102182461174	-0.67531603291729	0.499474999787266	NA
Ecrg4	238.053460910377	2.08322459758916	0.295929612244832	7.03959492862662	1.92799494861066e-12	2.23959806188189e-11
Uxs1	851.540358370181	0.130705552552566	0.195857714466897	0.667349524160084	0.504548899488551	0.639448152000003
Tpp2	1388.63495396158	0.129314765007913	0.287502465033701	0.449786630499863	0.652864298876537	0.76203886606292
Mettl21c	0.550433381480293	-1.94258590039628	3.32825369386001	-0.583665212775089	0.559445576156045	NA
Gm8251	2.62580514925173	0.394863736198083	1.44362491393991	0.273522389635428	0.784451683853925	0.860562689195009
Tex30	113.630102963967	0.624090501242097	0.283815359683864	2.19893138249198	0.0278828017463825	0.0647649247956389
Poglut2	437.085087666169	0.901561734947525	0.21105075865472	4.27177680238754	1.93921621744425e-05	9.12792411335685e-05
Bivm	535.30901288979	-0.34843138110305	0.21502098472937	-1.62045291319633	0.105135021337772	0.194642920771596
Ercc5	578.703942007799	0.0480825657587085	0.19333049932946	0.248706572038433	0.803587764800535	0.874539078795912
Mettl21e	0.284490762147673	1.49611012273757	4.05484764855272	0.368968270181883	0.712151375429793	NA
Gm28893	0	NA	NA	NA	NA	NA
Gm39635	0.803139653825691	1.82152518369872	2.63405726499264	0.691528315616863	0.489233592679628	NA
Gulp1	230.961687862215	0.846477362374775	0.37243068979477	2.27284535235598	0.0230355009326455	0.0549891104278001
4930521E06Rik	0	NA	NA	NA	NA	NA
Col3a1	23836.377947623	6.1935319055001	0.434802536617055	14.2444704984666	4.85211706727018e-46	3.93321776339041e-44
Col5a2	3646.27577418749	3.61652481131113	0.453034739517862	7.98288629070694	1.42950582761263e-15	2.33429672086404e-14
Gm39637	2.96103266792155	0.585091047756588	1.35862192104283	0.430650380870857	0.666722602636916	0.772730006018177
Gm23216	0	NA	NA	NA	NA	NA
Gm51621	0.109459593311904	0	4.08052381408439	0	1	NA
Gm23974	0.120962382052777	-1.15099812363508	4.08052381408439	-0.282071169309754	0.777888939536467	NA
Wdr75	696.627987501568	-0.0310698377969342	0.239487154237716	-0.129734882423356	0.896776183599322	0.937420594995284
Gm30900	0.210857569583084	-1.15099812363508	4.08052381408439	-0.282071169309754	0.777888939536467	NA
Slc40a1	469.578021076665	1.44324605669401	0.271568086669402	5.31449064724227	1.06956075189766e-07	6.87780074204784e-07
Stk-ps2	0.416767386904389	1.68538744283686	3.58809234834306	0.46971685208023	0.638557326239135	NA
Dnah7b	310.198991175394	-0.0680987957141589	0.275006526813008	-0.247626107290403	0.804423709018089	0.87510440735374
Gm31046	0.466662977664462	1.57016816281638	3.37838205482372	0.464769270418799	0.642096696131853	NA
n-R5s211	0	NA	NA	NA	NA	NA
Dnah7c	67.5674964243001	-0.275162390872595	0.361149053806811	-0.761908104069926	0.446114852855462	0.587035439306314
Slc39a10	1921.06875460299	-0.462895129004111	0.199864762304929	-2.31604172574395	0.0205559905710205	0.0498690174839555
Gm39638	0	NA	NA	NA	NA	NA
Gm39639	0	NA	NA	NA	NA	NA
Mir6350	0	NA	NA	NA	NA	NA
C230029F24Rik	0	NA	NA	NA	NA	NA
Gm39640	0	NA	NA	NA	NA	NA
Gm28321	0.450869722173387	-2.6338373891047	2.93726940027623	-0.896695886613943	0.369881216159457	NA
Tmeff2	2345.59918627638	-0.196511520611286	0.228423444753247	-0.86029488270596	0.389626513006448	0.532217200712005
9330175M20Rik	5.44328932677975	-3.29420064400952	1.14376495060435	-2.88013777854349	0.00397501419138833	0.0118569103640045
Cavin2	377.760869498595	-0.281737613827778	0.476142753071636	-0.591708289184841	0.554045944862666	0.681393001425862
Nabp1	327.743136960247	1.06402125251935	0.290698604948211	3.66022139221793	0.000251997422693211	0.000973185577458607
Gm17767	0.862550972538631	-2.61236528783885	2.48164174266589	-1.05267623562478	0.292489403844406	NA
Gm31636	0	NA	NA	NA	NA	NA
Myo1b	624.370716620457	1.00486869293435	0.322896809711082	3.1120428034996	0.00185797557803453	0.00601581840163511
Gm33795	0.505189582393627	2.18808620383285	3.35634290566783	0.651925701673044	0.514449103724985	NA
Stat4	13.5473323765643	5.51877905378698	1.13488558726096	4.86285059545651	1.15707183771355e-06	6.52797319277699e-06
Gm31812	17.3163398641917	-0.641606741058001	0.551595043675718	-1.16318438393221	0.244754700985403	0.376496815967533
Stat1	1605.75732357572	0.931183974382882	0.203860063681879	4.56776063719857	4.92962509128826e-06	2.5320670799133e-05
Gls	3708.06500275929	-0.531467326917985	0.24631553711831	-2.15766870874536	0.0309535984741253	0.0707623653726812
Gm31867	0	NA	NA	NA	NA	NA
Gm31955	0	NA	NA	NA	NA	NA
Gm23460	0	NA	NA	NA	NA	NA
Nab1	1109.84967111458	0.493126998461211	0.267156828598322	1.84583340447809	0.064916398671925	0.131342235556872
Gm53065	1.74505611538121	2.18215212960583	1.56165281628118	1.39733499460032	0.162312857145739	0.274316995784642
Gm28178	0.480024305180606	-3.10796159422775	3.92401513965192	-0.792036086411084	0.428339635110786	NA
Nemp2	234.73678917003	0.0829574476697734	0.18329799513631	0.452582406087323	0.6508494701101	0.760200561984481
Mfsd6	2491.79878334896	-1.30437746074216	0.204022933490902	-6.39328843294144	1.62355586020612e-10	1.48762191226398e-09
Inpp1	613.016803112022	-0.527365738533257	0.188523497441921	-2.79734752266478	0.00515240804259888	0.0149322029286265
Hibch	601.281150643308	0.138444490018859	0.388091733399814	0.356731355254693	0.721292929797876	0.814839341365924
1700019D03Rik	166.972957224685	-0.89413559407319	0.318479693037272	-2.80751210711745	0.00499258031018478	0.0145163399461688
Mstn	3.41220631310655	-1.51317703882783	1.3901977474141	-1.08846172542178	0.276391324507394	0.412020756061519
1700019A02Rik	1.93242129489251	0.729116211966522	1.53903894201382	0.473747734422156	0.635679809329321	0.74860532533454
Pms1	100.615048248038	0.192138641536636	0.415397332277376	0.462541828285836	0.643692813686969	0.754736780512259
Ormdl1	321.490096462122	1.14826888310054	0.26909601036077	4.26713455008526	1.97999750569573e-05	9.31107670573391e-05
Osgepl1	269.621266474516	-0.625514044292535	0.269765203941238	-2.31873508945501	0.0204094046725783	0.0495423765784025
Asnsd1	659.813401741095	1.46242117486804	0.163349527870459	8.95271136643739	3.46855907360091e-19	7.9776858692821e-18
Asdurf	0	NA	NA	NA	NA	NA
LOC118567743	0.106118750848242	0	4.08052381408439	0	1	NA
Dnah7a	36.2611367012989	-0.0424314062557982	0.389059480407689	-0.109061489033335	0.913153719932738	0.948088926290046
Gm32311	7.0184325630166	-0.461727382543295	0.828859543406307	-0.557063481040184	0.577484057464537	0.701448079561815
Stk17b	377.225357257591	2.54751474115689	0.328631499051723	7.75188850888556	9.0535865667043e-15	1.35891167249097e-13
Hecw2	644.473843829647	-1.76014192386348	0.286263725306589	-6.14867259894128	7.81340720730637e-10	6.546951237745e-09
Mir7681	0	NA	NA	NA	NA	NA
Gm51622	0	NA	NA	NA	NA	NA
Gm25829	5.22398032176164	-2.16228318007243	1.10416703360458	-1.95829355003799	0.0501955772156434	0.106438917398475
Ccdc150	21.1156989050565	-0.0230059399135776	0.701774113794803	-0.0327825427888389	0.973847999566642	0.984769659374866
Gtf3c3	864.90663644515	-0.591812975848706	0.245787153422983	-2.40782712850023	0.0160477778695015	0.0402788704044795
Gm34066	1.75839062187262	-0.0922391328499582	1.6165858231086	-0.0570579869818404	0.954499003401186	0.97287124802942
Pgap1	877.990939812362	0.392099951136764	0.274936547368678	1.42614706880339	0.153825894628989	0.262775344160971
Gm51623	0.104738818734842	-1.15099812363508	4.08052381408439	-0.282071169309754	0.777888939536467	NA
Ankrd44	705.909705931061	0.932781827494472	0.238946184524793	3.90373183547398	9.47207299321996e-05	0.000394910384502047
4930444A19Rik	0	NA	NA	NA	NA	NA
Sf3b1	5278.52962440783	0.287760997128944	0.282305693069209	1.01932410218308	0.308049125181301	0.447107811108238
Coq10b	628.169935150097	0.674226249243497	0.215954196251258	3.12207987132164	0.00179578211837813	0.00582809517448593
Hspd1	4599.34426585573	0.0495324715064696	0.255268737528906	0.194040492329621	0.846144176114134	0.904229942927304
Hspe1	1588.30812990736	0.382016138372969	0.174273893683054	2.19204454723281	0.0283762901841079	0.0657393741874614
Mob4	1283.12194620717	-0.0515150312972254	0.209219694004327	-0.24622458006348	0.805508389032874	0.87586323106882
Rftn2	837.377065294186	0.0586768884378791	0.204402848430938	0.287064925407361	0.774062607860674	0.85269796183741
Gm10561	60.4031715117291	1.54328568461517	0.367132789107757	4.20361713908969	2.62683110731483e-05	0.000120990780930292
Mars2	186.304324207438	0.0334430268422791	0.264953540188433	0.126222230578594	0.899556014641752	0.93906417972124
Boll	134.099599352834	-0.245039681069518	0.386319634785475	-0.634292588326735	0.525889892569798	0.657674445594584
Btf3-ps17	0	NA	NA	NA	NA	NA
Plcl1	1643.85511715966	-0.863732604785273	0.225614291965144	-3.82835944151408	0.000129000268298549	0.000525761656874825
Gm6644	344.403654388462	1.82633748469702	0.315498266774942	5.78874015177972	7.09163040267653e-09	5.29817815073576e-08
Gm39642	6.9863710092551	2.7998604101423	1.17749136496971	2.37781821033934	0.0174154093447877	0.0432232848264073
Gm32949	0.862253716395635	0.772582110309363	3.04056193467206	0.254091883970353	0.79942457331394	NA
9130227L01Rik	0.664960175140172	-1.67817046237199	2.7535721572374	-0.609452146718267	0.542224782294832	NA
1700003I22Rik	0	NA	NA	NA	NA	NA
LOC118567744	0.212237501696484	0	4.08052381408439	0	1	NA
Hsfy2	0	NA	NA	NA	NA	NA
Satb2	40.9143055181614	0.696131910182876	0.377060870806718	1.84620565028005	0.0648623508628813	0.131254225367837
Gm51624	0.262546753253653	2.07269458776994	4.00674073342858	0.517301898392693	0.60494542905305	NA
9130024F11Rik	1.20756257577125	2.65034008029291	1.81902558109348	1.45701088969826	0.14511337426978	0.251045633095429
Gm38484	2.37680988857563	-3.99622181939497	1.59631826134359	-2.50339917557005	0.0123006722289864	0.0320410859146977
1700126A01Rik	0	NA	NA	NA	NA	NA
BC055402	40.5003334494929	0.3135601022161	0.365424852229425	0.858069997984804	0.390853812797065	0.533325363815537
4930558J18Rik	5.36065088102952	3.94817160602188	1.25258369090865	3.15202220392779	0.00162143943007831	0.00531285604436193
1700066M21Rik	567.67607773086	-0.407614899932014	0.33485212616308	-1.21729822833347	0.223490768142878	0.351900743815479
Tyw5	196.85607257548	0.397699084377845	0.308292842832419	1.29000427231464	0.197049174736742	0.319193241066104
Maip1	400.820516202783	-0.065640422123681	0.192051038470208	-0.341786343081209	0.732511687975653	0.822509852770929
Gm22371	0	NA	NA	NA	NA	NA
LOC118567745	0.226473894101925	0.772579249519762	4.08052381408439	0.189333351481278	0.849831557317775	NA
LOC115487664	0	NA	NA	NA	NA	NA
Spats2l	423.789173863922	-0.580331419566658	0.194793367580343	-2.9792154978136	0.0028898745685798	0.00891722486220421
LOC115487684	0	NA	NA	NA	NA	NA
Kctd18	415.813388777015	0.287267146960344	0.190809146217744	1.50552084454341	0.132190221913817	0.23316222712788
Sgo2a	148.709687672409	2.23218137869127	0.489355973631976	4.56146751846948	5.07973351656367e-06	2.60111622002476e-05
Aox1	423.763532496351	0.15685571639388	0.250981076770057	0.624970290240597	0.531990557445277	0.663016677312859
Aox3	34.0447061710573	1.02971874281073	0.474136590566393	2.17177657936217	0.0298725190664094	0.068656031537372
Gm39643	0.797961864963172	-2.46504553536276	2.54391165659323	-0.968998089605009	0.332546142348948	NA
Aox4	16.3423512219358	-1.85139010825531	0.54506499166473	-3.39664101816706	0.000682183969347059	0.00242560798130746
Aox2	1.06076236997159	3.72396113011531	2.26724055974891	1.64250816443039	0.100484735553902	NA
Gm15759	0	NA	NA	NA	NA	NA
LOC118567643	17.4235535623378	-1.09374590971506	0.521985121563368	-2.09535840109626	0.0361391445160549	0.0805949234184553
Bzw1	5088.35121238391	0.511516649600212	0.258936308163499	1.97545355160168	0.0482167007439179	0.102935645081337
Clk1	2565.41891916187	0.615051377067876	0.434919781861779	1.41417199842003	0.157311407481738	0.267682166604481
Ppil3	317.711805943692	0.307156447658338	0.204337218305425	1.50318405137153	0.132791589047856	0.234007327931238
Nif3l1	555.422537984122	-0.26916551878098	0.171989252452484	-1.56501359790108	0.11757972096841	0.212759357945558
Orc2	747.497465732383	-0.0739636750658114	0.214561084236426	-0.344720830103144	0.730304256796915	0.821128186921887
Gm23966	3.32357751076701	1.09705168025188	1.27783002566757	0.858527079670673	0.390601484104596	0.533097978141218
Gm15834	33.3225251652505	-0.257813041815467	0.495814092665594	-0.519979253573477	0.603078035120549	0.722747597279886
Fam126b	699.678059759287	-1.7855168460252	0.403206003098127	-4.42829926217806	9.49790583123201e-06	4.68698957993337e-05
Ndufb3	1255.84524964955	-0.681085816031435	0.210002574727956	-3.24322602669866	0.00118184413427991	0.00400754505050959
Gm20257	40.9139743709486	1.45287083150412	0.408872544372848	3.55335874589626	0.000380345396112993	0.00142142596901456
Flacc1	9.38750568351521	1.40680043805089	0.984500086469016	1.42894902436879	0.153018885368976	0.261738125045869
Cflar	1267.60407632979	1.70789324594484	0.217903660984628	7.83783640085478	4.5837567138272e-15	7.06761893310431e-14
Gm39646	0.636874790564154	-1.62281410310378	2.77840955185852	-0.584080234686157	0.559166332064212	NA
Casp8	511.237229474349	3.56123319175565	0.261719927870375	13.6070387178139	3.63683602600403e-42	2.50017407025238e-40
Gm28802	3.06876904164022	0.267194492168728	1.09716255189728	0.243532274872743	0.807593085814499	0.877248430099504
Trak2	6426.370532384	-1.02305366946793	0.148395989190266	-6.89407897780995	5.42148993780894e-12	5.94357703049838e-11
Stradb	658.645598328836	-0.231334722875756	0.174083749403619	-1.3288702918467	0.183890766589832	0.302625685580913
C2cd6	1.95090080608847	0.0910511211242267	1.38681362638993	0.0656549080507995	0.94765257307222	0.969428286820211
Gm29018	0	NA	NA	NA	NA	NA
Gm25502	0	NA	NA	NA	NA	NA
Tmem237	544.029992999604	0.332120818150664	0.185190309705286	1.79340279023889	0.072908541758384	0.14463148427255
Mpp4	24.136844201856	-0.602223056802722	0.440842994259954	-1.36607151444853	0.171916518088428	0.287115929746233
Als2	963.058880871779	-0.330701382988153	0.183282331746328	-1.80432767216134	0.0711799541919515	0.141801500161776
Gm33667	1.61736202897476	2.37436136008548	1.9781689391656	1.20028239907912	0.230029683099994	0.35947393474526
Cdk15	53.5378490131679	2.86719186684217	0.542793780192186	5.28228578048001	1.27581975220073e-07	8.11606604122375e-07
Gm51625	3.00015827890706	2.57858798335043	1.22686831018683	2.10176427407906	0.0355739301174405	0.079498278098296
Gm33724	0.780727015581514	1.89064958478467	2.63221551429156	0.718273095238376	0.472588915932049	NA
Gm33774	0.522013115201839	0.772581219809058	3.39856434827865	0.227325758948883	0.820170444628919	NA
LOC118567746	1.98047496665955	0.301193579766433	1.32657600416665	0.227045852495758	0.820388087910704	0.886311176720025
Fzd7	922.895913236046	2.23037886544882	0.172611937419199	12.9213477282988	3.41113657769151e-38	1.9974010558219e-36
Gm973	276.366579299363	0.22649118674062	0.206680660857538	1.09585089287448	0.273144032390775	0.408335420767826
Gm28411	0.534989780785481	0.694885277970457	2.95822827943756	0.234899139731898	0.814287017285845	NA
Gm39648	35.8593288111911	-0.045006921483022	0.453394207329034	-0.0992666442479709	0.920926561610755	0.952819956439748
Gm33833	1.06232662842451	0.125964974508664	1.64325112084573	0.0766559492403291	0.938897248790318	NA
Sumo1	1559.98535212574	-0.136117934038005	0.219432835306963	-0.620317072636784	0.535049057005869	0.665728255219642
Nop58	610.4668074724	0.767579170541199	0.342842992287921	2.23886498428582	0.025164702429376	0.0593207146592261
Snord70	0.73465031840707	0.695595812199516	2.74000561686013	0.253866564330851	0.799598646520191	NA
LOC115485825	0	NA	NA	NA	NA	NA
Gm26287	0.550507885815292	0.772581412769176	3.32426346118802	0.2324067938024	0.816222072683833	NA
Snord11	0.329799381040648	-0.189209612262063	3.84691519216582	-0.0491847630661018	0.960772053881701	NA
Bmpr2	3380.59128305221	-0.24352270021312	0.29947512559709	-0.813165032413251	0.41612344478126	0.558105526641145
Fam117b	1327.81812184986	-0.314180375850646	0.142917289034221	-2.19833707995551	0.0279250938745238	0.064851053206551
Ica1l	282.688080513973	-2.04153556423932	0.25849523363496	-7.89776869589138	2.83940435696677e-15	4.46941282906231e-14
Wdr12	775.105969750006	-0.630944493453544	0.162877152701965	-3.87374461664402	0.000107175724801016	0.00044262090852452
Carf	272.712591726624	-0.125938508079872	0.282695632037743	-0.445491524478377	0.655964583436652	0.764069020519753
Nbeal1	927.307542801168	0.0442993148082884	0.407502283084339	0.108709365927945	0.913433012949436	0.948216253162218
Cyp20a1	859.748527994214	0.454551988578841	0.199653766349807	2.27670129589459	0.0228040690912319	0.0544941485888609
Abi2	376.497523809248	-1.39792725521986	0.295321178641343	-4.73358281194453	2.20590901487527e-06	1.19547586550928e-05
Raph1	1189.00376786746	-0.0898087088935474	0.251150562350029	-0.357589121255404	0.720650820690419	0.814261808113587
Gm11578	208.117618157461	0.520741320437165	0.420841905532244	1.23737991295942	0.215946072554384	0.342797343980889
Gm38388	0.1220365573868	0	4.08052381408439	0	1	NA
Gm51626	0.446454649313458	-0.236822043575968	3.48126062991277	-0.0680276683512495	0.945763609137495	NA
Cd28	194.440867067274	7.88394573811143	0.675245476250335	11.6756735371132	1.69716134117863e-31	7.47531984718078e-30
2310016D23Rik	0.950943744142478	2.74411299045088	2.31453507657843	1.18560008799153	0.23578026749887	NA
Gm38137	3.03280710131685	0.53046901776322	1.09476633894661	0.484549989245778	0.627995596225442	0.742613371711397
Gm39650	0	NA	NA	NA	NA	NA
Ctla4	1.33746891389494	1.44175475101856	1.88866283965976	0.763373282273233	0.445240809175895	0.586350361282284
Gm34649	1.85314491982447	-4.63557209792838	1.8331839801836	-2.52869987302863	0.0114485879418719	0.0301587339389674
Icos	4.05795664349877	3.53061910220897	1.40952141837615	2.50483536906907	0.0122508401500142	0.031934053417121
LOC105243939	0.106118750848242	0	4.08052381408439	0	1	NA
9530026F06Rik	0.332894126969884	-1.15099919546454	3.84555387611248	-0.299306480300336	0.764706210540747	NA
Pard3b	172.500890217363	0.778314985966182	0.253293281167732	3.07278180604711	0.00212073489099665	0.00677491765049328
Pard3bos1	0.940708708737628	2.29706443027771	1.99585973557363	1.15091476085994	0.249767304554411	NA
Pard3bos2	0.337968957161335	-1.15099812363508	4.08052381408439	-0.282071169309754	0.777888939536467	NA
Gm34881	2.0910022568195	1.64510430215383	1.30423679399579	1.26135400391038	0.207181332290008	0.332082612093851
Nrp2	1765.04748014579	1.18336823154716	0.229405802903914	5.15840583179497	2.4906131725663e-07	1.52625952751748e-06
Gm29083	22.2669517049354	-0.440353645209597	0.468946736524184	-0.939026995844947	0.347716884180533	0.489068632289803
4930487H11Rik	4.26977953575818	0.496169218419263	1.04145284316101	0.476420244735511	0.633775014614875	0.747316987145499
Gm4208	3.12221270335868	-0.21461851940735	1.77530897245016	-0.120890798580907	0.903777530385433	0.942021462857705
Gm35120	1.67068375803804	-0.611039487099714	1.65935149312925	-0.368239935679572	0.712694334836542	0.808731739401373
Gm39652	0.221753119524863	-0.189209437057659	4.08052381408439	-0.0463689089142382	0.963016216939664	NA
Gm35252	1.56508607152695	1.42674117360811	1.70574312964442	0.836433779982762	0.402910915614663	0.545381617948681
Gm38513	0.694813308996682	0.0575767934622843	2.60490715636733	0.0221032036867594	0.982365630928987	NA
Ino80d	933.997955811201	0.361080473280591	0.309391584228408	1.16706624125246	0.243183619691249	0.374589475095098
Ino80dos	88.693623824013	-0.39797569308143	0.306192546444178	-1.29975630596869	0.193684505408001	0.314911050949192
Ndufs1	2757.43875837546	-0.83224736754038	0.264823634770734	-3.14264762758386	0.00167427260897866	0.00546367009533738
Eef1b2	6344.16880052321	0.848317464835225	0.217206459344539	3.90558120322564	9.3999185619862e-05	0.000392164917575169
Gm26457	3.45795192597147	0.513233020945197	1.16890654302222	0.439071048073894	0.660610056538341	0.767862768193048
Snora41	10.4309685601693	2.06325499755513	0.692885883038448	2.97777029098549	0.00290353504998281	0.00895382568201637
Gpr1	5.95855396797208	-2.85930104074458	0.996750941881644	-2.86862135825712	0.00412265007158442	0.0122517637546513
Zdbf2	445.161657171796	-1.72834722485172	0.242624259913076	-7.12355485585375	1.05178362271006e-12	1.25297689012746e-11
1700039I01Rik	1.49533260385759	-4.21659734163313	1.90790997499209	-2.21006095513003	0.0271009321772777	0.063246171318504
Gm11608	1.0192606546994	-3.39060158609816	2.17752312422556	-1.55709096650996	0.119448889484877	NA
Gm23448	0.0993774056759672	0.772579249519762	4.08052381408439	0.189333351481278	0.849831557317775	NA
Gm35393	0.472346739470235	-2.70216635089478	3.99062014097316	-0.677129432378354	0.498323836229813	NA
Adam23	5163.87179908736	-1.842217890551	0.184821487065984	-9.96755258166113	2.11373133185431e-23	6.27712624397689e-22
Gm22281	1.84267556642987	-0.585124409119881	1.46815002117592	-0.398545380703823	0.690228213858067	0.79104478879354
Gm39653	4.55498098468514	-1.94503716314803	0.993706971704813	-1.95735485261929	0.0503057625867346	0.10659775868942
Dytn	3.68517475326687	1.74418656824494	1.0732410265222	1.62515830567613	0.104128831943691	0.193253147943106
Mdh1b	24.3614924677926	-0.437814953450805	0.38997984465169	-1.12266046426537	0.261581725133942	0.395775949153896
Fastkd2	440.856150645088	-0.414872175867559	0.311709522815023	-1.33095765609239	0.183202944220541	0.301754931312974
4933402D24Rik	21.1998676184914	-1.40851086585234	0.472749819954161	-2.97940011058896	0.00288813379136654	0.00891364883232739
Gm13749	1.8422275537394	3.37700454797566	2.17276775486971	1.55424091710076	0.120126960806413	0.216299800783473
Klf7	1357.96814047804	-0.0831053263114987	0.331468603911547	-0.25071854568065	0.802031721178577	0.873342146374817
Mir6899	0	NA	NA	NA	NA	NA
Gm13748	9.14344430904366	3.49293337423674	1.08853193964708	3.2088478500403	0.00133267994655528	0.00446126891982443
Gm35880	0.231496150698704	0	4.08052381408439	0	1	NA
Gm39654	1.29242725189367	-1.27589442247757	1.96856874048609	-0.648133029971063	0.516898912372236	0.64987285404555
Gm35803	2.41754773324314	-1.01604995191151	1.32221338673683	-0.768446275089593	0.442222097170683	0.5835483912291
LOC118567747	0.66913337116309	-0.189210268357347	2.80424154063462	-0.0674728854899309	0.946205247066354	NA
Gm36148	0.227081132901019	-1.15099812363508	4.08052381408439	-0.282071169309754	0.777888939536467	NA
Creb1	1158.78203196328	0.453754732890442	0.261311036466396	1.73645452953838	0.08248349766546	0.159903740975511
Mettl21a	408.552269656217	0.380298708282835	0.219462646979595	1.73286303394579	0.0831200159707743	0.160874530832843
Gm29152	0.32251045731423	1.75878418031945	3.84590717572943	0.4573132163508	0.647445931550388	NA
2810408I11Rik	18.1780606761475	2.41148911125513	0.56048019180633	4.30254118969543	1.68850268149255e-05	8.02216069714081e-05
Ccnyl1	744.223614775757	0.612411618727822	0.147568665161368	4.1500112375357	3.32458952243965e-05	0.000150182855065226
Fzd5	163.051955020179	0.563378026176846	0.238452094675274	2.36264658083234	0.0181449642395724	0.044757218759639
Plekhm3	1099.90414623978	0.0160551055998757	0.180148611708555	0.0891214506046247	0.928985390108242	0.958170193063399
Gm51628	0.425943848270671	2.26023686736672	2.9870974800358	0.756666591054683	0.449249635138637	NA
Gm51627	9.81088163275891	0.389328228971691	0.640113160401612	0.608217816873853	0.543043019319269	0.672163129187715
Gm24788	0.120962382052777	-1.15099812363508	4.08052381408439	-0.282071169309754	0.777888939536467	NA
Akr1cl	0.210857569583084	-1.15099812363508	4.08052381408439	-0.282071169309754	0.777888939536467	NA
Cryge	0	NA	NA	NA	NA	NA
Crygd	0.204529885207905	1.68684995894169	4.03683754821065	0.417864216430853	0.676046396540165	NA
Crygc	0	NA	NA	NA	NA	NA
Crygb	0	NA	NA	NA	NA	NA
Cryga	3.00895677620644	-1.22351901886828	1.27733132188283	-0.957871303950157	0.33812765817539	0.479275781816526
D630023F18Rik	59.0286101135075	-1.52943776759287	0.298998149784133	-5.11520813321779	3.13395193399086e-07	1.89899020767705e-06
Gm36358	2.2500485163283	-1.19606733089065	1.24013344977235	-0.964466631482452	0.334812030115318	0.475659769449666
Idh1	2207.3052954714	1.30184681838394	0.229511886262697	5.6722413796637	1.40941196899887e-08	1.01695060192826e-07
Pikfyve	1059.01732719253	0.445078685577917	0.289940976625828	1.53506651856352	0.124767489507733	0.223041717110082
Pth2r	15.1180566706567	0.379986264976168	0.621210625304544	0.611686680004681	0.540745076325804	0.670456732899541
LOC115487656	0.120962382052777	-1.15099812363508	4.08052381408439	-0.282071169309754	0.777888939536467	NA
Crygf	0	NA	NA	NA	NA	NA
Map2	11297.040142055	-1.33831258560079	0.25137405965146	-5.32398843164808	1.0151636543894e-07	6.55510189494933e-07
Gm51629	0.850409544938914	1.63455018313986	2.66870416048271	0.612488340724962	0.540214709682734	NA
Gm24729	0	NA	NA	NA	NA	NA
Unc80	3575.88126997389	-2.36513876456266	0.387160055156423	-6.1089431439591	1.00293045996084e-09	8.283746241814e-09
Gm39655	0	NA	NA	NA	NA	NA
Rpe	568.28940002118	0.969238221123381	0.181222110098999	5.34834419814392	8.87625389010273e-08	5.77652861686968e-07
Kansl1l	521.101957692489	0.201353878867027	0.333742054458745	0.603321865425615	0.546294589764063	0.67489548287276
Gm46093	71.0070796987934	0.0216621724039289	0.363145908074958	0.0596514291425186	0.952433256730346	0.971802133127978
Acadl	2402.46814461656	0.90660206511256	0.276913139172732	3.27395828100104	0.00106052267492652	0.00363178303126755
Gm15793	14.1876120586504	2.59621283795469	0.795004813944826	3.26565675127455	0.00109210542100519	0.00372916239120955
Gm27934	0	NA	NA	NA	NA	NA
Gm25832	0	NA	NA	NA	NA	NA
Myl1	37.4845781638596	2.40614040558805	0.742589300023878	3.24020344153986	0.00119444446190175	0.00404311002161139
Lancl1	2441.72677192015	-1.13726300325683	0.222735642707138	-5.10588691344812	3.29246558728724e-07	1.98826252378622e-06
LOC115487097	54.0583240609649	-1.15855317935381	0.309618970013779	-3.74186755838071	0.000182657777162203	0.000724286399371985
Cps1	2.17472956387471	-0.331698634277456	1.49394221762625	-0.222029092132156	0.824291236245521	0.889716850503385
Gm26342	0	NA	NA	NA	NA	NA
Gm39658	0.119049770537526	-1.15099812363508	4.08052381408439	-0.282071169309754	0.777888939536467	NA
Gm15669	0	NA	NA	NA	NA	NA
Erbb4	717.379798902352	-1.25101176009059	0.267324642848356	-4.67974724200883	2.8722879696024e-06	1.5302881269862e-05
LOC118567748	0.28114991968401	1.49611012273757	4.05484764855272	0.368968270181883	0.712151375429793	NA
Gm51744	5.42986357528064	1.52636360391884	1.17326404870506	1.30095489212637	0.193273895232651	0.314408037440171
Gm28497	0.715688119459501	0.31810825728812	2.18100650273712	0.145853878422141	0.884036741810064	NA
Ikzf2	152.970214070552	0.708134484263707	0.34068375418636	2.07856839535808	0.0376570383816217	0.0834639345533522
LOC118567749	0.208477966470661	-0.189209437057659	4.08052381408439	-0.0463689089142384	0.963016216939664	NA
Gm29822	0	NA	NA	NA	NA	NA
Spag16	27.9070227510293	0.211356744719705	0.422425148503709	0.500341292341048	0.616834783560692	0.734124840922591
Gm23879	0.120962382052777	-1.15099812363508	4.08052381408439	-0.282071169309754	0.777888939536467	NA
Gm23422	0	NA	NA	NA	NA	NA
LOC115487661	0	NA	NA	NA	NA	NA
Vwc2l	114.302323341466	-2.72127254766479	0.418814501199998	-6.49756047096682	8.16328841132937e-11	7.74500935586514e-10
Gm29906	2.76519272102832	1.17327915007711	1.43114807283757	0.819816741779084	0.412320585532824	0.554519813225981
LOC118567750	5.34520475290009	-2.22189094848926	0.897475199423524	-2.47571292211355	0.0132970448373273	0.0342148890620287
Bard1	120.49729045662	1.71464463511678	0.241759716515847	7.09235045369681	1.31853092731671e-12	1.55511661882482e-11
LOC118567751	0.430231085995524	-0.156050818971943	3.01422530756346	-0.0517714513843315	0.958710803529905	NA
Abca12	4.04651822229793	0.787386322699913	1.36690593993107	0.576035482543606	0.564591198448514	0.690132941921986
Gm39659	0.1220365573868	0	4.08052381408439	0	1	NA
Atic	1302.39590723336	0.348247056478581	0.230572605406221	1.51035746794396	0.130952235162787	0.231536577212158
Fn1	21745.3823975492	3.65870902664266	0.399597817303234	9.15597850692527	5.3867380953838e-20	1.30530052815697e-18
Apol7d	2.53200843001152	4.41003256271656	1.76549692559705	2.49789874951223	0.0124931871160224	0.0324522606038706
Gm39660	0.215578344160146	0	4.08052381408439	0	1	NA
Gm30160	1.68937055161288	2.86708645843401	1.8117411447867	1.58250336516564	0.113534704703685	0.207051492104346
Gm30308	0	NA	NA	NA	NA	NA
Gm8883	1.26551210967771	0.855676996744471	2.18181686110877	0.392185527574311	0.694921136667012	0.794788703851062
Gm28818	2.13403954466706	3.43951623319414	1.74644132811574	1.96944276215971	0.0489022693025723	0.104157983042093
4933417E11Rik	1.11601733763134	-1.67047184994309	1.95734043749607	-0.853439605059221	0.393415566329697	0.535850089088087
Gm5528	0.338767420314883	0.898794488054098	4.02231749163892	0.223451900533062	0.823183814492656	NA
Gm4319	1.72903538172776	2.96647044181336	1.74275673523973	1.70217126798555	0.0887232671641859	0.169673958860211
Mreg	257.242091696552	-0.47044097501249	0.213744248693944	-2.20095267071305	0.0277393746078068	0.0644979983639989
Gm51630	0	NA	NA	NA	NA	NA
Gm25360	1.24982416957604	4.02267334942405	2.32727699899102	1.72848928218173	0.0839005409180685	0.16211135458397
Gm23472	5.59744220737853	3.71321121373822	1.27201770888175	2.91915056513055	0.00350986652286822	0.0106118987107397
D230017M19Rik	53.4602022528553	-1.41604134970559	0.280421857024353	-5.04968252022742	4.42544928239166e-07	2.63284080424573e-06
Gm24497	6.78351721245652	2.87994914173191	1.15303623769249	2.49770913314521	0.0124998710003223	0.0324574071070557
Gm25939	2.87425208246375	2.17792659541739	1.41050511629479	1.54407564372295	0.12257000852886	0.219776441548326
Pecr	138.279148133331	0.207837042015827	0.287276500053394	0.723473872652994	0.469388800334764	0.60824704081892
Tmem169	230.971840140667	-1.63871885028933	0.270835764903389	-6.05059989353285	1.44307447229769e-09	1.16902185278647e-08
Gm51631	1.19371538654039	-1.66870124855914	1.9736295589288	-0.845498711249969	0.397832451918923	0.54021162211242
Xrcc5	632.711314744233	-0.389810512884367	0.150113969780911	-2.59676373526921	0.00941066297713769	0.025474708640159
Gm39661	6.8852874784119	-0.667056710128191	0.851856380599131	-0.783062409721031	0.433590463977744	0.574993727302043
Marchf4	302.018694686528	-0.916401717118218	0.192629545287593	-4.75732689785485	1.96173351132352e-06	1.07154741358203e-05
Smarcal1	1496.45330244942	-0.625081870855357	0.136819628249489	-4.56865640444168	4.90860706105955e-06	2.52231251954425e-05
Gm39662	3.58114791931971	-0.146345826404728	0.970676696117919	-0.150766807310835	0.880159670840326	0.927006911416702
Ankar	0.106118750848242	0	4.08052381408439	0	1	NA
Rpl37a	4343.00421980353	1.23885937911963	0.258514323743239	4.79222722045409	1.64939946218875e-06	9.09325543110972e-06
Gm51632	0.35054592123623	-1.15099945729041	3.78593985252696	-0.304019477890585	0.761113051877204	NA
Gm39663	1.09040902463068	0.772583269697519	2.49874384866014	0.309188662980317	0.757178017319835	NA
Gm30788	0.648695942830702	-1.15100171786257	3.22574042152138	-0.356817836358858	0.721228182592976	NA
Gm30847	0.464412902502343	-0.189209825912887	3.54125026570525	-0.0534302327472486	0.957389117360106	NA
Igfbp2	2354.57074168842	0.660722512030468	0.285649825667923	2.31305063983683	0.0207198550986692	0.0502078202517509
LOC118567332	7.25475476083016	0.105088651718376	0.79921484583402	0.131489864416508	0.895387803985445	0.936598751207675
Igfbp5	8994.10595251727	1.98458075458817	0.446696304589761	4.44279644625844	8.87971649915605e-06	4.40639331601191e-05
Gm31047	56.6936251292816	0.333631205227028	0.380719996063101	0.876316475827375	0.380858010658469	0.523185717224921
Gm31137	1.55496557212239	-0.58628320395712	1.45881792807665	-0.401889223235756	0.687765554228693	0.789002874577013
Tnp1	0.0993774056759672	0.772579249519762	4.08052381408439	0.189333351481278	0.849831557317775	NA
1700027A15Rik	0.192254403152726	-0.189209437057659	4.08052381408439	-0.0463689089142382	0.963016216939664	NA
LOC118567752	0.560329315485292	-2.63341155719806	2.50674415982231	-1.05053064425399	0.293474209444044	NA
Gm31254	0	NA	NA	NA	NA	NA
Gm29185	0.0993774056759672	0.772579249519762	4.08052381408439	0.189333351481278	0.849831557317775	NA
Gm31344	0.885013197342954	-2.03169436347009	2.32780811720898	-0.872792885483218	0.382775978164815	NA
Pinc	0.186892990093851	1.57683982570505	4.04694463167057	0.389637113728965	0.696804904112581	NA
D530049I02Rik	0	NA	NA	NA	NA	NA
C530043A13Rik	2.34806480128028	1.29164356902299	1.86187796495983	0.69373159429966	0.487850548528718	0.624247525216526
6030407O03Rik	33.0709740234458	-0.787978351049771	0.398307163796915	-1.97831829972192	0.0478928099609483	0.102375416961977
Gm29183	15.7516045970435	-0.498840622302948	0.555918228596928	-0.897327334564947	0.369544274685824	0.511768437386278
Mir6351	0.119049770537526	-1.15099812363508	4.08052381408439	-0.282071169309754	0.777888939536467	NA
Tns1	3938.89523885509	-0.139428545464257	0.252288874077524	-0.552654356931382	0.58050011320535	0.703824369668734
Gm39664	0.216391706465988	1.76017583478087	4.03050236246682	0.436713758357301	0.662318950090792	NA
Gm31637	0.0993774056759672	0.772579249519762	4.08052381408439	0.189333351481278	0.849831557317775	NA
Rufy4	20.2198968001459	1.63495682262817	0.494706283516809	3.30490409583127	0.000950089043414508	0.00328478965468372
Cxcr2	55.7003757759906	4.09124128653514	0.79698563524092	5.13339401066922	2.84563310094721e-07	1.73060668011174e-06
Cxcr1	4.10032628068633	5.75286660510032	1.62952001967608	3.53040560142604	0.000414923049421947	0.00153932245198488
Mir1928	0	NA	NA	NA	NA	NA
Gm31691	0.186892990093851	1.57683982570505	4.04694463167057	0.389637113728965	0.696804904112581	NA
Gm25524	0	NA	NA	NA	NA	NA
Arpc2	5260.23310340393	1.75660217445218	0.154677600225077	11.356538838824	6.88174130282714e-30	2.79834990297641e-28
Gpbar1	0.496728263844157	1.50758886347519	3.41535880848529	0.441414489080814	0.658912954725492	NA
Aamp	2566.46688772206	0.0895622663399153	0.229867807519017	0.389625094990763	0.696813792711163	0.796191625210256
Gm28364	22.7037331237641	0.27287948415254	0.444275749234985	0.614211972232159	0.539075263010454	0.6689317873487
Pnkd	6546.94899731221	-2.15024311883721	0.269900842534243	-7.96678920542608	1.62850097618176e-15	2.64190842850451e-14
Tmbim1	3895.7067562266	0.495181737275136	0.274067629675388	1.80678666014531	0.0707955494425873	0.141103479371154
Catip	120.025835070851	0.742706140519973	0.254439567316106	2.91898838044031	0.00351169313162844	0.0106161315930157
Slc11a1	1285.72224455254	5.04202707119598	0.279855598576586	18.0165310139978	1.44526593683242e-72	3.2997145049552e-70
Ctdsp1	1476.4318144741	1.34863521444382	0.204970029673679	6.57967028931451	4.71492629430322e-11	4.61769601574301e-10
LOC118567753	16.5370147920227	0.848921820201222	0.587600060391425	1.44472725145011	0.148534512178797	0.255874851002439
Mir26b	0	NA	NA	NA	NA	NA
Vil1	22.5760184953779	0.208069568310564	0.43906494996516	0.473892457885956	0.635576597788113	0.748519199874827
Usp37	592.300581447091	-0.141233928220738	0.180086807723882	-0.78425471585506	0.43289066515932	0.574148905077526
Cnot9	902.450538561586	0.757895991058685	0.170972299492621	4.4328583829534	9.29919497564641e-06	4.59530909777475e-05
Plcd4	960.881186299873	-0.191197020726841	0.195699159685288	-0.976994592282933	0.328571829573455	0.468828539118456
Zfp142	825.946531430579	-0.0685030863566316	0.195286065261418	-0.350783279211092	0.72575094235263	0.818055890542058
Bcs1l	383.05871287803	-0.125013812858921	0.233560703543221	-0.535251910798375	0.592475674749606	0.714185015346026
Rnf25	775.222338404146	0.0473204945361109	0.1572537538747	0.30091805995179	0.763476978386635	0.845228350199288
Stk36	249.691371856987	0.266474957007393	0.239274159058618	1.11368046618904	0.26541629229041	0.400142354754901
Ttll4	801.038262530237	-0.0319985240669768	0.163441125172343	-0.195780125921401	0.844782266254257	0.903604034986824
Cyp27a1	1165.47706630673	-0.397488910620184	0.241432958285833	-1.64637385650386	0.09968681215882	0.186653074063983
Prkag3	27.9135230430081	-0.955455532753774	0.384264545704252	-2.48645248028981	0.0129023799696909	0.0333529269684976
Wnt6	131.703155193689	0.335885827929606	0.536577765986803	0.625977908927868	0.531329431216764	0.662490475228613
Gm29539	3.21364050690398	0.0585626859558765	1.34493210079098	0.0435432286294861	0.965268505721722	0.978918131683882
Gm32099	8.39792160328011	-2.54523012170285	0.894437219391031	-2.84562187990762	0.00443247932783624	0.0130710606176719
Wnt10a	27.4095832507955	-1.71397012839433	0.487555348121073	-3.5154370370453	0.000439030849338182	0.00162078648815161
n-TGgcc3	0	NA	NA	NA	NA	NA
Gm32275	49.9162775642714	-0.756154630740016	0.3003309581782	-2.51773788265728	0.0118111181891704	0.0309792882858024
LOC118567754	3.65365942460605	-1.92652691226101	1.08449140027935	-1.77643355379743	0.0756614847468514	0.14902961040459
Gm16582	0.949958597876553	-0.937406898300139	1.90239062219315	-0.492752060152325	0.622187787909128	NA
Cdk5r2	1983.61590265012	-1.9175251030244	0.329251345902143	-5.8238945015408	5.74918759544852e-09	4.33164645777572e-08
Fev	3.47307488991318	-2.89471930178311	1.19573186640373	-2.42087660546276	0.0154831319888975	0.0390506965314385
Cryba2	11.4962623131169	0.756744344508631	0.581160974448735	1.30212519040262	0.192873593185622	0.31394154228644
Mir375	0	NA	NA	NA	NA	NA
Cfap65	237.575528308896	-0.586640291326976	0.235417962210019	-2.4919096479292	0.0127058354248936	0.0329235131595068
Ihh	9.84094670038047	-1.36991778541353	0.68251353166343	-2.0071657510947	0.04473201705465	0.0967580162035654
Nhej1	111.239610789392	0.851901247301435	0.256462669774794	3.32173586140046	0.00089459337468881	0.00311064003388371
Slc23a3	11.7890027484312	1.53502236980492	0.623913676221087	2.46031210455623	0.0138816238502204	0.0355226828932221
Cnppd1	1188.38989209263	0.717386195947913	0.182007896236451	3.94151138924182	8.09697895671386e-05	0.00034199154500472
Retreg2	3944.65252365126	-0.418182854963132	0.251686361468543	-1.66152370165436	0.0966083127497597	0.181970517036824
Zfand2b	422.76958757734	0.252497792205925	0.220938929167205	1.14283975738307	0.253105128495436	0.386001607288725
Abcb6	602.615029411635	-0.458765928698809	0.248249146091169	-1.84800606939582	0.0646014648177592	0.130843334699663
Atg9a	2527.44048715301	-1.05473245795177	0.219962080678915	-4.79506492526497	1.62622152590012e-06	8.97541558960977e-06
Ankzf1	340.000908340407	-0.582883570089074	0.167548809012471	-3.47888817309163	0.000503498646192392	0.00183590729804306
Glb1l	431.785859154426	0.915952945199176	0.199114611126455	4.6001292422356	4.22228893126099e-06	2.19227795416985e-05
Stk16	1161.99609977802	-0.0562241224403348	0.151322955221125	-0.371550518281749	0.710227536227303	0.807101806774403
Tuba4a	5528.87126835984	-1.95113895206977	0.284449539598361	-6.85935000923101	6.91745652485877e-12	7.45551420864597e-11
A630095N17Rik	0.401505062937693	2.20978455509432	3.54991800766673	0.622488899834268	0.533620440452502	NA
Dnajb2	4043.03890332926	-0.699633386650451	0.244194461939574	-2.86506655840367	0.00416921601044588	0.0123812779995174
Ptprn	7845.91935702023	-0.535462976891355	0.221361486921105	-2.41895274710636	0.015565262032214	0.0392300092094064
Resp18	2078.10922079584	-1.55889569411718	0.221928513597245	-7.02431458152444	2.15119639582608e-12	2.47960507209485e-11
Dnpep	1294.11533404752	0.308484585272541	0.235161223929463	1.31180039003824	0.189587493305627	0.309605246958714
Des	199.740425041157	2.17208044205021	0.522460596702813	4.15740527756151	3.21882667850488e-05	0.000145749127949913
Gm15179	0.231496150698704	0	4.08052381408439	0	1	NA
Speg	1578.26576181301	0.154801062223941	0.166518341074786	0.929633704160056	0.352560770527821	0.493966182600797
Gmppa	957.623890648307	0.639325888274518	0.151817983679509	4.2111341013733	2.54091848721774e-05	0.000117294189339456
LOC118567755	2.863148460127	-0.682710668317159	1.12039123720286	-0.609350239137532	0.542292313519018	0.671642389361561
Asic4	105.057362620739	-1.69210019254544	0.295940627016295	-5.71770158631269	1.07974545848253e-08	7.88454972998718e-08
Gm32506	0.956250528921469	1.536064091492	2.1205051218596	0.724385937886787	0.468828830512879	NA
Chpf	2388.3137118535	0.229441195742492	0.261399843153355	0.877740372659239	0.380084629637448	0.52259672767517
Tmem198	345.251476854304	-1.26600509320278	0.267473346523987	-4.73320093256187	2.21006508337309e-06	1.19694623862509e-05
Obsl1	587.536589901811	0.401366879577776	0.258314058860011	1.55379417345337	0.120233520819321	0.216429034293644
Inha	432.999182660091	-1.01489423051189	0.204917596063119	-4.95269440013967	7.31928748719068e-07	4.22911048075754e-06
Stk11ip	938.798180342436	0.463823718549551	0.186248066401152	2.49035454440929	0.01276157202398	0.0330541716682729
Slc4a3	2737.89100805415	-1.4343689278503	0.244648211392171	-5.86298554846579	4.54617803439532e-09	3.46193961334033e-08
Gm32622	2.10538542379577	-0.0350638530908256	1.32136089522756	-0.0265361667788626	0.97882968683011	0.98764958717034
Gm29065	0.411095240163315	1.24805484529471	3.52260642177006	0.354298691327423	0.723115048396573	NA
Gm32737	2.19193746544504	1.99321593251795	1.47391278391116	1.3523296318991	0.176269889167748	0.292931716983544
LOC118567756	0.993205733282692	1.33126207091124	2.26191973910279	0.588554071082688	0.556160451695646	NA
Gm17751	0.445508309114512	-1.13583807583512	3.03886183721637	-0.373770884192472	0.708574783068791	NA
Mir6343	0	NA	NA	NA	NA	NA
LOC118567757	0	NA	NA	NA	NA	NA
Epha4	599.384484746873	-1.03806972875392	0.200896225667476	-5.16719378527367	2.37634846214043e-07	1.46091422502042e-06
Mir6352	0	NA	NA	NA	NA	NA
Gm32793	1.13083939996553	-0.649716092182519	2.04880108593097	-0.31712014243066	0.751152441628579	0.836421301282778
Gm32974	0.633892980617702	-0.990814121226056	2.83973760450013	-0.348910448506198	0.727156540777475	NA
Gm33083	0.544919114473198	-0.641541738582985	2.78889920625362	-0.230034035344282	0.818065322411181	NA
Gm33030	0.240012152590303	-2.1042551740394	4.0329646989778	-0.521763846475708	0.601834764769031	NA
Gm26263	0	NA	NA	NA	NA	NA
Pax3	48.4322987852213	0.51716405564962	0.32407424506532	1.59581967257343	0.110529059796356	0.202743877208825
Gm33152	0.343450520449567	0.772579249519762	4.08052381408439	0.189333351481277	0.849831557317775	NA
Gm2102	83.4849683779946	0.438808898308007	0.548997651089233	0.799291030548842	0.424121678564639	0.565951931768342
Sgpp2	924.832789469681	-2.68297599769533	0.411781610728964	-6.51553135883302	7.24327885562357e-11	6.91696997701643e-10
Gm51634	0.109459593311904	0	4.08052381408439	0	1	NA
Farsb	1505.24599443038	-0.109478322572835	0.159094132108976	-0.688135515254859	0.491367447259281	0.627573493414575
Mogat1	36.2083513126168	-3.07221643677282	0.456852800415014	-6.72474029705402	1.75905898396011e-11	1.81041943237516e-10
Gm39665	0.33747694675102	-1.13239728475805	4.0338339889163	-0.28072481115225	0.778921477123867	NA
5730419F03Rik	0.982370032423708	0.697178973073839	2.3268765007513	0.299620101388593	0.764466949531658	NA
LOC115489320	0.109459593311904	0	4.08052381408439	0	1	NA
Acsl3	3698.17184723547	-1.02075279764523	0.262367729948964	-3.89054247579835	0.00010002036611941	0.000414989468364062
Utp14b	211.580278064097	-0.439508056426457	0.297374862619717	-1.47795967875234	0.139418570997142	0.243478635637535
Gm51635	14.2331434796367	-0.435544752261024	0.747525485380314	-0.58264869998303	0.560129814161617	0.686432784518935
Gm38631	3.08552856711228	0.690238748949847	1.20413445366511	0.573223984123131	0.566493047025586	0.691608416811163
Gm33693	0.695261194293356	0.541316182363952	3.1282672657446	0.173040260431555	0.862619781684431	NA
Gm29536	0.106118750848242	0	4.08052381408439	0	1	NA
Kcne4	96.6825078153413	1.43599517555146	0.352946021916873	4.06859714058392	4.72970421616209e-05	0.000207260819023437
LOC115487654	0	NA	NA	NA	NA	NA
Scg2	6061.7673256267	-0.840552182014888	0.198780990071753	-4.22853403492698	2.35218937376355e-05	0.000109108266086635
Gm24160	0	NA	NA	NA	NA	NA
Ap1s3	31.0277077627262	-0.0206950211202037	0.367260938577867	-0.0563496384895721	0.955063275826585	0.973133410058737
Wdfy1	909.973926996082	0.722284261159623	0.194642173764118	3.71083125096486	0.000206579783526319	0.000811642641748655
Mrpl44	516.570145852988	0.0301321640477966	0.206740288153629	0.145748873221098	0.884119638033794	0.929618105125443
Gm39666	0.53463074826827	-0.244205734486449	2.56383533045334	-0.0952501635287427	0.924116126340744	NA
Serpine2	9065.69760716341	1.28135131194715	0.233752031024305	5.48166921302138	4.21331465644838e-08	2.86013498473471e-07
Gm33970	0.28114991968401	1.49611012273757	4.05484764855272	0.368968270181883	0.712151375429793	NA
Gm23934	0.104738818734842	-1.15099812363508	4.08052381408439	-0.282071169309754	0.777888939536467	NA
Fam124b	3.95437076318525	4.41101369188858	1.50402535274641	2.93280541038347	0.0033591435554976	0.0101995664375443
LOC108167342	0	NA	NA	NA	NA	NA
2310015K22Rik	0.468042909777862	2.53199098180305	3.37515356496688	0.7501854161791	0.453143041014547	NA
Gm34098	0	NA	NA	NA	NA	NA
Cul3	2623.22765909759	-0.27702920503729	0.293865380067485	-0.942707864987946	0.345830349344498	0.487141793954105
Gm39667	9.29565175526573	-0.5047619840881	0.686172768635703	-0.735619376285806	0.461962367328152	0.601527599064901
Gm38673	0.119049770537526	-1.15099812363508	4.08052381408439	-0.282071169309754	0.777888939536467	NA
1700016L21Rik	0	NA	NA	NA	NA	NA
Dock10	2314.88836828465	-0.0492975498985635	0.323634704672715	-0.152324670953992	0.878930867359377	0.926206668272892
Nyap2	362.848208141362	-2.37655901789665	0.294525051453055	-8.06912351316726	7.08046104749847e-16	1.20276009302421e-14
LOC118567758	0.196975177729789	0.772579249519763	4.08052381408439	0.189333351481278	0.849831557317775	NA
Mir6344	0	NA	NA	NA	NA	NA
Irs1	695.444423839939	0.79313019921038	0.216558459064924	3.66243000913024	0.000249834024998605	0.000965430053744608
Rhbdd1	558.281248023652	0.65920380643505	0.160421023753651	4.1092108191963	3.9701352107505e-05	0.00017695948662427
Gm46095	4.62264664600498	0.394890543436412	0.907075018956196	0.43534496616479	0.663312050524294	0.769816895459944
Col4a4	53.3031336401483	-0.528675580695624	0.371426689199786	-1.42336454559746	0.15463050475743	0.263950527566596
Col4a3	30.4012114774031	-0.421203398759923	0.404701352319509	-1.04077586186909	0.297979585309671	0.436361066259649
C430014B12Rik	4.80171399785687	0.5164298300926	0.864070387149596	0.597671020524386	0.550059465597847	0.677896839595914
Mff	2794.28488522315	-0.569343655219257	0.130372246996871	-4.36706176608986	1.2592912469306e-05	6.10296435659492e-05
Tm4sf20	0.799557104634346	0.775975788993556	2.33174060352779	0.332788213156965	0.739294156149253	NA
Gm34286	2.47435937535318	1.8220063580653	1.45262966274844	1.25428139379859	0.209739744337036	0.335254883266201
Gm17764	0.1220365573868	0	4.08052381408439	0	1	NA
Gm34450	0.483245573499607	2.57393929378916	3.30721753550103	0.778279404411546	0.436404314441774	NA
Agfg1	2294.16896512365	0.128777253493877	0.186333411057852	0.691111984494795	0.489495169439913	0.625767824403931
Slc19a3	52.4550284361908	-0.317437857389665	0.509184213402061	-0.623424389512663	0.533005674735739	0.664015780009692
Krtap28-13	0.220339787728744	-0.18920943705766	4.08052381408439	-0.0463689089142384	0.963016216939664	NA
Ccl20	3.07070242942674	0.772579249519765	4.08052381408439	0.189333351481278	0.849831557317775	0.90662048745533
Daw1	27.9179929815278	0.669459114453459	0.551102588398822	1.21476314672829	0.224456440465315	0.353019211111662
Sphkap	1206.55523514218	-2.2943059311358	0.263987838379735	-8.69095313336193	3.59411295793106e-18	7.5415763129066e-17
Pid1	1202.38816304258	0.622720783950853	0.200425804994154	3.10698906245638	0.00189003391434116	0.00610769822000963
Mir6353	0.274408574511736	2.12967453740925	4.00292199579755	0.532029987005762	0.594705226684214	NA
Dner	2773.95919670079	-0.936367646602064	0.228370860489839	-4.10020632489461	4.12781955963906e-05	0.000183208342359868
LOC118567658	0.918011306499721	-3.86282064665232	2.28448470169939	-1.69089363731735	0.0908571187351116	NA
Mir5126	0	NA	NA	NA	NA	NA
Gm51637	7.14792142779625	-4.65607025599741	1.22324324207714	-3.80633229421413	0.000141042854387656	0.000571194869697513
Trip12	4573.75288267733	0.365811083208226	0.198493137886254	1.84294070366227	0.0653376685063194	0.132130116889994
Fbxo36	142.869481083667	0.544172071573438	0.304848881218146	1.785055170283	0.0742523685115595	0.146805787143773
Slc16a14	99.1702699698568	-1.67994575010216	0.287225125549225	-5.84888159380139	4.94889203706394e-09	3.75482095226747e-08
Gm39669	0.741080929897146	-1.62094282920782	2.42077383275278	-0.669596972371667	0.503114744620577	NA
A530032D15Rik	16.8898849871356	2.13153390928332	0.617256800801266	3.45323681572461	0.000553902504781467	0.00200285881451348
A530040E14Rik	16.7525634359679	5.99080980177885	1.14073021286923	5.25173238526789	1.50675275753904e-07	9.49773280752698e-07
Gm38510	1.07936553640195	3.557198300368	2.12430502050414	1.67452332223167	0.0940277947617918	NA
LOC118567331	40.2292483837706	0.0309433216592603	0.325333216622069	0.0951127031556887	0.924225308161575	0.955231026250671
LOC118567761	1.86732157156485	3.62940870913914	1.79399726760277	2.02308485898027	0.0430643993076997	0.0936883155145917
Gm7609	5.57181430616432	3.21970899740511	1.09325939231429	2.94505496137508	0.00322897298919995	0.00985793604840035
C130026I21Rik	14.3293775830899	5.10944814474479	1.15292025069647	4.43174464292584	9.34736782466675e-06	4.61728058127544e-05
LOC118567760	2.55194561372473	1.89033248141324	1.39933414766198	1.350879977146	0.176733883181944	0.293565573145498
LOC118567759	1.33574050884004	2.82228112003617	1.89536878928284	1.48904062153732	0.136476672237593	0.239213865706771
Gm2619	4.7646573060698	2.00455850515824	1.28920231906017	1.55488279498253	0.119973985661013	0.216071255403095
Gm7592	4.91532767113652	1.32976764582652	1.0400772554287	1.27852776213092	0.201063402387892	0.324260503650124
LOC118567762	5.47521026056664	1.91084061997443	0.914179079240761	2.09022571547077	0.0365975285673105	0.081442018771894
Gm2427	41.8277987745007	1.15936559652374	0.461446366095429	2.51246012908027	0.0119892652067845	0.0313573151798254
Sp110	274.252522321549	3.97398124834496	0.291990497109487	13.6099677478711	3.49397967239144e-42	2.40861989271838e-40
Sp140	303.034737522794	2.19041315616041	0.21192261045385	10.335910601844	4.84785662781352e-25	1.55870491007451e-23
Sp100	390.917555350434	2.1658045671795	0.267937445268611	8.08324706167238	6.30646792639819e-16	1.07421465308929e-14
A630001G21Rik	180.343830737716	4.10911276238063	0.359114811384723	11.4423371916523	2.56870981675367e-30	1.07436827730642e-28
Mir8096	0	NA	NA	NA	NA	NA
9930111H07Rik	0.776897952923514	1.11782531858935	2.52494079153205	0.442713477614299	0.657972992679781	NA
Cab39	5297.51290208276	-0.395882167960428	0.140643785162685	-2.81478607463887	0.00488097134056571	0.0142417461345197
Itm2c	11160.632004362	0.135635089187387	0.257918534907052	0.525883450897654	0.598969187925478	0.719572638702073
Gm32302	2.19604802519987	3.14400179786864	1.64401597348755	1.91239127147839	0.0558260267126036	0.116248556670559
Gm51745	0.210857569583084	-1.15099812363508	4.08052381408439	-0.282071169309754	0.777888939536467	NA
4933407L21Rik	34.4387862732032	0.962170246039571	0.43786880148231	2.19739392891741	0.0279923244972457	0.0649829279326919
Gpr55	19.9378678724312	0.279239331401665	0.499913019465074	0.558575833252875	0.576451236982112	0.700706563939669
Gm41905	0.330873556374671	0.772579936501375	3.85646297887719	0.200333813842629	0.841219518912741	NA
LOC118567763	0.225701200787619	-2.02619250232407	4.0398602124738	-0.501550151677979	0.615983991466764	NA
Spata3	17.0150141638232	0.338760978857735	0.526069366942466	0.643947357791666	0.519609570788382	0.652191646675729
2810459M11Rik	281.853787049645	0.649275313675542	0.334701159185624	1.93986574547672	0.0523960080034025	0.1102873259894
Psmd1	3723.21637036169	-0.0901834831922543	0.117519388300173	-0.767392380922746	0.442848257148646	0.58418880081639
Gm22786	0.344750971325145	-2.63421807760917	3.67509019968947	-0.716776442067123	0.473512049911349	NA
Htr2b	254.391767902277	5.85274192006159	0.34432904201834	16.9975262201376	8.56591802086859e-65	1.39327735861004e-62
LOC118567764	12.6946018941297	2.03362434984752	0.638796079925855	3.18352665859121	0.00145492715234192	0.00481928884775468
Armc9	639.013621709581	-0.766061893176727	0.186279662876099	-4.11242902928304	3.91517848451673e-05	0.000174830668877953
Gm46098	5.31785377890744	-1.44591748439346	0.891144546192785	-1.62253978949971	0.104687820690359	0.193980540688268
Gm16341	0.438711395798409	0.772580836903092	3.54139238912261	0.218157366372637	0.827306501723111	NA
Gm28626	0.544263576839092	1.40967044233273	2.85977721126414	0.492930161405685	0.62206193489219	NA
B3gnt7	103.483772985542	3.75781877365839	0.461741980914335	8.13835199956741	4.0069446374855e-16	7.0025859725045e-15
Gm5258	0.120962382052777	-1.15099812363508	4.08052381408439	-0.282071169309754	0.777888939536467	NA
Ncl	7792.82611356477	0.350521639495565	0.317424547681604	1.10426758754386	0.269477078570419	0.404646508013241
Snora75	4.3631582631772	1.36521564212958	1.01984025378056	1.3386563602179	0.180682569163415	0.298689146818171
Gm24148	6.23079161103324	-0.450185895703385	0.899186646354919	-0.500659009481878	0.616611125149842	0.733963957549096
Snord82	0.104738818734842	-1.15099812363508	4.08052381408439	-0.282071169309754	0.777888939536467	NA
C130036L24Rik	22.1439579604829	-0.69435344539968	0.449251070304955	-1.54557994692889	0.122206047279792	0.219187004872425
Nmur1	3.48869083338347	-0.137070810074785	1.09527468269765	-0.125147428531062	0.90040683587819	0.939597639955746
Tex44	0.175031168835768	1.49611045420073	4.05484842044135	0.368968281689277	0.712151366852404	NA
Gm32700	1.30872401588749	-0.473546486647473	1.66408531913772	-0.284568634313084	0.775974644277899	0.853954674453804
Gm32758	0.773041023025521	-0.242575771536564	2.43974036342473	-0.0994268796684799	0.920799341611075	NA
Gm41907	0.567898922115701	-1.72043267012054	2.81762739342703	-0.610596232182427	0.541466917701563	NA
Ptma	13306.3053840046	1.05808822660904	0.169811735642552	6.23094877751136	4.63618690501498e-10	3.97986020414635e-09
Pde6d	1135.91350500185	0.107019382823154	0.24196163349422	0.442298976402433	0.658272871559655	0.766001865257685
Cops7b	483.711843440472	0.339734855838999	0.166299088626713	2.04291471856224	0.0410608810379378	0.0899270514397713
Gm41908	0.120962382052777	-1.15099812363508	4.08052381408439	-0.282071169309754	0.777888939536467	NA
Nppc	143.265859131169	-1.3254835560447	0.302877393306958	-4.37630402709311	1.20708618553137e-05	5.87168624181659e-05
Dis3l2	595.729677498006	-0.227343657758353	0.242422515626309	-0.937799268236291	0.34834757723659	0.489689759199559
Gm41909	1.21461478068419	-2.98885064260174	2.0878240571068	-1.43156250759153	0.152269065992958	0.260760251603411
Gm28375	0.349471745902207	-2.10288450222613	3.74219950268787	-0.561938106377203	0.57415818962082	NA
Gm41910	1.68927208530095	0.0275708742951959	1.67930873411295	0.0164179901736529	0.986900927600377	0.993166585153584
Gm29371	4.82180567871942	2.63476096387383	1.77339646953057	1.48571456475905	0.1373546364957	0.240481742214155
Alppl2	0	NA	NA	NA	NA	NA
Alpi	0.447115163850386	-1.06644942014332	3.03018817137285	-0.351941648448901	0.724882023906096	NA
Akp3	0.544993618808198	1.29689886672196	2.52667373645003	0.513283075694648	0.607753320924324	NA
Ecel1	2338.63573813834	1.72381002860729	0.318419576793124	5.41364336316307	6.17551068763798e-08	4.10151478442911e-07
Gm51638	5.18136766573919	3.67383005369787	1.24242131530761	2.95699213176191	0.00310656045096346	0.00952443801683834
Gm33292	22.5576199739252	1.23690674860853	0.470328184432298	2.6298801338081	0.00854149787863054	0.0233946418894563
Prss56	21.6852585664216	0.501954576751791	0.65153638887945	0.770416795315271	0.44105269375282	0.582252259123266
Chrnd	0.894237886548026	3.18842232160187	2.48181457079829	1.2847141600012	0.19889218825761	NA
Chrng	0.315670892652926	0.772579770182402	3.91188595663841	0.197495473729582	0.843439823129952	NA
Eif4e2	1365.50268824493	0.512440910067879	0.133793796643279	3.83007974154548	0.000128101739944803	0.000522441806008908
LOC118567765	17.2460545158268	-0.199010107508918	0.495496870017053	-0.401637466452753	0.687950852207797	0.789067621704242
Efhd1	1222.10878308593	-0.99124211611263	0.222160672103816	-4.46182533895747	8.12644514549272e-06	4.04712255134545e-05
Gm41911	3.50704527876742	-0.5928775985006	0.972140787364059	-0.609868041961469	0.541949223963037	0.671446323613967
Gigyf2	1315.88424391671	-0.210451339315945	0.302247112701543	-0.696288998213714	0.486247861684614	0.62281971722082
Gm22549	0.366109672160399	0	4.08052381408439	0	1	NA
Kcnj13	37.5346580545581	-0.758395408416667	0.666635421486616	-1.13764643157638	0.255268150088596	0.388379998092905
Snorc	3.46454287850866	1.04787219355896	1.05674729091896	0.991601495044022	0.321391959697436	0.461455910278171
Ngef	1206.56553933173	-0.819046245571975	0.291793398152781	-2.8069389189646	0.00500147242784625	0.0145370991403156
Gm46099	0.1220365573868	0	4.08052381408439	0	1	NA
Neu2	17.2741033241917	-0.685628009314082	0.601152132441209	-1.14052329238162	0.254068354391302	0.38711474116096
Inpp5d	1862.85653351086	3.86295074988623	0.24471147024305	15.7857363451313	3.90070607534856e-56	4.57891374486435e-54
Gm33470	1.04286005297583	3.69751376167081	2.40031604570022	1.54042788169262	0.123456089448639	NA
Gm33517	1.45273721209641	-1.84155492920672	2.21984936531104	-0.829585537642407	0.40677315640269	0.549205553940828
Atg16l1	1103.0400525932	-0.0494838414885606	0.181276914870481	-0.272973762400557	0.784873384461621	0.860858398747864
Gm25395	1.80189595197426	-0.038622527473186	1.58273631622023	-0.0244023764902427	0.980531652726233	0.988836191990316
LOC118567766	24.052221418931	-0.543205384279227	0.453520610872128	-1.19775236506811	0.23101343668853	0.360438895638292
Scarna6	0	NA	NA	NA	NA	NA
Sag	12.298457969182	1.12508030293217	0.580946461657831	1.93663336845457	0.0527901760137892	0.110966831681659
Dgkd	1827.18470726831	0.34343205606608	0.176619374430384	1.94447555469882	0.051838130485455	0.109260922779795
Gm19582	2.6202573708996	-2.05098702129361	1.53304834319416	-1.33784888806592	0.18094570152817	0.298925566133167
Usp40	806.725145858621	0.462188052582154	0.230577424076657	2.00448094358317	0.045018566246033	0.0973097642389201
Ugt1a10	0	NA	NA	NA	NA	NA
Ugt1a9	0.120962382052777	-1.15099812363508	4.08052381408439	-0.282071169309754	0.777888939536467	NA
Ugt1a8	0	NA	NA	NA	NA	NA
Ugt1a7c	168.429445413828	5.17716261578334	0.372959610586179	13.8812956385449	8.22437360535976e-44	6.07334603985113e-42
Ugt1a6b	4.95124275271931	3.83598574953947	1.37906846421178	2.7815774554253	0.00540954204727933	0.0155668204658411
Ugt1a6a	23.5742716006186	3.76453980164784	0.692818785139333	5.43365723100413	5.5210590135898e-08	3.68950254060676e-07
Ugt1a5	0.106118750848242	0	4.08052381408439	0	1	NA
Ugt1a2	0	NA	NA	NA	NA	NA
Dnajb3	38.3083290090797	0.510900504669283	0.369019566253657	1.3844808009939	0.166211282828284	0.279614275972736
Ugt1a1	1.17246796487051	0.410629890309644	1.89132311745198	0.217112499985117	0.828120672724489	0.892147664996607
Mroh2a	3.94015309767886	4.45351291325325	1.51375868519045	2.94202302970962	0.0032607567623933	0.00993841920256213
Hjurp	2881.75897455568	-0.263952750294049	0.15666108229494	-1.68486484599356	0.0920146503585355	0.174853129873436
Trpm8	25.4768339918503	-0.80216994639265	0.964159488823257	-0.831988852146948	0.405415236942995	0.547788228176966
Spp2	6.76565113080708	-0.463062685379886	0.806795529713701	-0.573952963700987	0.56599963109966	0.691311254947049
Gm29538	0.655055474016375	-1.40157058270201	3.02362671157362	-0.463539555771609	0.642977668591945	NA
Gm28888	0.523792748823985	1.65557256447724	3.37481318487591	0.490567173287287	0.623732608770611	NA
Glrp1	31.0965816014149	3.72135133647763	0.587864139895004	6.33029144649355	2.44698554706882e-10	2.17951618913224e-09
Gm19589	2.81499867695023	3.66503875751046	1.55787322624203	2.35259114527016	0.0186431201589103	0.0458360687882476
Gm41912	1.26144692779699	-2.87994770210027	1.89721959817075	-1.51798331878768	0.129018603951295	0.228855112871237
Arl4c	2574.72963587406	0.716852518921382	0.208514647926162	3.4379000518718	0.000586244041529656	0.00210919028733656
Platr5	1.30240036855118	3.32308748432941	2.07737398704361	1.59965779154606	0.109674520279422	0.201458526105233
Gm34194	6.18690405940305	0.810772849752075	0.974017997829855	0.832400275516987	0.405183046588007	0.547533954028516
1700067G17Rik	0	NA	NA	NA	NA	NA
Sh3bp4	774.339942833299	0.819390754120163	0.228948200069968	3.57893512100009	0.000344997093646696	0.00130033853669187
Gm34331	0.330873556374671	0.772579936501375	3.85646297887719	0.200333813842629	0.841219518912741	NA
C030007H22Rik	0.0875155844178842	0.772579249519763	4.08052381408439	0.189333351481278	0.849831557317775	NA
Gm41913	0	NA	NA	NA	NA	NA
Agap1	4429.40573829776	-0.460071561889025	0.181135083119099	-2.53993623966551	0.0110872679436949	0.0293467081521794
Gm41914	21.9605158676976	0.968592383930491	0.488804372621059	1.98155425397838	0.0475291514634775	0.10172088607844
4933400F21Rik	1.67311365960845	0.231757752541487	1.56210195931962	0.148362756450565	0.882056490789342	0.928272416365018
Gbx2	111.659731517953	0.928030806237101	0.31902355678463	2.90897266518663	0.00362618563853336	0.0109317087583939
LOC102637806	20.0855456497884	1.29604178346709	0.521110093195554	2.48707864305506	0.0128796923905942	0.0333011973851768
Asb18	8.94648990967409	-3.05331457235434	0.765842295798309	-3.98687117322449	6.69503541790722e-05	0.000285932128728401
Gm41915	10.6217030510383	-2.06811683020348	0.62520936738885	-3.3078788292006	0.000940054738156429	0.00325280898411581
Gm34616	0.262546753253653	2.07269458776994	4.00674073342858	0.517301898392693	0.60494542905305	NA
Iqca	21.6615479296945	0.685244203227877	0.53357250231739	1.28425696648863	0.199052058709931	0.321725646934554
4930434B07Rik	0.430231085995524	-0.156050818971943	3.01422530756346	-0.0517714513843315	0.958710803529905	NA
Ackr3	683.206057623512	1.12893724445877	0.291417487648254	3.87395160657419	0.0001070846861183	0.000442382054903723
2700003A03Rik	7.04614014389423	1.67421839048115	0.77388607360073	2.16339128922603	0.0305110969850721	0.0698913070296855
Gm34992	0.303493630086777	0.692553466396634	4.03974719471727	0.171434852978493	0.863881851702465	NA
Gm28722	0.333199883749261	-1.15099812363508	4.08052381408439	-0.282071169309754	0.777888939536467	NA
Gm35048	4.88025091316185	3.87021259734834	1.55802897702197	2.48404404181615	0.0129899741288247	0.0335340763661754
Gm35141	0.0993774056759672	0.772579249519762	4.08052381408439	0.189333351481278	0.849831557317775	NA
Gm41917	0	NA	NA	NA	NA	NA
Gm35192	0	NA	NA	NA	NA	NA
Cops8	1795.75683068903	-0.294264275587128	0.208507459163742	-1.41128896187853	0.158159427854372	0.268849420873218
Gm35242	0.279769987570611	0.534321767620543	4.05484842043493	0.131773549148659	0.895163408800842	NA
Gm9991	1.52009047872217	1.6657367501335	2.31825342232502	0.718530913873475	0.472429993807594	0.610747679267314
Gm35332	0.231496150698704	0	4.08052381408439	0	1	NA
Gm41918	1.11062959301401	3.64423525109986	2.09618294734824	1.73851011225426	0.082120969836152	0.159362324964323
Col6a3	2667.61982603911	4.33526842185194	0.421848160554515	10.2768456217832	8.96125667427242e-25	2.84088959994832e-23
Gm35381	0.671759432679925	2.49309630990204	3.1463963117119	0.792365634494908	0.428147511337478	NA
Mlph	99.6402018510838	1.45173910871585	0.231673708216339	6.26630928426373	3.69705686111281e-10	3.20686500681957e-09
Prlh	0	NA	NA	NA	NA	NA
Rab17	1.67281837033519	-3.25873044659351	1.78790755449978	-1.82265041522532	0.0683563547037745	0.137120445200559
Lrrfip1	1608.58193729403	0.902636673531953	0.226009169498062	3.99380554132646	6.5021196147942e-05	0.000278313981310231
Rbm44	5.68145033480288	2.2424744328845	1.04136639173028	2.15339620204039	0.0312875538309773	0.0713873718380583
Ramp1	1370.35590071246	0.131032826747094	0.330623347090292	0.396320549955928	0.691868569112747	0.792499365319885
Ube2f	933.47231844745	0.363533373189218	0.154696035617464	2.34998506418208	0.0187741643923795	0.0460990483540954
Scly	828.823486344574	0.523204733281077	0.232059582239852	2.25461378595564	0.0241575813705146	0.0573267445395849
Espnl	5.12475330648542	0.00167104870658984	0.841183959516295	0.0019865437133998	0.998414968484235	0.999599629612445
Klhl30	14.7549153566662	2.35941747634405	0.644919536463239	3.65846798390257	0.000253727429327216	0.00097910696328688
Erfe	11.4509489260986	3.74266930843837	1.20316846477005	3.11067769645514	0.00186658550765457	0.00604133787794143
Ilkap	984.66451676898	0.143549635470479	0.172753271243667	0.830951763964013	0.406000879386175	0.548430651055982
1700020N18Rik	0.303493630086777	0.692553466396634	4.03974719471727	0.171434852978493	0.863881851702465	NA
Hes6	376.118817518223	0.76087194531549	0.252041612151768	3.01883462345626	0.00253749004147988	0.00794314178267524
Per2	525.354576013818	-0.516207613342893	0.211884575940075	-2.43626800607178	0.0148396850925216	0.0376521071791691
Gm35591	2.17026036939186	-0.767151013929882	1.42438463196199	-0.538584169412993	0.590173813202462	0.712178610006508
Gm28382	0	NA	NA	NA	NA	NA
Traf3ip1	479.6978920459	-0.512231418700184	0.158160444267469	-3.23868221964485	0.00120083286164518	0.00406141976011172
Asb1	1098.26281105055	-0.489505424852989	0.208766176641318	-2.34475446515463	0.019039613322878	0.046681755384546
Gm28380	0.467093285491322	-2.69272516174672	3.392514275996	-0.793725521156772	0.427355239459723	NA
Twist2	28.6256921829898	1.96380541528666	0.51953216701939	3.77994961611948	0.000156860097266884	0.000629007473506875
Gm46117	1.47817887346674	2.70739431075637	1.96072948200929	1.38080971169053	0.167337476638666	0.281071844197479
Gm46242	0.0993774056759672	0.772579249519762	4.08052381408439	0.189333351481278	0.849831557317775	NA
Hdac4	1008.07434642958	-0.430271804742563	0.236746363396084	-1.81743786291114	0.069150094610112	0.138378035901194
LOC108167659	1.81987314135432	2.83809505624932	2.15918446405359	1.31442917615346	0.188701817385918	0.30846252150985
LOC118567767	0.120962382052777	-1.15099812363508	4.08052381408439	-0.282071169309754	0.777888939536467	NA
LOC118567768	5.62370783819468	-1.5284385012963	0.835916819558615	-1.82845764738093	0.067480896415171	0.135593830293738
Gm35992	0.218919186623809	0	4.08052381408439	0	1	NA
Ndufa10	3258.52267403056	-0.621346256198279	0.215827044477508	-2.87890823739205	0.0039905442756225	0.011894554469438
Mir6900	0	NA	NA	NA	NA	NA
Olfr1416	0.120962382052777	-1.15099812363508	4.08052381408439	-0.282071169309754	0.777888939536467	NA
Olfr1415	0	NA	NA	NA	NA	NA
Olfr1414	0.330440019522461	-2.57870159891349	3.9980211447623	-0.644994487408297	0.518930758092278	NA
Olfr1413	0	NA	NA	NA	NA	NA
Olfr1412	0	NA	NA	NA	NA	NA
Olfr1411	0	NA	NA	NA	NA	NA
Olfr1410	0.120962382052777	-1.15099812363508	4.08052381408439	-0.282071169309754	0.777888939536467	NA
Olfr12	0.313575817722714	-0.189209565837791	3.91017434323623	-0.0483890356871383	0.96140619732411	NA
Cops9	1360.32571946052	0.0714187070867093	0.239492435019666	0.298208613899828	0.765543947788932	0.846838542235647
Otos	5.97269521847349	-0.456359609224005	0.918994791450629	-0.49658563189857	0.61948128735857	0.736112845208679
Gm29483	15.3535243093553	-1.51471011792219	0.598494522077507	-2.53086713753752	0.0113780938806217	0.0300079741747724
Gm36102	2.09215355941302	3.14587677000838	1.74451827042355	1.80329253258241	0.0713422847699147	0.142061586236449
Gm29481	1.10938389647679	0.413833221665335	1.8388329841779	0.225052098383123	0.821938745001827	0.887639628888885
Gpc1	3334.30576213954	-0.0193110129623746	0.214032899171115	-0.0902245077142832	0.928108809408955	0.957719440873068
Gm29480	18.2078627305987	-2.23843430643072	0.529871838271752	-4.22448249699714	2.3949046293357e-05	0.000110924244566626
Mir149	0.120962382052777	-1.15099812363508	4.08052381408439	-0.282071169309754	0.777888939536467	NA
Ankmy1	11.5546363155452	-0.20642939911506	0.569538059211216	-0.362450578633771	0.717015348843555	0.811849673384627
LOC115487694	0.0993774056759672	0.772579249519762	4.08052381408439	0.189333351481278	0.849831557317775	NA
Dusp28	388.080943546591	-0.909772793297403	0.266916924969943	-3.40844925214034	0.000653332360395665	0.00233168351079973
5033417F24Rik	22.4795051910568	-0.317329882316136	0.461538728683183	-0.687547680389706	0.491737665130992	0.627847905928371
Rnpepl1	1749.5300472821	0.930628414068047	0.242438683322742	3.83861354678769	0.000123730993641736	0.000505527747129904
9430060I03Rik	3.92213016499811	-1.70411182984954	0.964772059549928	-1.76633621691379	0.0773394589547871	0.151620432924912
Capn10	583.63504814152	-0.484081845374137	0.228561409193872	-2.11795091341744	0.0341792250618544	0.0769037809433277
Gpr35	321.846056438979	2.3979116442724	0.217987247100619	11.0002382073552	3.81123799597869e-28	1.41140578523699e-26
Gm36424	0	NA	NA	NA	NA	NA
Aqp12	0.433340731077052	-1.05724732769507	3.05570868520933	-0.345990876948615	0.729349570959454	NA
Kif1a	23763.5310511164	-1.52805669838205	0.178241638756011	-8.5729502323178	1.00867101223827e-17	2.03508076307351e-16
Gm36472	0.218427176213493	-0.189209437057659	4.08052381408439	-0.0463689089142382	0.963016216939664	NA
Agxt	0.685051177701648	-0.189210405053954	2.53354873640098	-0.0746819677614475	0.940467755243083	NA
Mab21l4	1.93506723246446	2.38569005045405	1.74072643282742	1.37051405979918	0.170526489549785	0.285234723681674
Crocc2	108.663163183209	0.445722232042925	0.25415427403553	1.75374674982099	0.0794739111022277	0.155108442607642
Sned1	1869.6339353631	0.627374932895595	0.461617944764096	1.35907830276444	0.17412177743882	0.290234062514567
Mir6901	0.120962382052777	-1.15099812363508	4.08052381408439	-0.282071169309754	0.777888939536467	NA
Mterf4	252.131310065451	-0.0267687757996155	0.203695986448276	-0.131415332556946	0.895446760223063	0.936614852506697
Gm28535	7.20272128804166	-0.745240826091205	0.911884722494243	-0.817253330062135	0.413783671421661	0.555866150985125
Pask	146.829574323827	0.4981849818566	0.27404663288495	1.81788397329351	0.0690818683541624	0.138263742630021
Ppp1r7	1143.57837126782	-0.36910278556959	0.141580541171902	-2.60701634924137	0.00913349991755621	0.0248248447955771
Mir6902	0	NA	NA	NA	NA	NA
Mir6345	0.11701430079002	0.772579249519762	4.08052381408439	0.189333351481278	0.849831557317775	NA
Gm26446	2.09827789310126	-2.65146720040578	1.66366544691693	-1.59375023705603	0.110991987340106	0.203278377755805
Ano7	29.4089535287351	0.846832749106198	0.408507132906348	2.07299378858175	0.0381728576357214	0.0844529163428752
Hdlbp	6903.48642705804	0.19733690539538	0.211827187054895	0.931593853173532	0.351546460991709	0.492870809100939
Gm17415	15.5306645974565	0.191522839599594	0.550010192039644	0.348216891925867	0.727677302784323	0.819334470916627
Septin2	4336.35235856227	1.14681259714454	0.276749511580548	4.14386493618349	3.41500923959092e-05	0.000153987896242906
Farp2	172.309338825211	-0.582330392725245	0.249616419719111	-2.33290099016936	0.0196533424060497	0.0479785245357026
Gm41920	2.65679157290198	1.28749643851804	1.26083406901252	1.0211466125169	0.307184981809327	0.446209250751841
Stk25	3672.58550624299	-0.494411632183786	0.175093177421847	-2.82370586600651	0.00474719282059543	0.0139084813436941
Bok	309.509804599691	0.243316761141904	0.265998034918175	0.914731423548866	0.36033264348435	0.502028785452443
Thap4	495.144222677338	-0.0456190612501618	0.24407606071279	-0.186905102929545	0.851735038146924	0.907946329053162
Atg4b	1483.74963500329	-0.360852148875605	0.189947310815724	-1.89974865833022	0.0574661114855439	0.118937263009751
Dtymk	904.159439916233	0.322896131362477	0.201067980388765	1.60590528008566	0.108294723230426	0.199460552644721
Ing5	427.485871152543	0.0102142134533038	0.171120326910622	0.0596902404156742	0.952402344896199	0.971802133127978
Gm22089	0.120962382052777	-1.15099812363508	4.08052381408439	-0.282071169309754	0.777888939536467	NA
D2hgdh	596.356672002739	0.372929507650924	0.18839204859151	1.97953953173228	0.0477552933832988	0.102117050278121
Gal3st2	13.0666472188583	-1.36020601539794	0.681011959643849	-1.99733058448679	0.0457892830263906	0.0986352340381848
Gal3st2b	9.6302541945063	-1.17559257903503	0.7027435247668	-1.67286148872754	0.0943545667071952	0.178563326773784
Gm7889	30.2600997771207	0.349789821685739	0.464566213574787	0.752938572510781	0.451486827792858	0.592060891356597
Gal3st2c	4.98998232907282	1.54035396382839	0.990501613956073	1.55512514278115	0.119916267962605	0.215982937288659
Neu4	521.072445788655	1.15097580149954	0.296060928650391	3.88763153161183	0.000101227136330132	0.000419576701317731
Pdcd1	23.8790902369445	3.17228097428626	0.677821301154868	4.68011401955257	2.86715417946049e-06	1.52797202002026e-05
Gm23389	0	NA	NA	NA	NA	NA
4930440C22Rik	0	NA	NA	NA	NA	NA
Fam174a	1072.79304118732	0.0740321215591906	0.235774879475318	0.313994950284517	0.753524874048777	0.838116910577028
St8sia4	370.92655727654	0.358342100025279	0.337758392465896	1.06094210541774	0.288716212580888	0.425827752402536
Gm30431	4.95025792479594	0.156600229863838	0.917000678117999	0.170774388286424	0.86440116839793	0.916925040738923
4930598F16Rik	0.106118750848242	0	4.08052381408439	0	1	NA
Gm22360	5.28150622801847	-0.991539529486597	1.03821614255179	-0.955041526371893	0.33955669732659	0.480835778403865
1700063A18Rik	0	NA	NA	NA	NA	NA
Gm30490	0.120962382052777	-1.15099812363508	4.08052381408439	-0.282071169309754	0.777888939536467	NA
4930533P14Rik	0	NA	NA	NA	NA	NA
Gm26245	0	NA	NA	NA	NA	NA
Gm26078	0.362887146158331	-2.70216701256317	3.9906205630947	-0.67712952655856	0.498323776479973	NA
Slco4c1	30.4696884677641	-2.12667797252396	0.574444693996492	-3.70214573265245	0.000213783755751755	0.000837171132279808
Panct2	22.0366705379326	-2.16349783686654	0.627649686388008	-3.44698306043458	0.000566884125043374	0.00204634150505213
Slco6b1	0.120962382052777	-1.15099812363508	4.08052381408439	-0.282071169309754	0.777888939536467	NA
Slco6c1	3.48671465096865	-3.31420095387302	1.33473971537345	-2.48303164706965	0.0130269513690811	0.0336086161902293
Gm7133	0.313216785205503	-1.06463219774926	3.87214116349199	-0.27494663877108	0.783357234857182	NA
Gm7135	0.4575031082657	-2.1109162106234	3.49231646311696	-0.604445855041262	0.545547257004469	NA
Macir	1198.32398390382	0.437237704405893	0.180804715122359	2.41828706795613	0.015593769195709	0.0392859425191754
Ppip5k2	1225.96680058726	-0.878522032756863	0.374700587111462	-2.34459742785386	0.0190476333304545	0.0466968183490978
Gin1	200.820412951896	0.221642805966264	0.269585612540212	0.822161108220131	0.410985210259156	0.553211701780039
Pam	4219.93905213406	-0.00101760615250093	0.135156215323889	-0.00752911103690155	0.993992695303667	0.997560278071019
Gm31771	0.104738818734842	-1.15099812363508	4.08052381408439	-0.282071169309754	0.777888939536467	NA
B230216N24Rik	55.4210509864567	-0.0226286590775246	0.448071029836649	-0.0505023926357708	0.959722042791966	0.975956401211726
Gm24465	0.0993774056759672	0.772579249519762	4.08052381408439	0.189333351481278	0.849831557317775	NA
Gm51640	4.469969202469	0.74164404006123	0.920081387718893	0.80606351781547	0.420206225769936	0.562338789767189
1810006J02Rik	1.11958768466191	1.06082723935817	1.99126737659854	0.532739727384208	0.594213761523622	0.715690817407649
Gm29461	0.227081132901019	-1.15099812363508	4.08052381408439	-0.282071169309754	0.777888939536467	NA
Slco6d1	3.5898093121808	0.731948692100417	0.949650612056469	0.77075577355274	0.440851706207292	0.582063160895405
Gm7967	5.70083886815521	-1.32958985176839	0.808454961004565	-1.64460596557695	0.100051095835058	0.187170890915191
Gm51641	0.237976682842797	-0.18920943705766	4.08052381408439	-0.0463689089142384	0.963016216939664	NA
Cntnap5b	227.922626391765	-1.93518489683652	0.37974528123671	-5.09600775165457	3.46890929073086e-07	2.08822633307035e-06
LOC118567769	35.1989603915994	0.0895651715739871	0.366736777727282	0.244221951583462	0.807058926808788	0.876859570074809
Gm41923	0	NA	NA	NA	NA	NA
Gm23602	0	NA	NA	NA	NA	NA
Gm29667	295.62960101453	-0.0371633398665622	0.26242987927408	-0.141612456513571	0.887386127223654	0.932018646839698
Gm20268	0.120962382052777	-1.15099812363508	4.08052381408439	-0.282071169309754	0.777888939536467	NA
Gm31973	0	NA	NA	NA	NA	NA
LOC115487674	0	NA	NA	NA	NA	NA
LOC118567770	2.94292155460514	0.353110483398759	1.03813716930971	0.340138561490437	0.733752183285485	0.823679770546375
Gm24122	0	NA	NA	NA	NA	NA
Gm22034	0	NA	NA	NA	NA	NA
Gm41924	0.120962382052777	-1.15099812363508	4.08052381408439	-0.282071169309754	0.777888939536467	NA
Cdh20	820.798407340815	-0.4469422733277	0.210269522235817	-2.12556850167974	0.0335392046409735	0.075740167576703
LOC118567771	14.7191303708278	-1.495492340051	0.640338110587522	-2.33547295612136	0.0195187270754798	0.0477013691446912
Gm41925	0.535936176046671	-1.6222206649615	2.85036545790708	-0.569127253651411	0.569269784288621	NA
Gm29012	0	NA	NA	NA	NA	NA
Rnf152	572.390101769156	-1.5638096291326	0.298364618539479	-5.2412703516509	1.59474862225028e-07	1.00194178776371e-06
Gm17634	17.4051243049987	-2.32289143588308	0.625638513234128	-3.71283318840987	0.00020495197885327	0.000805755915599129
Gm28403	1.48979491688563	-2.59081811150607	2.15983637108364	-1.19954369978787	0.230316603240032	0.35980282411999
LOC115487637	0	NA	NA	NA	NA	NA
Pign	756.548019634896	0.483336233886019	0.174678925961637	2.76699797199445	0.00565751070853444	0.0162091654953475
Relch	1238.05470488062	-0.344277720580235	0.18996927975455	-1.81228102262144	0.0699427853153607	0.139705927872066
Gm10193	27.1640343477098	0.430363395834632	0.427899300392001	1.00575858721987	0.314531712845282	0.454212046995165
Tnfrsf11a	417.282738493053	2.37637361380378	0.196457316181732	12.0961319231579	1.10705767840692e-33	5.40200733035975e-32
Gm41926	1.71942353976328	-1.37751885217821	1.57068148608381	-0.877019856911144	0.380475852736018	0.522888248858315
Gm41927	2.37222445291865	-0.820207595805211	1.25208473328589	-0.655073553730434	0.512420398310418	0.646166406503829
Gm26214	0.120962382052777	-1.15099812363508	4.08052381408439	-0.282071169309754	0.777888939536467	NA
Gm7160	4.67466596249579	1.20637112082263	0.926591851873478	1.30194445200815	0.192935375179564	0.313959965129054
Zcchc2	758.305160170308	0.435512195251726	0.171242113204444	2.54325403431441	0.0109825349902333	0.0291116733442892
Gm20753	3.96466989171379	-2.47975631493456	1.17395892474374	-2.11230245170278	0.0346605157110182	0.0777991474400535
Phlpp1	3470.16079757534	-0.721269270184364	0.222562537346124	-3.24074877463615	0.001192161981253	0.00403796196681154
Gm41928	4.04938451105666	-0.548113468381057	1.32712762053198	-0.413007355058547	0.679601225001105	0.782916215414197
Bcl2	618.54382108835	0.15181971356205	0.22265557941543	0.681859012743559	0.49532810477442	0.631427887276724
Mir3473f	0	NA	NA	NA	NA	NA
Gm37053	0.297067726222568	1.49611012273757	4.05484764855272	0.368968270181883	0.712151375429794	NA
Kdsr	1049.82954133665	-0.00220504518540859	0.122932709175307	-0.0179370096063214	0.985689104361393	0.992598850934636
Vps4b	1706.21295820837	0.609855205053674	0.324587480580413	1.87886237621721	0.0602632872883311	0.123494084935557
LOC118567772	5.84996584384105	0.271140759694118	0.850818350742677	0.318682312690412	0.749967428317732	0.835438201482323
Serpinb5	24.5310201773302	0.581609089660069	0.534081598926778	1.08898919346556	0.276158651196746	0.411772570022901
Serpinb12	2.33269260069687	-1.35867214461787	1.28649488555405	-1.05610380567719	0.290920791902583	0.428317744026959
Serpinb13	0	NA	NA	NA	NA	NA
Serpinb3a	0.53059375424121	0	4.08052381408439	0	1	NA
Serpinb3d	0	NA	NA	NA	NA	NA
Serpinb3b	0.329251802486504	0.772579249519762	4.08052381408439	0.189333351481278	0.849831557317775	NA
Serpinb3c	1.01760117130661	-1.7140702075149	2.1004341905401	-0.816055182892518	0.414468575062009	NA
Serpinb11	1.03719163646589	2.97210995588482	2.4070265268252	1.23476410532332	0.216918309910548	NA
Serpinb7	0.967141163201975	-2.02175704442503	2.31306328364376	-0.874060411023497	0.382085355597731	NA
Gm24553	0	NA	NA	NA	NA	NA
Serpinb2	72.704855510134	2.54896405108492	1.59642761346217	1.59666747780501	0.110339848786279	0.202486356234447
Serpinb10	4.39236638144454	4.81495879688217	1.87320099566264	2.57044428656141	0.0101568162441099	0.0272080225027901
Serpinb8	145.983486629639	4.3664328261166	0.417124465345847	10.4679374835909	1.21256122195291e-25	4.00741016859497e-24
Gm15389	0	NA	NA	NA	NA	NA
Gm24267	0.1220365573868	0	4.08052381408439	0	1	NA
Gm22438	0	NA	NA	NA	NA	NA
D830032E09Rik	0	NA	NA	NA	NA	NA
Gm41929	0.120962382052777	-1.15099812363508	4.08052381408439	-0.282071169309754	0.777888939536467	NA
LOC115487113	0.120962382052777	-1.15099812363508	4.08052381408439	-0.282071169309754	0.777888939536467	NA
Gm22159	0.120962382052777	-1.15099812363508	4.08052381408439	-0.282071169309754	0.777888939536467	NA
Cdh7	208.672964912233	-2.37883586796873	0.307975777343232	-7.72410053962644	1.12645907481005e-14	1.67461532471463e-13
Gm41930	0	NA	NA	NA	NA	NA
Cdh19	800.2801993351	0.32817321837253	0.44505371340386	0.737378901666938	0.460891962200974	0.60047941842487
n-TKctt7	0	NA	NA	NA	NA	NA
4921525D07Rik	0.220339787728744	-0.18920943705766	4.08052381408439	-0.0463689089142384	0.963016216939664	NA
Dsel	422.442198217479	0.339951481628665	0.326919477305992	1.03986304037332	0.298403535815786	0.436796281988388
Gm32810	47.7648863714905	-2.75319948376285	0.621765822998806	-4.42803284118133	9.50964245797511e-06	4.69185095577257e-05
LOC118567773	0.706799681302248	-3.39258658953521	2.52106184651602	-1.34569748624913	0.178400097402824	NA
Gm22331	0	NA	NA	NA	NA	NA
Gm41932	0	NA	NA	NA	NA	NA
Gm46244	0.241924764105554	-2.11426437151706	4.03210639307095	-0.524357287583075	0.600030058454058	NA
Gm32985	0.240012152590303	-2.1042551740394	4.0329646989778	-0.521763846475708	0.601834764769031	NA
Gm33042	0	NA	NA	NA	NA	NA
LOC108167704	34.2119806157536	-3.05493578779704	0.485497672822624	-6.29237987905486	3.12635240017786e-10	2.73855705141943e-09
Cntnap5a	475.970535991419	-2.51466421029518	0.393952743590945	-6.38316207008382	1.73468144283832e-10	1.58419384904493e-09
Gm24030	0	NA	NA	NA	NA	NA
B020011L13Rik	0	NA	NA	NA	NA	NA
LOC118567775	1.35742083621519	-0.758332192514871	2.10150149455057	-0.360852559220782	0.718209669603174	0.812795172248503
Tsn	2401.20783742294	0.0705208111748186	0.185976361000226	0.379192338185028	0.704545040729446	0.802549909991898
Nifk	544.548667905821	0.82878829156451	0.224649641798076	3.68924822194668	0.000224917693615621	0.000877457551860534
Gm28867	0.521092544842136	-0.979707318116804	3.39818140339729	-0.288303419334046	0.773114489978919	NA
Clasp1	2657.27526347121	-0.930045156741617	0.198447836119446	-4.68659762146169	2.77784348791361e-06	1.48250939395707e-05
Gm26080	0	NA	NA	NA	NA	NA
2900060B14Rik	0.209552141804684	0.772579249519763	4.08052381408439	0.189333351481278	0.849831557317775	NA
Tfcp2l1	39.9180823193373	1.81608191836295	0.445792124442243	4.07383131910453	4.62459823873087e-05	0.000202905063062511
Gli2	217.37270665233	0.284812238796572	0.22817147470975	1.24823770876212	0.211944018346283	0.338083381870751
Gm51642	0.611664443541471	1.13156855577094	2.84280243181124	0.398046850920267	0.690595650931293	NA
Mir6346	0	NA	NA	NA	NA	NA
Gm41934	0.536108899870699	1.7472416594063	3.25622890638179	0.536584407804358	0.591554716810023	NA
Gm46144	0	NA	NA	NA	NA	NA
Gm33388	0.393458345049262	1.17146554393263	3.56410943397957	0.328683943529929	0.742394591848632	NA
Inhbb	363.785081864982	-0.1662045541098	0.242535997410901	-0.685277879919071	0.493168587444268	0.629319734752233
Gm41935	3.03929740033801	-1.18147160073579	1.19310353383216	-0.99025069261256	0.322051600516137	0.462013356952337
Gm33490	0.971926513685259	2.38840585450799	2.24259420268507	1.06501918699707	0.286867247173292	NA
Gm33575	0.760464058950626	-0.242595483253026	2.44060144141948	-0.0993998770696166	0.920820780365807	NA
Gm46145	0	NA	NA	NA	NA	NA
Ralb	1192.61682438979	1.41393996533305	0.194812793167349	7.25794205988539	3.93023823355001e-13	4.93232015532655e-12
Tmem185b	510.025473540803	0.829228533125317	0.250473781616813	3.31064005091724	0.000930828593173875	0.0032249200013539
3830432H09Rik	2.24902551933136	-1.99227950715966	1.35086556325558	-1.47481700722186	0.14026174756363	0.244624980718235
Epb41l5	236.25776520169	0.0283510884111361	0.26851741048273	0.105583799427261	0.915912579078387	0.949962509083302
Ptpn4	1114.55704602877	-0.843713644073383	0.314407415065242	-2.68350428026103	0.00728550426174822	0.0202963236379566
Gm28209	1.46299500305845	-1.08829298070951	1.64438877583932	-0.661822189922226	0.508085183284543	0.642424950270253
Tmem177	207.547569356361	0.120013094703388	0.235178345957563	0.510306738550852	0.609836582559914	0.727888671771306
Cfap221	8.34270610332434	0.662014683636251	0.810349841352783	0.816949235815356	0.413957439072777	0.555963055640828
Gm33817	0.733571472977966	2.32476461888029	3.55890822858694	0.653224098392483	0.513611816562942	NA
Sctr	47.336236390285	1.67934360044074	0.421087539769334	3.98811040896784	6.6601667550027e-05	0.000284589474356108
Gm33764	1.5093461547303	0.684413642997841	1.61009918347292	0.425075454992521	0.670781670159749	0.775735330872061
Gm41936	0.448490119060964	-1.73117017585935	3.43714980099267	-0.503664453425737	0.61449719159537	NA
Tmem37	227.160857143798	3.90898093228726	0.338957787085873	11.5323532345842	9.06319628374954e-31	3.87537289892425e-29
Gm41937	0.225701200787619	-2.02619250232407	4.0398602124738	-0.501550151677979	0.615983991466764	NA
Gm41938	0	NA	NA	NA	NA	NA
Dbi	6490.97864072	1.21077499151958	0.294509406887444	4.11115897558518	3.93678012809868e-05	0.00017573221572711
3110009E18Rik	55.1442502850247	0.0551568579107991	0.300376879857102	0.183625510515452	0.854307248910249	0.909920402156236
Steap3	977.994373720426	2.99594931950581	0.23616959422277	12.6855843969476	7.10816889778329e-37	3.91358166350077e-35
LOC118567776	1.55579353104283	3.60881138378652	1.97229515886121	1.82975218874959	0.0672870030844066	0.135309295548893
C1ql2	101.573471506119	0.757533044983312	0.409547836598363	1.84968147133985	0.0643594725755576	0.130438132951814
Gm46154	0.606187857156061	1.51260002065213	3.21658791100311	0.470249861810997	0.638176514115066	NA
Marco	55.8547014242939	6.65421273515106	0.889072168857412	7.48444610936669	7.18495085130956e-14	9.72822017876441e-13
Gm41939	0.106118750848242	0	4.08052381408439	0	1	NA
En1	42.4747515680668	-0.808516979163117	0.441619037379727	-1.8308019146102	0.067130114478622	0.135052548820937
Gm34352	0.208477966470661	-0.189209437057659	4.08052381408439	-0.0463689089142384	0.963016216939664	NA
2610027F03Rik	0.621450181122757	0.772581576441555	3.25991286583006	0.236994548087357	0.812661019789322	NA
Gm29345	0	NA	NA	NA	NA	NA
Gm34584	1.33415145867074	2.22092555754421	1.96609616152717	1.12961186792568	0.25863980798674	0.392326603776546
Gm34641	0.104738818734842	-1.15099812363508	4.08052381408439	-0.282071169309754	0.777888939536467	NA
Gm34698	0	NA	NA	NA	NA	NA
Celrr	27.0158235923099	-0.317217686370735	0.377181954642181	-0.841020315173001	0.40033655361634	0.542900957620633
Gm46155	2.01882976444599	-1.70041037210811	1.39203024733422	-1.22153263218558	0.221884418075192	0.349853040323191
Gm41940	0.307855372146628	0.616250262387341	3.88858187555181	0.158476864345281	0.874081049854841	NA
Insig2	1166.25446132009	-0.228873941260843	0.163020009960171	-1.40396225786492	0.160330088728264	0.27159312423195
2210011K15Rik	2.14585562125845	3.67704357380241	1.74224190010065	2.11052413191875	0.0348132348153353	0.0780928575459198
Gm35243	8.90284585057229	2.02641859865209	0.733209820557197	2.76376358013336	0.00571389227833371	0.0163537577042683
Ccdc93	959.393700125928	0.22567412615478	0.214210542736191	1.05351549588625	0.292104796064294	0.429552677117297
Htr5b	21.432668743511	0.223318458901371	0.504839440844757	0.442355412104268	0.658232038830567	0.766001865257685
Ddx18	626.425901094437	0.574860292611121	0.149638949519623	3.84164881173357	0.000122210607742397	0.000499726122950588
Gm28590	0	NA	NA	NA	NA	NA
Gm25771	0	NA	NA	NA	NA	NA
Dpp10	956.48453160779	-2.41875529052063	0.383409624476259	-6.30854088189537	2.81678332656986e-10	2.48488017954688e-09
Gm24791	0	NA	NA	NA	NA	NA
Gm41941	0.313575817722714	-0.189209565837791	3.91017434323623	-0.0483890356871383	0.96140619732411	NA
Gm25578	0	NA	NA	NA	NA	NA
LOC118567714	0	NA	NA	NA	NA	NA
Gm35355	1.98850372647966	-2.98075242389793	1.60376250776943	-1.85859964268879	0.0630839077979778	0.128354683137967
Actr3	5453.98069194457	1.04281419480491	0.132405378772792	7.87592018141788	3.38244130215139e-15	5.28076751852819e-14
Slc35f5	716.275331008025	1.05480143284202	0.140440281561704	7.51067586245602	5.88228748616135e-14	8.02998389361555e-13
Gpr39	8.75953874995094	1.63117933208976	0.872377857656341	1.86980826917358	0.0615104476447678	0.125677257806871
Gm41943	0.661421534977095	-2.97783152934954	2.70336085016805	-1.10152942740309	0.270666304206638	NA
Lypd1	291.226568456943	-2.4675712926425	0.255187691563349	-9.66963287894292	4.05831264612679e-22	1.13350357476444e-20
Nckap5	133.578684087811	0.695433397235047	0.294333649021735	2.36273833979374	0.0181404726081926	0.0447505750721136
Gm35562	1.71222587920412	1.53613960754027	1.71581448357443	0.895283040355357	0.370635803962115	0.512880483618839
LOC102639337	0.0875155844178842	0.772579249519763	4.08052381408439	0.189333351481278	0.849831557317775	NA
Gm41945	0.331514194856484	-1.9339502269937	4.0484862967907	-0.477697115716256	0.632865797495792	NA
Mgat5	1449.41763526283	0.393903541066027	0.257747323189169	1.5282546340042	0.126449328789634	0.225319919537364
Gm51747	0	NA	NA	NA	NA	NA
Gm23370	0	NA	NA	NA	NA	NA
Gm23734	0.1220365573868	0	4.08052381408439	0	1	NA
Gm51746	2.30492111758685	2.72751500762704	1.46653352614372	1.85983815508064	0.0629084273548031	0.128091893565016
Gm41947	6.55379643650928	-0.609192126760223	0.806528921304458	-0.755325829822609	0.450053504118433	0.59068780673442
Tmem163	730.147782687361	-0.048315539509418	0.284545018069976	-0.169799281101932	0.865167992316673	0.917337341246172
Gm35993	0.120962382052777	-1.15099812363508	4.08052381408439	-0.282071169309754	0.777888939536467	NA
Acmsd	2.93275479233417	-0.631946286175897	1.2955712881188	-0.487774228999394	0.625709767348592	0.740684643972652
2900009J06Rik	4.07449040312832	-0.333583217966066	0.94198394059936	-0.354128349315399	0.723242697266246	0.816115795962991
Ccnt2	950.16841234373	-0.135646383483627	0.275157188020921	-0.49297779374498	0.622028277969448	0.738016888130017
Map3k19	99.3927429361927	0.108007075111413	0.248628476206713	0.434411523407375	0.663989631261345	0.770315881011133
Rab3gap1	1899.37280962564	-0.400813279659029	0.121861639029582	-3.28908492328527	0.00100513690938217	0.00345781547233685
Zranb3	577.546443564098	2.80285250941743	0.245955501315321	11.3957707570204	4.38928381763924e-30	1.79953405413131e-28
Gm28800	17.7123607365574	2.44256161839812	0.698102062613103	3.49886033749168	0.000467251257552119	0.00171378257854709
R3hdm1	1986.35448131452	-0.202974537236933	0.195764275896972	-1.0368313437522	0.29981446521473	0.438377366705862
Mir128-1	0.480024305180606	-3.10796159422775	3.92401513965192	-0.792036086411084	0.428339635110786	NA
Ubxn4	2412.09810014133	0.311281351768903	0.139553189701498	2.23055705451613	0.0257104841926948	0.060429836571534
Gm41949	44.9908475194941	-0.257759306750878	0.349480580425238	-0.737549727190116	0.4607881145903	0.60037555076933
Lct	18.0063078382375	-1.79622439619644	0.530005468843567	-3.38906766399159	0.00070130702700093	0.00248897984511482
Mcm6	946.008969853759	2.74559052426385	0.180304282383998	15.2275391796658	2.32166847009554e-52	2.35824659374684e-50
Dars	1731.9455363781	0.539211635586252	0.207687969898708	2.5962583959448	0.00942451600718525	0.0254988590296599
Gm23902	0	NA	NA	NA	NA	NA
LOC115487618	0	NA	NA	NA	NA	NA
Gm41950	0	NA	NA	NA	NA	NA
Cxcr4	752.376282443288	4.54967976139595	0.290134643286289	15.6812702883832	2.03150457752959e-55	2.31908362001841e-53
Gm23056	0	NA	NA	NA	NA	NA
Thsd7b	77.3790100403972	-2.20446008977518	0.319855156135877	-6.89205738124385	5.49911814056051e-12	6.02602615790352e-11
Gm36347	0.120962382052777	-1.15099812363508	4.08052381408439	-0.282071169309754	0.777888939536467	NA
Gm41951	0.120962382052777	-1.15099812363508	4.08052381408439	-0.282071169309754	0.777888939536467	NA
Cd55b	7.89650571639265	2.08010731956029	1.10275206743045	1.88628739042602	0.0592562375611024	0.121871960987239
Cd55os	6.2436653865668	0.197129713699937	1.07899251570614	0.182697943526444	0.855035029431399	0.9103838507008
Cd55	524.859034505538	0.381158945236467	0.911099410073533	0.418350556505909	0.675690830902131	0.779739381628134
Gm16083	33.0475452994065	-1.71237372540768	0.514085656052698	-3.33091130874141	0.000865621773420545	0.00301537842292045
Zp3r	0.329251802486504	0.772579249519762	4.08052381408439	0.189333351481278	0.849831557317775	NA
Gm23623	0	NA	NA	NA	NA	NA
C4bp	0.8440112565692	-3.51341933838122	2.96668492421744	-1.18429136498477	0.236297745816312	NA
C4bp-ps1	8.80200342701837	-0.189745945087961	0.634459280169402	-0.299067175811974	0.764888790647366	0.846311156519914
Pfkfb2	1476.75591553135	-0.56149727565273	0.251896137069614	-2.2290825186317	0.0258084148286353	0.0606256571101962
Yod1	131.498855283673	-0.633803669604175	0.378364624744079	-1.67511344389786	0.0939119757076729	0.177919473080725
AA986860	119.564356460656	0.112020928876371	0.257426478156699	0.435156980270627	0.663448486282813	0.769874748534427
Gm28857	3.5269186103689	0.341808880409458	1.08128445786757	0.316113745945768	0.751916173564127	0.836934694307043
Gm28856	0.120962382052777	-1.15099812363508	4.08052381408439	-0.282071169309754	0.777888939536467	NA
Fcamr	4.59455843890756	2.27832981815456	1.1848417744694	1.92289794911633	0.0544928673887039	0.11396835850368
Gm15848	0	NA	NA	NA	NA	NA
Pigr	0.548778227909407	-1.15100126598469	3.3452323277593	-0.344072146031081	0.730792029715945	NA
Fcmr	3.31617691625551	0.867764445868068	1.11627062646619	0.777378196016117	0.436935672624254	0.57828388833388
Il24	2.47261596585358	3.56508619760783	1.72020002648216	2.07248351512847	0.0382203720293358	0.0845393456867879
Il20	0	NA	NA	NA	NA	NA
Il19	10.9863485689767	-0.162132385235045	0.89539744504399	-0.181073093442968	0.856310203795318	0.911507580805436
Gm41952	0	NA	NA	NA	NA	NA
Il10	13.2483965055772	2.57808080692764	1.69189103806956	1.52378654943951	0.12756204063221	0.226864070833502
Mapkapk2	2255.369387918	1.79438851561321	0.205522364474063	8.73086741778734	2.52726796378607e-18	5.41268761576394e-17
Gm51643	0.986105416834757	-2.53540589644987	2.48446449818423	-1.02050397512336	0.307489504969466	NA
Dyrk3	100.203266236345	0.042394899319883	0.307397195439045	0.137915699781619	0.890307042349977	0.933481401134255
Eif2d	838.016763263053	-0.0960714608615203	0.180574304223556	-0.532032845285569	0.594703247074104	0.716157834435858
Rassf5	247.488416017496	-1.04381448061547	0.315341129844663	-3.31011207174167	0.000932586231015305	0.00323055970838626
Gm28913	112.508127753447	-0.275437191475962	0.301419502639858	-0.913800165761202	0.360821859333819	0.502485326882004
Ikbke	471.068357348934	3.54793936119669	0.331852217816411	10.6913233382683	1.11764767693661e-26	3.90095092401747e-25
Gm51644	7.838359690988	0.0300431852435606	0.678097902032112	0.0443050850821507	0.964661218347269	0.978342125674062
Srgap2	2467.73110554789	0.0544203566078835	0.154120959926744	0.35310159392824	0.724012277976559	0.816761992281262
Fam72a	47.5443062598028	0.889464899277703	0.33120301067982	2.68555801305069	0.00724088033056175	0.0201833050970385
Avpr1b	0.543638760570185	-1.67837054216897	2.84613590046383	-0.589701476270144	0.555390805319277	NA
Ctse	64.2328228197936	5.49537387492314	1.12351123710428	4.89124958739786	1.00197811401216e-06	5.69037593457475e-06
Rab7b	1182.80634265157	3.3658983490309	0.162575230041782	20.7036357762856	3.2120085968368e-95	1.81668286229274e-92
Gm30104	1.59362843883225	0.594635164596608	1.44561583082979	0.411336920857657	0.680825500461797	0.783826920120815
Slc26a9	4.65714097858892	-2.27025546446689	1.01240346464501	-2.24244142157587	0.0249328572506749	0.0588745692703574
Pm20d1	271.400108251574	0.702404540806479	0.218565944562052	3.21369617857855	0.00131038247951603	0.00439786626908105
Slc41a1	3413.76957217145	0.0396346169629706	0.220157796115692	0.180028223675272	0.857130410892257	0.911990568449472
Rab29	512.599436837621	2.19176856749732	0.26943752724394	8.13460763953997	4.13274635699237e-16	7.20725478907583e-15
Nucks1	2723.09756248398	0.322808579034266	0.174611206698004	1.84872772566411	0.0644971380940672	0.130674572873806
Slc45a3	421.749611158146	0.369147371594847	0.240844000473363	1.53272396600834	0.12534388157351	0.223766702786111
Elk4	71.8478116299021	-0.0796270270781251	0.453344142090856	-0.175643666003667	0.860573895092491	0.914489991362184
Mfsd4a	1491.40059461854	0.113525404536219	0.126969837432483	0.894113175474348	0.371261340547882	0.513603297619356
4833413N01Rik	1.54151634270211	-2.33242921398652	1.79887307593163	-1.29660577235476	0.194766865324671	0.316154732924778
Gm37120	13.9422668170016	-0.467487391600449	0.558092068451352	-0.83765281398404	0.402225721682964	0.544720793959635
Cdk18	2141.93507330081	0.246890166368531	0.305312763817397	0.808646724367514	0.418718380595385	0.560649177848744
Gm30153	0.104738818734842	-1.15099812363508	4.08052381408439	-0.282071169309754	0.777888939536467	NA
Gm30242	0.346130903438545	-2.10294659553608	3.75396771212187	-0.560193042882465	0.575347771891622	NA
Gm29695	95.8429262182433	-1.70687754388562	0.241175541144849	-7.07732440770381	1.46964226574994e-12	1.72598005783166e-11
Lemd1	11.0443063963903	-1.35238348453814	0.596984430973369	-2.26535804683065	0.0234907166203373	0.0559309198061341
Mir135b	0	NA	NA	NA	NA	NA
Gm29630	0.120962382052777	-1.15099812363508	4.08052381408439	-0.282071169309754	0.777888939536467	NA
Gm38446	0.119049770537526	-1.15099812363508	4.08052381408439	-0.282071169309754	0.777888939536467	NA
Gm7241	1.30575089878813	-3.29492301776845	2.00036043727624	-1.6471646591126	0.0995242057537563	0.186418740357367
Klhdc8a	792.717452170059	-1.57130755591855	0.251090281595649	-6.25793856270771	3.90099428761608e-10	3.37787556860173e-09
Nuak2	189.604652650591	2.87943905977431	0.241654918888672	11.915499477587	9.827547503038e-33	4.55434538474122e-31
Gm30744	3.54492913335805	5.05804266288328	1.49997222978527	3.37209087104724	0.000745998304642667	0.00263294763995709
F730311O21Rik	20.1829953886657	4.29404802281397	0.684151053458119	6.2764619028345	3.46364203956143e-10	3.01279957345424e-09
Tmcc2	3866.25069583588	-1.42541982607265	0.256778053929913	-5.55117465942676	2.83756403268086e-08	1.96920297036519e-07
LOC115487632	0.104738818734842	-1.15099812363508	4.08052381408439	-0.282071169309754	0.777888939536467	NA
Dstyk	1625.31466549884	-0.378627443267415	0.158392189662335	-2.39044263530029	0.0168280777714362	0.041945467089339
6030442K20Rik	7.1081748341879	0.384926905165214	0.944022938320038	0.407751644096934	0.683456018008521	0.785856695562389
Rbbp5	1246.46386664056	-0.407300385618536	0.138396454314805	-2.942997258384	0.00325051296867791	0.00991397929865253
Tmem81	0	NA	NA	NA	NA	NA
Cntn2	8563.65319279231	-0.942005122909833	0.221060734782365	-4.26129553869998	2.03245247371972e-05	9.5433230681111e-05
Gm51646	1.50174173463357	2.37329141227082	1.67802530393842	1.41433589034717	0.157263303797547	0.267633744427581
Nfasc	18924.396481533	0.477272432154662	0.219556847588395	2.17379889261941	0.0297202417481707	0.068388158681921
Gm46157	0.244073114773599	0	4.08052381408439	0	1	NA
Gm10538	0.956189139325061	2.54521920098413	2.56170247133623	0.993565501639423	0.320434446512196	NA
Gm31101	0.120962382052777	-1.15099812363508	4.08052381408439	-0.282071169309754	0.777888939536467	NA
Lrrn2	1143.4951351717	-0.884018728930062	0.260915194907337	-3.38814582739813	0.000703668413998822	0.00249664843894706
Gm31159	37.9140611507158	-1.43795974891931	0.469183611481917	-3.06481239695801	0.00217806573247402	0.00693847207096115
Gm38687	3.98912288363896	-0.618250937681576	0.966573180715869	-0.639631794070349	0.52241200729394	0.654553681075269
Mdm4	2677.45203170433	0.0720205320636057	0.284346081804081	0.25328477046935	0.800048163900817	0.871868917798026
Gm41953	1.23010041971592	-1.22424243690397	1.84651421869941	-0.663001900828179	0.507329336682401	0.641730094168864
n-TKctt26	0	NA	NA	NA	NA	NA
n-TKctt25	0	NA	NA	NA	NA	NA
Pik3c2b	1501.99777522916	-0.906561811601348	0.197609516090163	-4.58764248573794	4.48279463192792e-06	2.31607744705225e-05
Gm28609	11.4447806206842	-0.758442260427921	0.629378610648848	-1.20506519858693	0.228178133359815	0.357482998317497
Gm51647	0.962080836827397	1.39353734707142	2.53117614215712	0.55054933706977	0.581942646964904	NA
Ppp1r15b	2430.27095996245	0.538612669755307	0.195588014129926	2.75381225251111	0.00589055489481459	0.0167994899280719
Plekha6	3596.40805852407	-1.57773604675766	0.24702490546755	-6.38695132286939	1.69225475024287e-10	1.54658287603907e-09
Gm51648	2.53255691435697	1.3911792320017	1.63826339128631	0.849179221974429	0.395781573184219	0.538337354080809
Gm19461	37.1967825656016	-2.19143074608155	0.424627588267795	-5.16082988159382	2.45857519590302e-07	1.50922798039572e-06
Golt1a	0.11701430079002	0.772579249519762	4.08052381408439	0.189333351481278	0.849831557317775	NA
LOC118567634	1.84599932620302	0.20211106202146	1.47167742625399	0.137333805911472	0.890766950329345	0.93373499766064
Kiss1	1.44968409667398	1.85211555638781	1.7506318310389	1.05796977042779	0.290069224401927	0.427342097943781
Ren1	3.02723919670194	0.00171368498376704	1.09164554937505	0.00156981813808347	0.998747466858797	0.999698466575415
Etnk2	102.722053059717	-0.382186991329318	0.297720926657037	-1.28370885990686	0.199243843211707	0.321924434061214
Sox13	469.992759136028	-0.130931560565054	0.171306273008252	-0.764312703007361	0.4446809171141	0.585798375907742
Snrpe	688.232600322013	0.810187911730539	0.200426464410173	4.04232003051498	5.2924930671287e-05	0.000230220210572566
LOC118567635	8.94929285073309	-0.106344003433062	0.760125880301056	-0.139903147871959	0.888736514110442	0.932817245472479
Zc3h11a	1925.21003357564	0.419389326304101	0.263363095426506	1.59243771654839	0.111286387275528	0.203754303436278
Zbed6	422.013499534835	0.174948521814872	0.517789952736973	0.33787546647075	0.735457036361947	0.825072524316071
Lax1	12.4734210934352	0.496563893440576	0.68904768636726	0.720652435622444	0.47112338366622	0.609565172398749
Atp2b4	1963.64071085574	-0.649518409055775	0.281309075030105	-2.3089138129876	0.0209483643343995	0.0506678000608286
Mir6903	0	NA	NA	NA	NA	NA
LOC118567636	3.68729566420047	1.7970094455626	1.2174417594815	1.47605372623979	0.139929469832002	0.244199494126171
Gm41954	0.106118750848242	0	4.08052381408439	0	1	NA
Gm28441	0.214198412046747	-1.15099812363508	4.08052381408439	-0.282071169309754	0.777888939536467	NA
Gm31515	0.106118750848242	0	4.08052381408439	0	1	NA
Optc	20.425466076129	-0.262498386948379	0.466860727387396	-0.562262729652477	0.573937027599429	0.69840090307757
Prelp	1754.03865365751	0.918528883065513	0.210775696840762	4.35785005972224	1.31346313876078e-05	6.3457277560087e-05
Bmncr	7.82814169330686	0.141894010413426	0.656115617941082	0.216263729338886	0.828782179848689	0.89240206876949
Fmod	1578.07498639515	1.11755804237711	0.201300600205646	5.55168758183249	2.82924899808341e-08	1.9639802110545e-07
Gm19497	2.27613488357624	2.85709742290826	1.63984397511148	1.74229833220202	0.0814562551207735	0.158306939862208
Btg2	440.630489445318	1.44464624884601	0.165852054168785	8.71045134825895	3.02667209291997e-18	6.41582297311809e-17
Gm31974	0.544712935904207	-1.0680550185545	2.62780379096787	-0.406443975088837	0.684416414030898	NA
Gm32039	0.0993774056759672	0.772579249519762	4.08052381408439	0.189333351481278	0.849831557317775	NA
Gm8618	0.313989478519809	1.68637266178264	3.8731694354268	0.435398628925928	0.663273105397657	NA
Chit1	3.21613529927692	-0.338496667468197	1.24127739606776	-0.27270025905613	0.785083635550392	0.860939165671255
Gm46158	1.33101986032145	-2.01684858583825	1.91323968414695	-1.0541536444962	0.291812579207834	0.429275157898337
Chil1	999.734916094765	0.912598973861511	0.280046753825091	3.25873791213982	0.00111908999698987	0.00381763861070458
Mybph	7.67207961506369	0.326275095478755	0.80006077283846	0.407812889414882	0.683411049930375	0.785856695562389
Adora1	2851.16837698793	-1.23434515307035	0.219862829863973	-5.61416021905124	1.97519137980784e-08	1.39802652667514e-07
Gm32221	12.27093115102	-1.68210209584165	0.610095542185407	-2.75711258242642	0.00583142700103205	0.016646122086222
Gm24517	0.120962382052777	-1.15099812363508	4.08052381408439	-0.282071169309754	0.777888939536467	NA
Myoparr	2.1777518473265	-1.40935276128942	1.40944146643059	-0.999937063621809	0.317340966343416	0.457120059998428
Myog	4.5550629118307	0.18682514176967	0.894661769926133	0.208822091263713	0.834587125169755	0.896397721060618
Ppfia4	1853.14849525297	-0.806336012798718	0.187221446979435	-4.30685707117352	1.6559052987185e-05	7.87478150954646e-05
Gm32267	23.926278403733	0.537473938372162	0.495512166447417	1.08468363597526	0.27806179798204	0.414163628476242
Tmem183a	1411.52106938746	0.0140500265117199	0.149059857448957	0.0942576140362342	0.92490451905557	0.955743630827426
LOC118567637	0.362048709977103	-2.10265283298341	3.69930671755298	-0.568391050951912	0.569769465657555	NA
Mgat4f	0.794604375469744	1.24108515356055	2.5326343615415	0.490037240434957	0.62410754682208	NA
Cyb5r1	1009.00350222684	1.4225525216723	0.172989489310624	8.22334655903823	1.97901912792678e-16	3.57141914558274e-15
Adipor1	3683.18160877085	1.17020184194274	0.214403950276437	5.45793041795157	4.81716351073137e-08	3.24789843207968e-07
Klhl12	793.769669903323	-0.676791361809325	0.147132360747413	-4.59988107559286	4.22732205450205e-06	2.1944333885761e-05
Rabif	770.880716214889	-0.125275434012504	0.155480943179838	-0.805728544285991	0.420399387139542	0.562476298298637
Gm25612	1.70308282076514	-2.95939725786442	1.70619527843535	-1.73450090694091	0.0828292449727287	0.160461512563547
Gm46159	0.11701430079002	0.772579249519762	4.08052381408439	0.189333351481278	0.849831557317775	NA
Mgat4e	0.303493630086777	0.692553466396634	4.03974719471727	0.171434852978493	0.863881851702465	NA
Gm46160	0.646175731981697	0.319687123056814	3.17384260833559	0.100725575432508	0.919768308361288	NA
Kdm5b	1103.78610235809	0.007599701748786	0.154420791469652	0.0492142390701291	0.960748563880228	0.976483102337078
Syt2	9202.81794400962	-3.05645617558126	0.363586682233571	-8.40640299805527	4.22776681446034e-17	8.07461281233001e-16
Ppp1r12b	1292.73962186767	-0.53551874337111	0.216158168545316	-2.47743930740624	0.013232891267724	0.0340728124250987
Gm32670	0.106118750848242	0	4.08052381408439	0	1	NA
LOC115487658	0.120962382052777	-1.15099812363508	4.08052381408439	-0.282071169309754	0.777888939536467	NA
Gm51748	6.20432963681997	1.94592908773268	1.14615691773033	1.69778592933513	0.0895481725326884	0.170949357291231
Gm51265	0	NA	NA	NA	NA	NA
Ube2t	54.5887350556014	2.13440226388815	0.351218466213856	6.07713565547125	1.22348256651507e-09	9.9992076027238e-09
Lgr6	209.078758672507	-1.7305387110605	0.273482878042241	-6.32777716633951	2.48717958925975e-10	2.21214979479336e-09
Ptprv	35.5868270354563	2.14361783656887	0.434976919819155	4.9281185711189	8.30252287754556e-07	4.76514262755071e-06
Ptpn7	180.188682621652	7.47939044106717	0.591654866049014	12.641475411186	1.24691942331539e-36	6.81996412497292e-35
Arl8a	5088.49892985938	0.122181819120509	0.211519815059575	0.577637698322003	0.563508749647642	0.689283791778384
Gpr37l1	8902.35655165427	0.0755654044053572	0.291465918965688	0.259259829325887	0.795434771523989	0.868705390097248
Gm41955	0	NA	NA	NA	NA	NA
Elf3	4.73364594382872	-0.707226711597009	0.927922291801927	-0.762161570904444	0.445963578806809	0.586898446440309
Rnpep	1622.46803851106	1.53241900921685	0.221917662382014	6.90534945604692	5.00799922954976e-12	5.51212157569993e-11
Timm17a	1165.59270639123	-0.328473333769353	0.151191287674512	-2.17256786962816	0.0298128563374935	0.0685442297500797
Gm41956	0.104738818734842	-1.15099812363508	4.08052381408439	-0.282071169309754	0.777888939536467	NA
Lmod1	89.9289002984596	-0.450962964288743	0.300838099178714	-1.49902211694552	0.13386789449011	0.23550377649377
Shisa4	3219.77935378434	-0.288623163808867	0.275562732704751	-1.04739549131307	0.294917210321012	0.432716803021562
Ipo9	3379.31923079488	-0.494874031786139	0.15678587500017	-3.15636872126142	0.00159746779225723	0.00524397618758917
Nav1	4184.53414338621	-0.0513614942593636	0.196834890105711	-0.260936941777851	0.794141136001568	0.867642768814464
Mir1231	0	NA	NA	NA	NA	NA
Gm32940	21.6373199642395	2.20696192453436	0.53806266813121	4.1016819327004	4.1015782689614e-05	0.000182141107782608
Gm4793	25.1809986343662	-0.686782558465083	0.433589573122867	-1.58394620405336	0.113205961693865	0.206666463938638
Csrp1	9364.63458165455	-0.516822593311997	0.235568297580266	-2.19393950128582	0.0282397591317109	0.065453538767976
LOC118567638	5.0170347046587	-0.869345416366146	0.916269770364125	-0.948787621816518	0.342728638676807	0.483895659940486
Phlda3	2459.8926708766	0.47834666992678	0.284565630072738	1.68097134500926	0.0927684805816661	0.176110794702521
Tnni1	542.533018721035	0.203517863290285	0.363161188258363	0.560406425219362	0.575202250031665	0.699598416220518
Lad1	59.9536336040004	-0.390603514254646	0.322717922906253	-1.2103558139475	0.2261423892397	0.354982944393081
Tnnt2	52.455335835332	-1.16172611914872	0.360432849253911	-3.22314162417068	0.00126792847348959	0.00426631530438912
Pkp1	14.7698487748583	-0.682885253633311	0.984396252070293	-0.693709725323648	0.487864265769356	0.624247525216526
Igfn1	17.9767982064491	4.47271770189011	1.2797938790654	3.49487349100031	NA	NA
Tmem9	1332.67887070627	-0.154758205721166	0.249594483333078	-0.620038566776514	0.535232396113045	0.665836443140102
Ascl5	0.279769987570611	0.534321767620543	4.05484842043493	0.131773549148659	0.895163408800842	NA
Cacna1s	9.05712186659093	1.84318362530537	0.854718798034723	2.1564795691208	0.0310462374317808	0.0709147925403668
Gm15850	2.64144938609458	-0.00733104607333118	1.23701491497983	-0.00592640071235578	0.995271444050064	0.998188975139904
Kif21b	2034.5465392917	-0.150452876891822	0.208907608907939	-0.720188592834469	0.471408886358806	0.609776056236044
Mroh3	109.08945515177	2.81029399964116	0.393071690458015	7.1495711033439	8.70494500133762e-13	1.04855402373324e-11
Inava	369.010383639974	2.65793796454332	0.331464949698694	8.01876025492112	1.06817760450384e-15	1.7781048739587e-14
Gpr25	62.3252350233973	-1.40894693017353	0.395945665708788	-3.55843503843225	0.000373071033074341	0.00139654719149941
Camsap2	2465.15646406631	-0.406631548735542	0.227423968151647	-1.78798897952743	0.0737777858491605	0.146018290014491
9230116N13Rik	18.209052924959	0.168429364090024	0.475401450880893	0.354288704373817	0.723122532088452	0.816066470328123
Ddx59	209.695250655141	0.310067897204605	0.1838986165935	1.68608064023667	0.0917802683224104	0.17448768200699
Kif14	84.3354647570768	3.3529108819442	0.424833335016928	7.89229706235411	2.96674512109735e-15	4.66395572227598e-14
Zfp281	925.245354615248	0.311592384950366	0.243033735996354	1.28209519420398	0.199809254616312	0.32259329897376
Gm34056	2.00749969952914	-0.488161191136726	1.32498102469166	-0.368428816745	0.712553513626308	0.808637272110187
Gm41958	59.996155069002	-0.475080447641578	0.369926323766615	-1.2842569374471	0.199052068868091	0.321725646934554
Gm19705	23.9500741723403	1.34037285580085	0.449347553401988	2.9829312425381	0.00285502124967905	0.00882499799025127
Platr22	1.7888982527987	-1.91773874091766	1.60004773239901	-1.19855095700321	0.230702597700951	0.360114553245095
Nr5a2	25.6194894442968	-1.03476064669905	0.474001391289759	-2.18303293136643	0.0290333849600706	0.0670432233568077
Gm25609	0.120962382052777	-1.15099812363508	4.08052381408439	-0.282071169309754	0.777888939536467	NA
Gm34244	1.53514035949192	-0.987682542748142	1.36994247561842	-0.720966434960914	0.47093016618436	0.609378541787853
Gm34306	2.30197902612805	-1.8814797713022	1.4251829669042	-1.32016717501836	0.186779208739136	0.30616436495074
Gm4258	8.63872591248247	1.19714831090569	0.746640436691509	1.60337995650283	0.108850793452362	0.200196648130624
Gm41959	5.04951910853086	0.376783575884125	0.824796343910684	0.456820133437603	0.647800333247539	0.75767136690743
Mir181a-1	0	NA	NA	NA	NA	NA
Mir181b-1	1.1129351922691	1.20225848697155	2.17059381755642	0.553884599342042	0.579657825577516	0.703127541787973
Gm34353	5.83330297468854	-0.0619649851357231	0.837358306617022	-0.0740005618216954	0.941009938219028	0.965530358807567
Ptprc	1204.29233709256	4.64495849349249	0.375014137254156	12.3860890352101	3.10836483770002e-35	1.59823899485543e-33
LOC118567639	0.0993774056759672	0.772579249519762	4.08052381408439	0.189333351481278	0.849831557317775	NA
Atp6v1g3	0	NA	NA	NA	NA	NA
Nek7	2295.98297273441	0.485928384365752	0.227655176926181	2.13449301231274	0.0328024450447769	0.0743394633807775
Gm5833	0	NA	NA	NA	NA	NA
Lhx9	9.26448037353812	-1.64422672557662	0.679430370787376	-2.42000769508016	0.0155201786671418	0.0391322356950852
2310009B15Rik	112.42181707798	-0.43903112869809	0.322670246709254	-1.36061856702172	0.173634260944347	0.289518406556852
1700019P21Rik	0	NA	NA	NA	NA	NA
Dennd1b	205.008308613991	0.0292382140452683	0.327625766258251	0.0892427185419273	0.928889016308281	0.958170193063399
4930596I21Rik	0.481465939877461	2.0726933247914	4.00673978147593	0.517301706083819	0.60494556327716	NA
LOC118567640	1.72405657312164	-1.40007902165531	1.67687065278771	-0.834935610166328	0.403753963436131	0.546225666434985
Gm41960	2.51779812991372	-1.42119021292486	1.33248920915562	-1.0665678965051	0.286167003757258	0.423186126953813
Crb1	26.0638026017942	-1.27761771710581	0.404691637809411	-3.157015361181	0.00159392949332846	0.00523374183546273
4933436E23Rik	0.240012152590303	-2.1042551740394	4.0329646989778	-0.521763846475708	0.601834764769031	NA
Gm34816	0	NA	NA	NA	NA	NA
Zbtb41	638.580582166186	0.18613496551854	0.31741158332837	0.586415163450348	0.557596556830012	0.684271803997814
Aspm	178.950716922888	4.38708134237106	0.50378350340525	8.7082671677759	3.08555356943902e-18	6.51477256564924e-17
F13b	0.120962382052777	-1.15099812363508	4.08052381408439	-0.282071169309754	0.777888939536467	NA
Cfhr1	0	NA	NA	NA	NA	NA
Cfhr3	0	NA	NA	NA	NA	NA
Gm26271	0	NA	NA	NA	NA	NA
Gm4788	17.3467775955415	5.39430172560203	1.23821722074824	4.35650678670284	1.32154597431748e-05	6.37982407698637e-05
Gm25619	0.120962382052777	-1.15099812363508	4.08052381408439	-0.282071169309754	0.777888939536467	NA
Gm41963	0	NA	NA	NA	NA	NA
Cfhr2	17.8664399527971	2.38390632167717	0.734233390327183	3.24679639074283	0.00116711853127806	0.00396517566817555
Gm26048	0	NA	NA	NA	NA	NA
Cfh	4542.37512547546	2.91588733045018	0.480640994102965	6.06666382232374	1.30594511556314e-09	1.06208333810145e-08
Kcnt2	218.969817431855	-1.23032174171246	0.359999876575677	-3.41756156534078	0.000631848018081879	0.00226084396520283
4930590L20Rik	0.241924764105554	-2.11426437151706	4.03210639307095	-0.524357287583075	0.600030058454058	NA
Gm25457	0.241924764105554	-2.11426437151706	4.03210639307095	-0.524357287583075	0.600030058454058	NA
Gm35244	0.119049770537526	-1.15099812363508	4.08052381408439	-0.282071169309754	0.777888939536467	NA
Gm35303	0.390609512995915	1.50267944654035	3.65014111088941	0.411677083403002	0.68057612410838	NA
Cdc73	756.383395474346	0.133432275980299	0.213093967894812	0.626166368285771	0.531205824132333	0.662370384775891
B3galt2	184.392212982631	-1.59921361974065	0.466250984286793	-3.4299415414359	0.000603711300958552	0.00216639645791702
Gm38658	0.120962382052777	-1.15099812363508	4.08052381408439	-0.282071169309754	0.777888939536467	NA
Gm46161	0.231496150698704	0	4.08052381408439	0	1	NA
Glrx2	1047.34183252997	-0.590888257654136	0.127831550550489	-4.62239764056335	3.79329999075994e-06	1.9836113378872e-05
Ro60	1291.04798465862	0.227554243390742	0.29336069737593	0.775680741920042	0.437937513446102	0.579184405570479
Uchl5	949.211499309125	-0.731901376588065	0.232722793840602	-3.14494925275503	0.00166115642297203	0.00542353388886965
LOC115487685	12.019247511764	-1.24520387138655	0.622489917276105	-2.00035990435848	0.0454614147125319	0.0980754588827005
Gm41964	0.342182822175789	-0.189209645064863	3.80158244920459	-0.0497712854036485	0.960304649241769	NA
Rgs2	1037.76901336422	1.24947175149423	0.340348005466705	3.67115931759576	0.000241452766836528	0.00093580338817845
Gm35356	0	NA	NA	NA	NA	NA
Rgs13	0.208477966470661	-0.189209437057659	4.08052381408439	-0.0463689089142384	0.963016216939664	NA
Gm35415	0.241924764105554	-2.11426437151706	4.03210639307095	-0.524357287583075	0.600030058454058	NA
Rgs1	331.400063905257	9.90316561224704	1.26293921206188	7.84136363624269	4.45679741593004e-15	6.89321693553977e-14
Rgs21	0	NA	NA	NA	NA	NA
Rgs18	39.7249428238185	5.69117440604694	0.718045877331634	7.92592031472445	2.26462784800247e-15	3.61497938584922e-14
Gm22681	0	NA	NA	NA	NA	NA
Gm25460	0	NA	NA	NA	NA	NA
LOC118567641	0.522013115201839	0.772581219809058	3.39856434827865	0.227325758948883	0.820170444628919	NA
Gm41965	0	NA	NA	NA	NA	NA
Gm29514	28.608743524404	-1.34394537247977	0.378530953282689	-3.5504239767576	0.00038461120050305	0.00143650522823336
Brinp3	539.242211690235	-0.349969548492472	0.175034344654072	-1.99943359221376	0.045561460356334	0.0982362244349097
Gm22966	0	NA	NA	NA	NA	NA
Gm41966	0.120962382052777	-1.15099812363508	4.08052381408439	-0.282071169309754	0.777888939536467	NA
Gm29398	0.106118750848242	0	4.08052381408439	0	1	NA
Gm23535	0	NA	NA	NA	NA	NA
Pla2g4a	737.190489835378	0.946150688133273	0.326789334315028	2.89529243699605	0.00378805453464426	0.0113605115870279
Ptgs2os	8.5336118757595	2.33261969896881	1.05411001530591	2.21288069091334	0.0269058722557189	0.0628595134205615
Ptgs2	435.184148286728	2.67940893296453	0.543490746927182	4.92999917314787	8.22299648069116e-07	4.72385711954017e-06
LOC118567791	0.234028601580041	1.86058317463427	4.02231749164396	0.462564971188744	0.643676221714582	NA
Ptgs2os2	6.78003748320495	-0.462932679770451	1.23435156319987	-0.375041190510075	0.70762983308917	0.804958450713402
LOC118567796	0	NA	NA	NA	NA	NA
Rbm3-ps	1399.12416821839	1.13887836306682	0.249767844822054	4.55974772844841	5.12151080697585e-06	2.62089076583181e-05
Pdc	0.571832104226164	-3.06492380382989	2.71660620167455	-1.12821792203104	0.259227896828	NA
2310030A07Rik	0.196975177729789	0.772579249519763	4.08052381408439	0.189333351481278	0.849831557317775	NA
Odr4	1257.24864020113	-0.119623098680146	0.381901823779622	-0.313229974908878	0.754105946750818	0.83850947637911
Tpr	2763.80467488433	0.0883329901248131	0.381911457002715	0.231291804697509	0.817088113000054	0.884243119678176
Prg4	2115.37337488233	0.0746584561804939	1.14543057332349	0.0651793813778436	0.948031177491547	0.969656154003314
Gm41967	0.362887146158331	-2.70216701256317	3.9906205630947	-0.67712952655856	0.498323776479973	NA
Hmcn1	301.166053812376	0.25909416759839	0.38539388089011	0.672284072077076	0.501402867798709	0.636758102063618
Gm36297	0.855572031468311	0.772582304858491	2.95658421254829	0.26130908146621	0.793854163809732	NA
Gm22756	0	NA	NA	NA	NA	NA
Gm36139	9.31329800727198	-0.0273735852090774	0.806343110487252	-0.0339478130997316	0.972918765800761	0.984069923822051
Gm36077	2.04638246962016	-1.56905166263245	1.41490194242213	-1.10894728149601	0.267452925131761	0.402529996663381
C730036E19Rik	1.70125575393112	2.947739548891	1.89463667805601	1.5558336767319	0.119747647811749	0.21572607235002
LOC118567800	0.106118750848242	0	4.08052381408439	0	1	NA
Gm8947	0.227081132901019	-1.15099812363508	4.08052381408439	-0.282071169309754	0.777888939536467	NA
LOC118567804	0.0993774056759672	0.772579249519762	4.08052381408439	0.189333351481278	0.849831557317775	NA
3110040M04Rik	0	NA	NA	NA	NA	NA
LOC118567805	0	NA	NA	NA	NA	NA
Gm46162	155.202128285725	2.87911083865958	0.430473471291438	6.68824220461746	2.25867098129436e-11	2.29519338670851e-10
Ivns1abp	3481.96154392413	0.422186494735371	0.326196662683942	1.29426981644026	0.195572238493299	0.317172416236184
Swt1	250.654318089181	0.514106376644775	0.247993565288323	2.07306337181395	0.0381663822477601	0.0844529163428752
Trmt1l	609.088641058626	0.33178013984713	0.166889364679613	1.98802446449519	0.0468089843417148	0.100430070206735
Mir7682	2.10371604783889	-1.43743254350408	1.34538982083671	-1.06841342281758	0.285334064854927	0.422316137622202
Rnf2	666.79315697252	1.44166191964083	0.226976529447309	6.35159028623486	2.1310028036322e-10	1.91728618117104e-09
Niban1	474.091865319307	1.60462066363064	0.256821064527643	6.24801032805443	4.15714193499549e-10	3.59217479841312e-09
Gm41969	0.329440348523438	-1.15247568493686	4.03210639306548	-0.285824721023959	0.775012373007812	NA
2810414N06Rik	61.035525479378	0.384408366438708	0.338765199769046	1.13473392987467	0.256486816420179	0.38986873402349
Edem3	1454.18110879622	0.0916920276427024	0.256165762845572	0.357940212712885	0.720388056342091	0.814149735246561
LOC118567811	8.83190339189889	-1.74022756894336	0.773627822066185	-2.24943767443059	0.0244846639352087	0.0580088867756667
1700025G04Rik	1585.86420742798	-0.594464725831404	0.148763789211208	-3.99603108379695	6.44132800817421e-05	0.00027585422270078
LOC118567815	3.10980470676667	5.11335287817171	1.57784379686983	3.24072185619117	0.00119227455324806	0.00403796196681154
Gm36920	2.24098307620259	-1.60265895283607	1.41060879814921	-1.13614699903959	0.255895047939932	0.389183167086302
Gm41970	1.72412729289138	-1.97263359050513	1.50746562261774	-1.30857616977004	0.19067795746192	0.311161419632613
Tsen15	388.861015709172	-0.181444254295305	0.169389946813192	-1.07116306315042	0.284096116613077	0.420934505717614
Colgalt2	266.679196102768	-0.232771865814447	0.212039547159193	-1.0977757165256	0.272302437645082	0.407634652504542
Rgl1	1891.10104461761	-0.112646574825322	0.181778403579628	-0.619691737891058	0.535460756214086	0.665907569793801
Gm51749	5.70259724210497	-0.979558569821875	1.00093580738827	-0.978642748707159	0.327756529209738	0.467960354900375
Apobec4	0	NA	NA	NA	NA	NA
Arpc5	3235.50012830963	2.17826760685189	0.162534301544467	13.4018947763832	5.89389704426135e-41	3.8296480899083e-39
Ncf2	981.074532410077	3.65816591229242	0.228685419842789	15.9964982236613	1.35167005368502e-57	1.69033472140731e-55
Smg7	2069.88216051269	-0.311722108067182	0.144087802628006	-2.16341773822424	0.0305090644834	0.0698913070296855
1700040K01Rik	1.74679447424175	4.20313579558643	1.81051012359285	2.32152018418188	0.0202587860289485	0.0492247753482145
Nmnat2	2816.05964623633	-1.16345437178556	0.17794009500405	-6.53846100149086	6.21550874454893e-11	5.99531591538157e-10
Lamc2	126.400026298131	1.20537677749946	0.286510099611869	4.20710047964232	2.58668148826159e-05	0.000119207695401626
Lamc1	3412.18287068854	1.68539477718217	0.20955217077246	8.04284093535941	8.77792398863517e-16	1.47599605662956e-14
Gm46246	0.420335207052769	-2.51357700642998	4.00218078227774	-0.628051840526666	0.529969980353811	NA
E330020D12Rik	156.137663312217	-0.423418354894134	0.246760781147299	-1.71590620245841	0.0861792113243071	0.165815358977633
Shcbp1l	100.190870900359	0.0695686520387144	0.34993694154414	0.198803395068077	0.842416540123702	0.901912868114834
Gm25588	4.20353924469181	-0.209374071986442	0.99788120558363	-0.209818634537751	0.833809228527045	0.895987584141113
Dhx9	2860.7555508931	0.162115652786732	0.394642967832707	0.41079067917271	0.681226028365965	0.784098373891837
Npl	498.664203842864	3.48213865893179	0.289434171685766	12.0308484608109	2.44633721675e-33	1.17076053800078e-31
Rgs8	519.274650870827	-2.16555110380335	0.400576222754429	-5.40608997936187	6.44154453188102e-08	4.26454581591889e-07
C230024C17Rik	1.26647109575122	3.02679329395464	2.16773802737272	1.39629109040592	0.162626855689784	0.27471707376432
Rgs16	554.274431368589	1.78967382107241	0.177476155383975	10.0840240605866	6.50079586138889e-24	1.98501602216594e-22
Rnasel	467.179876505926	1.2737333904139	0.366075152022251	3.47943143198225	0.000502478936162231	0.00183245762094567
Rgsl1	16.2511463540551	-1.10316061417663	0.542862844640627	-2.03211662958242	0.042141850262726	0.0919787831641991
Gm41974	0.313989478519809	1.68637266178264	3.8731694354268	0.435398628925928	0.663273105397657	NA
Teddm2	4.8115472687963	-2.67648769373525	1.09127657043613	-2.45262087196245	0.0141819723861033	0.036198211774417
Teddm1b	0.68409986059988	-2.68116219252878	2.7075478649302	-0.99025477158015	0.322049607294336	NA
Teddm1a	0.525502585736999	-1.61554171157001	2.86508813967825	-0.563871557456322	0.572841548160403	NA
Mir8114	0	NA	NA	NA	NA	NA
Glul	30649.1629399294	-0.5093464538271	0.171938354228971	-2.96237832513391	0.00305272437082456	0.00938018257715026
Gm30327	9.0283906892985	5.85292853387328	1.3309844848143	4.39744309618295	1.09533588720434e-05	5.361630387287e-05
LOC108167736	23.5510890427034	2.10223902612689	0.454111100263523	4.6293495686561	3.66816087759629e-06	1.92180740210234e-05
Gm46165	1.52448645503627	0.400696576392083	1.94342219372217	0.206180920278903	0.836649591069087	0.897721800687505
Gm30388	17.1732691293338	-3.31678780260444	0.618886529488684	-5.35928258988724	8.3553074948813e-08	5.45319124882287e-07
Zfp648	7.1223393334621	-1.25688402596575	0.77640920761503	-1.61884224663775	0.105481209713384	0.195095160529711
4930452N14Rik	0.109459593311904	0	4.08052381408439	0	1	NA
4930532M18Rik	0	NA	NA	NA	NA	NA
Gm30465	0	NA	NA	NA	NA	NA
Cacna1e	1544.73962125232	-1.88298372907597	0.306652814082425	-6.14044170672389	8.22923301705837e-10	6.87454490978565e-09
Gm51649	1.54322588344733	1.85151542472114	1.63997428196298	1.12899052447637	0.258901830923139	0.392652261829072
Gm30521	0.226775376121642	-1.15099812363508	4.08052381408439	-0.282071169309754	0.777888939536467	NA
Gm41976	0	NA	NA	NA	NA	NA
Gm30602	0.230421975364681	-1.15099812363508	4.08052381408439	-0.282071169309754	0.777888939536467	NA
Gm51650	1.00678724888634	1.06062949306981	1.99970617539629	0.530392667742614	0.595839708661188	NA
Gm41977	1.01061372959991	-1.67096423209804	2.13432611189255	-0.782900149507315	0.433685749712235	NA
Gm41980	1.25070745464948	1.79597433997434	1.8270584151299	0.982986819196285	0.325613925863643	0.465729533826232
Gm41979	0.40545314420045	0.541661829484505	3.61002609519605	0.150043743507923	0.880730103553277	NA
Gm51651	0.701438268243373	-2.13985273593052	2.6311230195377	-0.813284943364792	0.416054707576715	NA
Gm9530	11.6787496676693	1.21458924060672	0.583190015310828	2.08266466969496	0.0372817999887471	0.0827575483471556
Ier5	958.112901233813	1.8177714368427	0.209591371738063	8.6729306734748	4.21138376162235e-18	8.77025073570994e-17
Gm41981	0.104738818734842	-1.15099812363508	4.08052381408439	-0.282071169309754	0.777888939536467	NA
Gm30922	0.186892990093851	1.57683982570505	4.04694463167057	0.389637113728965	0.696804904112581	NA
Mr1	356.985322839319	2.11403434160118	0.30196957456179	7.00081902181373	2.54470482981508e-12	2.91294960417563e-11
Stx6	1704.17141181724	0.218537779320115	0.190932886051185	1.14457903947217	0.252383579122553	0.385231706945771
BC034090	504.766374223394	-0.559069610033369	0.21332535607166	-2.62073679532763	0.00877399730623838	0.023960862296005
Gm31102	0	NA	NA	NA	NA	NA
Xpr1	2068.39005561495	-0.0612585663696289	0.16188727517891	-0.378402603304855	0.705131534565071	0.802997454316861
Gm31713	0.234028601580041	1.86058317463427	4.02231749164396	0.462564971188744	0.643676221714582	NA
Gm31772	0	NA	NA	NA	NA	NA
Gm5532	9.07182436732174	1.12355549394172	0.628323471390889	1.78818004594761	0.0737469645292456	0.145968898375472
Acbd6	911.625627310663	-0.225475663370553	0.219787081503026	-1.02588223943202	0.304947095250788	0.444003827077646
Lhx4	99.5880611609238	-3.07170851499202	0.368481695422208	-8.33612239943819	7.67664550097993e-17	1.43096056514108e-15
Qsox1	1797.48181384595	0.770761992459511	0.183103519159814	4.20943298084176	2.56012365793562e-05	0.000118049355848408
Cep350	1280.8028121962	0.0695766265841947	0.316020182129407	0.220165136654797	0.825742547372127	0.890584904712495
Gm51652	0.308929547480651	1.57807543463803	3.88408318570716	0.406292903418008	0.684527399064279	NA
LOC118567848	0.838758177009482	2.30990423744537	2.49896124895251	0.924345761029153	0.355306324454517	NA
Tor1aip1	1749.32243000554	0.800240868518232	0.150417428978347	5.32013393629688	1.03690886825515e-07	6.68164528622417e-07
Gm51653	12.1831324950286	-0.105210444553173	0.595351623550226	-0.176719841504382	0.859728454901675	0.913856241614688
Tor1aip2	2404.71250256105	0.946207557990518	0.141507131838545	6.68664219037461	2.28349273148417e-11	2.31946939247817e-10
Fam163a	91.3118541080499	-1.54490435757639	0.275196641048713	-5.61381981876344	1.97908295704798e-08	1.40038266901041e-07
Gm30472	0.106118750848242	0	4.08052381408439	0	1	NA
Tdrd5	44.2984770407553	-2.10409596584136	0.37843963788231	-5.55992490008594	2.69890759664554e-08	1.87664192372508e-07
Nphs2	5.55957229185337	0.222650440242085	0.737835861626342	0.301761478157645	0.76283389865271	0.844694053822997
Axdnd1	13.8874748380462	0.11031424445564	0.594243650941012	0.185638069975088	0.85272859692278	0.908666774985882
Soat1	2243.95427148838	2.79481626447974	0.207239200314575	13.4859440696422	1.89227719357535e-41	1.25576560638176e-39
Gm39682	0.109459593311904	0	4.08052381408439	0	1	NA
Abl2	1408.06699481248	0.0801194182526294	0.198113399808781	0.404411909189184	0.685909844132099	0.787595274353869
Tor3a	523.761912308147	1.92233486356776	0.238554405631747	8.05826603150329	7.73842641248312e-16	1.30827771536043e-14
Fam20b	2460.1934551837	-0.710671561547771	0.188538581418957	-3.76936941075506	0.000163660510177148	0.000654168881507953
Gm39683	0.120962382052777	-1.15099812363508	4.08052381408439	-0.282071169309754	0.777888939536467	NA
Ralgps2	934.219146872288	0.341597173208553	0.160414113807474	2.12947081214145	0.0332153272496504	0.0751383177833652
Angptl1	50.7324853287344	1.26522326324362	0.738177477209758	1.71398248023774	0.0865319435298642	0.166365416152982
4930439D14Rik	2.16280369256493	-0.290019943786786	1.4234805632108	-0.203740009721395	0.838556674665799	0.899295952843381
Gm39685	0	NA	NA	NA	NA	NA
Gm30568	0.502489378411778	-0.17100953638667	2.9309127280295	-0.058346853780816	0.953472347137375	NA
Tex35	3.85375200234068	-1.27016980577413	1.30073002379999	-0.976505333569078	0.328814106117719	0.469019975662219
Gm30694	0.537010351380694	-0.988207307803375	2.94556010191252	-0.33549045804964	0.7372551414542	NA
Rasal2	1362.31599786979	-0.438166360548601	0.257652859423663	-1.70060740458586	0.0890167328094655	0.170104462312551
Gm51654	0.745447648859819	-0.189210434212226	2.47197534071554	-0.0765422013301545	0.938987740625099	NA
2810025M15Rik	492.965292722293	0.822175289892195	0.243534090785319	3.37601724358567	0.000735433098241202	0.00260039643510529
Cryzl2	570.580785219988	1.47401965245229	0.276442085363249	5.33211016157472	9.70780140374954e-08	6.28808812425068e-07
LOC118567857	7.07681531147384	3.26830405279842	0.989518941445994	3.30292217349818	0.000956829393045014	0.00330571750045853
Gm15486	0.0993774056759672	0.772579249519762	4.08052381408439	0.189333351481278	0.849831557317775	NA
Sec16b	105.678190928469	2.20824941723675	0.410633911714976	5.37765964825991	7.54602923675098e-08	4.94836583888761e-07
Gm30903	0	NA	NA	NA	NA	NA
Gm51655	0.334628114697673	-1.15099928071424	3.82624571200952	-0.300816875691379	0.763554139162679	NA
Gm39686	0	NA	NA	NA	NA	NA
Brinp2	756.056047365165	-0.679866585392491	0.163273882004673	-4.16396411382582	3.12769295025983e-05	0.000142061994451846
Astn1	2718.62700497706	-0.423644730581248	0.16356392676281	-2.59008657327964	0.0095951797913251	0.0259127123480105
Gm37679	4.23560258927428	-0.0043853130384082	0.958302916167062	-0.00457612406727113	0.996348794001674	0.998555679897131
Mir488	0	NA	NA	NA	NA	NA
LOC118567858	6.76294669651159	-1.11356899595257	0.838939061030302	-1.32735385402724	0.18439165693491	0.303249884456026
Pappa2	75.5344732279682	1.49921915798098	0.31294812209564	4.79063158437103	1.66257149862191e-06	9.15978621091541e-06
1600012P17Rik	0.462537965429471	0.889742127458722	3.49527460492085	0.25455571536671	0.799066266565872	NA
Gm39687	0.396445131898535	2.13334201274516	3.55524517250803	0.600054823009632	0.548469699349848	NA
4930562F17Rik	0.223133051638262	0.772579249519763	4.08052381408439	0.189333351481278	0.849831557317775	NA
Cop1	1260.30223423467	0.15638882657013	0.148984636669018	1.04969767397937	0.293857133519659	0.431568523149616
Pou5f1-rs1	0.106118750848242	0	4.08052381408439	0	1	NA
Scarna3a	0.672795565522278	0.851365540575517	2.61127423122346	0.326034520003909	0.744398237670268	NA
Mir1843b	0	NA	NA	NA	NA	NA
Tnr	3608.69461652152	0.856091635745732	0.242946285489908	3.52378977113973	0.000425421640355794	0.0015745156070634
Gm31348	3.84995281903357	1.31749915272356	1.06889257222793	1.23258331749602	0.217731264145864	0.344901020187878
Gm31493	1.29676353947963	-2.44456788175232	1.94141970268224	-1.25916507305192	0.207970714181793	0.332983284637978
Gm31667	0	NA	NA	NA	NA	NA
Gm37294	0	NA	NA	NA	NA	NA
4930523C07Rik	88.5830201207412	1.85209766388327	0.356759381245483	5.1914476850403	2.08665220868918e-07	1.29070883782803e-06
4930562F07Rik	1.05751477627344	3.28542678868389	2.43693466491727	1.34818008705023	0.177600467652269	NA
Tnn	124.88508013504	4.82059248337275	1.60235085610814	3.00845003140025	NA	NA
LOC118567860	1.41626828968124	1.67191726267712	1.7948131134577	0.931527215920646	0.351580913090085	0.492870809100939
Mrps14	757.888496335639	0.162922301453085	0.204318816651139	0.797392546234564	0.425223086856	0.566888184469835
Cacybp	1573.77059876723	-0.241598076182596	0.286812452161921	-0.842355603327157	0.399588935948031	0.542212118866014
Rabgap1l	1445.93635457397	-0.932878771797467	0.308880054682624	-3.02019750921116	0.00252609896541528	0.00791146474368546
Mir1927	0	NA	NA	NA	NA	NA
Gpr52	42.1825039425863	-2.14751758415119	0.550895402631992	-3.89823108686526	9.68979260506352e-05	0.000403244446103028
Gm23528	0	NA	NA	NA	NA	NA
Gm37083	1.46896190703895	0.0434335160002295	1.6047369869164	0.0270658159900019	0.978407239654539	0.987619363574527
Gm24988	0	NA	NA	NA	NA	NA
Rc3h1	1241.46158577656	0.334214784837483	0.284788642675647	1.17355376849816	0.240573808208216	0.371489190312091
Serpinc1	2.77365853810433	-0.119582420576533	1.46217976767298	-0.0817836651965479	0.934818745840277	0.961954156011459
LOC115487665	0	NA	NA	NA	NA	NA
Zbtb37	572.055225845113	0.127508932978426	0.287004384306077	0.444275209546777	0.656843622213628	0.764878123738166
Gas5	3130.67860518536	0.38049002509986	0.231463574269967	1.64384407481791	0.100208414571318	0.187390036445884
LOC115487643	19.3184743103702	0.175843083683016	0.529858151559506	0.331868223911372	0.739988765480335	0.828587645342795
LOC115487678	13.5571783009303	0.428470732032198	0.573164886690038	0.747552304724332	0.454730242581787	0.595057190289727
LOC115487638	40.2150006033176	0.178313984283593	0.429961920753841	0.414720410521376	0.678346589007339	0.781796564351254
LOC115487644	43.1729190263882	0.590440948560264	0.440168871269284	1.34139642100917	0.179791778977444	0.297414132653062
LOC115487677	80.1028160188878	0.97512338608555	0.386537779903728	2.52271171611845	0.0116453825828056	0.0306252764404207
LOC115487645	23.6635887055949	0.67571351445165	0.499343157634611	1.35320471327274	0.175990239944771	0.292591673578073
Snord47	15.001988357876	1.43272238940579	0.583579750917921	2.45505843400536	0.0140861689046408	0.035994290929345
LOC115487640	19.4962100220552	1.12820664403643	0.550839578614757	2.04815828026306	0.0405444928574836	0.0889448386152447
Dars2	432.130513490917	0.23517318589437	0.184071897484754	1.27761591588878	0.201384885893597	0.324673767190209
Cenpl	103.72376046059	2.16917797644263	0.317964555020726	6.82207479478723	8.97349214508816e-12	9.55968859257979e-11
Klhl20	839.596399090365	-0.401731877734176	0.147848585228776	-2.71718445673694	0.0065839902673435	0.0185496639638979
Ankrd45	465.616438628576	-1.34680993541984	0.214382326117672	-6.28228063296872	3.33641870527805e-10	2.91129438637972e-09
Tex50	4.73220184656202	-1.24172746041684	0.982061596682914	-1.26440893790266	0.206083286484068	0.330829567992876
Prdx6	16269.7741452911	1.83001990532187	0.317466704741823	5.76444672146049	8.1926152713206e-09	6.05888331774396e-08
Tnfsf4	0.429176786716616	0.693386105608162	3.55860766601691	0.194847583854125	0.845512269605159	NA
Tnfsf18	3.36555526134207	3.11565061630182	1.28317405822289	2.42808105130865	0.0151789506614653	0.0383846525923408
Gm31815	1.31033550725301	1.15125464533579	1.63998954273944	0.701989015986485	0.482686013466459	0.619852630740817
Gm31869	0	NA	NA	NA	NA	NA
Fasl	4.3790531290939	-0.184376130852221	0.961297336797863	-0.191799273538392	0.847899440032345	0.905342835399019
Suco	985.063432463728	0.181477747512648	0.280895750489365	0.646067970756001	0.518235337076305	0.651077037718867
Gm31925	0	NA	NA	NA	NA	NA
4930558K02Rik	3.93124580175753	-2.30740902981105	1.16693270196049	-1.97732827774431	0.0480045352886611	0.102547443606915
Pigc	510.768619934272	0.498496493767186	0.174592515325681	2.85519967930643	0.0043009778341282	0.0127345787483777
Dnm3	4741.28997042455	-1.59249008459272	0.195271233347332	-8.15527232196119	3.48393963558288e-16	6.1186536182862e-15
2810442N19Rik	1.47065144120994	-1.22063679212925	1.67755333962264	-0.727629198606483	0.466840601768446	0.605977217588648
Dnm3os	93.325351332393	4.47136562690047	0.557640574477616	8.01836493172889	1.07162032080576e-15	1.78264326895536e-14
Mir199a-2	0.120962382052777	-1.15099812363508	4.08052381408439	-0.282071169309754	0.777888939536467	NA
Mir214	0.120962382052777	-1.15099812363508	4.08052381408439	-0.282071169309754	0.777888939536467	NA
Gm39688	0.244073114773599	0	4.08052381408439	0	1	NA
Gm31985	0.46110973448106	0.889813669281143	3.49860941817415	0.254333525960014	0.799237901168608	NA
Eef1aknmt	321.463809308085	-0.112602455981303	0.256714963649449	-0.438628330739086	0.66093086543611	0.768056293123653
Vamp4	1893.16421397589	-0.436984383228613	0.157073113230066	-2.78204445205438	0.0054017640828942	0.0155480338846756
Myoc	579.548746600262	-2.41642029391873	0.359410576601079	-6.7232865453506	1.77670690372134e-11	1.82782670549853e-10
Myocos	5.86310253746091	-3.00065327271356	0.978996458906651	-3.06502975104191	0.00217648345410243	0.00693520707282881
Prrc2c	4160.97674479831	-0.110994268958996	0.289797436832486	-0.383006386019744	0.701715029113159	0.800133687374964
Fmo4	8.40612740078343	0.467337506140374	0.77006852911061	0.606877814731794	0.543932002145637	0.67291170239592
Fmo1	333.211469299413	1.42560154726912	0.746261543364717	1.91032428234399	0.0560914731683241	0.116703653646594
Gm32197	2.92687831714	1.58770532393197	1.16972808297297	1.35732855100535	0.174676839364663	0.29094490492129
Fmo2	114.565011506294	-0.910691425070573	1.18827337704634	-0.766398913467416	0.443438979119032	0.584732281128474
Fmo6	0.744398320304426	3.06339586497572	2.96707054445426	1.0324647894542	0.301854434191802	NA
Gm32279	0	NA	NA	NA	NA	NA
Fmo3	2.03247070895562	2.96345379373111	1.93669186641831	1.53016277143337	0.125976443851351	0.224654230145806
Mroh9	0.119049770537526	-1.15099812363508	4.08052381408439	-0.282071169309754	0.777888939536467	NA
Gm22671	0	NA	NA	NA	NA	NA
Gm22434	0	NA	NA	NA	NA	NA
Prrx1	757.13963562167	2.19221582449405	0.331075962441145	6.62148894268867	3.55598626757895e-11	3.54118744517686e-10
LOC108167740	1.48972841814863	1.38982343784211	1.80034244667819	0.77197726488451	0.440127893068861	0.581370634124824
Gm20471	0.430664677909977	-0.189209792492799	3.59078073431502	-0.0526932181307063	0.957976342668156	NA
Gorab	259.550807437858	-0.0274309383560582	0.229090396268716	-0.119738491018552	0.904690308272427	0.942644574261749
Gm24940	0.120962382052777	-1.15099812363508	4.08052381408439	-0.282071169309754	0.777888939536467	NA
Gm32333	0	NA	NA	NA	NA	NA
Gm39689	0.120962382052777	-1.15099812363508	4.08052381408439	-0.282071169309754	0.777888939536467	NA
LOC118567861	0	NA	NA	NA	NA	NA
LOC115487660	0	NA	NA	NA	NA	NA
Mettl11b	0.41068157936622	-0.242669705976314	3.04620901712912	-0.0796628545880334	0.936505403267915	NA
Kifap3	4308.76051873771	-1.23540608503628	0.170531653764474	-7.24443854126068	4.34234259128969e-13	5.4276010912524e-12
Gm51663	1.3661792910285	0.667859595658189	1.67084909018673	0.399712696724484	0.689368139371348	0.790290009047142
Scyl3	605.196534820314	0.233991398606158	0.191090017328656	1.22450875182933	0.220760366829347	0.34843930290576
BC055324	70.1001224902318	1.49001077526911	0.326696326054118	4.56084337790282	5.09485732691876e-06	2.60778731875155e-05
Mettl18	67.733632926719	-0.240991680824345	0.329420574987104	-0.731562322219184	0.464435752369367	0.603696273264044
Sele	79.7808675072321	4.51036733557765	1.32685892485154	3.39928175565637	0.000675630763138766	0.00240402447404508
Sell	64.2133007345293	4.05750129339862	0.837359954367329	4.84558793650967	1.26237281844313e-06	7.08831452161006e-06
Selp	244.786013575997	5.12547745686567	1.14186415240713	4.48869285024912	7.16615329401532e-06	3.60203778781792e-05
Gm16548	1.26144386843092	1.60205887848178	2.43382248095335	0.658248040281983	0.510378759935303	0.644390836872619
F5	92.219866352752	1.30100938576473	0.460972234393801	2.82231615853309	0.00476781489703285	0.0139592373013566
Gm51287	0	NA	NA	NA	NA	NA
Slc19a2	658.739702338059	-0.798740763155253	0.150003085422117	-5.32482889206945	1.01048113691396e-07	6.52655945321586e-07
Ccdc181	369.560915803806	-0.361480728687355	0.191996075480839	-1.8827506123865	0.0597341729134327	0.122683921638364
Blzf1	465.313372919026	0.296406246156623	0.303994336509925	0.975038711443053	0.329541057997536	0.469820418876529
Nme7	195.973858023291	0.730467928581021	0.225869367644811	3.23402830670564	0.0012205735743799	0.00411922890860026
Gm39690	0.109459593311904	0	4.08052381408439	0	1	NA
Atp1b1	23899.031400506	-2.15778114727574	0.229073826120091	-9.41958836512617	4.52859888616296e-21	1.18505480421715e-19
Gm32391	70.6789846181965	-2.28602571719803	0.306308713039945	-7.46314296616145	8.44825924078587e-14	1.13706532972524e-12
Gm39691	0.106118750848242	0	4.08052381408439	0	1	NA
Gm26685	1.38420997088453	0.555589242792357	1.59599175421077	0.348115359196889	0.727753549933044	0.819348300924436
LOC118567862	0.311614907372451	0.772579249519762	4.08052381408439	0.189333351481278	0.849831557317775	NA
Gm32569	23.9655596480034	-0.256369460700631	0.417786284401318	-0.61363781022157	0.539454692339272	0.669202406338424
Dpt	199.420666260838	1.38662364860624	0.584028153743577	2.37424110416268	0.0175850635163297	0.0435564547490321
Gm32652	22.6012558391533	-0.391898953557968	0.42378026516154	-0.924769239569426	0.355085954399597	0.496386308346724
Gm20743	46.5512678567394	-0.623805502991816	0.29820936650178	-2.09183739031917	0.0364530643666565	0.0812004081479247
Xcl1	1.33577830934089	-1.12019326209055	1.67048440653439	-0.670579897488846	0.502488192283759	0.637745876844841
Gm39692	0.885722004535587	-0.769621228604419	2.3655869794043	-0.32534049067104	0.744923389111163	NA
1700029M03Rik	0.0993774056759672	0.772579249519762	4.08052381408439	0.189333351481278	0.849831557317775	NA
Gm51669	1.066406819582	0.141543698042106	1.96596520146953	0.0719970515939467	0.942604254250902	NA
4930568G15Rik	1.78624782952787	-1.61968913392154	1.65005199973757	-0.981598843054123	0.326297517689566	0.466412408111576
Tbx19	0.406527319534472	1.50324403493362	3.62068898888275	0.415181762241744	0.678008848746512	NA
Sft2d2	1599.57916551179	0.725612594696724	0.14927278847641	4.86098372049503	1.16803860075052e-06	6.58536670101439e-06
Tiprl	874.488920683104	0.162464292654726	0.208972694500829	0.777442684762247	0.436897637278422	0.578270109632529
Gpr161	354.543303439249	-0.416157006410793	0.273149450607737	-1.52355058919165	0.127621014182629	0.226926054443092
Dcaf6	1092.75410067199	0.0461234111789459	0.156751404045943	0.294245601560464	0.768570237128267	0.84924608128904
Mpc2	1295.57374613374	-0.486530485704557	0.197755703614997	-2.46026019381855	0.0138836320332354	0.0355241689059321
Adcy10	14.1512552984961	-1.49610552231213	0.612406858650515	-2.44299276074228	0.0145660294607536	0.037030361544623
Gm51751	1.31318373971558	1.25582741545019	1.79883064102067	0.6981354368845	0.485092498341599	0.621659813261705
Gm51750	0.571600851781787	-1.13455551644375	2.92303035195134	-0.388143597512203	0.697909769969298	NA
Mpzl1	1739.38386666879	1.57300762332833	0.23950892243831	6.5676368433977	5.11200268185887e-11	4.98891367610744e-10
n-TPagg2	0	NA	NA	NA	NA	NA
n-TPcgg2	0	NA	NA	NA	NA	NA
Rcsd1	433.26943066901	1.90638029661319	0.170358321218594	11.1904149029916	4.54302809580216e-29	1.76377218708475e-27
Gm51752	2.36906553426402	-0.430317932026728	1.37704151993532	-0.312494522348854	0.754664725317889	0.838905898702863
Creg1	3024.37002901622	3.56066755264242	0.206804040465525	17.2175918063651	1.95974433411303e-66	3.41050332158999e-64
Cd247	9.03744908791453	2.11981307878523	0.749788963124852	2.82721296663346	0.00469550890036531	0.0137700252762775
Gm23402	0	NA	NA	NA	NA	NA
Gm32999	1.44672244494165	-3.05979074960507	1.91649995319727	-1.59655143455676	0.110365731898591	0.20251892081023
Pou2f1	430.2013973115	-0.0828297769510781	0.227129851603435	-0.364680275914139	0.715350083651633	0.810792224781632
LOC118567863	0.489627886154672	1.11871026563475	3.41326942367207	0.327753284834813	0.743098211185726	NA
Gm39693	2.60487869887888	-0.00564666855120227	1.38758055101582	-0.00406943477772766	0.996753069781349	0.998719527099837
Dusp27	17.3521586292596	1.76335216535728	0.549152824119786	3.21104087588674	0.00132255120947438	0.0044327285385831
Gpa33	0.468057203160082	2.87297918964777	3.96453380931426	0.724670119573204	0.468654430429761	NA
Mael	2.35954883369398	-2.01867315573082	1.36459277529931	-1.47932276373664	0.139054071712348	0.243029681061416
Ildr2	1715.91885503223	1.51576502738261	0.24614169647831	6.15809937556101	7.36231546835969e-10	6.20029044824363e-09
Tada1	345.675546674925	-0.485386639655382	0.199499456933114	-2.43302236064791	0.0149733761682026	0.0379264569284367
Pogk	2325.42962099962	-0.611375075560388	0.136308189883378	-4.48524095348539	7.28315828381742e-06	3.65789459235278e-05
Gm39694	0.120962382052777	-1.15099812363508	4.08052381408439	-0.282071169309754	0.777888939536467	NA
Gm51768	0.0875155844178842	0.772579249519763	4.08052381408439	0.189333351481278	0.849831557317775	NA
Gm33354	0	NA	NA	NA	NA	NA
Gm4846	0	NA	NA	NA	NA	NA
Gm4847	0.218919186623809	0	4.08052381408439	0	1	NA
Fmo9	0.106118750848242	0	4.08052381408439	0	1	NA
Gm33404	0.210857569583084	-1.15099812363508	4.08052381408439	-0.282071169309754	0.777888939536467	NA
Gm16701	35.3007600101702	-0.59789797833098	0.343009554499165	-1.74309423888784	0.0813171547896504	0.158098337038691
Fam78b	605.518811728156	-0.788997527485121	0.202651325512775	-3.89337462012002	9.88593075827992e-05	0.000410651431898772
Gm33610	16.1900811937547	0.792218885677003	0.592276554816875	1.33758272083208	0.181032500230623	0.299029257980837
Gm33668	0.119049770537526	-1.15099812363508	4.08052381408439	-0.282071169309754	0.777888939536467	NA
Uck2	1317.58256909057	0.657237444386505	0.196715682086925	3.34105261672064	0.000834614044787339	0.00291470742612654
Gm46170	0.240012152590303	-2.1042551740394	4.0329646989778	-0.521763846475708	0.601834764769031	NA
LOC118567864	2.16416009218284	0.461774209348143	1.20642766306122	0.382761622173374	0.701896519451184	0.800228916211387
Mir6347	0	NA	NA	NA	NA	NA
Tmco1	1430.28729777203	0.695862868775065	0.174784764198653	3.98125587184576	6.85521055719482e-05	0.000292480965216147
Gm24182	0.435612375109514	-0.189210093724691	3.11603243251947	-0.0607214776553867	0.951581026545122	NA
Aldh9a1	1573.76638218476	0.164962556813736	0.149402881649629	1.10414575001704	0.269529918168515	0.404701432577632
Mgst3	1184.61438694453	-1.10351604375229	0.305614761252385	-3.61080740743728	0.000305245271492879	0.00116009985130907
Gm34207	0.584107586281342	-1.72646035032274	2.79694537760619	-0.617266380725803	0.537059037923889	NA
Lrrc52	9.19799154899448	-0.997962543880552	0.749448436546639	-1.33159600476189	0.182992978496437	0.301507101619592
Rxrg	144.345000216994	-0.150982456560104	0.22932142771724	-0.658387914566232	0.510288899170313	0.644327441511614
Lmx1a	2.07136839739648	4.10343657628722	2.12648505257335	1.92968042325126	0.0536464470762395	0.112481715556432
Pbx1	1501.05934402575	-0.0522791286285887	0.154462489587241	-0.338458409988668	0.735017763622017	0.824691256334424
Gm51671	17.3093154883706	1.0189193596879	0.71696236975839	1.42116155975001	0.155269796992206	0.264805658439422
Gm39696	0.120962382052777	-1.15099812363508	4.08052381408439	-0.282071169309754	0.777888939536467	NA
Mir6348	0	NA	NA	NA	NA	NA
Gm34320	0.390609512995915	1.50267944654035	3.65014111088941	0.411677083403002	0.68057612410838	NA
Mir6354	0	NA	NA	NA	NA	NA
Gm39697	0.106118750848242	0	4.08052381408439	0	1	NA
Gm34421	1.05742152750793	3.7210220296037	2.05155751636437	1.81375467171783	0.0697155038966899	NA
Gm34477	0.120962382052777	-1.15099812363508	4.08052381408439	-0.282071169309754	0.777888939536467	NA
Gm34535	2.94559135451233	0.983228480848164	1.51245564207703	0.650087482564391	0.515635714317921	0.648999505041199
LOC118567865	0.340802890062389	-1.0545936912763	3.76488558532984	-0.280113078438719	0.779390751060797	NA
Nuf2	248.637890195883	3.0904807900776	0.357763847078724	8.63832613415954	5.70425855742875e-18	1.17805957228358e-16
Gm34624	0.465713353377922	-3.06625950683364	3.29872323167582	-0.929529181893782	0.352614909155747	NA
Rgs5	3618.18155912591	0.690422538546343	0.444821468899737	1.55213402863423	0.120630157293053	0.216992328545917
Rgs4	2230.53424888764	-0.461872762251623	0.440953254777867	-1.0474415536048	0.294895975113939	0.432711157823437
Gm22114	0	NA	NA	NA	NA	NA
Ccdc190	495.873321521302	0.589460262968081	0.226125412702373	2.60678468608891	0.00913968121315531	0.0248389326930854
Hsd17b7	1263.07960996474	-0.319404758436041	0.26220163915984	-1.21816461353748	0.223161423953023	0.351515614690483
3110045C21Rik	29.3293250918221	-0.0656484954710886	0.427924553994308	-0.153411377913037	0.878073872820047	0.925882225287051
Ddr2	772.87722498999	2.08714027996555	0.454337704652972	4.59380821488221	4.35229403722474e-06	2.25554330300656e-05
Uap1	1302.28774436468	0.151126605486354	0.154669863392218	0.977091478403398	0.328523866166078	0.468786980126664
Uhmk1	7924.5360700753	-0.813456098487088	0.147285406479594	-5.52299184237094	3.33275215065161e-08	2.28986388793805e-07
Sh2d1b2	1.74940588050638	4.10536398559191	1.70144970043163	2.41286238702821	0.0158277942794734	0.039790937310736
Gm6345	4.9026720378679	-0.447343164727503	0.866557692680832	-0.516230100437487	0.605693709556614	0.724573073884819
Sh2d1b1	33.188095714217	4.06409238324079	0.594805819906361	6.83263721911899	8.33675966961536e-12	8.91188149218419e-11
Gm7694	175.515213834777	0.0679956125280899	0.190072291459459	0.357735533180505	0.720541238865444	0.814211927094648
Spata46	5.98698372411475	-1.60324425190242	1.04275592841335	-1.53750672445651	0.124169269620834	0.222131870015389
Nos1ap	729.255935207466	-2.36946858700731	0.269365821954317	-8.79647079876808	1.4118628642295e-18	3.07398243562688e-17
Gm46171	5.07895784085638	-2.48160978525502	1.05283013556418	-2.35708468197028	0.0184190460084008	0.045356855231057
Olfml2b	529.663204198829	1.66915349137841	0.18652956041311	8.94846633253041	3.6045535467378e-19	8.26755019024119e-18
Atf6	1313.11418270708	0.282081618200042	0.163338267494395	1.72697814496975	0.0841715885883727	0.162551815771893
Gm23523	0.120962382052777	-1.15099812363508	4.08052381408439	-0.282071169309754	0.777888939536467	NA
Gm25235	0.120962382052777	-1.15099812363508	4.08052381408439	-0.282071169309754	0.777888939536467	NA
Gm29733	0.106118750848242	0	4.08052381408439	0	1	NA
Gm9929	3.09770558902293	-0.82214139903288	0.996159797883089	-0.825310759157305	0.409195185049504	0.551370906564074
Dusp12	282.469349231111	0.227518328055615	0.176497331977915	1.28907516904609	0.197371955137826	0.319549702398018
Fcrlb	65.1397005521649	0.465063651019685	0.363046495274713	1.28100300394795	0.200192610976475	0.323191262845316
Fcrla	4.31379399602044	3.40902731329381	1.39192880662487	2.44913913489583	0.0143198120820002	0.0365088457609524
Gm39701	109.489002849284	1.82470015312108	0.316473917621506	5.76572049549868	8.13097186104683e-09	6.01866049179094e-08
Fcgr2b	1272.3206962181	5.35824292029569	0.229692782019052	23.3278680905665	2.31226381442766e-120	3.3848821932851e-117
Gm34968	0.0993774056759672	0.772579249519762	4.08052381408439	0.189333351481278	0.849831557317775	NA
Gm10522	0.1220365573868	0	4.08052381408439	0	1	NA
Fcgr4	406.639368354301	7.28810297751198	0.423636530053129	17.2036697982536	2.49234519308475e-66	4.30725711632687e-64
Gm26110	0.109459593311904	0	4.08052381408439	0	1	NA
Gm35090	0.120962382052777	-1.15099812363508	4.08052381408439	-0.282071169309754	0.777888939536467	NA
n-TNgtt6	0	NA	NA	NA	NA	NA
n-TDgtc4	0	NA	NA	NA	NA	NA
n-TGtcc2	0	NA	NA	NA	NA	NA
n-TLcag3	0	NA	NA	NA	NA	NA
n-TGgcc4	0	NA	NA	NA	NA	NA
Fcgr3	2234.75178940159	4.34371138409972	0.205456283949761	21.1417791687592	3.28459586587176e-99	2.2705681310579e-96
n-TEctc5	0	NA	NA	NA	NA	NA
Mir6546	0	NA	NA	NA	NA	NA
n-TGtcc1	0	NA	NA	NA	NA	NA
n-TDgtc3	0.472098895058337	2.48316863835701	3.98225278263572	0.623558767837307	0.532917396207242	NA
n-TLcag6	0.36097453464308	-2.69520102588312	3.99102182461174	-0.67531603291729	0.499474999787266	NA
n-TGgcc12	0.1220365573868	0	4.08052381408439	0	1	NA
n-TEctc8	0	NA	NA	NA	NA	NA
n-TGtcc5	0	NA	NA	NA	NA	NA
n-TDgtc7	0.647130063894105	3.06500261810569	3.68862290923994	0.830934116476888	0.406010849270316	NA
n-TLcag7	0.23905085817682	0.772579249519763	4.08052381408439	0.189333351481278	0.849831557317775	NA
n-TGgcc13	0.209552141804684	0.772579249519763	4.08052381408439	0.189333351481278	0.849831557317775	NA
n-TEctc7	0	NA	NA	NA	NA	NA
n-TGtcc4	0	NA	NA	NA	NA	NA
n-TDgtc6	0.559614479476221	2.80303103908226	3.8529982432962	0.727493464072877	0.466923717743389	NA
n-TLcag8	0.718113868943943	-0.0747742051664073	2.77044005426434	-0.0269900101434473	0.978467701881003	NA
n-TGgcc14	0.1220365573868	0	4.08052381408439	0	1	NA
n-TLcag9	0.240012152590303	-2.1042551740394	4.0329646989778	-0.521763846475708	0.601834764769031	NA
n-TDgtc5	0	NA	NA	NA	NA	NA
n-TGtcc3	0	NA	NA	NA	NA	NA
n-TEctc6	0	NA	NA	NA	NA	NA
n-TVcac6	0.120962382052777	-1.15099812363508	4.08052381408439	-0.282071169309754	0.777888939536467	NA
Cfap126	122.562663494544	1.13511702867471	0.307753330212131	3.68839884816937	0.000225669706994084	0.000879839625294497
Sdhc	2944.85110613878	0.160077383595247	0.219838932612459	0.728157572878312	0.466517134110944	0.605683712410525
Gm46172	32.080833418218	-0.706658721756899	0.471600194546849	-1.49842754504356	0.134022204288612	0.235685249437023
Mpz	4301.09313268605	1.01988088049446	1.3046408888573	0.781733034128455	0.434371483505354	0.575641436801606
Pcp4l1	4891.23705777349	-1.85408238913258	0.307724225996404	-6.02514274958073	1.68960431146726e-09	1.35724638138071e-08
Nr1i3	23.0407805330588	-1.51600949867891	0.499823226348469	-3.03309133862053	0.00242062321457569	0.00760697427931944
Tomm40l	1151.3864609604	-0.533570784064044	0.269954198299553	-1.97652337850279	0.0480955305984749	0.102702379573159
Apoa2	26.8649102804127	-0.205889647870626	0.393021257162474	-0.52386389824587	0.600373206260256	0.7208070055477
Fcer1g	3198.81161510313	5.51568955839992	0.291141157232931	18.9450698445463	4.8494709855171e-80	1.60911913260771e-77
Ndufs2	5264.64872095739	-0.479358959896104	0.199941035080241	-2.39750164194022	0.0165073069911463	0.0413024831668899
Adamts4	4553.01858760758	0.294904886651272	0.174650495221289	1.68854308874198	0.091307024890518	0.173773831555937
B4galt3	759.992524730789	0.351397334456422	0.217815556494119	1.61327932730052	0.106683835741961	0.196880529200924
Ppox	755.287881545599	0.391225368794651	0.180325756218657	2.16954791704999	0.0300411106191751	0.068992532195348
Usp21	776.923149944316	0.0356020618343439	0.203504809979627	0.174944571766672	0.86112318708553	0.914830806139189
Ufc1	1710.32399595357	-0.0471284330331497	0.186319178069733	-0.252944616444749	0.800311011303903	0.87204079982963
Gm20045	102.340862577518	-0.156740990943174	0.448701581901381	-0.349321235461174	0.726848157804907	0.818831367780086
Dedd	372.910036109125	-0.268056552045066	0.197710734464109	-1.35580171087638	0.175162266820644	0.29157780415375
Nit1	534.230202109831	0.0962138149454415	0.166704690605624	0.577151216296944	0.563837308643875	0.689516229135699
Pfdn2	1497.42261345126	-1.02884202717165	0.222833756069844	-4.61708335988904	3.89170971880225e-06	2.03165697633968e-05
Klhdc9	55.5362110854747	-1.24183563725993	0.322401820466603	-3.8518257603591	0.000117240433903608	0.000480824890923728
Nectin4	320.866858973523	-0.334526481656943	0.174390806229275	-1.91825755548796	0.0550783614755335	0.114912818886664
Arhgap30	804.836433130528	4.0818692693785	0.25224845816262	16.1819394223888	6.76301309934385e-59	8.81174575865293e-57
Usf1	1181.16733585591	0.331646284551966	0.217878660454168	1.52216047161595	0.127968876888897	0.227457572334625
Tstd1	26.3948921513103	1.61301425340556	0.466578967435487	3.45710879826273	0.000546004360303316	0.00197756724065032
Gm26641	1.43433682026829	-0.472948890022251	1.99780570194104	-0.236734177684417	0.812863018542577	0.881165181837808
F11r	596.170881076126	1.81956608090239	0.237787466023905	7.65206893083028	1.97771168126818e-14	2.86480401047962e-13
LOC115487699	0.351042902370061	2.45366943815569	3.98379505638565	0.615912566642375	0.537952227138951	NA
Alyref2	113.149066861478	0.746422446784495	0.257944633093723	2.89373125477391	0.00380693841433284	0.011403402669606
Itln1	0.106118750848242	0	4.08052381408439	0	1	NA
Gm35200	10.0527383021334	4.31032662971484	0.925447361056436	4.65756002026352	3.19979151531369e-06	1.68994082449271e-05
Cd244a	94.9008354418878	6.23820043107359	0.597148090015901	10.4466555874063	1.51783569322043e-25	4.98980965145093e-24
Ly9	562.912560083847	7.05695766056698	0.393039913019657	17.9548117806907	4.40070994310531e-72	9.86631240037107e-70
Slamf7	173.573924785005	7.6258140005463	0.627831807302763	12.1462689717931	6.00437155592078e-34	2.95305910159377e-32
Mir7683	0.109459593311904	0	4.08052381408439	0	1	NA
Cd48	675.794389645091	6.73582828641582	0.368469169326807	18.2805750036622	1.1817364610428e-74	2.91175183856547e-72
Tma7-ps	153.129887378371	0.5536103103429	0.215418507930832	2.5699291841751	0.0101719305918066	0.0272397142696331
Gm22950	0.0875155844178842	0.772579249519763	4.08052381408439	0.189333351481278	0.849831557317775	NA
Slamf1	8.36537897596209	3.46961312215966	1.0403065154032	3.33518349715891	0.000852431293846938	0.00297192563444591
Cd84	2052.50900226686	5.82409938214918	0.287827085358614	20.2347161834778	4.8440698359695e-91	2.23239855440624e-88
Gm51686	20.3526346558819	4.74883460154036	0.843106685412056	5.63254293164504	1.77571621708182e-08	1.2658399821913e-07
Gm37065	0.314955749836114	0.7725798002514	3.90192427209564	0.197999691018213	0.843045305476818	NA
Slamf6	46.0620948184782	4.62222004424237	0.656259175281099	7.04328444971837	1.87760369934363e-12	2.18448086310732e-11
Vangl2	681.407609767268	-0.162325386847989	0.165945033718855	-0.978187675824046	0.327981510686199	0.468193513590345
Nhlh1	4.35553847894661	-2.59654064198001	1.0909766415715	-2.38001488119839	0.0173119389153872	0.0429922075489796
Ncstn	2603.99934060305	1.15486739566685	0.17503223299387	6.59802698002086	4.16665455431225e-11	4.10502673612495e-10
Copa	7164.75345405845	0.135684841754071	0.185149704936665	0.732838552459402	0.463656904480397	0.603040136107029
Pex19	2194.46750776712	-0.265885389488452	0.197709414975324	-1.3448291752906	0.178680406203746	0.295949456824388
Dcaf8	3715.84152471352	-0.486898339676592	0.136261254366048	-3.57327064059313	0.000352550049195457	0.00132611253389936
Pea15a	21886.1029931405	0.3114409474571	0.25136692466741	1.23898936930217	0.215349434993839	0.342024764774822
Gm17224	37.7905499297522	-0.559876757370615	0.449726623713506	-1.24492686856644	0.213158633392129	0.339535808685771
Casq1	85.2510966120875	-0.229086951734814	0.251813727947112	-0.909747667859193	0.362955598998063	0.504666054121455
Atp1a4	5.48792196374936	-1.35372161577691	0.863073402215476	-1.56848955407727	0.116766925901111	0.211597008517808
LOC115487369	1.50239902014515	-0.403197779445849	1.45528400536411	-0.277057796251234	0.781735727426048	0.858491474900695
Atp1a2	45200.3041267536	-1.18801777606539	0.170806267562521	-6.95535235924835	3.51681916843818e-12	3.94409922603662e-11
Gm39704	55.5916707780207	-1.11475036871066	0.358956232975801	-3.10553283744151	0.00189936530099506	0.00613227878575026
Igsf8	3548.6380764977	-0.225723032304735	0.272836815658975	-0.827318819711164	0.408056379572205	0.550370769174239
Kcnj9	497.525532565794	-2.11747898929063	0.25788854029855	-8.2108301006291	2.19664522791754e-16	3.94413514732726e-15
Kcnj10	17351.1692835592	-0.421536644885292	0.167633558032601	-2.51463161572525	0.0119156817250446	0.0312009317560459
Pigm	666.655436517714	0.716942675425051	0.171828686129928	4.17242715155802	3.01371970399056e-05	0.000137311293580207
Gm35522	10.8371552406514	2.25763552955356	0.65231179670673	3.4609760868215	0.000538220619230393	0.00195164772405181
Slamf9	0	NA	NA	NA	NA	NA
Igsf9	89.6778699043058	0.126452505965811	0.250468031447033	0.504864853351763	0.613653761322769	0.731248204571846
[truncated: 38,841 more rows]
